# Supplementary material for: Feline microRNAome in ovary and testis: Exploration of in-silico miRNA-mRNA networks involved in gonadal function and cellular stress response
Source: Front Genet. 2022 Sep 26;13:1009220. doi: 10.3389/fgene.2022.1009220 (PMC9548565; doi:10.3389/fgene.2022.1009220)
Supplement: Supplementary file 1 [file Table2.XLSX]

## Sheet: Table S2.1
Supplementary Table S2.1 Differential expression analysis output for age effect in cat testicular tissue
miRNA	Adult vs Juvenile	Adult vs Early Juvenile	Adult vs Late Juvenile	Late vs Early Juvenile	baseMean_AFvsJF	log2FC_AFvsJF	FC_AFvsJF	pvalue_AFvsJF	padj_AFvsJF	baseMean_AFvsEJF	log2FC_AFvsEJF	FC_AFvsEJF	pvalue_AFvsEJF	padj_AFvsEJF	baseMean_AFvsLJF	log2FC_AFvsLJF	FC_AFvsLJF	pvalue_AFvsLJF	padj_AFvsLJF	baseMean_LJFvsEJF	log2FC_LJFvsEJF	FC_LJFvsEJF	pvalue_LJFvsEJF	padj_LJFvsEJF
fca-let-7a-1-3p	non DE	non DE	non DE	filtered out	12.7962	-0.467624	-1.38283	0.208389	0.38103	12.7962	-0.580252	-1.49511	0.201631	0.360819	12.7962	-0.262039	-1.19917	0.618879	0.833654	NA	NA	NA	NA	NA
fca-let-7a-2-3p	non DE	filtered out	filtered out	filtered out	0.713372	-2.8442	-7.18109	0.0482196	0.131479	NA	NA	NA	NA	NA	NA	NA	NA	NA	NA	NA	NA	NA	NA	NA
fca-let-7a-5p	non DE	non DE	non DE	non DE	270280	-0.20302	-1.15111	0.126655	0.266738	270280	-0.224291	-1.1682	0.186634	0.343953	270280	-0.170518	-1.12546	0.380835	0.655862	270280	-0.0537726	-1.03798	0.800045	0.912281
fca-let-7c-3p	non DE	non DE	filtered out	filtered out	4.43247	-0.552105	-1.46622	0.338517	0.528448	4.43247	-0.358215	-1.28184	0.622275	0.76382	NA	NA	NA	NA	NA	NA	NA	NA	NA	NA
fca-let-7c-5p	non DE	non DE	non DE	non DE	79856.6	-0.174487	-1.12856	0.221603	0.397088	79856.6	-0.231271	-1.17387	0.187103	0.343953	79856.6	-0.0848876	-1.06061	0.672549	0.853667	79856.6	-0.146383	-1.10679	0.504131	0.743301
fca-let-7e-3p	non DE	non DE	filtered out	filtered out	2.49198	-1.48577	-2.80066	0.100619	0.22345	2.49198	-1.83067	-3.55703	0.0808725	0.190288	NA	NA	NA	NA	NA	NA	NA	NA	NA	NA
fca-let-7e-5p	non DE	non DE	non DE	non DE	20219.8	-0.35617	-1.28002	0.00356355	0.0196959	20219.8	-0.451819	-1.36776	0.00110872	0.00624634	20219.8	-0.199664	-1.14843	0.208406	0.485063	20219.8	-0.252155	-1.19098	0.145293	0.447165
fca-let-7f-3p	non DE	non DE	filtered out	filtered out	7.47463	-1.00152	-2.0021	0.0436768	0.124665	7.47463	-0.962484	-1.94866	0.119726	0.253389	NA	NA	NA	NA	NA	NA	NA	NA	NA	NA
fca-let-7f-5p	non DE	non DE	non DE	non DE	98335.9	-0.210445	-1.15704	0.22946	0.402785	98335.9	-0.174784	-1.1288	0.409352	0.587354	98335.9	-0.262337	-1.19942	0.279742	0.54767	98335.9	0.0875536	1.06257	0.740923	0.879673
fca-let-7g-3p	non DE	non DE	filtered out	filtered out	5.70737	0.0617969	1.04376	0.909506	0.961209	5.70737	0.0105985	1.00737	0.987557	0.99538	NA	NA	NA	NA	NA	NA	NA	NA	NA	NA
fca-let-7g-5p	non DE	non DE	non DE	non DE	55924.4	0.122065	1.08829	0.44334	0.627426	55924.4	0.115449	1.08331	0.557928	0.715293	55924.4	0.13204	1.09584	0.558588	0.787396	55924.4	-0.0165912	-1.01157	0.946292	0.958385
fca-let-7i-3p	non DE	non DE	non DE	non DE	32.6734	-0.0671919	-1.04768	0.777341	0.887047	32.6734	-0.0182778	-1.01275	0.951887	0.978804	32.6734	-0.142984	-1.10419	0.675061	0.853667	32.6734	0.124707	1.09029	0.735625	0.876666
fca-let-7i-5p	non DE	non DE	non DE	non DE	37861.3	0.0434032	1.03054	0.778606	0.887047	37861.3	0.0802469	1.0572	0.673513	0.796058	37861.3	-0.0101602	-1.00707	0.96286	0.993234	37861.3	0.0904076	1.06467	0.704123	0.867027
fca-mir-100-3p	non DE	non DE	non DE	non DE	116.681	-0.0892218	-1.0638	0.597343	0.75102	116.681	-0.0160678	-1.0112	0.939632	0.971195	116.681	-0.191953	-1.14231	0.423846	0.691981	116.681	0.175885	1.12966	0.500089	0.740785
fca-mir-100-5p	non DE	non DE	non DE	non DE	22384.4	-0.107922	-1.07767	0.413329	0.599474	22384.4	-0.164559	-1.12082	0.315326	0.48699	22384.4	-0.0185625	-1.01295	0.921246	0.981514	22384.4	-0.145997	-1.10649	0.476015	0.718556
fca-mir-101-3p	non DE	non DE	non DE	non DE	982.224	-0.199043	-1.14794	0.28286	0.470284	982.224	-0.216758	-1.16212	0.334007	0.504162	982.224	-0.17249	-1.127	0.502004	0.749717	982.224	-0.0442672	-1.03116	0.8744	0.941884
fca-mir-101-5p	non DE	non DE	non DE	non DE	53.8132	-0.00191767	-1.00133	0.995251	0.999555	53.8132	-0.183891	-1.13594	0.610883	0.761224	53.8132	0.320475	1.24874	0.445472	0.711923	53.8132	-0.504366	-1.4185	0.266849	0.567726
fca-mir-103-3p	non DE	non DE	non DE	non DE	4388.99	0.692449	1.61602	1.90394e-05	0.000278111	4388.99	0.774515	1.71061	5.67485e-05	0.000553644	4388.99	0.577526	1.49229	0.00875619	0.0637153	4388.99	0.196989	1.1463	0.412722	0.684566
fca-mir-103-5p	non DE	Upregulated	non DE	non DE	15.0123	0.830268	1.77802	0.08166	0.19418	15.0123	1.48122	2.79184	0.00607809	0.0243124	15.0123	0.203346	1.15137	0.7144	0.863338	15.0123	1.27787	2.42481	0.0490609	0.250753
fca-mir-106a-5p	non DE	non DE	non DE	non DE	1416.49	-0.246675	-1.18647	0.323316	0.517392	1416.49	-0.311535	-1.24103	0.278777	0.440755	1416.49	-0.143665	-1.10471	0.662873	0.849074	1416.49	-0.16787	-1.1234	0.640403	0.852974
fca-mir-106b-3p	non DE	non DE	filtered out	filtered out	7.41542	-0.243419	-1.1838	0.613001	0.757455	7.41542	-0.0291746	-1.02043	0.961451	0.986103	NA	NA	NA	NA	NA	NA	NA	NA	NA	NA
fca-mir-106b-5p	non DE	non DE	non DE	non DE	6471.49	0.131778	1.09564	0.45787	0.636969	6471.49	0.045491	1.03203	0.826061	0.902799	6471.49	0.271698	1.20723	0.251999	0.522325	6471.49	-0.226207	-1.16976	0.382019	0.665395
fca-mir-107-3p	non DE	non DE	non DE	non DE	1140.73	0.658379	1.57831	0.00258824	0.016286	1140.73	0.864228	1.82036	0.000160954	0.00134128	1140.73	0.395489	1.31539	0.130779	0.370342	1140.73	0.468739	1.3839	0.101309	0.356831
fca-mir-10a-3p	non DE	non DE	non DE	filtered out	9.64057	-0.154783	-1.11325	0.742232	0.863446	9.64057	-0.122572	-1.08867	0.833891	0.906403	9.64057	-0.198053	-1.14715	0.7644	0.892234	NA	NA	NA	NA	NA
fca-mir-10a-5p	non DE	non DE	non DE	non DE	713.211	0.149855	1.10946	0.671719	0.80083	713.211	-0.100735	-1.07232	0.78309	0.86769	713.211	0.632456	1.5502	0.13211	0.370342	713.211	-0.73319	-1.66231	0.109364	0.380973
fca-mir-10b-3p	non DE	non DE	non DE	non DE	364.106	-0.158614	-1.11621	0.399928	0.588384	364.106	-0.173427	-1.12773	0.449578	0.617976	364.106	-0.136567	-1.09929	0.602844	0.828003	364.106	-0.0368593	-1.02588	0.897341	0.9472
fca-mir-10b-5p	non DE	non DE	non DE	non DE	4343.18	-0.115268	-1.08318	0.51513	0.693054	4343.18	-0.0874591	-1.0625	0.68365	0.801936	4343.18	-0.156086	-1.11426	0.525479	0.768008	4343.18	0.0686272	1.04872	0.79803	0.912281
fca-mir-1185-3p	Upregulated	Upregulated	Upregulated	non DE	37.1854	1.67902	3.2021	6.90356e-05	0.000763123	37.1854	1.56317	2.95502	0.00134073	0.00724721	37.1854	1.87021	3.65587	0.00103585	0.0168696	37.1854	-0.307043	-1.23717	0.627068	0.848075
fca-mir-1185-5p	non DE	non DE	non DE	non DE	28.6857	0.0778741	1.05546	0.852664	0.930467	28.6857	-0.158484	-1.11611	0.7329	0.825228	28.6857	0.527597	1.44153	0.333594	0.610102	28.6857	-0.68608	-1.60891	0.244099	0.54878
fca-mir-122-3p	non DE	non DE	filtered out	filtered out	1.07468	0.42605	1.34355	0.717174	0.838068	1.07468	0.927802	1.90238	0.556121	0.715268	NA	NA	NA	NA	NA	NA	NA	NA	NA	NA
fca-mir-1224-3p	non DE	non DE	filtered out	filtered out	1.1533	-2.11858	-4.34266	0.0941289	0.213882	1.1533	-1.39849	-2.63626	0.369725	0.543713	NA	NA	NA	NA	NA	NA	NA	NA	NA	NA
fca-mir-1224-5p	non DE	non DE	non DE	non DE	24.846	-0.364241	-1.2872	0.392281	0.581316	24.846	-0.764949	-1.69931	0.0607142	0.154686	24.846	0.535159	1.4491	0.285617	0.555006	24.846	-1.30011	-2.46247	0.0139177	0.133694
fca-mir-122-5p	non DE	non DE	filtered out	filtered out	7.00205	0.583092	1.49806	0.331044	0.522768	7.00205	0.490165	1.40461	0.501737	0.67574	NA	NA	NA	NA	NA	NA	NA	NA	NA	NA
fca-mir-124-3p	non DE	non DE	non DE	non DE	105.589	0.412415	1.33091	0.369095	0.554999	105.589	0.232502	1.17487	0.64539	0.784669	105.589	0.731582	1.66046	0.208492	0.485063	105.589	-0.499079	-1.41331	0.431252	0.693916
fca-mir-124-5p	non DE	non DE	non DE	filtered out	8.71991	1.05599	2.07914	0.0612903	0.157723	8.71991	0.868583	1.82587	0.198049	0.35846	8.71991	1.37123	2.58691	0.0912038	0.286162	NA	NA	NA	NA	NA
fca-mir-1249-3p	non DE	non DE	non DE	non DE	16.578	0.0555875	1.03928	0.879937	0.942132	16.578	0.247771	1.18737	0.584928	0.73808	16.578	-0.191537	-1.14198	0.702127	0.857598	16.578	0.439308	1.35595	0.42436	0.689333
fca-mir-1249-5p	non DE	non DE	non DE	non DE	17.8546	-0.471248	-1.38631	0.160787	0.316658	17.8546	-0.559768	-1.47403	0.174244	0.333482	17.8546	-0.319817	-1.24817	0.499952	0.749717	17.8546	-0.23995	-1.18095	0.632093	0.84904
fca-mir-125a-3p	non DE	non DE	non DE	non DE	218.824	-0.615962	-1.53258	0.000119658	0.00125487	218.824	-0.703023	-1.62791	0.000244168	0.00184278	218.824	-0.473905	-1.38886	0.0309277	0.14846	218.824	-0.229118	-1.17212	0.332132	0.626702
fca-mir-125a-5p	non DE	non DE	non DE	non DE	4038.26	-0.20668	-1.15403	0.189671	0.362502	4038.26	-0.0584995	-1.04138	0.727347	0.824217	4038.26	-0.403676	-1.32287	0.0355509	0.162112	4038.26	0.345177	1.27031	0.0994212	0.355403
fca-mir-125b-1-3p	non DE	non DE	non DE	non DE	248.736	-0.395085	-1.31502	0.0146415	0.056494	248.736	-0.328222	-1.25546	0.0997819	0.221738	248.736	-0.488573	-1.40306	0.0312548	0.14846	248.736	0.160352	1.11756	0.514524	0.751631
fca-mir-125b-2-3p	non DE	non DE	non DE	non DE	164.062	-0.457267	-1.37294	0.0167347	0.0616621	164.062	-0.413734	-1.33213	0.0771205	0.18472	164.062	-0.51897	-1.43293	0.0513579	0.211745	164.062	0.105237	1.07567	0.715087	0.867027
fca-mir-125b-5p	non DE	non DE	non DE	non DE	20265.9	-0.173027	-1.12742	0.174753	0.340352	20265.9	-0.0719289	-1.05112	0.624695	0.764113	20265.9	-0.312503	-1.24186	0.0635148	0.241356	20265.9	0.240575	1.18146	0.190433	0.524934
fca-mir-126-3p	non DE	non DE	non DE	non DE	3630.49	0.415374	1.33364	0.0632916	0.160784	3630.49	0.429681	1.34694	0.1025	0.225275	3630.49	0.394152	1.31417	0.191028	0.463344	3630.49	0.0355299	1.02493	0.913984	0.9472
fca-mir-126-5p	non DE	non DE	non DE	non DE	10897.7	0.562665	1.47699	0.00243445	0.0155577	10897.7	0.52442	1.43836	0.018434	0.0624523	10897.7	0.621977	1.53898	0.0146963	0.0897527	10897.7	-0.0975566	-1.06996	0.725806	0.871517
fca-mir-1271-3p	non DE	non DE	non DE	filtered out	11.0883	0.0289825	1.02029	0.941098	0.976927	11.0883	-0.00593203	-1.00412	0.990403	0.99538	11.0883	0.0836883	1.05972	0.882329	0.966475	NA	NA	NA	NA	NA
fca-mir-1271-5p	non DE	non DE	non DE	non DE	222.948	-0.00934314	-1.0065	0.959126	0.981183	222.948	-0.0914462	-1.06544	0.674658	0.796058	222.948	0.121533	1.08789	0.627143	0.833654	222.948	-0.212979	-1.15908	0.433424	0.693916
fca-mir-127-3p	Downregulated	Downregulated	non DE	Downregulated	234.236	-1.35505	-2.55806	0.0015041	0.0109853	234.236	-1.78389	-3.44354	7.94431e-07	1.20433e-05	234.236	-0.30153	-1.23245	0.469923	0.731038	234.236	-1.48236	-2.79406	0.00101476	0.0324569
fca-mir-127-5p	Downregulated	Downregulated	non DE	filtered out	7.96474	-1.77772	-3.42883	0.00450338	0.0239206	7.96474	-2.16445	-4.48294	0.00108358	0.0061919	7.96474	-0.918815	-1.89056	0.243748	0.519041	NA	NA	NA	NA	NA
fca-mir-128-3p	non DE	non DE	non DE	non DE	289.665	0.384493	1.3054	0.101072	0.22345	289.665	0.687695	1.61071	0.00182612	0.00924617	289.665	0.0255763	1.01789	0.918291	0.981514	289.665	0.662119	1.58241	0.0155807	0.137398
fca-mir-128-5p	non DE	non DE	non DE	non DE	14.9422	-0.472995	-1.38799	0.257929	0.443865	14.9422	-0.191108	-1.14164	0.700109	0.807042	14.9422	-0.813973	-1.75805	0.134176	0.373074	14.9422	0.622866	1.53993	0.289195	0.584927
fca-mir-129-3p	non DE	non DE	Downregulated	non DE	1463.24	-0.705162	-1.63033	0.0329966	0.102239	1463.24	-0.232557	-1.17492	0.434716	0.605643	1463.24	-1.21037	-2.31396	0.000377761	0.00687493	1463.24	0.97781	1.96947	0.00846461	0.112277
fca-mir-129-5p	non DE	non DE	non DE	non DE	557.337	-0.59417	-1.5096	0.022611	0.0764289	557.337	-0.300742	-1.23178	0.24197	0.406936	557.337	-0.947123	-1.92802	0.00123215	0.0172181	557.337	0.646382	1.56524	0.0429945	0.235918
fca-mir-130a-3p	Downregulated	Downregulated	non DE	non DE	11411.3	-1.12144	-2.17564	0.00207173	0.0136667	11411.3	-1.47009	-2.77038	9.93305e-06	0.000120401	11411.3	-0.360073	-1.28349	0.344883	0.624075	11411.3	-1.11001	-2.15847	0.00760266	0.109547
fca-mir-130a-5p	Downregulated	Downregulated	non DE	non DE	14.6907	-1.72516	-3.30617	0.00575994	0.0287294	14.6907	-2.17539	-4.51709	0.000486801	0.00330035	14.6907	-0.537864	-1.45182	0.470487	0.731038	14.6907	-1.63753	-3.11133	0.0324026	0.209625
fca-mir-130b-3p	non DE	non DE	non DE	non DE	422.754	0.480006	1.39475	0.0458354	0.128681	422.754	0.335225	1.26157	0.206569	0.360819	422.754	0.728478	1.65689	0.0169657	0.0995984	422.754	-0.393253	-1.31335	0.237404	0.543485
fca-mir-130b-5p	Upregulated	Upregulated	Upregulated	non DE	16.6048	1.82746	3.54912	1.15786e-06	2.95978e-05	16.6048	1.87949	3.67946	8.20683e-05	0.000781603	16.6048	1.76079	3.38883	0.00121383	0.0172181	16.6048	0.118707	1.08576	0.850988	0.939942
fca-mir-132-3p	Upregulated	Upregulated	Upregulated	non DE	820.928	2.83964	7.15841	3.62116e-20	1.48106e-17	820.928	2.92067	7.57196	8.73675e-17	1.74735e-14	820.928	2.72635	6.61781	1.15093e-11	3.93619e-09	820.928	0.194314	1.14418	0.659383	0.864413
fca-mir-132-5p	Upregulated	Upregulated	Upregulated	non DE	31.3397	2.80539	6.99046	4.25305e-13	4.34874e-11	31.3397	2.48009	5.57931	9.53999e-09	2.544e-07	31.3397	3.48302	11.1813	3.22572e-09	5.51598e-07	31.3397	-1.00293	-2.00407	0.126608	0.405402
fca-mir-133a-3p	non DE	non DE	non DE	non DE	44.5306	0.0848601	1.06058	0.746879	0.865364	44.5306	0.367565	1.29017	0.210699	0.364847	44.5306	-0.256549	-1.19462	0.4249	0.691981	44.5306	0.624115	1.54126	0.0787503	0.312048
fca-mir-133a-5p	non DE	non DE	filtered out	filtered out	1.11998	-0.0359086	-1.0252	0.976038	0.990569	1.11998	0.0632028	1.04478	0.967097	0.989187	NA	NA	NA	NA	NA	NA	NA	NA	NA	NA
fca-mir-1343-3p	non DE	non DE	non DE	non DE	34.0439	-0.145426	-1.10606	0.670308	0.80083	34.0439	0.108573	1.07816	0.781356	0.86769	34.0439	-0.457199	-1.37287	0.293276	0.557224	34.0439	0.565773	1.48018	0.233936	0.542975
fca-mir-1343-5p	non DE	non DE	non DE	non DE	14.8103	-0.0807525	-1.05757	0.8123	0.907734	14.8103	0.04874	1.03436	0.909582	0.947482	14.8103	-0.254043	-1.19254	0.592907	0.820948	14.8103	0.302784	1.23352	0.557945	0.793133
fca-mir-135a-3p	non DE	non DE	filtered out	filtered out	6.03991	-1.06422	-2.09103	0.0610354	0.157723	6.03991	-1.32767	-2.50997	0.0461447	0.125564	NA	NA	NA	NA	NA	NA	NA	NA	NA	NA
fca-mir-135a-5p	non DE	non DE	non DE	non DE	92.8693	-0.389166	-1.30964	0.411577	0.599057	92.8693	-0.792162	-1.73167	0.080296	0.19005	92.8693	0.561237	1.47553	0.287447	0.555249	92.8693	-1.3534	-2.55513	0.0177649	0.144397
fca-mir-135b-3p	non DE	non DE	filtered out	filtered out	1.52359	-3.92232	-15.1613	0.0316168	0.0991775	1.52359	-4.4963	-22.5694	0.0229528	0.073449	NA	NA	NA	NA	NA	NA	NA	NA	NA	NA
fca-mir-135b-5p	Downregulated	Downregulated	non DE	Downregulated	30.5259	-3.377	-10.3891	2.17655e-06	4.68531e-05	30.5259	-3.95676	-15.5276	1.87876e-10	9.39378e-09	30.5259	-1.3712	-2.58685	0.0611944	0.235152	30.5259	-2.58556	-6.00249	0.000400993	0.0211858
fca-mir-136-3p	Downregulated	Downregulated	non DE	non DE	94.2493	-1.04959	-2.06994	0.00586157	0.0288841	94.2493	-1.38819	-2.6175	0.000116773	0.00106157	94.2493	-0.31284	-1.24215	0.454453	0.715028	94.2493	-1.07535	-2.10723	0.0164705	0.137398
fca-mir-136-5p	Downregulated	Downregulated	non DE	non DE	177.45	-1.01054	-2.01466	0.00696044	0.0330058	177.45	-1.3197	-2.49614	0.000334678	0.0024791	177.45	-0.370824	-1.29309	0.381627	0.655862	177.45	-0.948874	-1.93037	0.0385056	0.230307
fca-mir-137-3p	Downregulated	Downregulated	non DE	non DE	25.9746	-1.41165	-2.66041	0.00663223	0.0322927	25.9746	-1.74526	-3.35256	0.00153943	0.00821029	25.9746	-0.712337	-1.63846	0.266307	0.542126	25.9746	-1.03292	-2.04617	0.126197	0.405402
fca-mir-138-3p	non DE	non DE	non DE	filtered out	14.0062	-1.00912	-2.01268	0.0269946	0.0883262	14.0062	-0.902165	-1.86887	0.0977864	0.218517	14.0062	-1.15389	-2.22514	0.0579919	0.227968	NA	NA	NA	NA	NA
fca-mir-138-5p	non DE	Downregulated	non DE	non DE	927.921	-0.933408	-1.90978	0.00323047	0.0180995	927.921	-1.05232	-2.07387	0.00291331	0.0137097	927.921	-0.734754	-1.66411	0.0696507	0.25341	927.921	-0.317568	-1.24623	0.471746	0.717363
fca-mir-139-3p	non DE	non DE	non DE	non DE	26.6293	0.744207	1.67505	0.0071805	0.0331494	26.6293	0.707772	1.63328	0.041944	0.117326	26.6293	0.805303	1.74751	0.0454864	0.192054	26.6293	-0.0975304	-1.06994	0.82685	0.928819
fca-mir-139-5p	non DE	non DE	non DE	non DE	855.71	0.577589	1.49235	1.52895e-05	0.000240516	855.71	0.553304	1.46744	0.00130497	0.00715052	855.71	0.614291	1.53081	0.00184325	0.021818	855.71	-0.0609874	-1.04318	0.777176	0.90123
fca-mir-1-3p	non DE	non DE	non DE	non DE	113.86	0.23272	1.17505	0.310003	0.503139	113.86	0.402512	1.32181	0.123092	0.257784	113.86	0.0118882	1.00827	0.967811	0.993234	113.86	0.390624	1.31096	0.226569	0.542975
fca-mir-140-3p	non DE	non DE	non DE	non DE	8392.84	-0.309977	-1.23969	0.034053	0.104719	8392.84	-0.328273	-1.25551	0.0737527	0.178795	8392.84	-0.282085	-1.21595	0.179812	0.445621	8392.84	-0.0461876	-1.03253	0.840436	0.931532
fca-mir-140-5p	non DE	non DE	non DE	non DE	11100.2	-0.335279	-1.26162	0.11339	0.245378	11100.2	-0.45617	-1.37189	0.0543451	0.143013	11100.2	-0.132531	-1.09622	0.625613	0.833654	11100.2	-0.323638	-1.25148	0.274769	0.569292
fca-mir-141-3p	Upregulated	Upregulated	Upregulated	non DE	283.726	1.79663	3.47408	2.27318e-07	7.15179e-06	283.726	2.02186	4.06107	1.06977e-07	2.13954e-06	283.726	1.5139	2.85581	0.000477257	0.0081611	283.726	0.507961	1.42204	0.286537	0.584927
fca-mir-141-5p	non DE	non DE	filtered out	filtered out	0.853014	-0.0778617	-1.05545	0.958796	0.981183	0.853014	-0.0158883	-1.01107	0.993425	0.995915	NA	NA	NA	NA	NA	NA	NA	NA	NA	NA
fca-mir-142-3p	non DE	non DE	non DE	non DE	564.038	0.332637	1.25931	0.317672	0.511526	564.038	0.058311	1.04125	0.860452	0.920269	564.038	0.877253	1.83687	0.021445	0.109466	564.038	-0.818941	-1.76411	0.0488693	0.250753
fca-mir-142-5p	non DE	non DE	non DE	non DE	39.3843	0.242441	1.18299	0.490796	0.669118	39.3843	0.00187291	1.0013	0.996108	0.996108	39.3843	0.70068	1.62527	0.122242	0.354295	39.3843	-0.698807	-1.62316	0.154039	0.456358
fca-mir-143-3p	non DE	non DE	non DE	non DE	281583	0.379816	1.30118	0.123962	0.264065	281583	0.570568	1.48511	0.0321015	0.0958255	281583	0.133983	1.09732	0.660454	0.849074	281583	0.436586	1.3534	0.189549	0.524934
fca-mir-143-5p	non DE	non DE	non DE	non DE	1762.46	0.140212	1.10207	0.648392	0.789263	1762.46	0.372249	1.29437	0.258122	0.424893	1762.46	-0.150239	-1.10975	0.690119	0.853667	1762.46	0.522488	1.43643	0.203896	0.536165
fca-mir-144-3p	non DE	non DE	non DE	non DE	16.719	0.212473	1.15867	0.585952	0.744268	16.719	0.244283	1.1845	0.610207	0.761224	16.719	0.179743	1.13268	0.741254	0.880799	16.719	0.0645406	1.04575	0.913589	0.9472
fca-mir-144-5p	non DE	filtered out	filtered out	filtered out	0.642957	0.400333	1.31981	0.830258	0.917771	NA	NA	NA	NA	NA	NA	NA	NA	NA	NA	NA	NA	NA	NA	NA
fca-mir-145-3p	non DE	non DE	non DE	non DE	4361.83	0.0958701	1.06871	0.710492	0.832888	4361.83	0.433008	1.35005	0.0678786	0.167601	4361.83	-0.296596	-1.22824	0.274607	0.54767	4361.83	0.729605	1.65818	0.0137941	0.133694
fca-mir-145-5p	non DE	non DE	non DE	non DE	56357.5	0.306293	1.23653	0.32962	0.522768	56357.5	0.702007	1.62677	0.0185796	0.0624523	56357.5	-0.13714	-1.09972	0.688128	0.853667	56357.5	0.839149	1.78899	0.0243841	0.184042
fca-mir-146a-5p	Upregulated	Upregulated	Upregulated	non DE	3207.02	1.79124	3.46112	1.01995e-11	5.95944e-10	3207.02	1.88022	3.68131	3.79664e-10	1.51866e-08	3207.02	1.66731	3.17622	1.24411e-06	7.04272e-05	3207.02	0.212909	1.15902	0.570764	0.804143
fca-mir-146b-5p	Upregulated	Upregulated	Upregulated	non DE	833.189	1.93267	3.8176	7.78099e-14	1.59121e-11	833.189	2.16064	4.47114	3.62504e-15	3.62504e-13	833.189	1.64648	3.13068	1.48901e-07	1.69747e-05	833.189	0.514164	1.42817	0.134894	0.427613
fca-mir-147-3p	Upregulated	Upregulated	Upregulated	non DE	55.9418	2.79366	6.93385	2.57638e-12	2.10748e-10	55.9418	3.28405	9.74084	1.54723e-13	1.23779e-11	55.9418	2.26251	4.79826	1.43834e-06	7.04272e-05	55.9418	1.02153	2.03008	0.0672076	0.291847
fca-mir-147-5p	non DE	non DE	filtered out	filtered out	1.23607	2.48247	5.58852	0.0732917	0.181675	1.23607	3.6281	12.3642	0.0430054	0.118726	NA	NA	NA	NA	NA	NA	NA	NA	NA	NA
fca-mir-148a-3p	non DE	non DE	non DE	non DE	145.765	-0.232105	-1.17455	0.33625	0.52692	145.765	-0.363795	-1.28681	0.183156	0.343433	145.765	-0.00970117	-1.00675	0.975392	0.993234	145.765	-0.354093	-1.27818	0.298725	0.591849
fca-mir-148a-5p	non DE	non DE	filtered out	filtered out	4.54734	-0.373988	-1.29593	0.580442	0.741878	4.54734	-0.326714	-1.25415	0.695765	0.807042	NA	NA	NA	NA	NA	NA	NA	NA	NA	NA
fca-mir-148b-3p	non DE	non DE	non DE	non DE	154.97	0.337275	1.26337	0.0509464	0.13619	154.97	0.348384	1.27313	0.111192	0.237844	154.97	0.320207	1.24851	0.19996	0.47672	154.97	0.0281781	1.01972	0.917839	0.9472
fca-mir-148b-5p	non DE	non DE	non DE	non DE	40.0085	0.155884	1.1141	0.560443	0.720821	40.0085	0.254867	1.19323	0.436779	0.605643	40.0085	0.0234736	1.0164	0.949259	0.989783	40.0085	0.231394	1.17397	0.56657	0.801797
fca-mir-150-5p	Upregulated	non DE	non DE	non DE	21.334	1.56984	2.96872	0.00881504	0.0391886	21.334	1.39431	2.62864	0.0407778	0.114867	21.334	1.87588	3.67025	0.0192232	0.102724	21.334	-0.481564	-1.39626	0.585534	0.818943
fca-mir-151-3p	non DE	non DE	non DE	non DE	1289.96	-0.281763	-1.21568	0.159929	0.316658	1289.96	-0.153906	-1.11258	0.497254	0.671965	1289.96	-0.454553	-1.37036	0.0796762	0.278054	1289.96	0.300647	1.2317	0.287803	0.584927
fca-mir-151-5p	non DE	non DE	non DE	non DE	41047.7	0.0316247	1.02216	0.864781	0.930467	41047.7	0.0143993	1.01003	0.948688	0.978029	41047.7	0.0578591	1.04092	0.821423	0.919713	41047.7	-0.043459	-1.03058	0.876517	0.941884
fca-mir-152-3p	non DE	non DE	non DE	non DE	1508.51	0.179976	1.13286	0.158121	0.316658	1508.51	0.188882	1.13988	0.255567	0.422424	1508.51	0.166594	1.12241	0.381114	0.655862	1508.51	0.0222881	1.01557	0.91447	0.9472
fca-mir-152-5p	non DE	non DE	filtered out	filtered out	0.770987	0.770414	1.70576	0.608058	0.755914	0.770987	0.652732	1.57214	0.729432	0.824217	NA	NA	NA	NA	NA	NA	NA	NA	NA	NA
fca-mir-153-3p	non DE	non DE	non DE	non DE	438.58	-0.351807	-1.27616	0.418025	0.604143	438.58	-0.713767	-1.64008	0.0905245	0.206763	438.58	0.454893	1.37068	0.34802	0.626437	438.58	-1.16866	-2.24803	0.0268468	0.193419
fca-mir-153-5p	non DE	non DE	non DE	non DE	147.843	-0.464572	-1.37991	0.245812	0.429646	147.843	-0.831718	-1.7798	0.0268463	0.0838946	147.843	0.359785	1.28323	0.408946	0.685586	147.843	-1.1915	-2.2839	0.0115711	0.131002
fca-mir-155-5p	non DE	non DE	non DE	non DE	580.441	-0.277235	-1.21187	0.270095	0.452741	580.441	-0.474516	-1.38945	0.0688454	0.168384	580.441	0.0799067	1.05695	0.789624	0.903182	580.441	-0.554423	-1.46858	0.088994	0.335846
fca-mir-15a-3p	non DE	non DE	filtered out	filtered out	1.91789	-0.121745	-1.08805	0.897575	0.956011	1.91789	-0.254939	-1.19329	0.828958	0.903496	NA	NA	NA	NA	NA	NA	NA	NA	NA	NA
fca-mir-15a-5p	non DE	non DE	non DE	non DE	974.501	0.346033	1.27106	0.0890465	0.206932	974.501	0.304273	1.2348	0.208147	0.361995	974.501	0.410856	1.32947	0.138028	0.374647	974.501	-0.106583	-1.07667	0.724378	0.871517
fca-mir-15b-3p	Upregulated	Upregulated	non DE	non DE	21.4243	1.51509	2.85817	0.000536894	0.00467212	21.4243	2.06072	4.17195	4.51953e-05	0.00047574	21.4243	0.956201	1.94019	0.0693736	0.25341	21.4243	1.10452	2.15027	0.075344	0.306206
fca-mir-15b-5p	Upregulated	Upregulated	non DE	non DE	1408.91	0.996317	1.9949	1.0524e-06	2.86955e-05	1408.91	1.13766	2.20023	6.20498e-07	1.03416e-05	1408.91	0.807396	1.75005	0.00198364	0.0226135	1408.91	0.330259	1.25724	0.247159	0.54878
fca-mir-16-5p	non DE	non DE	non DE	non DE	102933	0.870785	1.82866	1.96335e-07	6.69175e-06	102933	0.873578	1.8322	2.09162e-05	0.000246073	102933	0.866605	1.82337	0.00022931	0.0049015	102933	0.00697282	1.00484	0.978325	0.984536
fca-mir-17-3p	non DE	non DE	non DE	non DE	614.455	-0.305743	-1.23605	0.0899454	0.20784	614.455	-0.477643	-1.39247	0.00702077	0.0272651	614.455	-0.00380942	-1.00264	0.985083	0.993234	614.455	-0.473834	-1.3888	0.0322101	0.209625
fca-mir-17-5p	non DE	non DE	non DE	non DE	12451.7	0.198583	1.14757	0.204611	0.376964	12451.7	0.270365	1.20611	0.150635	0.305859	12451.7	0.0971872	1.06969	0.65196	0.846303	12451.7	0.173178	1.12754	0.461369	0.709971
fca-mir-181a-1-3p	non DE	non DE	non DE	non DE	56.9972	-0.67345	-1.59488	0.062261	0.159155	56.9972	-0.83506	-1.78393	0.0397854	0.112866	56.9972	-0.39553	-1.31543	0.397443	0.672187	56.9972	-0.439529	-1.35616	0.382025	0.665395
fca-mir-181a-2-3p	Downregulated	Downregulated	non DE	non DE	21.1881	-1.1137	-2.164	0.00768512	0.0345408	21.1881	-1.31778	-2.49281	0.00536962	0.0223734	21.1881	-0.746546	-1.67777	0.172453	0.439421	21.1881	-0.571228	-1.48579	0.318068	0.614802
fca-mir-181a-5p	non DE	non DE	non DE	non DE	5749.3	-0.672795	-1.59416	0.0269001	0.0883262	5749.3	-0.802171	-1.74372	0.0174487	0.0601678	5749.3	-0.45404	-1.36987	0.240238	0.519041	5749.3	-0.348129	-1.27291	0.409123	0.684566
fca-mir-181b-2-3p	non DE	non DE	filtered out	filtered out	6.41124	-0.986818	-1.98181	0.146381	0.297859	6.41124	-1.12471	-2.18058	0.160233	0.315731	NA	NA	NA	NA	NA	NA	NA	NA	NA	NA
fca-mir-181b-5p	non DE	non DE	non DE	non DE	1758.11	-0.691165	-1.61459	0.0126578	0.0516343	1758.11	-0.858489	-1.81314	0.00426074	0.0189366	1758.11	-0.397322	-1.31706	0.24837	0.519041	1758.11	-0.461166	-1.37665	0.219067	0.542959
fca-mir-181c-3p	non DE	Downregulated	non DE	non DE	45.3651	-0.721043	-1.64837	0.0287509	0.0925914	45.3651	-1.0562	-2.07945	0.000471871	0.00325428	45.3651	-0.027154	-1.019	0.940053	0.988655	45.3651	-1.02905	-2.04068	0.0065659	0.0991138
fca-mir-181c-5p	non DE	non DE	non DE	non DE	414.7	-0.448989	-1.36508	0.0459352	0.128681	414.7	-0.68679	-1.6097	0.000532235	0.00349006	414.7	-0.00137241	-1.00095	0.995213	0.998131	414.7	-0.685418	-1.60817	0.00565806	0.0991138
fca-mir-181d-5p	Downregulated	Downregulated	non DE	non DE	294.876	-1.08544	-2.12203	0.000118702	0.00125487	294.876	-1.38513	-2.61195	1.07554e-08	2.68885e-07	294.876	-0.480689	-1.39541	0.085312	0.280405	294.876	-0.904438	-1.87181	0.00266373	0.0702435
fca-mir-182-5p	non DE	non DE	non DE	non DE	124.028	-0.197987	-1.1471	0.452364	0.635693	124.028	-0.183289	-1.13547	0.556008	0.715268	124.028	-0.219202	-1.16409	0.537479	0.775603	124.028	0.035914	1.02521	0.925947	0.9472
fca-mir-183-3p	non DE	non DE	filtered out	filtered out	5.70772	0.000405946	1.00028	0.999555	0.999555	5.70772	0.106165	1.07636	0.904135	0.945442	NA	NA	NA	NA	NA	NA	NA	NA	NA	NA
fca-mir-183-5p	non DE	non DE	non DE	non DE	113.07	0.067522	1.04792	0.859063	0.930467	113.07	0.0384819	1.02703	0.929154	0.962854	113.07	0.111565	1.0804	0.821938	0.919713	113.07	-0.0730818	-1.05196	0.8924	0.946123
fca-mir-185-3p	non DE	non DE	non DE	non DE	21.5276	0.0390165	1.02741	0.921053	0.965924	21.5276	0.0961617	1.06893	0.839397	0.907456	21.5276	-0.0443458	-1.03122	0.934235	0.988655	21.5276	0.140508	1.10229	0.810279	0.917351
fca-mir-185-5p	non DE	non DE	non DE	non DE	3589.02	0.403701	1.3229	0.0747604	0.184199	3589.02	0.351067	1.2755	0.183736	0.343433	3589.02	0.486459	1.401	0.107903	0.326575	3589.02	-0.135391	-1.09839	0.681745	0.864413
fca-mir-186-3p	non DE	non DE	non DE	filtered out	12.826	-0.113179	-1.08161	0.76704	0.883716	12.826	-0.244124	-1.18437	0.60202	0.754883	12.826	0.0986277	1.07075	0.856872	0.943628	NA	NA	NA	NA	NA
fca-mir-186-5p	non DE	non DE	non DE	non DE	4114.95	0.245996	1.18591	0.0490848	0.132952	4114.95	0.294401	1.22638	0.0642132	0.160533	4114.95	0.176287	1.12997	0.33316	0.610102	4114.95	0.118115	1.08532	0.552371	0.792315
fca-mir-188-3p	non DE	non DE	non DE	non DE	35.5576	0.147775	1.10786	0.663731	0.796416	35.5576	0.304883	1.23532	0.446955	0.616489	35.5576	-0.0606389	-1.04293	0.892951	0.972577	35.5576	0.365523	1.28835	0.45918	0.709971
fca-mir-188-5p	non DE	non DE	non DE	non DE	438.059	0.269793	1.20563	0.19158	0.364448	438.059	0.347776	1.2726	0.152974	0.309038	438.059	0.160401	1.1176	0.56407	0.787396	438.059	0.187375	1.13869	0.53722	0.777619
fca-mir-18a-3p	non DE	non DE	filtered out	filtered out	3.22205	0.452146	1.36807	0.521184	0.694743	3.22205	0.0290262	1.02032	0.971876	0.989187	NA	NA	NA	NA	NA	NA	NA	NA	NA	NA
fca-mir-18a-5p	non DE	non DE	non DE	non DE	3366.05	0.764064	1.69827	3.14107e-06	5.83953e-05	3366.05	0.773834	1.70981	0.000128577	0.00114291	3366.05	0.749533	1.68125	0.00120499	0.0172181	3366.05	0.024302	1.01699	0.923389	0.9472
fca-mir-18b-3p	non DE	filtered out	filtered out	filtered out	0.757575	-0.0938935	-1.06725	0.954011	0.981183	NA	NA	NA	NA	NA	NA	NA	NA	NA	NA	NA	NA	NA	NA	NA
fca-mir-18b-5p	non DE	non DE	non DE	non DE	105.14	-0.230183	-1.17298	0.369064	0.554999	105.14	-0.247114	-1.18683	0.417791	0.592612	105.14	-0.203745	-1.15168	0.558914	0.787396	105.14	-0.043368	-1.03052	0.908712	0.9472
fca-mir-190a-5p	non DE	non DE	non DE	non DE	2139.91	-0.0473966	-1.0334	0.858943	0.930467	2139.91	-0.228377	-1.17152	0.421679	0.596013	2139.91	0.275537	1.21044	0.39771	0.672187	2139.91	-0.503913	-1.41805	0.156155	0.458343
fca-mir-190b-5p	Upregulated	Upregulated	non DE	non DE	84.9577	1.44643	2.72533	0.000429516	0.00390383	84.9577	1.59382	3.01847	0.000611044	0.00387965	84.9577	1.24969	2.3779	0.0181796	0.100281	84.9577	0.34413	1.26938	0.555727	0.793133
fca-mir-191-3p	non DE	Upregulated	non DE	non DE	46.7223	0.689877	1.61315	0.0472012	0.130441	46.7223	1.20508	2.3055	0.000412934	0.00293748	46.7223	0.145588	1.10618	0.691421	0.853667	46.7223	1.0595	2.0842	0.0108345	0.128896
fca-mir-191-5p	non DE	Upregulated	non DE	non DE	77269.4	0.937356	1.91502	7.75315e-06	0.000137871	77269.4	1.17592	2.25938	8.04977e-09	2.29993e-07	77269.4	0.640312	1.55867	0.00611833	0.0510358	77269.4	0.535613	1.44956	0.0355899	0.221216
fca-mir-192-3p	non DE	non DE	filtered out	filtered out	1.45764	0.677605	1.59948	0.515027	0.693054	1.45764	0.863751	1.81976	0.521511	0.689513	NA	NA	NA	NA	NA	NA	NA	NA	NA	NA
fca-mir-192-5p	Upregulated	Upregulated	non DE	non DE	31.5841	1.811	3.50884	4.84114e-05	0.000585311	31.5841	2.46194	5.50956	2.7802e-07	5.05491e-06	31.5841	1.18271	2.27002	0.0174734	0.0995984	31.5841	1.27923	2.4271	0.0298364	0.205612
fca-mir-193a-3p	non DE	non DE	non DE	non DE	1083.97	-0.360408	-1.28379	0.0120323	0.050734	1083.97	-0.405515	-1.32456	0.0236585	0.0751064	1083.97	-0.289918	-1.22257	0.157808	0.405791	1083.97	-0.115597	-1.08342	0.604952	0.837422
fca-mir-193a-5p	non DE	non DE	non DE	non DE	177.433	-0.411558	-1.33012	0.0518312	0.137656	177.433	-0.276743	-1.21146	0.255001	0.422424	177.433	-0.592475	-1.50783	0.0317115	0.148566	177.433	0.315733	1.24464	0.291815	0.584927
fca-mir-193b-3p	non DE	non DE	non DE	non DE	173.735	0.123124	1.08909	0.55209	0.717865	173.735	0.24334	1.18373	0.314545	0.48699	173.735	-0.0399031	-1.02804	0.884523	0.966475	173.735	0.283243	1.21693	0.345382	0.62923
fca-mir-193b-5p	non DE	non DE	non DE	non DE	46.3439	0.271711	1.20724	0.263313	0.446044	46.3439	0.212845	1.15897	0.477764	0.652238	46.3439	0.36623	1.28898	0.289315	0.555249	46.3439	-0.153385	-1.11218	0.68365	0.864413
fca-mir-194-5p	Upregulated	Upregulated	non DE	non DE	51.6315	1.91249	3.76457	5.21297e-05	0.000609173	51.6315	2.21048	4.6283	3.12592e-05	0.000347324	51.6315	1.54868	2.92549	0.00918662	0.0641189	51.6315	0.661805	1.58206	0.320689	0.616112
fca-mir-195-3p	non DE	non DE	non DE	non DE	45.2422	-0.57235	-1.48694	0.0434694	0.124665	45.2422	-0.313639	-1.24284	0.318644	0.490221	45.2422	-0.888818	-1.85166	0.0106124	0.0725888	45.2422	0.575179	1.48986	0.125237	0.405402
fca-mir-195-5p	non DE	non DE	non DE	non DE	18387	-0.177276	-1.13075	0.355593	0.54471	18387	-0.073198	-1.05205	0.740389	0.829568	18387	-0.320534	-1.24879	0.2053	0.484226	18387	0.247337	1.18701	0.370367	0.658397
fca-mir-196a-5p	non DE	non DE	non DE	non DE	339.376	-1.18866	-2.27941	0.0265916	0.0883262	339.376	-1.34746	-2.54463	0.0211233	0.0692569	339.376	-0.911375	-1.88084	0.173456	0.439421	339.376	-0.436078	-1.35292	0.549848	0.792281
fca-mir-196b-5p	non DE	Downregulated	non DE	non DE	128.216	-1.1435	-2.20916	0.0405774	0.119397	128.216	-1.51806	-2.86407	0.00782861	0.03011	128.216	-0.292456	-1.22472	0.656214	0.846887	128.216	-1.22561	-2.33854	0.0855077	0.33056
fca-mir-197-3p	non DE	non DE	non DE	non DE	37.3743	-0.668756	-1.5897	0.00551805	0.0287294	37.3743	-0.742621	-1.67321	0.012335	0.0448544	37.3743	-0.548358	-1.46242	0.106156	0.324156	37.3743	-0.194263	-1.14414	0.586435	0.818943
fca-mir-199a-3p	non DE	non DE	non DE	non DE	12368.4	-0.63439	-1.55228	0.00573775	0.0287294	12368.4	-0.734697	-1.66405	0.00492476	0.0209564	12368.4	-0.469502	-1.38463	0.116769	0.341326	12368.4	-0.265194	-1.2018	0.41674	0.684566
fca-mir-199a-5p	non DE	non DE	non DE	non DE	2677.41	-0.561506	-1.47581	0.00272819	0.0165705	2677.41	-0.631903	-1.54961	0.00421434	0.0189366	2677.41	-0.449102	-1.36519	0.0758389	0.269098	2677.41	-0.1828	-1.13508	0.50744	0.744715
fca-mir-199b-3p	non DE	non DE	non DE	non DE	12368.4	-0.63439	-1.55228	0.00573775	0.0287294	12368.4	-0.734697	-1.66405	0.00492476	0.0209564	12368.4	-0.469502	-1.38463	0.116769	0.341326	12368.4	-0.265194	-1.2018	0.41674	0.684566
fca-mir-199b-5p	non DE	non DE	non DE	non DE	50.6363	-0.153719	-1.11243	0.661059	0.796416	50.6363	-0.407586	-1.32646	0.27233	0.433992	50.6363	0.338337	1.2643	0.436499	0.7075	50.6363	-0.745922	-1.67705	0.111106	0.382831
fca-mir-19a-3p	non DE	non DE	non DE	non DE	402.206	-0.241068	-1.18187	0.360967	0.548831	402.206	-0.442578	-1.35903	0.10765	0.234022	402.206	0.125722	1.09105	0.690918	0.853667	402.206	-0.568299	-1.48277	0.0984758	0.355403
fca-mir-19a-5p	non DE	filtered out	filtered out	filtered out	0.577465	1.84772	3.59931	0.261728	0.446029	NA	NA	NA	NA	NA	NA	NA	NA	NA	NA	NA	NA	NA	NA	NA
fca-mir-19b-3p	non DE	non DE	non DE	non DE	248.758	-0.216587	-1.16198	0.345009	0.535553	248.758	-0.350874	-1.27533	0.171966	0.332301	248.758	0.011452	1.00797	0.969055	0.993234	248.758	-0.362325	-1.2855	0.258432	0.561117
fca-mir-19b-5p	non DE	non DE	filtered out	filtered out	2.81766	-1.353	-2.55442	0.0988067	0.22261	2.81766	-1.15679	-2.22961	0.252192	0.420319	NA	NA	NA	NA	NA	NA	NA	NA	NA	NA
fca-mir-200a-3p	non DE	non DE	non DE	non DE	55.9137	-0.212817	-1.15895	0.710704	0.832888	55.9137	0.364945	1.28783	0.542293	0.711204	55.9137	-0.79915	-1.74008	0.237239	0.519041	55.9137	1.1641	2.24093	0.115751	0.393111
fca-mir-200a-5p	non DE	non DE	filtered out	filtered out	5.46736	-0.427842	-1.34522	0.639035	0.780195	5.46736	0.361724	1.28496	0.728388	0.824217	NA	NA	NA	NA	NA	NA	NA	NA	NA	NA
fca-mir-200b-3p	non DE	non DE	non DE	non DE	64.4893	-0.192628	-1.14284	0.691833	0.820173	64.4893	0.254006	1.19251	0.62037	0.76382	64.4893	-0.68149	-1.60379	0.239411	0.519041	64.4893	0.935498	1.91255	0.139754	0.438634
fca-mir-200b-5p	non DE	non DE	non DE	filtered out	13.422	-0.0204627	-1.01428	0.975574	0.990569	13.422	0.897101	1.86232	0.203048	0.360819	13.422	-0.809685	-1.75283	0.280241	0.54767	NA	NA	NA	NA	NA
fca-mir-200c-3p	Upregulated	Upregulated	non DE	Upregulated	44.2742	1.32571	2.50657	0.00739489	0.0336057	44.2742	2.31562	4.97817	3.08361e-07	5.3628e-06	44.2742	0.513997	1.428	0.274291	0.54767	44.2742	1.80162	3.48612	0.00102388	0.0324569
fca-mir-202-3p	non DE	non DE	non DE	non DE	6962.2	-0.194468	-1.1443	0.439727	0.624473	6962.2	-0.199845	-1.14857	0.49399	0.669816	6962.2	-0.186359	-1.13789	0.577689	0.803129	6962.2	-0.0134847	-1.00939	0.970544	0.979816
fca-mir-202-5p	non DE	non DE	non DE	non DE	17197.9	-0.278302	-1.21277	0.26503	0.446079	17197.9	-0.121705	-1.08802	0.65954	0.794627	17197.9	-0.485315	-1.39989	0.125143	0.359655	17197.9	0.363611	1.28664	0.292309	0.584927
fca-mir-203-3p	non DE	Upregulated	non DE	non DE	365.432	0.873278	1.83182	0.000268049	0.00262735	365.432	0.975552	1.96639	0.000418591	0.00293748	365.432	0.732435	1.66144	0.0204047	0.105734	365.432	0.243118	1.18355	0.482211	0.724459
fca-mir-203-5p	non DE	non DE	filtered out	filtered out	0.838475	-0.723644	-1.65135	0.584629	0.744268	0.838475	-0.409025	-1.32779	0.809259	0.888295	NA	NA	NA	NA	NA	NA	NA	NA	NA	NA
fca-mir-204-3p	non DE	non DE	non DE	non DE	132.158	-0.332204	-1.25893	0.374526	0.561103	132.158	-0.150877	-1.11024	0.716733	0.81679	132.158	-0.568171	-1.48264	0.2305	0.518625	132.158	0.417296	1.33542	0.418946	0.684566
fca-mir-204-5p	non DE	non DE	non DE	Upregulated	3075.18	-0.0642883	-1.04557	0.856652	0.930467	3075.18	0.600021	1.51574	0.0223543	0.0721107	3075.18	-0.699748	-1.62422	0.0198598	0.104493	3075.18	1.29977	2.4619	7.40397e-05	0.0117353
fca-mir-205-3p	non DE	non DE	filtered out	filtered out	2.47569	-1.52805	-2.88395	0.0882253	0.206454	2.47569	-1.54347	-2.91495	0.159427	0.315697	NA	NA	NA	NA	NA	NA	NA	NA	NA	NA
fca-mir-205-5p	non DE	non DE	non DE	non DE	30.4332	-0.642811	-1.56137	0.131838	0.275111	30.4332	-0.849501	-1.80188	0.0755114	0.181955	30.4332	-0.270715	-1.20641	0.6248	0.833654	30.4332	-0.578784	-1.49359	0.328351	0.626695
fca-mir-208a-3p	Downregulated	Downregulated	non DE	non DE	43.9486	-1.02489	-2.0348	0.00289325	0.0171498	43.9486	-1.17584	-2.25925	0.00262852	0.0125168	43.9486	-0.766553	-1.7012	0.0876792	0.280405	43.9486	-0.40929	-1.32803	0.390595	0.672928
fca-mir-20a-3p	non DE	non DE	non DE	non DE	174.201	-0.675951	-1.59765	0.00182732	0.0126332	174.201	-0.806486	-1.74895	0.000992153	0.0058362	174.201	-0.456015	-1.37175	0.104902	0.323211	174.201	-0.35047	-1.27498	0.247557	0.54878
fca-mir-20a-5p	non DE	non DE	non DE	non DE	16782.6	0.0155772	1.01086	0.9139	0.963364	16782.6	0.0648575	1.04598	0.716186	0.81679	16782.6	-0.0553346	-1.0391	0.786564	0.902701	16782.6	0.120192	1.08688	0.589843	0.820089
fca-mir-20b-5p	non DE	non DE	non DE	non DE	1607.48	-0.341265	-1.26687	0.0993902	0.22261	1607.48	-0.384688	-1.30558	0.116284	0.247412	1607.48	-0.273643	-1.20886	0.329411	0.608966	1607.48	-0.111045	-1.08001	0.716596	0.867027
fca-mir-2114-5p	non DE	non DE	non DE	non DE	1012.81	-0.764207	-1.69844	4.32103e-05	0.000552281	1012.81	-0.639255	-1.55752	0.00253903	0.0122363	1012.81	-0.933204	-1.90951	0.000115515	0.00303894	1012.81	0.29395	1.22599	0.264652	0.567726
fca-mir-211-5p	non DE	non DE	non DE	non DE	26.6159	-0.288564	-1.22142	0.434866	0.619722	26.6159	0.240107	1.18108	0.519869	0.689513	26.6159	-0.828279	-1.77557	0.036706	0.165177	26.6159	1.06839	2.09709	0.0147551	0.137398
fca-mir-21-3p	non DE	non DE	non DE	non DE	150.556	-0.332299	-1.25902	0.127173	0.266738	150.556	-0.315998	-1.24487	0.229803	0.391154	150.556	-0.354678	-1.2787	0.237441	0.519041	150.556	0.0386807	1.02717	0.905449	0.9472
fca-mir-214-3p	non DE	non DE	non DE	non DE	1704.62	-0.520932	-1.43488	0.00702079	0.0330058	1704.62	-0.568845	-1.48334	0.0133891	0.0482491	1704.62	-0.446018	-1.36227	0.090453	0.286162	1704.62	-0.122826	-1.08887	0.668828	0.864413
fca-mir-214-5p	non DE	non DE	non DE	filtered out	10.5314	0.00397632	1.00276	0.992821	0.999555	10.5314	0.00693544	1.00482	0.989906	0.99538	10.5314	-0.0148791	-1.01037	0.98094	0.993234	NA	NA	NA	NA	NA
fca-mir-21-5p	non DE	non DE	non DE	non DE	19756.3	0.144557	1.10539	0.345687	0.535553	19756.3	0.183689	1.13578	0.331469	0.50245	19756.3	0.0877795	1.06273	0.685393	0.853667	19756.3	0.09591	1.06874	0.684974	0.864413
fca-mir-216a-3p	non DE	non DE	filtered out	filtered out	2.41446	-1.02837	-2.03972	0.363994	0.551383	2.41446	-0.234255	-1.1763	0.863109	0.92065	NA	NA	NA	NA	NA	NA	NA	NA	NA	NA
fca-mir-216a-5p	non DE	non DE	non DE	non DE	74.7671	-0.638664	-1.55689	0.248724	0.431052	74.7671	0.297687	1.22917	0.555007	0.715268	74.7671	-1.4184	-2.67289	0.0120945	0.081104	74.7671	1.71609	3.28544	0.00558074	0.0991138
fca-mir-216b-3p	non DE	non DE	filtered out	filtered out	6.88719	-0.69067	-1.61403	0.350839	0.541483	6.88719	0.105905	1.07617	0.898215	0.945442	NA	NA	NA	NA	NA	NA	NA	NA	NA	NA
fca-mir-216b-5p	non DE	non DE	Downregulated	Upregulated	329.461	-1.21313	-2.3184	0.0297948	0.0952038	329.461	-0.0539066	-1.03807	0.905261	0.945442	329.461	-2.0819	-4.23364	5.33586e-05	0.00165897	329.461	2.028	4.07838	0.000310587	0.0201888
fca-mir-218-2-3p	non DE	filtered out	filtered out	filtered out	0.743147	0.807282	1.74991	0.660811	0.796416	NA	NA	NA	NA	NA	NA	NA	NA	NA	NA	NA	NA	NA	NA	NA
fca-mir-218-5p	non DE	non DE	non DE	non DE	61.8933	-0.137554	-1.10004	0.611856	0.757455	61.8933	-0.160149	-1.1174	0.622514	0.76382	61.8933	-0.105427	-1.07581	0.776749	0.899436	61.8933	-0.0547219	-1.03866	0.891958	0.946123
fca-mir-219a-3p	non DE	non DE	non DE	filtered out	8.05852	-0.316078	-1.24494	0.510737	0.691693	8.05852	-0.621435	-1.5384	0.260909	0.425975	8.05852	0.306254	1.23649	0.653286	0.846303	NA	NA	NA	NA	NA
fca-mir-219a-5p	non DE	non DE	filtered out	filtered out	2.34061	-0.742565	-1.67315	0.467163	0.645505	2.34061	-0.544024	-1.45803	0.667031	0.796058	NA	NA	NA	NA	NA	NA	NA	NA	NA	NA
fca-mir-221-3p	non DE	non DE	non DE	non DE	375.773	-0.760659	-1.69426	0.00221433	0.0143756	375.773	-0.861753	-1.81724	0.00238094	0.0116143	375.773	-0.594904	-1.51037	0.0671554	0.249643	375.773	-0.266848	-1.20318	0.449682	0.708167
fca-mir-22-3p	non DE	non DE	non DE	non DE	16443.3	0.309732	1.23948	0.199683	0.373357	16443.3	0.573571	1.4882	0.0167128	0.0581316	16443.3	-0.0130234	-1.00907	0.962166	0.993234	16443.3	0.586595	1.5017	0.0502241	0.250753
fca-mir-22-5p	non DE	non DE	non DE	non DE	166.986	0.491062	1.40548	0.0179064	0.0645653	166.986	0.73071	1.65946	0.000575931	0.00371569	166.986	0.190886	1.14146	0.422465	0.691981	166.986	0.539824	1.4538	0.0399477	0.233978
fca-mir-23a-3p	non DE	non DE	non DE	non DE	9927.58	0.381245	1.30247	0.0613152	0.157723	9927.58	0.595706	1.51121	0.0036874	0.0171507	9927.58	0.109627	1.07895	0.640786	0.83965	9927.58	0.48608	1.40063	0.0579806	0.263432
fca-mir-23a-5p	non DE	non DE	filtered out	filtered out	1.92036	0.0491689	1.03467	0.959592	0.981183	1.92036	-0.231889	-1.17437	0.842868	0.908752	NA	NA	NA	NA	NA	NA	NA	NA	NA	NA
fca-mir-23b-3p	non DE	non DE	non DE	non DE	7971.62	0.387046	1.30771	0.0223896	0.0764289	7971.62	0.490702	1.40513	0.0123065	0.0448544	7971.62	0.244354	1.18456	0.276441	0.54767	7971.62	0.246349	1.1862	0.31466	0.614802
fca-mir-23b-5p	non DE	non DE	non DE	filtered out	11.2754	-0.282994	-1.21672	0.462236	0.640863	11.2754	-0.206853	-1.15417	0.670388	0.796058	11.2754	-0.382573	-1.30367	0.480946	0.731038	NA	NA	NA	NA	NA
fca-mir-24-1-5p	non DE	non DE	non DE	non DE	91.4119	0.0865262	1.06181	0.664004	0.796416	91.4119	0.106035	1.07627	0.669861	0.796058	91.4119	0.0538559	1.03804	0.849199	0.942941	91.4119	0.0521797	1.03683	0.865659	0.941884
fca-mir-24-2-5p	non DE	non DE	non DE	non DE	21.7194	0.476014	1.3909	0.116598	0.249678	21.7194	0.528068	1.442	0.168306	0.328402	21.7194	0.39998	1.31949	0.355941	0.63402	21.7194	0.128088	1.09284	0.789101	0.909618
fca-mir-24-3p	non DE	non DE	non DE	non DE	3541.05	0.176207	1.12991	0.297431	0.486597	3541.05	0.303168	1.23385	0.110382	0.237381	3541.05	0.0045703	1.00317	0.983227	0.993234	3541.05	0.298598	1.22995	0.208156	0.539309
fca-mir-26a-1-3p	non DE	Downregulated	filtered out	filtered out	7.88133	-1.20116	-2.29925	0.0115293	0.0501648	7.88133	-1.41906	-2.67412	0.01097	0.0406296	NA	NA	NA	NA	NA	NA	NA	NA	NA	NA
fca-mir-26a-2-3p	non DE	non DE	filtered out	filtered out	5.08758	-0.529662	-1.44359	0.455683	0.636089	5.08758	-0.49113	-1.40555	0.567698	0.720886	NA	NA	NA	NA	NA	NA	NA	NA	NA	NA
fca-mir-26a-5p	non DE	non DE	non DE	non DE	168223	-0.325157	-1.2528	0.0378633	0.114712	168223	-0.369073	-1.29152	0.0543387	0.143013	168223	-0.256673	-1.19472	0.242797	0.519041	168223	-0.1124	-1.08103	0.639216	0.852974
fca-mir-27a-3p	non DE	non DE	non DE	non DE	25541.8	0.131187	1.09519	0.203369	0.376371	25541.8	0.165986	1.12193	0.232217	0.393588	25541.8	0.0805254	1.0574	0.612901	0.833654	25541.8	0.0854611	1.06103	0.622631	0.847151
fca-mir-27a-5p	non DE	non DE	non DE	non DE	35.8427	0.314571	1.24364	0.216412	0.389922	35.8427	0.185528	1.13723	0.546038	0.713776	35.8427	0.535068	1.44901	0.137957	0.374647	35.8427	-0.349539	-1.27415	0.371776	0.658397
fca-mir-27b-3p	non DE	non DE	non DE	non DE	11191.8	-0.289573	-1.22228	0.0438918	0.124665	11191.8	-0.316347	-1.24517	0.0794927	0.189268	11191.8	-0.248547	-1.18801	0.22909	0.518625	11191.8	-0.0677993	-1.04812	0.763612	0.897897
fca-mir-27b-5p	non DE	non DE	non DE	non DE	93.7007	-0.0457692	-1.03223	0.85769	0.930467	93.7007	-0.213369	-1.15939	0.451977	0.619146	93.7007	0.246316	1.18617	0.453703	0.715028	93.7007	-0.459684	-1.37524	0.196193	0.531566
fca-mir-28-3p	non DE	non DE	non DE	non DE	1438.63	0.380382	1.30169	0.00575783	0.0287294	1438.63	0.304472	1.23497	0.0671682	0.166877	1438.63	0.502125	1.4163	0.00847724	0.0635196	1438.63	-0.197653	-1.14683	0.342258	0.627877
fca-mir-28-5p	non DE	non DE	non DE	non DE	6036.54	0.0478582	1.03373	0.698797	0.823654	6036.54	-0.0402718	-1.02831	0.780531	0.86769	6036.54	0.190977	1.14154	0.248897	0.519041	6036.54	-0.231248	-1.17385	0.200543	0.536165
fca-mir-296-3p	Upregulated	Upregulated	Upregulated	non DE	111.281	1.84419	3.59051	1.47938e-06	3.36148e-05	111.281	2.40085	5.28114	6.51991e-11	3.72566e-09	111.281	1.27226	2.41539	0.00166706	0.0211161	111.281	1.12859	2.18645	0.013532	0.133694
fca-mir-296-5p	Upregulated	Upregulated	Upregulated	non DE	28.4411	2.32323	5.00452	1.69711e-08	6.9412e-07	28.4411	3.03594	8.20178	2.19111e-10	9.73826e-09	28.4411	1.67389	3.19073	0.000314729	0.00633161	28.4411	1.36205	2.5705	0.0200521	0.158913
fca-mir-299a-3p	Downregulated	Downregulated	non DE	non DE	34.01	-1.48547	-2.80008	3.91996e-05	0.000517182	34.01	-1.76823	-3.40635	1.58215e-06	2.10953e-05	34.01	-0.90682	-1.87491	0.0344469	0.159201	34.01	-0.861407	-1.81681	0.0506252	0.250753
fca-mir-299a-5p	non DE	Downregulated	filtered out	filtered out	7.34901	-1.47644	-2.78262	0.0226082	0.0764289	7.34901	-1.89473	-3.71853	0.00570307	0.0235178	NA	NA	NA	NA	NA	NA	NA	NA	NA	NA
fca-mir-29a-3p	non DE	non DE	non DE	non DE	11283.2	0.582742	1.49769	0.00384693	0.0207025	11283.2	0.709709	1.63547	0.00180109	0.00923636	11283.2	0.411077	1.32968	0.114498	0.341326	11283.2	0.298633	1.22998	0.293386	0.584927
fca-mir-29a-5p	non DE	non DE	non DE	non DE	89.1581	0.42513	1.34269	0.0124929	0.0516343	89.1581	0.467893	1.38309	0.0329801	0.0977188	89.1581	0.363615	1.28665	0.144423	0.381829	89.1581	0.104279	1.07496	0.703429	0.867027
fca-mir-29b-2-3p	non DE	Upregulated	non DE	non DE	1478.26	0.879766	1.84008	0.00310773	0.0179023	1478.26	1.20112	2.29918	5.6099e-05	0.000553644	1478.26	0.501191	1.41538	0.141582	0.37829	1478.26	0.699927	1.62442	0.0602484	0.268996
fca-mir-29b-2-5p	non DE	non DE	non DE	non DE	159.357	0.267906	1.20406	0.453844	0.635693	159.357	0.529826	1.44376	0.171341	0.332301	159.357	-0.0550532	-1.0389	0.900571	0.977762	159.357	0.584881	1.49991	0.225006	0.542975
fca-mir-29c-3p	non DE	Upregulated	non DE	non DE	10225.3	0.977	1.96837	0.0132125	0.0524653	10225.3	1.52415	2.87618	3.34282e-05	0.000361386	10225.3	0.417721	1.33582	0.320822	0.596311	10225.3	1.10643	2.15313	0.0159698	0.137398
fca-mir-29c-5p	non DE	non DE	non DE	non DE	127.849	0.215687	1.16126	0.496658	0.674861	127.849	0.619927	1.5368	0.0447834	0.122694	127.849	-0.239199	-1.18034	0.490688	0.742546	127.849	0.859126	1.81394	0.0243201	0.184042
fca-mir-301a-3p	Upregulated	Upregulated	non DE	non DE	369.038	1.14478	2.21112	0.00689098	0.0330058	369.038	1.84136	3.58348	8.04276e-07	1.20433e-05	369.038	0.48901	1.40348	0.247839	0.519041	369.038	1.35235	2.55328	0.00362926	0.0821769
fca-mir-3065-5p	non DE	non DE	non DE	filtered out	9.47333	-0.958698	-1.94355	0.078892	0.189903	9.47333	-1.37882	-2.60055	0.014063	0.0502251	9.47333	0.052399	1.03699	0.940379	0.988655	NA	NA	NA	NA	NA
fca-mir-30a-3p	Upregulated	non DE	Upregulated	non DE	764.707	0.98401	1.97796	5.77535e-12	3.93686e-10	764.707	0.948043	1.92925	1.49864e-07	2.85456e-06	764.707	1.03952	2.05554	5.16049e-07	4.41222e-05	764.707	-0.0914743	-1.06546	0.686519	0.864413
fca-mir-30a-5p	non DE	non DE	non DE	non DE	2667.03	0.750691	1.6826	3.33763e-13	4.34874e-11	2667.03	0.818726	1.76385	4.65753e-10	1.69365e-08	2667.03	0.654427	1.57399	1.34792e-05	0.000488565	2667.03	0.164299	1.12062	0.317461	0.614802
fca-mir-30b-3p	non DE	non DE	non DE	non DE	162.901	-0.184125	-1.13613	0.334609	0.526365	162.901	-0.28519	-1.21857	0.203446	0.360819	162.901	-0.0186312	-1.013	0.942402	0.988655	162.901	-0.266558	-1.20293	0.339581	0.627877
fca-mir-30b-5p	non DE	non DE	non DE	non DE	1054.67	0.153308	1.11212	0.176374	0.341882	1054.67	0.182378	1.13475	0.227327	0.389125	1054.67	0.110051	1.07927	0.524179	0.768008	1054.67	0.072327	1.05141	0.701219	0.867027
fca-mir-30c-2-3p	non DE	non DE	non DE	non DE	40.366	0.640085	1.55842	0.012877	0.0516343	40.366	0.606315	1.52237	0.0580919	0.151874	40.366	0.695311	1.61923	0.0592907	0.230425	40.366	-0.0889964	-1.06363	0.826471	0.928819
fca-mir-30c-2-5p	non DE	non DE	non DE	non DE	576.539	0.0301681	1.02113	0.772492	0.885012	576.539	0.0180683	1.0126	0.900871	0.945442	576.539	0.0491084	1.03463	0.767295	0.892567	576.539	-0.0310399	-1.02175	0.863619	0.941884
fca-mir-30e-3p	non DE	non DE	non DE	non DE	4837.81	-0.130507	-1.09468	0.525967	0.694743	4837.81	-0.302035	-1.23288	0.15384	0.309226	4837.81	0.172298	1.12685	0.477808	0.731038	4837.81	-0.474332	-1.38927	0.0731922	0.301324
fca-mir-30e-5p	non DE	non DE	non DE	non DE	14627.5	0.0550055	1.03886	0.552879	0.717865	14627.5	0.128651	1.09327	0.265869	0.427099	14627.5	-0.0488538	-1.03444	0.712187	0.863338	14627.5	0.177505	1.13093	0.219239	0.542959
fca-mir-3120-3p	non DE	non DE	non DE	filtered out	12.9244	-0.272436	-1.20785	0.53924	0.70463	12.9244	0.342782	1.2682	0.483051	0.657212	12.9244	-0.877223	-1.83684	0.0815583	0.279525	NA	NA	NA	NA	NA
fca-mir-31-3p	Downregulated	Downregulated	non DE	non DE	27.2111	-0.999202	-1.99889	0.00051098	0.00454328	27.2111	-1.00078	-2.00108	0.00503273	0.0211904	27.2111	-0.994599	-1.99253	0.0133902	0.0848044	27.2111	-0.00617599	-1.00429	0.988247	0.991374
fca-mir-31-5p	non DE	non DE	non DE	non DE	21246.9	-0.715793	-1.64239	0.00321917	0.0180995	21246.9	-0.659217	-1.57923	0.0190182	0.063394	21246.9	-0.796699	-1.73712	0.0133587	0.0848044	21246.9	0.137483	1.09998	0.695562	0.867027
fca-mir-320a-3p	non DE	non DE	non DE	non DE	3502.79	-0.342776	-1.26819	0.160608	0.316658	3502.79	-0.595817	-1.51133	0.00617556	0.0244577	3502.79	0.145706	1.10627	0.559197	0.787396	3502.79	-0.741523	-1.67194	0.00641061	0.0991138
fca-mir-320a-5p	non DE	non DE	filtered out	filtered out	1.50495	-1.03259	-2.04569	0.471667	0.647982	1.50495	-1.49698	-2.82251	0.364056	0.538575	NA	NA	NA	NA	NA	NA	NA	NA	NA	NA
fca-mir-323a-3p	non DE	non DE	non DE	non DE	65.8188	0.521784	1.43573	0.222331	0.397088	65.8188	0.24125	1.18202	0.59331	0.746302	65.8188	1.08445	2.12056	0.0398404	0.174685	65.8188	-0.843196	-1.79402	0.141758	0.440561
fca-mir-323a-5p	non DE	non DE	filtered out	filtered out	4.72768	-0.527774	-1.4417	0.426415	0.609804	4.72768	-0.62657	-1.54389	0.437577	0.605643	NA	NA	NA	NA	NA	NA	NA	NA	NA	NA
fca-mir-323b-3p	non DE	non DE	Upregulated	non DE	36.8075	0.636384	1.55443	0.0714096	0.179075	36.8075	0.326152	1.25367	0.362261	0.538575	36.8075	1.28315	2.4337	0.00337612	0.0329895	36.8075	-0.956997	-1.94127	0.0433553	0.235918
fca-mir-32-5p	non DE	non DE	non DE	non DE	61.6976	0.000594873	1.00041	0.998198	0.999555	61.6976	0.123873	1.08966	0.692116	0.807042	61.6976	-0.16481	-1.12102	0.640568	0.83965	61.6976	0.288683	1.22152	0.453495	0.708167
fca-mir-328-3p	Upregulated	Upregulated	non DE	filtered out	9.77421	1.37114	2.58675	0.00142318	0.0105833	9.77421	1.79293	3.46518	0.00165865	0.00861635	9.77421	0.910317	1.87946	0.116517	0.341326	NA	NA	NA	NA	NA
fca-mir-330-3p	non DE	non DE	non DE	non DE	41.498	0.134367	1.09761	0.607503	0.755914	41.498	0.260426	1.19783	0.412891	0.587941	41.498	-0.0335641	-1.02354	0.924997	0.98245	41.498	0.293991	1.22603	0.451627	0.708167
fca-mir-330-5p	non DE	non DE	non DE	filtered out	11.7334	0.702977	1.62786	0.0695543	0.175603	11.7334	0.9366	1.91401	0.0586416	0.152316	11.7334	0.40946	1.32819	0.444963	0.711923	NA	NA	NA	NA	NA
fca-mir-331-3p	non DE	non DE	non DE	non DE	213.148	-0.148813	-1.10866	0.558687	0.720821	213.148	-0.135618	-1.09856	0.650403	0.788367	213.148	-0.168685	-1.12403	0.622012	0.833654	213.148	0.0330676	1.02319	0.929272	0.9472
fca-mir-331-5p	non DE	non DE	non DE	non DE	328.411	-0.349876	-1.27445	0.0464157	0.129143	328.411	-0.297131	-1.2287	0.166073	0.325633	328.411	-0.425791	-1.34331	0.081938	0.279525	328.411	0.12866	1.09328	0.628699	0.848075
fca-mir-335-3p	Upregulated	non DE	Upregulated	filtered out	10.1077	1.14088	2.20515	0.00970787	0.0426938	10.1077	0.771202	1.70669	0.126225	0.26208	10.1077	1.95479	3.87659	0.00475018	0.0416555	NA	NA	NA	NA	NA
fca-mir-335-5p	non DE	non DE	non DE	non DE	5830.23	0.677788	1.59968	0.0150447	0.0569748	5830.23	0.518785	1.43275	0.087589	0.202518	5830.23	0.954865	1.9384	0.00607363	0.0510358	5830.23	-0.436079	-1.35292	0.250791	0.552088
fca-mir-337-5p	Downregulated	Downregulated	non DE	Downregulated	29.1424	-1.62981	-3.09472	0.00185328	0.0126332	29.1424	-2.14304	-4.41693	8.43028e-07	1.20433e-05	29.1424	-0.178665	-1.13184	0.736865	0.880799	29.1424	-1.96438	-3.90244	0.000318435	0.0201888
fca-mir-338-3p	non DE	non DE	non DE	non DE	154.664	-0.228851	-1.1719	0.399307	0.588384	154.664	-0.38146	-1.30266	0.20648	0.360819	154.664	0.0350107	1.02456	0.919747	0.981514	154.664	-0.41647	-1.33466	0.269266	0.568366
fca-mir-338-5p	non DE	non DE	non DE	non DE	39.0653	-0.449006	-1.3651	0.172259	0.3371	39.0653	-0.517686	-1.43166	0.183718	0.343433	39.0653	-0.34175	-1.26729	0.443559	0.711923	39.0653	-0.175935	-1.1297	0.713585	0.867027
fca-mir-33a-3p	non DE	non DE	non DE	non DE	22.0509	0.311411	1.24092	0.289118	0.478742	22.0509	0.395194	1.31512	0.287441	0.449364	22.0509	0.202004	1.1503	0.627969	0.833654	22.0509	0.19319	1.14329	0.673979	0.864413
fca-mir-33a-5p	non DE	non DE	non DE	non DE	240.561	-0.0158208	-1.01103	0.923513	0.966028	240.561	-0.0998596	-1.07167	0.613661	0.762311	240.561	0.119065	1.08603	0.60035	0.827902	240.561	-0.218924	-1.16387	0.375083	0.660562
fca-mir-33b-3p	non DE	non DE	non DE	non DE	22.1172	-0.141875	-1.10334	0.771129	0.885012	22.1172	0.23007	1.17289	0.671962	0.796058	22.1172	-0.561387	-1.47569	0.35169	0.629728	22.1172	0.791459	1.73082	0.231127	0.542975
fca-mir-33b-5p	non DE	non DE	non DE	non DE	105.995	0.265282	1.20187	0.159883	0.316658	105.995	0.300513	1.23158	0.204511	0.360819	105.995	0.215726	1.16129	0.423646	0.691981	105.995	0.0847874	1.06053	0.773645	0.90123
fca-mir-340-3p	non DE	non DE	non DE	non DE	112.593	0.052818	1.03729	0.811462	0.907734	112.593	0.258332	1.1961	0.287593	0.449364	112.593	-0.205774	-1.1533	0.450618	0.715028	112.593	0.464106	1.37946	0.120192	0.401061
fca-mir-340-5p	non DE	non DE	non DE	non DE	661.944	0.0479269	1.03378	0.673559	0.80083	661.944	0.11885	1.08587	0.409679	0.587354	661.944	-0.0517057	-1.03649	0.753102	0.886892	661.944	0.170556	1.12549	0.341434	0.627877
fca-mir-342-3p	non DE	non DE	non DE	non DE	1173.85	0.728427	1.65683	0.000989729	0.00764066	1173.85	0.825481	1.77213	0.00120354	0.00668632	1173.85	0.594238	1.50967	0.0416814	0.17851	1173.85	0.231244	1.17385	0.46809	0.716834
fca-mir-342-5p	non DE	non DE	non DE	non DE	28.1901	0.0657016	1.04659	0.818683	0.910017	28.1901	-0.144434	-1.1053	0.657446	0.794497	28.1901	0.450593	1.3666	0.247521	0.519041	28.1901	-0.595027	-1.5105	0.153468	0.456358
fca-mir-345-3p	non DE	non DE	non DE	non DE	80.0096	-0.26073	-1.19808	0.133844	0.277879	80.0096	-0.313018	-1.2423	0.157731	0.313892	80.0096	-0.178991	-1.13209	0.48059	0.731038	80.0096	-0.134026	-1.09735	0.622669	0.847151
fca-mir-345-5p	non DE	non DE	non DE	non DE	71.1599	-0.333362	-1.25995	0.0780996	0.189903	71.1599	-0.236214	-1.1779	0.313642	0.48699	71.1599	-0.466134	-1.3814	0.0763232	0.269098	71.1599	0.229921	1.17277	0.41737	0.684566
fca-mir-34a-5p	non DE	non DE	non DE	non DE	70.2516	-0.571236	-1.4858	0.0391019	0.116735	70.2516	-0.703502	-1.62845	0.0266957	0.0838946	70.2516	-0.349052	-1.27372	0.339282	0.617204	70.2516	-0.354449	-1.2785	0.365991	0.658397
fca-mir-34b-3p	Upregulated	Upregulated	non DE	non DE	541.401	3.16077	8.94305	0.000679265	0.00555639	541.401	4.51244	22.8233	2.57321e-06	3.32028e-05	541.401	2.22379	4.67118	0.0417568	0.17851	541.401	2.28866	4.88601	0.0559848	0.263084
fca-mir-34b-5p	Upregulated	filtered out	filtered out	filtered out	5721.12	3.14463	8.84358	0.000658517	0.00554731	NA	NA	NA	NA	NA	NA	NA	NA	NA	NA	NA	NA	NA	NA	NA
fca-mir-34c-3p	Upregulated	Upregulated	Upregulated	Upregulated	649.069	2.73904	6.67625	4.86566e-05	0.000585311	649.069	4.31088	19.8474	2.58765e-15	3.4502e-13	649.069	1.73942	3.339	0.00464406	0.0416555	649.069	2.57146	5.94411	0.000149459	0.0157928
fca-mir-34c-5p	Upregulated	Upregulated	non DE	non DE	46246.5	3.24795	9.50015	0.000269801	0.00262735	46246.5	4.5806	23.9275	8.12492e-08	1.71051e-06	46246.5	2.31856	4.98834	0.0177732	0.0996463	46246.5	2.26205	4.79673	0.0340634	0.215962
fca-mir-350-3p	non DE	non DE	non DE	non DE	185.827	0.585584	1.50065	6.06978e-05	0.000689594	185.827	0.621713	1.5387	0.00105238	0.00610074	185.827	0.531359	1.44529	0.0140402	0.0873047	185.827	0.0903551	1.06463	0.703999	0.867027
fca-mir-350-5p	non DE	non DE	non DE	non DE	128.309	0.332724	1.25939	0.0799388	0.191199	128.309	0.19313	1.14324	0.371832	0.544808	128.309	0.568471	1.48295	0.0237813	0.117873	128.309	-0.37534	-1.29715	0.169891	0.485183
fca-mir-361-3p	non DE	non DE	non DE	non DE	211.419	-0.468128	-1.38331	0.0118443	0.0504618	211.419	-0.373878	-1.29583	0.0914689	0.206763	211.419	-0.598706	-1.51436	0.0173874	0.0995984	211.419	0.224829	1.16864	0.410123	0.684566
fca-mir-361-5p	non DE	non DE	non DE	non DE	1484.53	-0.518822	-1.43278	3.65131e-05	0.000497795	1484.53	-0.443007	-1.35944	0.00404133	0.0185808	1484.53	-0.625709	-1.54297	0.00038194	0.00687493	1484.53	0.182702	1.13501	0.340777	0.627877
fca-mir-362-3p	Upregulated	Upregulated	non DE	non DE	157.533	1.28521	2.43718	1.05131e-05	0.00017916	157.533	1.54126	2.91048	1.05125e-06	1.45001e-05	157.533	0.96868	1.95705	0.00661895	0.0538971	157.533	0.572578	1.48718	0.147026	0.448145
fca-mir-362-5p	non DE	non DE	non DE	non DE	759.076	0.0625668	1.04432	0.743113	0.863446	759.076	0.146527	1.1069	0.514302	0.687238	759.076	-0.0546463	-1.0386	0.831564	0.926367	759.076	0.201174	1.14963	0.472961	0.717363
fca-mir-363-3p	non DE	non DE	non DE	non DE	73.5514	-0.0570196	-1.04031	0.86333	0.930467	73.5514	-0.10214	-1.07336	0.790683	0.873682	73.5514	0.0130293	1.00907	0.976424	0.993234	73.5514	-0.115168	-1.0831	0.810086	0.917351
fca-mir-363-5p	non DE	non DE	filtered out	filtered out	3.21145	-1.78593	-3.4484	0.0316448	0.0991775	3.21145	-1.19656	-2.29192	0.227638	0.389125	NA	NA	NA	NA	NA	NA	NA	NA	NA	NA
fca-mir-3660-3p	non DE	non DE	non DE	non DE	50.6095	0.611503	1.52785	0.0718051	0.179075	50.6095	0.349191	1.27385	0.331617	0.50245	50.6095	1.1136	2.16386	0.00917296	0.0641189	50.6095	-0.764413	-1.69868	0.099782	0.355403
fca-mir-369-3p	non DE	non DE	non DE	non DE	67.8567	-0.3787	-1.30017	0.182551	0.350533	67.8567	-0.547363	-1.46141	0.0843732	0.196217	67.8567	-0.0821152	-1.05857	0.822901	0.919713	67.8567	-0.465248	-1.38055	0.238311	0.543485
fca-mir-369-5p	non DE	Downregulated	non DE	Downregulated	185.8	-0.813529	-1.75751	0.0317659	0.0991775	185.8	-1.20978	-2.31303	0.000141792	0.00120674	185.8	0.115398	1.08327	0.754636	0.886892	185.8	-1.32518	-2.50564	0.000885701	0.0324569
fca-mir-370-3p	Downregulated	Downregulated	non DE	non DE	20.6119	-1.58975	-3.00997	0.00102587	0.00776999	20.6119	-1.79606	-3.47271	0.00092478	0.00560473	20.6119	-1.21232	-2.31709	0.0513885	0.211745	20.6119	-0.583744	-1.49873	0.36725	0.658397
fca-mir-370-5p	non DE	non DE	filtered out	filtered out	1.78725	-1.02807	-2.03929	0.388389	0.577641	1.78725	-1.38475	-2.61126	0.321937	0.493391	NA	NA	NA	NA	NA	NA	NA	NA	NA	NA
fca-mir-371-3p	non DE	non DE	non DE	filtered out	8.21798	-0.499589	-1.41381	0.424661	0.609425	8.21798	-0.639289	-1.55756	0.389954	0.565151	8.21798	-0.271866	-1.20737	0.751622	0.886892	NA	NA	NA	NA	NA
fca-mir-371-5p	Downregulated	non DE	filtered out	filtered out	5.10691	-2.04806	-4.1355	0.00305184	0.0178315	5.10691	-1.90299	-3.73988	0.0199862	0.0660702	NA	NA	NA	NA	NA	NA	NA	NA	NA	NA
fca-mir-374a-3p	non DE	non DE	non DE	non DE	61.1604	-0.279693	-1.21394	0.294609	0.484651	61.1604	-0.0476995	-1.03362	0.872553	0.928248	61.1604	-0.566379	-1.4808	0.0877291	0.280405	61.1604	0.51868	1.43264	0.150669	0.454878
fca-mir-374a-5p	non DE	non DE	non DE	non DE	260.96	0.0246308	1.01722	0.907454	0.961209	260.96	0.0800302	1.05704	0.751514	0.83968	260.96	-0.0537839	-1.03798	0.852151	0.943157	260.96	0.133815	1.09719	0.670632	0.864413
fca-mir-374b-3p	non DE	non DE	filtered out	filtered out	2.66681	-0.983438	-1.97717	0.214861	0.388842	2.66681	-1.07314	-2.10401	0.269444	0.43111	NA	NA	NA	NA	NA	NA	NA	NA	NA	NA
fca-mir-374b-5p	non DE	non DE	non DE	non DE	229.563	-0.136045	-1.09889	0.528276	0.694743	229.563	0.158032	1.11576	0.413029	0.587941	229.563	-0.487258	-1.40178	0.0245501	0.119945	229.563	0.645291	1.56405	0.00645306	0.0991138
fca-mir-375-3p	Upregulated	Upregulated	Upregulated	Upregulated	930.477	3.74253	13.3848	1.83095e-05	0.000277354	930.477	5.62611	49.3888	2.23549e-24	8.94195e-22	930.477	2.67276	6.37646	1.42855e-05	0.000488565	930.477	2.95336	7.7455	1.61718e-05	0.00512644
fca-mir-376a-1-5p	non DE	non DE	non DE	non DE	29.3412	-0.39758	-1.3173	0.421235	0.606637	29.3412	-0.516584	-1.43056	0.358767	0.535473	29.3412	-0.197507	-1.14672	0.760188	0.890357	29.3412	-0.319075	-1.24753	0.648067	0.859569
fca-mir-376a-2-5p	non DE	Downregulated	non DE	Downregulated	68.123	-1.04495	-2.06329	0.0221228	0.0764289	68.123	-1.5062	-2.8406	9.13126e-05	0.00084942	68.123	0.153309	1.11212	0.736608	0.880799	68.123	-1.6595	-3.15908	0.00063097	0.0285739
fca-mir-376a-3p	non DE	non DE	non DE	non DE	2290.95	-0.00871209	-1.00606	0.9807	0.992837	2290.95	-0.362242	-1.28542	0.26287	0.427098	2290.95	0.768831	1.70389	0.0382949	0.170089	2290.95	-1.13107	-2.19021	0.00519588	0.0991138
fca-mir-376b-3p	non DE	non DE	Upregulated	non DE	179.264	0.790842	1.73008	0.0382847	0.115136	179.264	0.483397	1.39803	0.205041	0.360819	179.264	1.42814	2.69099	0.00125863	0.0172181	179.264	-0.944738	-1.92484	0.050269	0.250753
fca-mir-376b-5p	non DE	Downregulated	non DE	filtered out	8.35885	-1.12633	-2.18302	0.0826827	0.195475	8.35885	-1.72511	-3.30605	0.00160303	0.00843698	8.35885	0.987104	1.9822	0.226612	0.516676	NA	NA	NA	NA	NA
fca-mir-376c-3p	non DE	non DE	non DE	non DE	4182.96	-0.186608	-1.13809	0.601084	0.751815	4182.96	-0.556203	-1.47039	0.0690373	0.168384	4182.96	0.644902	1.56363	0.0659545	0.247873	4182.96	-1.2011	-2.29915	0.00169106	0.0487332
fca-mir-377-3p	non DE	non DE	non DE	non DE	34.0718	-0.38524	-1.30608	0.280811	0.468783	34.0718	-0.680446	-1.60263	0.0641026	0.160533	34.0718	0.205451	1.15305	0.638125	0.83965	34.0718	-0.885896	-1.84791	0.0563214	0.263084
fca-mir-377-5p	non DE	non DE	filtered out	filtered out	6.63357	-0.75198	-1.6841	0.323845	0.517392	6.63357	-1.09248	-2.1324	0.201346	0.360819	NA	NA	NA	NA	NA	NA	NA	NA	NA	NA
fca-mir-378-3p	non DE	non DE	non DE	non DE	2111.79	-0.49056	-1.40499	0.0258947	0.0868109	2111.79	-0.592738	-1.50811	0.018179	0.0621506	2111.79	-0.322433	-1.25044	0.26213	0.537403	2111.79	-0.270304	-1.20606	0.38855	0.672928
fca-mir-378-5p	non DE	non DE	non DE	non DE	24.0541	-0.750155	-1.68197	0.012829	0.0516343	24.0541	-0.87887	-1.83893	0.0155346	0.0545075	24.0541	-0.549493	-1.46357	0.189021	0.462862	24.0541	-0.329377	-1.25647	0.451217	0.708167
fca-mir-379-3p	non DE	non DE	filtered out	filtered out	0.92517	-0.167178	-1.12286	0.916919	0.964062	0.92517	-0.645587	-1.56438	0.734453	0.825228	NA	NA	NA	NA	NA	NA	NA	NA	NA	NA
fca-mir-379-5p	non DE	non DE	non DE	non DE	59.4571	-0.497804	-1.41206	0.196782	0.370894	59.4571	-0.84322	-1.79405	0.0214029	0.0696028	59.4571	0.270093	1.20589	0.531583	0.773623	59.4571	-1.11331	-2.16342	0.0160659	0.137398
fca-mir-380-3p	non DE	non DE	non DE	non DE	164.453	-0.318629	-1.24715	0.526743	0.694743	164.453	-0.687522	-1.61051	0.173969	0.333482	164.453	0.513796	1.4278	0.378297	0.655862	164.453	-1.20132	-2.29949	0.0581712	0.263432
fca-mir-380-5p	non DE	non DE	filtered out	filtered out	3.28241	-0.299282	-1.23053	0.753764	0.870874	3.28241	-0.707511	-1.63298	0.515429	0.687238	NA	NA	NA	NA	NA	NA	NA	NA	NA	NA
fca-mir-381-3p	Downregulated	Downregulated	non DE	non DE	57.8834	-1.30649	-2.47339	0.0017564	0.0123857	57.8834	-1.61312	-3.05912	0.000140383	0.00120674	57.8834	-0.661705	-1.58195	0.177264	0.445621	57.8834	-0.95141	-1.93376	0.0686265	0.293981
fca-mir-381-5p	non DE	non DE	filtered out	filtered out	6.97813	-0.915903	-1.88675	0.106518	0.234225	6.97813	-0.899154	-1.86497	0.193489	0.353405	NA	NA	NA	NA	NA	NA	NA	NA	NA	NA
fca-mir-382-3p	non DE	non DE	filtered out	filtered out	2.53363	-0.0379809	-1.02668	0.964174	0.983409	2.53363	-0.126016	-1.09128	0.904443	0.945442	NA	NA	NA	NA	NA	NA	NA	NA	NA	NA
fca-mir-382-5p	non DE	non DE	non DE	non DE	126.033	-0.359095	-1.28262	0.223326	0.397132	126.033	-0.666856	-1.58761	0.0108462	0.0405465	126.033	0.273089	1.20839	0.372925	0.654053	126.033	-0.939944	-1.91845	0.00434643	0.0918546
fca-mir-383-3p	non DE	filtered out	filtered out	filtered out	0.729214	0.658623	1.57857	0.660949	0.796416	NA	NA	NA	NA	NA	NA	NA	NA	NA	NA	NA	NA	NA	NA	NA
fca-mir-383-5p	Upregulated	non DE	non DE	non DE	14.5477	1.30226	2.46616	0.00203699	0.0136578	14.5477	1.1041	2.14964	0.0288381	0.087388	14.5477	1.658	3.15579	0.00732841	0.0582864	14.5477	-0.553904	-1.46805	0.41833	0.684566
fca-mir-3958-3p	non DE	non DE	non DE	non DE	36.5686	0.298272	1.22967	0.376864	0.562545	36.5686	0.238797	1.18001	0.551793	0.715268	36.5686	0.389406	1.30985	0.398988	0.672187	36.5686	-0.150609	-1.11004	0.76477	0.897897
fca-mir-3959-5p	Downregulated	Downregulated	non DE	non DE	235.024	-1.1283	-2.18602	0.00273607	0.0165705	235.024	-1.47671	-2.78313	2.56651e-05	0.000293315	235.024	-0.363848	-1.28685	0.368068	0.648862	235.024	-1.11286	-2.16274	0.0109785	0.128896
fca-mir-409-3p	non DE	non DE	non DE	non DE	108.146	0.0511394	1.03608	0.866767	0.930467	108.146	-0.137594	-1.10007	0.678467	0.798197	108.146	0.390929	1.31124	0.308421	0.579561	108.146	-0.528523	-1.44245	0.204656	0.536165
fca-mir-409-5p	non DE	non DE	non DE	non DE	69.2783	-0.31547	-1.24442	0.405094	0.593848	69.2783	-0.601969	-1.51779	0.12172	0.256252	69.2783	0.263824	1.20066	0.560304	0.787396	69.2783	-0.865792	-1.82234	0.0765026	0.306979
fca-mir-411-3p	non DE	non DE	filtered out	filtered out	2.21615	-0.0681757	-1.04839	0.952766	0.981183	2.21615	-0.252521	-1.19129	0.854823	0.9167	NA	NA	NA	NA	NA	NA	NA	NA	NA	NA
fca-mir-411-5p	non DE	non DE	non DE	non DE	934.107	-0.0056355	-1.00391	0.985826	0.995562	934.107	-0.315742	-1.24465	0.27597	0.438048	934.107	0.637941	1.55611	0.0554205	0.222986	934.107	-0.953683	-1.93681	0.00859285	0.112277
fca-mir-412-5p	non DE	non DE	filtered out	filtered out	5.26016	-0.295281	-1.22712	0.591427	0.74665	5.26016	-0.129316	-1.09378	0.852405	0.916565	NA	NA	NA	NA	NA	NA	NA	NA	NA	NA
fca-mir-421-3p	non DE	non DE	non DE	non DE	603.682	0.282067	1.21594	0.299666	0.488301	603.682	0.591687	1.50701	0.0273802	0.0848998	603.682	-0.0858121	-1.06128	0.779086	0.899436	603.682	0.677499	1.59937	0.0427416	0.235918
fca-mir-421-5p	non DE	non DE	filtered out	filtered out	1.62305	0.703521	1.62847	0.626659	0.767376	1.62305	-0.0570257	-1.04032	0.97086	0.989187	NA	NA	NA	NA	NA	NA	NA	NA	NA	NA
fca-mir-423-3p	non DE	non DE	non DE	non DE	2219.97	-0.481205	-1.39591	2.30777e-05	0.000325475	2219.97	-0.461536	-1.37701	0.0023455	0.0115827	2219.97	-0.510843	-1.42488	0.00325627	0.0327542	2219.97	0.0493075	1.03477	0.794324	0.912281
fca-mir-423-5p	non DE	non DE	non DE	non DE	3170.61	-0.395472	-1.31537	0.161039	0.316658	3170.61	-0.50576	-1.41987	0.110179	0.237381	3170.61	-0.212483	-1.15868	0.558047	0.787396	3170.61	-0.293275	-1.22542	0.458584	0.709971
fca-mir-424-3p	Downregulated	Downregulated	non DE	non DE	1358.91	-1.17292	-2.25468	4.5921e-09	2.08685e-07	1358.91	-1.3012	-2.46433	4.5257e-09	1.39252e-07	1358.91	-0.956555	-1.94067	0.000167852	0.00382703	1358.91	-0.34464	-1.26983	0.212656	0.540175
fca-mir-424-5p	Downregulated	Downregulated	non DE	non DE	13804.4	-1.12153	-2.17578	1.72248e-07	6.40449e-06	13804.4	-1.33689	-2.52606	1.41249e-11	9.41663e-10	13804.4	-0.722786	-1.65037	0.00143129	0.018827	13804.4	-0.614104	-1.53061	0.0130042	0.133694
fca-mir-425-3p	non DE	non DE	non DE	non DE	279.541	0.5955	1.511	0.0218272	0.0763019	279.541	0.661184	1.58138	0.0283945	0.0873677	279.541	0.502415	1.41658	0.14514	0.381829	279.541	0.15877	1.11634	0.673766	0.864413
fca-mir-425-5p	Upregulated	Upregulated	non DE	non DE	1294.55	1.11624	2.16781	0.00099011	0.00764066	1294.55	1.64784	3.13364	1.3866e-08	3.08133e-07	1294.55	0.567296	1.48174	0.086965	0.280405	1294.55	1.08055	2.11484	0.00288065	0.0702435
fca-mir-432-5p	non DE	Downregulated	non DE	non DE	66.2514	-0.90158	-1.86811	0.0163981	0.0609712	66.2514	-1.12084	-2.17474	0.0057813	0.0235971	66.2514	-0.494715	-1.40904	0.290613	0.555249	66.2514	-0.626129	-1.54342	0.213003	0.540175
fca-mir-433-3p	non DE	non DE	filtered out	filtered out	6.55412	-0.86533	-1.82176	0.0996031	0.22261	6.55412	-0.839589	-1.78954	0.196085	0.356518	NA	NA	NA	NA	NA	NA	NA	NA	NA	NA
fca-mir-433-5p	non DE	non DE	filtered out	filtered out	1.73837	-1.55827	-2.945	0.134773	0.278268	1.73837	-1.68645	-3.21863	0.178007	0.337455	NA	NA	NA	NA	NA	NA	NA	NA	NA	NA
fca-mir-449-3p	Upregulated	Upregulated	non DE	non DE	75.9361	2.61713	6.13528	0.00721344	0.0331494	75.9361	4.0225	16.2515	4.98287e-05	0.000511064	75.9361	1.65779	3.15533	0.131226	0.370342	75.9361	2.36472	5.15052	0.0541588	0.263084
fca-mir-449-5p	non DE	Upregulated	non DE	non DE	7672.79	2.69058	6.45572	0.0135612	0.0533319	7672.79	4.28968	19.558	0.000194395	0.00158689	7672.79	1.68701	3.21988	0.200724	0.47672	7672.79	2.60269	6.07419	0.0704817	0.297903
fca-mir-450a-3p	non DE	non DE	non DE	non DE	1077.28	-0.203167	-1.15122	0.360881	0.548831	1077.28	-0.286988	-1.22009	0.263733	0.427098	1077.28	-0.0676649	-1.04802	0.818131	0.919713	1077.28	-0.219322	-1.16419	0.494141	0.735412
fca-mir-450a-5p	non DE	non DE	non DE	non DE	7659.04	-0.4363	-1.35313	0.000923013	0.0074022	7659.04	-0.407107	-1.32602	0.0154988	0.0545075	7659.04	-0.478958	-1.39374	0.0129076	0.0848044	7659.04	0.0718512	1.05106	0.732381	0.876094
fca-mir-450b-5p	non DE	non DE	non DE	non DE	303.177	-0.38549	-1.3063	0.0148365	0.0567114	303.177	-0.229087	-1.17209	0.177384	0.337455	303.177	-0.590771	-1.50605	0.00210317	0.0232027	303.177	0.361684	1.28492	0.0829039	0.324451
fca-mir-454-3p	non DE	non DE	non DE	non DE	237.525	0.319272	1.2477	0.0434901	0.124665	237.525	0.334279	1.26075	0.0967177	0.217343	237.525	0.297382	1.22891	0.195956	0.471951	237.525	0.0368974	1.02591	0.883261	0.943409
fca-mir-485-3p	non DE	non DE	filtered out	filtered out	0.849671	0.106136	1.07634	0.937821	0.976002	0.849671	-0.340885	-1.26653	0.837418	0.907456	NA	NA	NA	NA	NA	NA	NA	NA	NA	NA
fca-mir-485-5p	non DE	non DE	non DE	non DE	21.1943	-0.307857	-1.23787	0.52798	0.694743	21.1943	-0.75265	-1.68489	0.100698	0.222536	21.1943	0.831846	1.77996	0.146828	0.383323	21.1943	-1.5845	-2.99903	0.00885467	0.112277
fca-mir-486-3p	non DE	non DE	non DE	filtered out	8.70571	0.292817	1.22503	0.517161	0.693505	8.70571	0.0534717	1.03776	0.921518	0.957421	8.70571	0.717188	1.64397	0.279501	0.54767	NA	NA	NA	NA	NA
fca-mir-486-5p	non DE	non DE	non DE	non DE	82.3709	-0.124026	-1.08977	0.695871	0.822576	82.3709	-0.209964	-1.15666	0.566323	0.720886	82.3709	0.0145958	1.01017	0.9723	0.993234	82.3709	-0.224559	-1.16842	0.622628	0.847151
fca-mir-487a-3p	non DE	non DE	non DE	non DE	32.831	0.598249	1.51388	0.0883362	0.206454	32.831	0.463099	1.3785	0.259448	0.425325	32.831	0.824025	1.77034	0.0855627	0.280405	32.831	-0.360925	-1.28425	0.490655	0.733667
fca-mir-487a-5p	non DE	non DE	non DE	non DE	20.8096	0.4381	1.35482	0.20999	0.381715	20.8096	0.499418	1.41364	0.248838	0.416465	20.8096	0.347955	1.27275	0.477391	0.731038	20.8096	0.151464	1.1107	0.778981	0.90123
fca-mir-487b-3p	Downregulated	Downregulated	non DE	non DE	56.8278	-1.01244	-2.01733	0.00275499	0.0165705	56.8278	-1.27834	-2.42559	0.000229888	0.00180364	56.8278	-0.493652	-1.408	0.220689	0.506549	56.8278	-0.784683	-1.72271	0.0663871	0.291847
fca-mir-488-3p	non DE	non DE	non DE	non DE	285.273	-0.638839	-1.55708	0.0344912	0.105275	285.273	-0.839371	-1.78927	0.00916343	0.034579	285.273	-0.275882	-1.21073	0.455778	0.715028	285.273	-0.563488	-1.47784	0.160729	0.467442
fca-mir-490-3p	non DE	non DE	filtered out	filtered out	2.71144	-0.615317	-1.53189	0.486984	0.666142	2.71144	-0.641535	-1.55999	0.554769	0.715268	NA	NA	NA	NA	NA	NA	NA	NA	NA	NA
fca-mir-490-5p	non DE	non DE	non DE	non DE	20.919	-0.851786	-1.80473	0.0752157	0.184211	20.919	-1.10063	-2.14449	0.038546	0.110924	20.919	-0.382478	-1.30358	0.536644	0.775603	20.919	-0.718155	-1.64508	0.273738	0.569292
fca-mir-491-3p	non DE	filtered out	filtered out	filtered out	0.632105	0.198373	1.1474	0.906313	0.961209	NA	NA	NA	NA	NA	NA	NA	NA	NA	NA	NA	NA	NA	NA	NA
fca-mir-491-5p	non DE	non DE	non DE	non DE	39.5256	-0.474173	-1.38912	0.125626	0.266222	39.5256	-0.124725	-1.0903	0.70433	0.809575	39.5256	-0.870194	-1.82791	0.0156056	0.0936337	39.5256	0.745469	1.67652	0.0564343	0.263084
fca-mir-493-3p	non DE	non DE	non DE	filtered out	10.2594	-1.05166	-2.07292	0.136856	0.27987	10.2594	-1.51529	-2.85857	0.0320026	0.0958255	10.2594	0.214569	1.16036	0.804199	0.913741	NA	NA	NA	NA	NA
fca-mir-493-5p	non DE	Downregulated	filtered out	filtered out	6.53377	-1.48582	-2.80076	0.0281083	0.0912406	6.53377	-1.92545	-3.79856	0.00677402	0.0265648	NA	NA	NA	NA	NA	NA	NA	NA	NA	NA
fca-mir-495-3p	non DE	non DE	filtered out	filtered out	6.27694	0.419739	1.33769	0.446349	0.629506	6.27694	0.00856866	1.00596	0.988956	0.99538	NA	NA	NA	NA	NA	NA	NA	NA	NA	NA
fca-mir-495-5p	non DE	non DE	non DE	filtered out	8.90161	-0.123967	-1.08973	0.818793	0.910017	8.90161	-0.550044	-1.46413	0.336153	0.505493	8.90161	0.921223	1.89372	0.214395	0.495426	NA	NA	NA	NA	NA
fca-mir-497-3p	non DE	non DE	non DE	non DE	353.814	-0.106273	-1.07644	0.616761	0.759805	353.814	-0.233317	-1.17553	0.328137	0.500972	353.814	0.107352	1.07725	0.695266	0.855327	353.814	-0.340668	-1.26634	0.253099	0.553327
fca-mir-497-5p	non DE	non DE	non DE	non DE	1469.62	0.0137115	1.00955	0.946047	0.979578	1469.62	0.0334574	1.02346	0.889935	0.944228	1469.62	-0.0153809	-1.01072	0.955697	0.993234	1469.62	0.0488388	1.03443	0.871532	0.941884
fca-mir-499-3p	non DE	non DE	non DE	non DE	481.939	0.647506	1.56646	0.000301537	0.00286811	481.939	0.518581	1.43255	0.00908585	0.034579	481.939	0.864469	1.82067	0.000159505	0.00382703	481.939	-0.345887	-1.27093	0.166487	0.479785
fca-mir-499-5p	non DE	non DE	non DE	non DE	116.036	0.569165	1.48366	0.0174616	0.0637659	116.036	0.749167	1.68082	0.0058403	0.0235972	116.036	0.335668	1.26196	0.273811	0.54767	116.036	0.4135	1.33191	0.221225	0.542975
fca-mir-500-5p	non DE	non DE	non DE	non DE	1257.99	0.0635677	1.04505	0.786633	0.891227	1257.99	0.292806	1.22502	0.227223	0.389125	1257.99	-0.224127	-1.16807	0.418856	0.691981	1257.99	0.516934	1.43091	0.0875977	0.33456
fca-mir-502-3p	non DE	Upregulated	non DE	non DE	578.013	0.613486	1.52995	0.0538949	0.142213	578.013	1.04591	2.06466	0.000378691	0.00275411	578.013	0.138449	1.10072	0.679611	0.853667	578.013	0.907458	1.87574	0.0133928	0.133694
fca-mir-502-5p	non DE	non DE	non DE	non DE	89.6335	-0.119265	-1.08618	0.560439	0.720821	89.6335	-0.0986926	-1.0708	0.698385	0.807042	89.6335	-0.14902	-1.10882	0.607152	0.830584	89.6335	0.0503283	1.0355	0.872801	0.941884
fca-mir-503-3p	Downregulated	Downregulated	Downregulated	non DE	262.942	-1.16071	-2.23567	1.34806e-06	3.24326e-05	262.942	-1.27448	-2.41912	2.96437e-06	3.70546e-05	262.942	-0.972014	-1.96158	0.00185006	0.021818	262.942	-0.302468	-1.23325	0.369834	0.658397
fca-mir-503-5p	Downregulated	Downregulated	non DE	non DE	1069.71	-1.26535	-2.40385	7.38608e-07	2.15779e-05	1069.71	-1.49753	-2.82359	1.65523e-09	5.51743e-08	1069.71	-0.827927	-1.77513	0.003649	0.0346655	1069.71	-0.669605	-1.59064	0.030592	0.206333
fca-mir-505-3p	non DE	non DE	non DE	non DE	29.6812	0.0732034	1.05205	0.802443	0.904131	29.6812	-0.131296	-1.09528	0.693458	0.807042	29.6812	0.444139	1.3605	0.262416	0.537403	29.6812	-0.575434	-1.49013	0.175704	0.492904
fca-mir-505-5p	non DE	non DE	non DE	non DE	71.1665	0.116925	1.08442	0.591478	0.74665	71.1665	-0.058064	-1.04107	0.810569	0.888295	71.1665	0.423474	1.34115	0.136588	0.374647	71.1665	-0.481538	-1.39623	0.116569	0.393111
fca-mir-506-3p	non DE	non DE	non DE	non DE	14081.1	0.485309	1.39989	0.112607	0.244981	14081.1	0.658208	1.57812	0.0502154	0.134807	14081.1	0.259505	1.19707	0.500363	0.749717	14081.1	0.398704	1.31832	0.342659	0.627877
fca-mir-506-5p	Upregulated	Upregulated	non DE	non DE	1628.1	0.967569	1.95554	0.0015964	0.0114549	1628.1	1.14582	2.21271	0.000674979	0.00415372	1628.1	0.735532	1.66501	0.0566147	0.225142	1628.1	0.410285	1.32895	0.330152	0.626695
fca-mir-508-3p	non DE	Upregulated	non DE	non DE	5408.02	0.775825	1.71217	0.0401245	0.11892	5408.02	1.25693	2.38986	0.000517502	0.00345002	5408.02	0.26439	1.20113	0.523681	0.768008	5408.02	0.992539	1.98968	0.0282767	0.199194
fca-mir-508-5p	Upregulated	Upregulated	non DE	non DE	525.981	0.99621	1.99475	0.000231465	0.00236673	525.981	1.12546	2.18171	0.000231009	0.00180364	525.981	0.821298	1.767	0.018745	0.101759	525.981	0.30416	1.2347	0.426213	0.689333
fca-mir-514-3p	non DE	non DE	non DE	non DE	289.801	0.398994	1.31859	0.258288	0.443865	289.801	0.660682	1.58083	0.0815193	0.190688	289.801	0.0773734	1.0551	0.858095	0.943628	289.801	0.58331	1.49828	0.217568	0.542959
fca-mir-514-5p	non DE	non DE	non DE	non DE	5959.19	0.37791	1.29946	0.199915	0.373357	5959.19	0.615969	1.53259	0.0492873	0.133209	5959.19	0.0813284	1.05799	0.820696	0.919713	5959.19	0.534641	1.44858	0.172125	0.487174
fca-mir-532-3p	non DE	non DE	non DE	non DE	51.6707	0.31348	1.2427	0.228013	0.401971	51.6707	0.246994	1.18673	0.431029	0.605643	51.6707	0.423431	1.34111	0.241737	0.519041	51.6707	-0.176437	-1.13009	0.6545	0.864413
fca-mir-532-5p	non DE	non DE	non DE	non DE	1611.89	0.0155105	1.01081	0.885413	0.945519	1611.89	0.0381329	1.02678	0.79399	0.87492	1611.89	-0.0169583	-1.01182	0.91917	0.981514	1611.89	0.0550914	1.03892	0.76241	0.897897
fca-mir-542-3p	Downregulated	non DE	Downregulated	non DE	550.315	-1.00693	-2.00963	1.14655e-05	0.000187576	550.315	-0.890385	-1.85367	0.000664846	0.00415372	550.315	-1.16549	-2.2431	9.61046e-05	0.00273898	550.315	0.275108	1.21008	0.397097	0.680432
fca-mir-542-5p	Downregulated	Downregulated	Downregulated	non DE	3256.12	-1.2467	-2.37298	2.62075e-06	5.35943e-05	3256.12	-1.06019	-2.08521	0.000234474	0.00180364	3256.12	-1.48784	-2.80469	6.5261e-06	0.000278991	3256.12	0.427651	1.34504	0.234661	0.542975
fca-mir-543-3p	non DE	Downregulated	non DE	filtered out	9.67369	-1.52899	-2.88585	0.0118176	0.0504618	9.67369	-1.87787	-3.67532	0.00450674	0.0198098	9.67369	-0.781496	-1.71891	0.316095	0.590736	NA	NA	NA	NA	NA
fca-mir-574-3p	non DE	non DE	non DE	non DE	174.33	-0.323014	-1.25094	0.116445	0.249678	174.33	-0.443611	-1.36	0.0591884	0.152744	174.33	-0.121543	-1.0879	0.653037	0.846303	174.33	-0.322067	-1.25012	0.270736	0.568366
fca-mir-590-3p	non DE	non DE	non DE	non DE	632.85	-0.2672	-1.20347	0.181704	0.350533	632.85	-0.314018	-1.24317	0.187454	0.343953	632.85	-0.194342	-1.1442	0.476325	0.731038	632.85	-0.119676	-1.08649	0.687168	0.864413
fca-mir-590-5p	non DE	non DE	non DE	non DE	589.603	-0.303556	-1.23418	0.0127588	0.0516343	589.603	-0.270084	-1.20588	0.0914927	0.206763	589.603	-0.352515	-1.27678	0.0536975	0.218626	589.603	0.0824314	1.0588	0.678166	0.864413
fca-mir-628-3p	non DE	non DE	non DE	non DE	146.616	-0.0281307	-1.01969	0.926409	0.966585	146.616	0.126012	1.09127	0.713643	0.81679	146.616	-0.232115	-1.17456	0.552671	0.787396	146.616	0.358128	1.28176	0.401172	0.683718
fca-mir-628-5p	non DE	non DE	non DE	non DE	207.17	0.0350247	1.02457	0.827469	0.917167	207.17	0.0782522	1.05574	0.698237	0.807042	207.17	-0.0269112	-1.01883	0.906818	0.981429	207.17	0.105164	1.07562	0.67459	0.864413
fca-mir-652-3p	non DE	non DE	non DE	non DE	754.878	0.317096	1.24582	0.192983	0.365417	754.878	0.500446	1.41465	0.0595903	0.152796	754.878	0.0794251	1.0566	0.793638	0.904747	754.878	0.421022	1.33888	0.204209	0.536165
fca-mir-652-5p	non DE	non DE	non DE	non DE	76.3553	0.191223	1.14173	0.535437	0.701903	76.3553	0.22955	1.17247	0.525945	0.692033	76.3553	0.136078	1.09891	0.741726	0.880799	76.3553	0.0934727	1.06694	0.835707	0.929541
fca-mir-6529-3p	non DE	filtered out	filtered out	filtered out	0.587976	-0.429286	-1.34657	0.841823	0.928048	NA	NA	NA	NA	NA	NA	NA	NA	NA	NA	NA	NA	NA	NA	NA
fca-mir-6529-5p	non DE	non DE	non DE	non DE	262.474	0.85011	1.80264	0.000664592	0.00554731	262.474	0.827475	1.77458	0.00482215	0.0209564	262.474	0.885173	1.84699	0.00854358	0.0635196	262.474	-0.0576977	-1.0408	0.87553	0.941884
fca-mir-660-3p	non DE	non DE	non DE	filtered out	9.91565	0.583803	1.49879	0.208681	0.38103	9.91565	0.851195	1.80399	0.144546	0.294993	9.91565	0.262877	1.19987	0.678343	0.853667	NA	NA	NA	NA	NA
fca-mir-660-5p	non DE	non DE	non DE	non DE	3877.08	0.543657	1.45766	0.0179962	0.0645653	3877.08	0.74776	1.67918	0.00206295	0.0103148	3877.08	0.283072	1.21678	0.308339	0.579561	3877.08	0.464688	1.38002	0.125495	0.405402
fca-mir-670-3p	non DE	non DE	non DE	non DE	80.9313	-0.0806072	-1.05746	0.785461	0.891227	80.9313	0.270961	1.20661	0.364885	0.538575	80.9313	-0.491937	-1.40633	0.139725	0.376267	80.9313	0.762898	1.6969	0.0367562	0.224071
fca-mir-670-5p	non DE	non DE	non DE	non DE	22.2283	-0.36688	-1.28956	0.410515	0.599057	22.2283	-0.455114	-1.37089	0.381618	0.55508	22.2283	-0.219744	-1.16453	0.713028	0.863338	22.2283	-0.23537	-1.17721	0.714286	0.867027
fca-mir-671-3p	non DE	non DE	non DE	filtered out	11.5886	-0.11029	-1.07945	0.798709	0.902408	11.5886	-0.0680308	-1.04828	0.898853	0.945442	11.5886	-0.167968	-1.12347	0.781089	0.899436	NA	NA	NA	NA	NA
fca-mir-671-5p	non DE	non DE	non DE	non DE	254.356	0.142383	1.10373	0.526308	0.694743	254.356	0.00349399	1.00242	0.988869	0.99538	254.356	0.378262	1.29977	0.189476	0.462862	254.356	-0.374767	-1.29663	0.232308	0.542975
fca-mir-7-3p	non DE	non DE	non DE	non DE	17.446	-0.0665361	-1.0472	0.86511	0.930467	17.446	-0.224131	-1.16807	0.626573	0.764113	17.446	0.216127	1.16161	0.688615	0.853667	17.446	-0.440256	-1.35685	0.446737	0.708167
fca-mir-744-3p	non DE	non DE	filtered out	filtered out	1.92983	-0.635974	-1.55399	0.472124	0.647982	1.92983	-0.839064	-1.78889	0.43599	0.605643	NA	NA	NA	NA	NA	NA	NA	NA	NA	NA
fca-mir-744-5p	non DE	non DE	non DE	non DE	874.314	-0.225476	-1.16916	0.135392	0.278268	874.314	-0.0804842	-1.05737	0.618385	0.76382	874.314	-0.418049	-1.33612	0.0232716	0.117042	874.314	0.337565	1.26362	0.0927687	0.34195
fca-mir-7-5p	non DE	non DE	non DE	non DE	2670.05	0.342723	1.26815	0.295057	0.484651	2670.05	0.147073	1.10732	0.674659	0.796058	2670.05	0.697169	1.62132	0.0825499	0.279525	2670.05	-0.550095	-1.46418	0.209259	0.539309
fca-mir-760-3p	non DE	non DE	non DE	non DE	31.4827	0.58706	1.50218	0.092459	0.212324	31.4827	0.860151	1.81523	0.0333691	0.0981445	31.4827	0.258746	1.19644	0.562569	0.787396	31.4827	0.601406	1.51719	0.227632	0.542975
fca-mir-873-3p	non DE	non DE	filtered out	filtered out	5.59649	-1.56839	-2.96574	0.0495999	0.133463	5.59649	-1.94308	-3.84526	0.0288169	0.087388	NA	NA	NA	NA	NA	NA	NA	NA	NA	NA
fca-mir-873-5p	non DE	non DE	filtered out	filtered out	5.47856	-0.15331	-1.11212	0.811665	0.907734	5.47856	-0.47758	-1.39241	0.522306	0.689513	NA	NA	NA	NA	NA	NA	NA	NA	NA	NA
fca-mir-876-5p	non DE	non DE	filtered out	filtered out	5.40528	-1.02397	-2.03351	0.0929241	0.212324	5.40528	-1.13896	-2.20222	0.126816	0.26208	NA	NA	NA	NA	NA	NA	NA	NA	NA	NA
fca-mir-885-3p	non DE	non DE	filtered out	filtered out	3.69532	-0.802136	-1.74368	0.312093	0.50453	3.69532	-1.05275	-2.07448	0.265254	0.427099	NA	NA	NA	NA	NA	NA	NA	NA	NA	NA
fca-mir-885-5p	non DE	non DE	filtered out	filtered out	2.25237	-0.14836	-1.10831	0.856006	0.930467	2.25237	0.606708	1.52278	0.572707	0.724945	NA	NA	NA	NA	NA	NA	NA	NA	NA	NA
fca-mir-889-3p	non DE	Downregulated	non DE	non DE	55.0667	-0.939606	-1.918	0.0140292	0.054647	55.0667	-1.2537	-2.38452	0.000968399	0.00578149	55.0667	-0.287399	-1.22044	0.516654	0.768008	55.0667	-0.966299	-1.95382	0.0405955	0.233978
fca-mir-8908d-3p	non DE	non DE	non DE	non DE	4095.55	-0.407104	-1.32602	0.147864	0.299389	4095.55	-0.569961	-1.48448	0.0624316	0.158055	4095.55	-0.122236	-1.08842	0.727285	0.875815	4095.55	-0.447724	-1.36389	0.241586	0.54702
fca-mir-8908n-3p	non DE	non DE	non DE	non DE	30569.3	0.318557	1.24708	0.225365	0.399024	30569.3	0.573384	1.48801	0.0337854	0.0986436	30569.3	0.00487696	1.00339	0.987426	0.993234	30569.3	0.568508	1.48299	0.0922336	0.34195
fca-mir-8908n-5p	non DE	non DE	non DE	non DE	11612.7	0.11378	1.08206	0.598613	0.75102	11612.7	0.195325	1.14498	0.435651	0.605643	11612.7	-0.000491092	-1.00034	0.998635	0.998635	11612.7	0.195816	1.14537	0.531791	0.773292
fca-mir-92a-3p	non DE	non DE	non DE	non DE	577.404	-0.302486	-1.23327	0.018731	0.0666173	577.404	-0.284641	-1.21811	0.0910589	0.206763	577.404	-0.328755	-1.25593	0.0876011	0.280405	577.404	0.0441139	1.03105	0.833035	0.929541
fca-mir-92a-5p	non DE	non DE	non DE	non DE	71.8982	-0.577601	-1.49237	0.0431536	0.124665	71.8982	-0.2465	-1.18633	0.397206	0.573583	71.8982	-0.953516	-1.93659	0.00321912	0.0327542	71.8982	0.707017	1.63243	0.0439091	0.235918
fca-mir-92b-3p	Upregulated	Upregulated	Upregulated	non DE	34.5308	1.7941	3.46798	2.80365e-06	5.46044e-05	34.5308	2.38138	5.21035	1.26314e-08	2.9721e-07	34.5308	1.22564	2.33859	0.00456005	0.0416555	34.5308	1.15574	2.22798	0.0250055	0.184343
fca-mir-92b-5p	Upregulated	Upregulated	Upregulated	non DE	18.2503	2.63614	6.21665	7.76741e-11	3.97109e-09	18.2503	2.37694	5.19433	8.42323e-07	1.20433e-05	18.2503	3.13028	8.75605	1.44149e-06	7.04272e-05	18.2503	-0.753341	-1.68569	0.305634	0.601776
fca-mir-93-3p	non DE	non DE	non DE	non DE	158.422	-0.203714	-1.15166	0.33029	0.522768	158.422	-0.335155	-1.26151	0.157726	0.313892	158.422	0.0173908	1.01213	0.949265	0.989783	158.422	-0.352545	-1.27681	0.233263	0.542975
fca-mir-93-5p	non DE	non DE	non DE	non DE	16519.2	0.512021	1.42605	0.00373002	0.020341	16519.2	0.406672	1.32562	0.043038	0.118726	16519.2	0.686021	1.60884	0.00289219	0.0309102	16519.2	-0.279349	-1.21365	0.266242	0.567726
fca-mir-9-3p	non DE	non DE	non DE	non DE	191.067	0.464829	1.38015	0.0479004	0.131479	191.067	0.425068	1.34264	0.127109	0.26208	191.067	0.526882	1.44081	0.0992066	0.308442	191.067	-0.101814	-1.07312	0.770556	0.90123
fca-mir-95-3p	non DE	non DE	non DE	non DE	1232.57	-0.430126	-1.34735	0.0203935	0.0719048	1232.57	-0.470761	-1.38584	0.0345929	0.100269	1232.57	-0.366865	-1.28955	0.15049	0.389906	1232.57	-0.103896	-1.07467	0.70863	0.867027
fca-mir-9-5p	non DE	non DE	non DE	non DE	218.65	0.243175	1.18359	0.203126	0.376371	218.65	0.252969	1.19166	0.280229	0.441306	218.65	0.228597	1.17169	0.393415	0.672187	218.65	0.0243728	1.01704	0.93356	0.948521
fca-mir-96-5p	non DE	non DE	non DE	non DE	71.0206	-0.292914	-1.22511	0.263918	0.446044	71.0206	-0.293835	-1.22589	0.35068	0.525363	71.0206	-0.291224	-1.22368	0.417276	0.691981	71.0206	-0.00261013	-1.00181	0.994638	0.994638
fca-mir-98-3p	non DE	non DE	filtered out	filtered out	0.845592	-1.41009	-2.65754	0.354334	0.54471	0.845592	-1.25255	-2.38262	0.515212	0.687238	NA	NA	NA	NA	NA	NA	NA	NA	NA	NA
fca-mir-98-5p	non DE	non DE	non DE	non DE	3984.08	0.100337	1.07202	0.579667	0.741878	3984.08	0.282285	1.21612	0.130176	0.267027	3984.08	-0.135595	-1.09855	0.525355	0.768008	3984.08	0.41788	1.33596	0.0728781	0.301324
fca-mir-99a-3p	non DE	non DE	non DE	non DE	45.8299	-0.399261	-1.31883	0.0789328	0.189903	45.8299	-0.377081	-1.29871	0.185497	0.343953	45.8299	-0.432391	-1.34947	0.17961	0.445621	45.8299	0.0553104	1.03908	0.872682	0.941884
fca-mir-99a-5p	non DE	non DE	non DE	non DE	17388.1	-0.163801	-1.12023	0.246922	0.42975	17388.1	-0.206289	-1.15372	0.242127	0.406936	17388.1	-0.0976449	-1.07003	0.628897	0.833654	17388.1	-0.108643	-1.07821	0.622102	0.847151
fca-mir-chrE3_33626-3p	non DE	non DE	non DE	filtered out	8.70469	-0.239543	-1.18062	0.622125	0.764111	8.70469	-0.340448	-1.26615	0.567566	0.720886	8.70469	-0.0731343	-1.052	0.915477	0.981514	NA	NA	NA	NA	NA
fca-mir-chrE3_33626-5p	non DE	non DE	non DE	non DE	60.1317	0.398466	1.31811	0.0578559	0.151686	60.1317	0.429837	1.34708	0.105929	0.23154	60.1317	0.358201	1.28183	0.236227	0.519041	60.1317	0.0716362	1.05091	0.829198	0.928819
fca-mir-chrX_38640-3p	non DE	non DE	non DE	non DE	1678.69	-0.627588	-1.54498	0.000351698	0.0032692	1678.69	-0.611848	-1.52822	0.00425669	0.0189366	1678.69	-0.650846	-1.57009	0.00790795	0.0614663	1678.69	0.0389978	1.0274	0.883888	0.943409
fca-mir-chrX_38640-5p	non DE	non DE	non DE	non DE	1344.17	-0.245902	-1.18583	0.261401	0.446029	1344.17	-0.230314	-1.17309	0.373408	0.545121	1344.17	-0.268888	-1.20488	0.364142	0.645267	1344.17	0.0385752	1.0271	0.904966	0.9472
fca-mir-chrX_QO3CD-3p	non DE	non DE	non DE	non DE	1504.71	-0.589925	-1.50517	0.112292	0.244981	1504.71	-0.812491	-1.75624	0.0393533	0.112438	1504.71	-0.174972	-1.12894	0.698634	0.85639	1504.71	-0.637518	-1.55565	0.195791	0.531566
fca-mir-chrX_QO3CD-5p	non DE	non DE	non DE	non DE	118.775	-0.51703	-1.43101	0.0163257	0.0609712	118.775	-0.505539	-1.41965	0.0534395	0.142505	118.775	-0.534441	-1.44838	0.0730541	0.262995	118.775	0.0289024	1.02024	0.928465	0.9472

## Sheet: Table S2.1 (Legend)
Legend for Supplementary Table S2.1
Column	Name	Description
A	miRNA	miRNA name
B	Adult vs Juvenile	Differential expression results for comparison pair Adult vs Juvneile testis: Upregulated - enriched in Adult; Downregulated - enriched in Juvenile; non DE - not differentially expressed
C	Adult vs Early Juvenile	Differential expression results for comparison pair Adult vs Early Juvneile testis: Upregulated - enriched in Adult; Downregulated - enriched in Early Juvenile; non DE - not differentially expressed; filtered out - filtered out during DESeq2 analysis
D	Adult vs Late Juvenile	Differential expression results for comparison pair Adult vs Late Juvneile testis: Upregulated - enriched in Adult; Downregulated - enriched in Late Juvenile; non DE - not differentially expressed; filtered out - filtered out during DESeq2 analysis group
E	Late vs Early Juvenile	Differential expression results for comparison pair Late vs Early Juvneile testis: Upregulated - enriched in Adult; Downregulated - enriched in Late Juvenile; non DE - not differentially expressed; filtered out - filtered out during DESeq2 analysis
F	baseMean_AFvsJF	mean of normalized counts of all samples in Adult vs Juvenile comparison [stats from DESeq2 analysis ]
G	log2FC_AFvsJF	log2 fold change for Adult vs Juvenile comparison [stats from DESeq2 analysis ]
H	FC_AFvsJF	fold change for Adult vs Juvenile comparison [stats from DESeq2 analysis ]
I	pvalue_AFvsJF	raw p-value from Wald test for Adult vs Juvenile comparison[stats from DESeq2 analysis ]
J	padj_AFvsJF	adjusted p-value from Bonferroni correction for Adult vs Juvenile comparison [stats from DESeq2 analysis ]
K	baseMean_AFvsEJF	mean of normalized counts of all samples inAdult vs Early Juvenile comparison [stats from DESeq2 analysis ]
L	log2FC_AFvsEJF	log2 fold change for Adult vs Early Juvenile comparison [stats from DESeq2 analysis ]
M	FC_AFvsEJF	fold change for Adult vs Early Juvenile comparison [stats from DESeq2 analysis ]
N	pvalue_AFvsEJF	raw p-value from pairwise Wald test for Adult vs Early Juvenile comparison[stats from DESeq2 analysis ]
O	padj_AFvsEJF	adjusted p-value from Bonferroni correction for Adult vs Early Juvenile comparison [stats from DESeq2 analysis ]
P	baseMean_AFvsLJF	mean of normalized counts of all samples in Adult vs Late Juvenile comparison [stats from DESeq2 analysis ]
Q	log2FC_AFvsLJF	log2 fold change for Adult vs Late Juvenile comparison [stats from DESeq2 analysis ]
R	FC_AFvsLJF	fold change for Adult vs Late Juvenile comparison [stats from DESeq2 analysis ]
S	pvalue_AFvsLJF	raw p-value from pairwise Wald test for Adult vs Late Juvenile comparison[stats from DESeq2 analysis ]
T	padj_AFvsLJF	adjusted p-value from Bonferroni correction for Adult vs Late Juvenile comparison [stats from DESeq2 analysis ]
U	baseMean_LJFvsEJF	mean of normalized counts of all samples in Late vs Early Juvenile comparison [stats from DESeq2 analysis ]
V	log2FC_LJFvsEJF	log2 fold change for Late vs Early Juvenile comparison [stats from DESeq2 analysis ]
W	FC_LJFvsEJF	fold change for Late vs Early Juvenile comparison [stats from DESeq2 analysis ]
X	pvalue_LJFvsEJF	raw p-value from pairwise Wald test for Late vs Early Juvenile comparison[stats from DESeq2 analysis ]
Y	padj_LJFvsEJF	adjusted p-value from Bonferroni correction for Late vs Early Juvenile comparison [stats from DESeq2 analysis ]

## Sheet: Table S2.2
Supplementary Table S2.2 Interactions between upregulated miRNAs and downregulated mRNAs in the testicular tissue of adult vs juvenile cats
miRNA	Ortholog	miRNA-mRNA interaction	Database (predicted)	Score	Database (validated)	Experiment	Support type	Pubmed ID	Target Ensembl ID	Cat Ensembl ID	Cat Entrez ID mRNA	Gene Symbol mRNA	Product mRNA	FC_AFvsJF	pvalue_AFvsJF	padj_AFvsJF
fca-mir-1185-3p	hsa-miR-1185-1-3p	predicted	diana_microt	0.852	NA	NA	NA	NA	ENSG00000118689	ENSFCAG00000030227	101081548	FOXO3	forkhead box O3	-2.32929	7.65e-17	2.11e-14
fca-mir-1185-3p	hsa-miR-1185-1-3p	predicted	diana_microt	0.92	NA	NA	NA	NA	ENSG00000101972	ENSFCAG00000027633	101096213	STAG2	stromal antigen 2	-2.27366	2.93e-16	6.56e-14
fca-mir-1185-3p	hsa-miR-1185-1-3p	predicted	diana_microt	0.844	NA	NA	NA	NA	ENSG00000186318	ENSFCAG00000000178	101086840	BACE1	beta-secretase 1	-3.55492	3.98e-14	4.51e-12
fca-mir-1185-3p	hsa-miR-1185-1-3p	predicted	diana_microt	0.982	NA	NA	NA	NA	ENSG00000055609	ENSFCAG00000008632	101084095	KMT2C	lysine methyltransferase 2C	-2.11928	8.84e-14	8.89e-12
fca-mir-1185-3p	hsa-miR-1185-1-3p	predicted	diana_microt	0.876	NA	NA	NA	NA	ENSG00000149970	ENSFCAG00000026807	101083322	CNKSR2	connector enhancer of kinase suppressor of Ras 2	-5.5166	6.36e-13	4.9e-11
fca-mir-1185-3p	hsa-miR-1185-1-3p	predicted	diana_microt	0.992	NA	NA	NA	NA	ENSG00000085224	ENSFCAG00000030040	101086543	ATRX	ATRX, chromatin remodeler	-2.4422	3.75e-12	2.3e-10
fca-mir-1185-3p	hsa-miR-1185-1-3p	predicted	diana_microt	0.875	NA	NA	NA	NA	ENSG00000130224	ENSFCAG00000013912	101100373	LRCH2	leucine rich repeats and calponin homology domain containing 2	-2.15881	5.84e-12	3.36e-10
fca-mir-1185-3p	hsa-miR-1185-1-3p	validated_predicted	diana_microt	0.925	mirtarbase	HITS-CLIP	Functional MTI (Weak)	24374217	ENSG00000108175	ENSFCAG00000011569	101099328	ZMIZ1	zinc finger MIZ-type containing 1	-2.1001	7.22e-12	4.03e-10
fca-mir-1185-3p	hsa-miR-1185-1-3p	predicted	diana_microt	0.854	NA	NA	NA	NA	ENSG00000035403	ENSFCAG00000015569	101089215	VCL	vinculin	-2.51941	1.02e-10	3.79e-09
fca-mir-1185-3p	hsa-miR-1185-1-3p	validated	NA	NA	mirtarbase	PAR-CLIP	Functional MTI (Weak)	21572407	ENSG00000111276	ENSFCAG00000043547	493958	CDKN1B	cyclin dependent kinase inhibitor 1B	-2.35823	1.34e-10	4.77e-09
fca-mir-1185-3p	hsa-miR-1185-1-3p	predicted	diana_microt	0.955	NA	NA	NA	NA	ENSG00000185920	ENSFCAG00000011205	101085077	PTCH1	patched 1	-3.50012	2.17e-10	7.25e-09
fca-mir-1185-3p	hsa-miR-1185-1-3p	predicted	diana_microt	0.808	NA	NA	NA	NA	ENSG00000140443	ENSFCAG00000018164	100500937	IGF1R	insulin like growth factor 1 receptor	-2.08492	5.05e-10	1.52e-08
fca-mir-1185-3p	hsa-miR-1185-1-3p	predicted	diana_microt	0.875	NA	NA	NA	NA	ENSG00000157765	ENSFCAG00000029965	101101216	SLC34A2	solute carrier family 34 member 2	-2.59627	1.16e-09	3.09e-08
fca-mir-1185-3p	hsa-miR-1185-1-3p	predicted	diana_microt	0.873	NA	NA	NA	NA	ENSG00000162704	ENSFCAG00000015611	101088207	ARPC5	actin related protein 2/3 complex subunit 5	-2.08933	3.09e-09	7.01e-08
fca-mir-1185-3p	hsa-miR-1185-1-3p	predicted	diana_microt	0.893	NA	NA	NA	NA	ENSG00000112992	ENSFCAG00000004113	101090743	NNT	nicotinamide nucleotide transhydrogenase	-2.24112	4.3e-09	9.3e-08
fca-mir-1185-3p	hsa-miR-1185-1-3p	predicted	diana_microt	0.948	NA	NA	NA	NA	ENSG00000178662	ENSFCAG00000010380	101081068	CSRNP3	cysteine and serine rich nuclear protein 3	-10.6098	5.84e-09	1.2e-07
fca-mir-1185-3p	hsa-miR-1185-1-3p	predicted	diana_microt	0.828	NA	NA	NA	NA	ENSG00000151276	ENSFCAG00000009340	101086887	MAGI1	membrane associated guanylate kinase, WW and PDZ domain containing 1	-2.04734	7.03e-09	1.41e-07
fca-mir-1185-3p	hsa-miR-1185-1-3p	predicted	diana_microt	0.828	NA	NA	NA	NA	ENSG00000151276	ENSFCAG00000009340	101086887	MAGI1	membrane associated guanylate kinase, WW and PDZ domain containing 1	-2.04734	7.03e-09	1.41e-07
fca-mir-1185-3p	hsa-miR-1185-1-3p	validated	NA	NA	mirtarbase	PAR-CLIP	Functional MTI (Weak)	23446348	ENSG00000179820	ENSFCAG00000028958	101082450	MYADM	myeloid associated differentiation marker	-2.56179	1.05e-08	1.95e-07
fca-mir-1185-3p	hsa-miR-1185-1-3p	predicted	diana_microt	0.997	NA	NA	NA	NA	ENSG00000139793	ENSFCAG00000028336	101097201	MBNL2	muscleblind like splicing regulator 2	-2.15195	1.72e-08	3.02e-07
fca-mir-1185-3p	hsa-miR-1185-1-3p	predicted	diana_microt	0.809	NA	NA	NA	NA	ENSG00000165030	ENSFCAG00000013483	101087431	NFIL3	nuclear factor, interleukin 3 regulated	-2.12767	1.95e-08	3.37e-07
fca-mir-1185-3p	hsa-miR-1185-1-3p	predicted	diana_microt	0.829	NA	NA	NA	NA	ENSG00000003096	ENSFCAG00000027267	101081528	KLHL13	kelch like family member 13	-3.36384	2.02e-08	3.45e-07
fca-mir-1185-3p	hsa-miR-1185-1-3p	validated_predicted	diana_microt	0.848	mirtarbase	PAR-CLIP	Functional MTI (Weak)	23446348	ENSG00000134198	ENSFCAG00000029385	101097627	TSPAN2	tetraspanin 2	-2.51186	7.59e-08	1.08e-06
fca-mir-1185-3p	hsa-miR-1185-1-3p	validated_predicted	diana_microt	0.9	mirtarbase	PAR-CLIP	Functional MTI (Weak)	26701625	ENSG00000065970	ENSFCAG00000002323	101096490	FOXJ2	forkhead box J2	-2.86002	1.08e-07	1.45e-06
fca-mir-1185-3p	hsa-miR-1185-1-3p	predicted	diana_microt	0.821	NA	NA	NA	NA	ENSG00000134294	ENSFCAG00000022021	101083348	SLC38A2	solute carrier family 38 member 2	-2.04443	1.38e-07	1.8e-06
fca-mir-1185-3p	hsa-miR-1185-1-3p	validated	NA	NA	mirtarbase	HITS-CLIP	Functional MTI (Weak)	23824327	ENSG00000067177	ENSFCAG00000007121	101096789	PHKA1	phosphorylase kinase regulatory subunit alpha 1	-2.27504	1.77e-07	2.23e-06
fca-mir-1185-3p	hsa-miR-1185-1-3p	predicted	diana_microt	1	NA	NA	NA	NA	ENSG00000030419	ENSFCAG00000036602	101100826	IKZF2	IKAROS family zinc finger 2	-2.49333	2.04e-07	2.49e-06
fca-mir-1185-3p	hsa-miR-1185-1-3p	predicted	diana_microt	0.878	NA	NA	NA	NA	ENSG00000121005	ENSFCAG00000004591	101089834	CRISPLD1	cysteine rich secretory protein LCCL domain containing 1	-2.14323	2.06e-07	2.51e-06
fca-mir-1185-3p	hsa-miR-1185-1-3p	predicted	diana_microt	0.836	NA	NA	NA	NA	ENSG00000198846	ENSFCAG00000005993	101082974	TOX	thymocyte selection associated high mobility group box	-2.10766	2.27e-07	2.73e-06
fca-mir-1185-3p	hsa-miR-1185-1-3p	predicted	diana_microt	0.993	NA	NA	NA	NA	ENSG00000185008	ENSFCAG00000027646	101096340	ROBO2	roundabout guidance receptor 2	-4.57562	2.41e-07	2.87e-06
fca-mir-1185-3p	hsa-miR-1185-1-3p	predicted	diana_microt	0.806	NA	NA	NA	NA	ENSG00000109099	ENSFCAG00000037679	101092215	PMP22	peripheral myelin protein 22	-2.11012	3.82e-07	4.22e-06
fca-mir-1185-3p	hsa-miR-1185-1-3p	predicted	diana_microt	0.848	NA	NA	NA	NA	ENSG00000091409	ENSFCAG00000000430	101092454	ITGA6	integrin subunit alpha 6	-2.23135	3.91e-07	4.3e-06
fca-mir-1185-3p	hsa-miR-1185-1-3p	predicted	diana_microt	0.946	NA	NA	NA	NA	ENSG00000140538	ENSFCAG00000014965	101085548	NTRK3	neurotrophic receptor tyrosine kinase 3	-2.6059	4.65e-07	4.96e-06
fca-mir-1185-3p	hsa-miR-1185-1-3p	validated	NA	NA	mirtarbase	HITS-CLIP	Functional MTI (Weak)	23824327	ENSG00000002586	ENSFCAG00000049439	102902569	CD99	CD99 molecule (Xg blood group)	-2.28408	1.47e-06	1.32e-05
fca-mir-1185-3p	hsa-miR-1185-1-3p	predicted	diana_microt	0.984	NA	NA	NA	NA	ENSG00000185950	ENSFCAG00000041416	101095791	IRS2	insulin receptor substrate 2	-2.05531	1.49e-06	1.33e-05
fca-mir-1185-3p	hsa-miR-1185-1-3p	validated	NA	NA	mirtarbase	PAR-CLIP	Functional MTI (Weak)	23446348	ENSG00000163873	ENSFCAG00000005150	101090033	GRIK3	glutamate ionotropic receptor kainate type subunit 3	-7.45644	1.49e-06	1.34e-05
fca-mir-1185-3p	hsa-miR-1185-1-3p	validated	NA	NA	mirtarbase	HITS-CLIP	Functional MTI (Weak)	24374217	ENSG00000171724	ENSFCAG00000004729	101099094	VAT1L	vesicle amine transport 1 like	-3.21985	1.86e-06	1.61e-05
fca-mir-1185-3p	hsa-miR-1185-1-3p	validated	NA	NA	mirtarbase	HITS-CLIP	Functional MTI (Weak)	23824327	ENSG00000169047	ENSFCAG00000003009	101087257	IRS1	insulin receptor substrate 1	-3.90577	2.99e-06	2.41e-05
fca-mir-1185-3p	hsa-miR-1185-1-3p	predicted	diana_microt	0.892	NA	NA	NA	NA	ENSG00000164307	ENSFCAG00000004966	101083063	ERAP1	endoplasmic reticulum aminopeptidase 1	-3.1999	3.6e-06	2.81e-05
fca-mir-1185-3p	hsa-miR-1185-1-3p	predicted	diana_microt	0.864	NA	NA	NA	NA	ENSG00000102290	ENSFCAG00000023574	101099279	PCDH11X	protocadherin 11 X-linked	-12.0299	3.64e-06	2.83e-05
fca-mir-1185-3p	hsa-miR-1185-1-3p	predicted	diana_microt	0.839	NA	NA	NA	NA	ENSG00000099715	ENSFCAG00000023574	101099279	PCDH11X	protocadherin 11 X-linked	-12.0299	3.64e-06	2.83e-05
fca-mir-1185-3p	hsa-miR-1185-1-3p	predicted	diana_microt	0.864	NA	NA	NA	NA	ENSG00000169242	ENSFCAG00000026350	101094570	EFNA1	ephrin A1	-2.85729	3.76e-06	2.91e-05
fca-mir-1185-3p	hsa-miR-1185-1-3p	predicted	diana_microt	0.821	NA	NA	NA	NA	ENSG00000271601	ENSFCAG00000033679	101086916	LIX1L	limb and CNS expressed 1 like	-2.40642	4.15e-06	3.16e-05
fca-mir-1185-3p	hsa-miR-1185-1-3p	predicted	diana_microt	0.874	NA	NA	NA	NA	ENSG00000154175	ENSFCAG00000014954	101099069	ABI3BP	ABI family member 3 binding protein	-4.12044	4.61e-06	3.46e-05
fca-mir-1185-3p	hsa-miR-1185-1-3p	predicted	diana_microt	0.952	NA	NA	NA	NA	ENSG00000069020	ENSFCAG00000025450	101087553	MAST4	microtubule associated serine/threonine kinase family member 4	-2.8388	6.37e-06	4.54e-05
fca-mir-1185-3p	hsa-miR-1185-1-3p	predicted	diana_microt	0.94	NA	NA	NA	NA	ENSG00000197991	ENSFCAG00000024165	101097779	PCDH20	protocadherin 20	-6.82169	6.43e-06	4.58e-05
fca-mir-1185-3p	hsa-miR-1185-1-3p	predicted	diana_microt	0.992	NA	NA	NA	NA	ENSG00000038427	ENSFCAG00000023191	101093662	VCAN	versican	-4.19581	8.42e-06	5.75e-05
fca-mir-1185-3p	hsa-miR-1185-1-3p	predicted	diana_microt	0.962	NA	NA	NA	NA	ENSG00000169946	ENSFCAG00000009078	101086875	ZFPM2	zinc finger protein, FOG family member 2	-3.96907	1.13e-05	7.32e-05
fca-mir-1185-3p	hsa-miR-1185-1-3p	predicted	diana_microt	0.813	NA	NA	NA	NA	ENSG00000170525	ENSFCAG00000004933	101100062	PFKFB3	6-phosphofructo-2-kinase/fructose-2,6-biphosphatase 3	-2.19848	1.16e-05	7.52e-05
fca-mir-1185-3p	hsa-miR-1185-1-3p	predicted	diana_microt	0.819	NA	NA	NA	NA	ENSG00000145864	ENSFCAG00000001059	101094237	GABRB2	gamma-aminobutyric acid type A receptor beta2 subunit	-3.21505	1.47e-05	9.21e-05
fca-mir-1185-3p	hsa-miR-1185-1-3p	predicted	diana_microt	0.908	NA	NA	NA	NA	ENSG00000121297	ENSFCAG00000004896	101085421	TSHZ3	teashirt zinc finger homeobox 3	-3.77438	1.74e-05	0.00010658
fca-mir-1185-3p	hsa-miR-1185-1-3p	predicted	diana_microt	0.936	NA	NA	NA	NA	ENSG00000112182	ENSFCAG00000008901	101098143	BACH2	BTB domain and CNC homolog 2	-5.46515	1.83e-05	0.000111207
fca-mir-1185-3p	hsa-miR-1185-1-3p	predicted	diana_microt	0.954	NA	NA	NA	NA	ENSG00000156804	ENSFCAG00000010467	101083398	FBXO32	F-box protein 32	-2.23104	1.96e-05	0.000117417
fca-mir-1185-3p	hsa-miR-1185-1-3p	predicted	diana_microt	0.959	NA	NA	NA	NA	ENSG00000110436	ENSFCAG00000005890	493929	SLC1A2	solute carrier family 1 member 2	-3.24711	2.5e-05	0.000145078
fca-mir-1185-3p	hsa-miR-1185-1-3p	predicted	diana_microt	0.831	NA	NA	NA	NA	ENSG00000050165	ENSFCAG00000028463	101093392	DKK3	dickkopf WNT signaling pathway inhibitor 3	-7.05285	3.09e-05	0.000173914
fca-mir-1185-3p	hsa-miR-1185-1-3p	predicted	diana_microt	0.923	NA	NA	NA	NA	ENSG00000131781	ENSFCAG00000013037	101092533	FMO5	flavin containing monooxygenase 5	-2.5279	3.67e-05	0.000201198
fca-mir-1185-3p	hsa-miR-1185-1-3p	predicted	diana_microt	0.923	NA	NA	NA	NA	ENSG00000131781	ENSFCAG00000013037	101092533	FMO5	flavin containing monooxygenase 5	-2.5279	3.67e-05	0.000201198
fca-mir-1185-3p	hsa-miR-1185-1-3p	predicted	mirdb	91.4911	NA	NA	NA	NA	ENSG00000117152	ENSFCAG00000031433	101083058	RGS4	regulator of G protein signaling 4	-2.12283	3.76e-05	0.000205386
fca-mir-1185-3p	hsa-miR-1185-1-3p	predicted	diana_microt	0.988	NA	NA	NA	NA	ENSG00000077063	ENSFCAG00000014956	493673	CTTNBP2	cortactin binding protein 2	-4.51426	4.12e-05	0.000221624
fca-mir-1185-3p	hsa-miR-1185-1-3p	predicted	diana_microt	0.84	NA	NA	NA	NA	ENSG00000162999	ENSFCAG00000013631	101084560	DUSP19	dual specificity phosphatase 19	-2.06822	5.55e-05	0.000287187
fca-mir-1185-3p	hsa-miR-1185-1-3p	predicted	diana_microt	0.837	NA	NA	NA	NA	ENSG00000168743	ENSFCAG00000023889	101091192	NPNT	nephronectin	-2.11635	6.5e-05	0.000327171
fca-mir-1185-3p	hsa-miR-1185-1-3p	predicted	diana_microt	0.927	NA	NA	NA	NA	ENSG00000122877	ENSFCAG00000008599	101082520	EGR2	early growth response 2	-2.44196	6.59e-05	0.000330915
fca-mir-1185-3p	hsa-miR-1185-1-3p	predicted	diana_microt	0.814	NA	NA	NA	NA	ENSG00000133019	ENSFCAG00000032034	101100919	CHRM3	cholinergic receptor muscarinic 3	-2.09885	9.86e-05	0.000467805
fca-mir-1185-3p	hsa-miR-1185-1-3p	predicted	diana_microt	0.894	NA	NA	NA	NA	ENSG00000166147	ENSFCAG00000015352	101084882	FBN1	fibrillin 1	-2.69958	0.000110302	0.000513651
fca-mir-1185-3p	hsa-miR-1185-1-3p	predicted	diana_microt	0.999	NA	NA	NA	NA	ENSG00000120278	ENSFCAG00000029811	101100393	PLEKHG1	pleckstrin homology and RhoGEF domain containing G1	-2.27188	0.000112716	0.000523408
fca-mir-1185-3p	hsa-miR-1185-1-3p	predicted	diana_microt	0.914	NA	NA	NA	NA	ENSG00000100625	ENSFCAG00000026109	101081640	SIX4	SIX homeobox 4	-3.35935	0.000117201	0.000540771
fca-mir-1185-3p	hsa-miR-1185-1-3p	predicted	diana_microt	0.919	NA	NA	NA	NA	ENSG00000139174	ENSFCAG00000014763	101098966	PRICKLE1	prickle planar cell polarity protein 1	-3.30432	0.000118983	0.000547585
fca-mir-1185-3p	hsa-miR-1185-1-3p	predicted	diana_microt	0.95	NA	NA	NA	NA	ENSG00000113580	ENSFCAG00000026823	101080939	NR3C1	nuclear receptor subfamily 3 group C member 1	-2.24607	0.000128826	0.000585837
fca-mir-1185-3p	hsa-miR-1185-1-3p	predicted	diana_microt	0.989	NA	NA	NA	NA	ENSG00000166407	ENSFCAG00000024623	101090387	LMO1	LIM domain only 1	-2.74343	0.00013553	0.000611687
fca-mir-1185-3p	hsa-miR-1185-1-3p	predicted	diana_microt	0.821	NA	NA	NA	NA	ENSG00000196581	ENSFCAG00000045902	101092625	AJAP1	adherens junctions associated protein 1	-2.56754	0.000137924	0.000620128
fca-mir-1185-3p	hsa-miR-1185-1-3p	predicted	diana_microt	0.85	NA	NA	NA	NA	ENSG00000184486	ENSFCAG00000022988	101083427	POU3F2	POU class 3 homeobox 2	-4.05303	0.000190017	0.000814109
fca-mir-1185-3p	hsa-miR-1185-1-3p	predicted	diana_microt	0.823	NA	NA	NA	NA	ENSG00000174226	ENSFCAG00000001873	101097870	SNX31	sorting nexin 31	-13.7171	0.000221745	0.000926151
fca-mir-1185-3p	hsa-miR-1185-1-3p	predicted	diana_microt	0.938	NA	NA	NA	NA	ENSG00000136010	ENSFCAG00000001459	101088592	ALDH1L2	aldehyde dehydrogenase 1 family member L2	-2.96314	0.000272053	0.00110084
fca-mir-1185-3p	hsa-miR-1185-1-3p	predicted	diana_microt	0.991	NA	NA	NA	NA	ENSG00000164161	ENSFCAG00000018108	101087058	HHIP	hedgehog interacting protein	-2.93971	0.000293222	0.00117211
fca-mir-1185-3p	hsa-miR-1185-1-3p	predicted	diana_microt	0.835	NA	NA	NA	NA	ENSG00000184349	ENSFCAG00000037704	101085951	EFNA5	ephrin A5	-3.85443	0.000293741	0.00117386
fca-mir-1185-3p	hsa-miR-1185-1-3p	predicted	diana_microt	0.938	NA	NA	NA	NA	ENSG00000104154	ENSFCAG00000022435	101090112	SLC30A4	solute carrier family 30 member 4	-2.15514	0.000301112	0.00119914
fca-mir-1185-3p	hsa-miR-1185-1-3p	predicted	diana_microt	0.997	NA	NA	NA	NA	ENSG00000154654	ENSFCAG00000029827	101087087	NCAM2	neural cell adhesion molecule 2	-2.27693	0.000337103	0.00132191
fca-mir-1185-3p	hsa-miR-1185-1-3p	predicted	diana_microt	0.88	NA	NA	NA	NA	ENSG00000136158	ENSFCAG00000007743	101088453	SPRY2	sprouty RTK signaling antagonist 2	-2.73346	0.000375855	0.0014493
fca-mir-1185-3p	hsa-miR-1185-1-3p	predicted	diana_microt	0.929	NA	NA	NA	NA	ENSG00000118922	ENSFCAG00000010313	101084926	KLF12	Kruppel like factor 12	-2.8317	0.000388439	0.00149041
fca-mir-1185-3p	hsa-miR-1185-1-3p	predicted	diana_microt	0.986	NA	NA	NA	NA	ENSG00000134323	ENSFCAG00000043374	101093013	MYCN	MYCN proto-oncogene, bHLH transcription factor	-2.47695	0.000394481	0.00150855
fca-mir-1185-3p	hsa-miR-1185-1-3p	predicted	diana_microt	0.999	NA	NA	NA	NA	ENSG00000070214	ENSFCAG00000013294	101086097	SLC44A1	solute carrier family 44 member 1	-2.02756	0.000479216	0.00178221
fca-mir-1185-3p	hsa-miR-1185-1-3p	predicted	diana_microt	0.899	NA	NA	NA	NA	ENSG00000198795	ENSFCAG00000024512	101100846	ZNF521	zinc finger protein 521	-2.49336	0.000676557	0.0023847
fca-mir-1185-3p	hsa-miR-1185-1-3p	predicted	diana_microt	0.948	NA	NA	NA	NA	ENSG00000157680	ENSFCAG00000015566	101088826	DGKI	diacylglycerol kinase iota	-2.44367	0.000708099	0.00247731
fca-mir-1185-3p	hsa-miR-1185-1-3p	validated	NA	NA	mirtarbase	HITS-CLIP	Functional MTI (Weak)	24374217	ENSG00000136842	ENSFCAG00000001203	101082350	TMOD1	tropomodulin 1	-2.17028	0.000742959	0.00257757
fca-mir-1185-3p	hsa-miR-1185-1-3p	predicted	diana_microt	0.927	NA	NA	NA	NA	ENSG00000149972	ENSFCAG00000013908	101099397	CNTN5	contactin 5	-6.36613	0.000864074	0.0029235
fca-mir-1185-3p	hsa-miR-1185-1-3p	validated	NA	NA	mirtarbase	HITS-CLIP	Functional MTI (Weak)	23824327	ENSG00000185477	ENSFCAG00000003595	101092106	GPRIN3	GPRIN family member 3	-4.93566	0.000945829	0.00315434
fca-mir-1185-3p	hsa-miR-1185-1-3p	predicted	diana_microt	0.816	NA	NA	NA	NA	ENSG00000164176	ENSFCAG00000002497	101097205	EDIL3	EGF like repeats and discoidin domains 3	-2.24736	0.000954822	0.00318129
fca-mir-1185-3p	hsa-miR-1185-1-3p	predicted	diana_microt	0.904	NA	NA	NA	NA	ENSG00000145675	ENSFCAG00000011030	100271864	PIK3R1	phosphoinositide-3-kinase regulatory subunit 1	-2.54617	0.00103168	0.00339368
fca-mir-1185-3p	hsa-miR-1185-1-3p	predicted	diana_microt	0.906	NA	NA	NA	NA	ENSG00000113805	ENSFCAG00000012778	101094833	CNTN3	contactin 3	-2.11314	0.00107398	0.00351109
fca-mir-1185-3p	hsa-miR-1185-1-3p	predicted	diana_microt	0.869	NA	NA	NA	NA	ENSG00000144057	ENSFCAG00000026742	101098620	ST6GAL2	ST6 beta-galactoside alpha-2,6-sialyltransferase 2	-2.07702	0.00109186	0.00355578
fca-mir-1185-3p	hsa-miR-1185-1-3p	predicted	diana_microt	0.961	NA	NA	NA	NA	ENSG00000187955	ENSFCAG00000001462	101098925	COL14A1	collagen type XIV alpha 1 chain	-2.23728	0.00113825	0.00368466
fca-mir-1185-3p	hsa-miR-1185-1-3p	validated	NA	NA	mirtarbase	HITS-CLIP	Functional MTI (Weak)	24374217	ENSG00000125798	ENSFCAG00000012368	101085112	FOXA2	forkhead box A2	-3.61319	0.00115491	0.00373015
fca-mir-1185-3p	hsa-miR-1185-1-3p	predicted	diana_microt	0.884	NA	NA	NA	NA	ENSG00000168772	ENSFCAG00000044981	105260512	CXXC4	CXXC finger protein 4	-2.40721	0.00134021	0.00422494
fca-mir-1185-3p	hsa-miR-1185-1-3p	predicted	diana_microt	0.844	NA	NA	NA	NA	ENSG00000137033	ENSFCAG00000009049	101093403	IL33	interleukin 33	-2.05092	0.00160879	0.00492178
fca-mir-1185-3p	hsa-miR-1185-1-3p	predicted	diana_microt	0.908	NA	NA	NA	NA	ENSG00000168646	ENSFCAG00000026102	101093061	AXIN2	axin 2	-2.40065	0.00198711	0.00587791
fca-mir-1185-3p	hsa-miR-1185-1-3p	predicted	diana_microt	0.861	NA	NA	NA	NA	ENSG00000185610	ENSFCAG00000044598	101081816	DBX2	developing brain homeobox 2	-2.3205	0.00207288	0.00610078
fca-mir-1185-3p	hsa-miR-1185-1-3p	predicted	diana_microt	0.847	NA	NA	NA	NA	ENSG00000204262	ENSFCAG00000014741	101100072	COL5A2	collagen type V alpha 2 chain	-2.10623	0.00209064	0.00614551
fca-mir-1185-3p	hsa-miR-1185-1-3p	predicted	diana_microt	0.902	NA	NA	NA	NA	ENSG00000052850	ENSFCAG00000005620	101083878	ALX4	ALX homeobox 4	-2.31115	0.0021786	0.00636103
fca-mir-1185-3p	hsa-miR-1185-1-3p	predicted	diana_microt	0.821	NA	NA	NA	NA	ENSG00000156466	ENSFCAG00000042626	111558542	GDF6	growth differentiation factor 6	-22.3611	0.00219314	0.00639698
fca-mir-1185-3p	hsa-miR-1185-1-3p	predicted	diana_microt	0.869	NA	NA	NA	NA	ENSG00000122592	ENSFCAG00000022150	101083253	HOXA7	homeobox A7	-5.01607	0.00229561	0.00665727
fca-mir-1185-3p	hsa-miR-1185-1-3p	predicted	diana_microt	0.881	NA	NA	NA	NA	ENSG00000257093	ENSFCAG00000018973	101092839	KIAA1147	KIAA1147 ortholog	-2.47562	0.00249025	0.00712518
fca-mir-1185-3p	hsa-miR-1185-1-3p	predicted	diana_microt	0.878	NA	NA	NA	NA	ENSG00000182916	ENSFCAG00000009781	101095322	TCEAL7	transcription elongation factor A like 7	-5.97635	0.00249475	0.00713593
fca-mir-1185-3p	hsa-miR-1185-1-3p	predicted	diana_microt	0.958	NA	NA	NA	NA	ENSG00000136040	ENSFCAG00000036479	101090275	PLXNC1	plexin C1	-2.36825	0.00267018	0.00756379
fca-mir-1185-3p	hsa-miR-1185-1-3p	predicted	diana_microt	0.908	NA	NA	NA	NA	ENSG00000183023	ENSFCAG00000006812	493807	SLC8A1	solute carrier family 8 member A1	-2.35599	0.00271623	0.00767303
fca-mir-1185-3p	hsa-miR-1185-1-3p	predicted	diana_microt	0.943	NA	NA	NA	NA	ENSG00000106025	ENSFCAG00000023943	101089340	TSPAN12	tetraspanin 12	-2.71094	0.00276306	0.00778155
fca-mir-1185-3p	hsa-miR-1185-1-3p	predicted	diana_microt	0.859	NA	NA	NA	NA	ENSG00000155011	ENSFCAG00000043481	101090100	DKK2	dickkopf WNT signaling pathway inhibitor 2	-5.44139	0.00277476	0.00780913
fca-mir-1185-3p	hsa-miR-1185-1-3p	predicted	diana_microt	0.808	NA	NA	NA	NA	ENSG00000173200	ENSFCAG00000000929	101091391	PARP15	poly(ADP-ribose) polymerase family member 15	-2.91947	0.00289998	0.00810034
fca-mir-1185-3p	hsa-miR-1185-1-3p	predicted	diana_microt	0.815	NA	NA	NA	NA	ENSG00000125355	ENSFCAG00000014940	101086634	TMEM255A	transmembrane protein 255A	-2.15448	0.00309465	0.00856074
fca-mir-1185-3p	hsa-miR-1185-1-3p	predicted	diana_microt	0.938	NA	NA	NA	NA	ENSG00000141314	ENSFCAG00000015381	101094637	RHBDL3	rhomboid like 3	-3.03204	0.00336912	0.00919146
fca-mir-1185-3p	hsa-miR-1185-1-3p	predicted	diana_microt	0.903	NA	NA	NA	NA	ENSG00000213853	ENSFCAG00000030923	101085593	EMP2	epithelial membrane protein 2	-2.44977	0.00339385	0.00924835
fca-mir-1185-3p	hsa-miR-1185-1-3p	validated	NA	NA	mirtarbase	HITS-CLIP	Functional MTI (Weak)	27418678	ENSG00000147036	ENSFCAG00000023171	101082726	LANCL3	LanC like 3	-2.05527	0.00374252	0.0100533
fca-mir-1185-3p	hsa-miR-1185-1-3p	predicted	diana_microt	0.922	NA	NA	NA	NA	ENSG00000003137	ENSFCAG00000026867	101100712	LOC101100712	cytochrome P450 26B1	-3.85754	0.00374717	0.0100611
fca-mir-1185-3p	hsa-miR-1185-1-3p	predicted	diana_microt	0.847	NA	NA	NA	NA	ENSG00000112319	ENSFCAG00000011142	101097975	EYA4	EYA transcriptional coactivator and phosphatase 4	-5.36019	0.00395086	0.0105298
fca-mir-1185-3p	hsa-miR-1185-1-3p	predicted	diana_microt	0.968	NA	NA	NA	NA	ENSG00000154736	ENSFCAG00000002300	101085063	ADAMTS5	ADAM metallopeptidase with thrombospondin type 1 motif 5	-2.18777	0.0041565	0.0109944
fca-mir-1185-3p	hsa-miR-1185-1-3p	predicted	diana_microt	0.886	NA	NA	NA	NA	ENSG00000163132	ENSFCAG00000046410	101093268	MSX1	msh homeobox 1	-2.35467	0.00421171	0.0111131
fca-mir-1185-3p	hsa-miR-1185-1-3p	predicted	diana_microt	0.845	NA	NA	NA	NA	ENSG00000165983	ENSFCAG00000013558	101090777	PTER	phosphotriesterase related	-4.20735	0.00434062	0.0114057
fca-mir-1185-3p	hsa-miR-1185-1-3p	validated	NA	NA	mirtarbase	PAR-CLIP	Functional MTI (Weak)	27292025	ENSG00000180354	ENSFCAG00000045461	101094253	MTURN	maturin, neural progenitor differentiation regulator homolog	-2.049	0.0044548	0.0116609
fca-mir-1185-3p	hsa-miR-1185-1-3p	predicted	diana_microt	0.949	NA	NA	NA	NA	ENSG00000164171	ENSFCAG00000012065	101090237	ITGA2	integrin subunit alpha 2	-2.56884	0.00469856	0.0121987
fca-mir-1185-3p	hsa-miR-1185-1-3p	predicted	diana_microt	0.835	NA	NA	NA	NA	ENSG00000101144	ENSFCAG00000000413	111559734	LOC111559734	bone morphogenetic protein 7-like	-2.18299	0.00491194	0.0126873
fca-mir-1185-3p	hsa-miR-1185-1-3p	predicted	diana_microt	0.889	NA	NA	NA	NA	ENSG00000101911	ENSFCAG00000026323	101086786	PRPS2	phosphoribosyl pyrophosphate synthetase 2	-2.06679	0.00549552	0.0139669
fca-mir-1185-3p	hsa-miR-1185-1-3p	predicted	diana_microt	0.975	NA	NA	NA	NA	ENSG00000103449	ENSFCAG00000024654	101097116	SALL1	spalt like transcription factor 1	-4.05334	0.00787465	0.01899
fca-mir-1185-3p	hsa-miR-1185-1-3p	predicted	diana_microt	0.947	NA	NA	NA	NA	ENSG00000184384	ENSFCAG00000012287	101101664	MAML2	mastermind like transcriptional coactivator 2	-2.62154	0.00795336	0.01914
fca-mir-1185-3p	hsa-miR-1185-1-3p	predicted	diana_microt	0.992	NA	NA	NA	NA	ENSG00000009694	ENSFCAG00000008355	101096453	TENM1	teneurin transmembrane protein 1	-2.35852	0.00804858	0.0193415
fca-mir-1185-3p	hsa-miR-1185-1-3p	predicted	diana_microt	0.984	NA	NA	NA	NA	ENSG00000022355	ENSFCAG00000008133	100286792	GABRA1	gamma-aminobutyric acid type A receptor alpha1 subunit	-4.88978	0.0102233	0.023719
fca-mir-1185-3p	hsa-miR-1185-1-3p	predicted	diana_microt	0.944	NA	NA	NA	NA	ENSG00000166006	ENSFCAG00000024443	101086322	KCNC2	potassium voltage-gated channel subfamily C member 2	-2.01121	0.0124037	0.0279437
fca-mir-1185-3p	hsa-miR-1185-1-3p	predicted	diana_microt	0.891	NA	NA	NA	NA	ENSG00000164093	ENSFCAG00000007195	101081219	PITX2	paired like homeodomain 2	-4.50717	0.0134791	0.0299918
fca-mir-1185-3p	hsa-miR-1185-1-3p	predicted	diana_microt	0.953	NA	NA	NA	NA	ENSG00000135960	ENSFCAG00000012594	101096644	EDAR	ectodysplasin A receptor	-2.66343	0.0163201	0.0352175
fca-mir-1185-3p	hsa-miR-1185-1-3p	validated	NA	NA	mirtarbase	PAR-CLIP	Functional MTI (Weak)	23446348	ENSG00000141682	ENSFCAG00000042068	102900397	PMAIP1	phorbol-12-myristate-13-acetate-induced protein 1	-2.80253	0.0178043	0.0378957
fca-mir-1185-3p	hsa-miR-1185-1-3p	predicted	diana_microt	0.98	NA	NA	NA	NA	ENSG00000106689	ENSFCAG00000006890	101088628	LHX2	LIM homeobox 2	-2.43262	0.0208846	0.0433989
fca-mir-1185-3p	hsa-miR-1185-1-3p	predicted	diana_microt	0.945	NA	NA	NA	NA	ENSG00000146373	ENSFCAG00000003319	101081895	RNF217	ring finger protein 217	-2.9896	0.0211736	0.0438658
fca-mir-130b-5p	hsa-miR-130b-5p	validated	NA	NA	tarbase	Degradome sequencing	positive		ENSG00000164742	ENSFCAG00000011140	101101375	ADCY1	adenylate cyclase 1	-5.06757	2.43e-16	5.67e-14
fca-mir-130b-5p	hsa-miR-130b-5p	validated	NA	NA	tarbase	Degradome sequencing//Degradome sequencing	positive		ENSG00000163399	ENSFCAG00000013378	101083695	ATP1A1	ATPase Na+/K+ transporting subunit alpha 1	-2.15543	4.95e-15	7.67e-13
fca-mir-130b-5p	hsa-miR-130b-5p	validated	NA	NA	tarbase	Degradome sequencing	positive		ENSG00000188021	ENSFCAG00000014297	101097874	UBQLN2	ubiquilin 2	-2.30596	5.7e-15	8.7e-13
fca-mir-130b-5p	hsa-miR-130b-5p	predicted	diana_microt	0.901	NA	NA	NA	NA	ENSG00000055609	ENSFCAG00000008632	101084095	KMT2C	lysine methyltransferase 2C	-2.11928	8.84e-14	8.89e-12
fca-mir-130b-5p	hsa-miR-130b-5p	predicted	microcosm	18.1682	NA	NA	NA	NA	ENSG00000172354	ENSFCAG00000023877	101093317	GNB2	G protein subunit beta 2	-2.22939	2e-13	1.8e-11
fca-mir-130b-5p	hsa-miR-130b-5p	validated_predicted	miranda	-1.2128	mirtarbase	HITS-CLIP	Functional MTI (Weak)	23824327	ENSG00000091972	ENSFCAG00000007792	101096094	LOC101096094	OX-2 membrane glycoprotein	-4.94333	2.19e-13	1.95e-11
fca-mir-130b-5p	hsa-miR-130b-5p	predicted	microcosm	17.9411	NA	NA	NA	NA	ENSG00000092096	ENSFCAG00000009086	101095831	SLC22A17	solute carrier family 22 member 17	-2.47438	3.76e-13	3.13e-11
fca-mir-130b-5p	hsa-miR-130b-5p	predicted	diana_microt	0.927	NA	NA	NA	NA	ENSG00000149970	ENSFCAG00000026807	101083322	CNKSR2	connector enhancer of kinase suppressor of Ras 2	-5.5166	6.36e-13	4.9e-11
fca-mir-130b-5p	hsa-miR-130b-5p	validated	NA	NA	mirtarbase	HITS-CLIP	Functional MTI (Weak)	23824327	ENSG00000185973	ENSFCAG00000023758	101094166	TMLHE	trimethyllysine hydroxylase, epsilon	-2.62175	2.08e-12	1.39e-10
fca-mir-130b-5p	hsa-miR-130b-5p	validated	NA	NA	tarbase	Degradome sequencing	positive		ENSG00000115760	ENSFCAG00000005996	101087396	BIRC6	baculoviral IAP repeat containing 6	-2.10541	3.46e-12	2.15e-10
fca-mir-130b-5p	hsa-miR-130b-5p	predicted	microcosm	18.9751	NA	NA	NA	NA	ENSG00000134042	ENSFCAG00000030720	101092300	MRO	maestro	-2.38865	3.61e-12	2.22e-10
fca-mir-130b-5p	hsa-miR-130b-5p	predicted	miranda	-1.2734	NA	NA	NA	NA	ENSG00000110888	ENSFCAG00000007004	101087848	CAPRIN2	caprin family member 2	-2.81803	3.88e-12	2.36e-10
fca-mir-130b-5p	hsa-miR-130b-5p	predicted	diana_microt	0.826	NA	NA	NA	NA	ENSG00000169083	ENSFCAG00000007325	101081787	AR	androgen receptor	-2.12948	1.31e-11	6.66e-10
fca-mir-130b-5p	hsa-miR-130b-5p	predicted	miranda	-1.0676	NA	NA	NA	NA	ENSG00000159167	ENSFCAG00000026611	101083584	STC1	stanniocalcin 1	-5.21773	5.87e-11	2.38e-09
fca-mir-130b-5p	hsa-miR-130b-5p	validated	NA	NA	mirtarbase	CLASH	Functional MTI (Weak)	23622248	ENSG00000035403	ENSFCAG00000015569	101089215	VCL	vinculin	-2.51941	1.02e-10	3.79e-09
fca-mir-130b-5p	hsa-miR-130b-5p	validated	NA	NA	tarbase	Degradome sequencing	positive		ENSG00000242265	ENSFCAG00000041002	101094251	PEG10	paternally expressed 10	-2.83239	1.04e-10	3.85e-09
fca-mir-130b-5p	hsa-miR-130b-5p	predicted	diana_microt	0.81	NA	NA	NA	NA	ENSG00000153944	ENSFCAG00000041686	101084147	MSI2	musashi RNA binding protein 2	-2.43603	2.48e-10	8.15e-09
fca-mir-130b-5p	hsa-miR-130b-5p	validated	NA	NA	tarbase	Degradome sequencing//Degradome sequencing	positive		ENSG00000103202	ENSFCAG00000037731	101095541	NME4	NME/NM23 nucleoside diphosphate kinase 4	-2.07332	3.04e-10	9.73e-09
fca-mir-130b-5p	hsa-miR-130b-5p	validated	NA	NA	tarbase	Degradome sequencing	positive		ENSG00000096433	ENSFCAG00000013659	101087993	ITPR3	inositol 1,4,5-trisphosphate receptor type 3	-2.29046	4.75e-10	1.45e-08
fca-mir-130b-5p	hsa-miR-130b-5p	validated	NA	NA	tarbase	Degradome sequencing	positive		ENSG00000178695	ENSFCAG00000007569	101088711	KCTD12	potassium channel tetramerization domain containing 12	-2.57511	4.87e-10	1.48e-08
fca-mir-130b-5p	hsa-miR-130b-5p	predicted	miranda	-1.2765	NA	NA	NA	NA	ENSG00000140443	ENSFCAG00000018164	100500937	IGF1R	insulin like growth factor 1 receptor	-2.08492	5.05e-10	1.52e-08
fca-mir-130b-5p	hsa-miR-130b-5p	validated	NA	NA	mirtarbase	HITS-CLIP	Functional MTI (Weak)	23824327	ENSG00000177311	ENSFCAG00000030922	101089542	ZBTB38	zinc finger and BTB domain containing 38	-2.03335	7.93e-10	2.24e-08
fca-mir-130b-5p	hsa-miR-130b-5p	predicted	diana_microt	0.856	NA	NA	NA	NA	ENSG00000102038	ENSFCAG00000018496	101100451	SMARCA1	SWI/SNF related, matrix associated, actin dependent regulator of chromatin, subfamily a, member 1	-2.24904	9.22e-10	2.54e-08
fca-mir-130b-5p	hsa-miR-130b-5p	validated_predicted	miranda	-1.0338	mirtarbase	HITS-CLIP	Functional MTI (Weak)	23824327	ENSG00000118058	ENSFCAG00000011786	101090288	KMT2A	lysine methyltransferase 2A	-2.23626	1.23e-09	3.24e-08
fca-mir-130b-5p	hsa-miR-130b-5p	validated	NA	NA	mirtarbase	CLASH	Functional MTI (Weak)	23622248	ENSG00000179295	ENSFCAG00000009695	101085500	PTPN11	protein tyrosine phosphatase, non-receptor type 11	-2.061	1.31e-09	3.4e-08
fca-mir-130b-5p	hsa-miR-130b-5p	predicted	diana_microt	0.891	NA	NA	NA	NA	ENSG00000152818	ENSFCAG00000012433	101096570	UTRN	utrophin	-2.04345	1.61e-09	4.04e-08
fca-mir-130b-5p	hsa-miR-130b-5p	validated_predicted	miranda	-1.0591	tarbase	Degradome sequencing	positive		ENSG00000170522	ENSFCAG00000039104	101082563	ELOVL6	ELOVL fatty acid elongase 6	-2.64615	2.77e-09	6.4e-08
fca-mir-130b-5p	hsa-miR-130b-5p	validated	NA	NA	tarbase	Degradome sequencing	positive		ENSG00000164465	ENSFCAG00000013925	101096895	DCBLD1	discoidin, CUB and LCCL domain containing 1	-2.04958	2.86e-09	6.57e-08
fca-mir-130b-5p	hsa-miR-130b-5p	validated	NA	NA	tarbase	Degradome sequencing	positive		ENSG00000145284	ENSFCAG00000026938	101090611	SCD5	stearoyl-CoA desaturase 5	-2.42309	3.75e-09	8.27e-08
fca-mir-130b-5p	hsa-miR-130b-5p	validated_predicted	diana_microt	0.83	mirtarbase	HITS-CLIP	Functional MTI (Weak)	19536157	ENSG00000178662	ENSFCAG00000010380	101081068	CSRNP3	cysteine and serine rich nuclear protein 3	-10.6098	5.84e-09	1.2e-07
fca-mir-130b-5p	hsa-miR-130b-5p	validated	NA	NA	tarbase	Degradome sequencing	positive		ENSG00000197594	ENSFCAG00000029427	101094350	ENPP1	ectonucleotide pyrophosphatase/phosphodiesterase 1	-2.62693	6.35e-09	1.29e-07
fca-mir-130b-5p	hsa-miR-130b-5p	predicted	diana_microt	0.844	NA	NA	NA	NA	ENSG00000007237	ENSFCAG00000001845	101084661	GAS7	growth arrest specific 7	-2.19911	7.56e-09	1.5e-07
fca-mir-130b-5p	hsa-miR-130b-5p	predicted	diana_microt	0.855	NA	NA	NA	NA	ENSG00000177679	ENSFCAG00000044112	102900385	SRRM3	serine/arginine repetitive matrix 3	-2.89131	4.6e-08	7.02e-07
fca-mir-130b-5p	hsa-miR-130b-5p	predicted	diana_microt	0.862	NA	NA	NA	NA	ENSG00000134198	ENSFCAG00000029385	101097627	TSPAN2	tetraspanin 2	-2.51186	7.59e-08	1.08e-06
fca-mir-130b-5p	hsa-miR-130b-5p	validated	NA	NA	tarbase	Degradome sequencing//Degradome sequencing	positive		ENSG00000187605	ENSFCAG00000024678	101083580	TET3	tet methylcytosine dioxygenase 3	-3.10945	8.62e-08	1.2e-06
fca-mir-130b-5p	hsa-miR-130b-5p	predicted	diana_microt	0.91	NA	NA	NA	NA	ENSG00000101938	ENSFCAG00000008546	101091681	CHRDL1	chordin like 1	-2.69792	1.05e-07	1.41e-06
fca-mir-130b-5p	hsa-miR-130b-5p	predicted	pictar	31.3713	NA	NA	NA	NA	ENSG00000182463	ENSFCAG00000014616	101096641	TSHZ2	teashirt zinc finger homeobox 2	-2.01825	2.04e-07	2.49e-06
fca-mir-130b-5p	hsa-miR-130b-5p	validated	NA	NA	mirtarbase	CLASH	Functional MTI (Weak)	23622248	ENSG00000030419	ENSFCAG00000036602	101100826	IKZF2	IKAROS family zinc finger 2	-2.49333	2.04e-07	2.49e-06
fca-mir-130b-5p	hsa-miR-130b-5p	predicted	miranda	-1.2182	NA	NA	NA	NA	ENSG00000198846	ENSFCAG00000005993	101082974	TOX	thymocyte selection associated high mobility group box	-2.10766	2.27e-07	2.73e-06
fca-mir-130b-5p	hsa-miR-130b-5p	validated_predicted	diana_microt	0.869	tarbase	Degradome sequencing	positive		ENSG00000074706	ENSFCAG00000024018	102900647	IPCEF1	interaction protein for cytohesin exchange factors 1	-2.43715	4.1e-07	4.47e-06
fca-mir-130b-5p	hsa-miR-130b-5p	validated	NA	NA	tarbase	Degradome sequencing	positive		ENSG00000196924	ENSFCAG00000011393	101082637	FLNA	filamin A	-2.63384	4.38e-07	4.71e-06
fca-mir-130b-5p	hsa-miR-130b-5p	validated	NA	NA	tarbase	Degradome sequencing	positive		ENSG00000167553	ENSFCAG00000037882	101081992	LOC101081992	tubulin alpha-1C chain	-2.01442	4.74e-07	5.04e-06
fca-mir-130b-5p	hsa-miR-130b-5p	validated	NA	NA	tarbase	Degradome sequencing	positive		ENSG00000145730	ENSFCAG00000006174	101084598	PAM	peptidylglycine alpha-amidating monooxygenase	-2.76682	4.75e-07	5.05e-06
fca-mir-130b-5p	hsa-miR-130b-5p	validated	NA	NA	tarbase	Degradome sequencing	positive		ENSG00000178026	ENSFCAG00000001513	101092055	LRRC75B	leucine rich repeat containing 75B	-2.89312	4.8e-07	5.09e-06
fca-mir-130b-5p	hsa-miR-130b-5p	validated	NA	NA	mirtarbase	HITS-CLIP	Functional MTI (Weak)	23824327	ENSG00000186951	ENSFCAG00000005547	101095837	PPARA	peroxisome proliferator activated receptor alpha	-2.18422	5.24e-07	5.49e-06
fca-mir-130b-5p	hsa-miR-130b-5p	validated	NA	NA	mirtarbase	HITS-CLIP	Functional MTI (Weak)	23824327	ENSG00000081052	ENSFCAG00000008677	101091469	COL4A4	collagen type IV alpha 4 chain	-2.61794	6.02e-07	6.19e-06
fca-mir-130b-5p	hsa-miR-130b-5p	validated	NA	NA	tarbase	Degradome sequencing	positive		ENSG00000185453	ENSFCAG00000045504	101093563	ZSWIM9	zinc finger SWIM-type containing 9	-3.2736	6.23e-07	6.37e-06
fca-mir-130b-5p	hsa-miR-130b-5p	validated	NA	NA	tarbase	Degradome sequencing	positive		ENSG00000143674	ENSFCAG00000009652	101087784	MAP3K21	mitogen-activated protein kinase kinase kinase 21	-2.99207	7.35e-07	7.33e-06
fca-mir-130b-5p	hsa-miR-130b-5p	validated	NA	NA	tarbase	Degradome sequencing	positive		ENSG00000044090	ENSFCAG00000009717	101084709	CUL7	cullin 7	-2.31053	1.2e-06	1.11e-05
fca-mir-130b-5p	hsa-miR-130b-5p	validated	NA	NA	tarbase	Degradome sequencing	positive		ENSG00000074370	ENSFCAG00000007932	101101678	ATP2A3	ATPase sarcoplasmic/endoplasmic reticulum Ca2+ transporting 3	-2.34096	1.27e-06	1.16e-05
fca-mir-130b-5p	hsa-miR-130b-5p	predicted	microcosm	17.7177	NA	NA	NA	NA	ENSG00000002586	ENSFCAG00000049439	102902569	CD99	CD99 molecule (Xg blood group)	-2.28408	1.47e-06	1.32e-05
fca-mir-130b-5p	hsa-miR-130b-5p	predicted	microcosm	17.6034	NA	NA	NA	NA	ENSG00000063177	ENSFCAG00000008652	751614	RPL18	ribosomal protein L18	-2.17708	1.51e-06	1.35e-05
fca-mir-130b-5p	hsa-miR-130b-5p	predicted	diana_microt	0.896	NA	NA	NA	NA	ENSG00000172292	ENSFCAG00000042308	101084386	CERS6	ceramide synthase 6	-2.7211	1.67e-06	1.47e-05
fca-mir-130b-5p	hsa-miR-130b-5p	predicted	mirdb	96.2246	NA	NA	NA	NA	ENSG00000168769	ENSFCAG00000051746	101092848	TET2	tet methylcytosine dioxygenase 2	-4.01138	1.83e-06	1.58e-05
fca-mir-130b-5p	hsa-miR-130b-5p	validated	NA	NA	mirtarbase	PAR-CLIP	Functional MTI (Weak)	21572407	ENSG00000171206	ENSFCAG00000028572	101082095	TRIM8	tripartite motif containing 8	-2.0952	3.4e-06	2.67e-05
fca-mir-130b-5p	hsa-miR-130b-5p	validated	NA	NA	mirtarbase	CLASH	Functional MTI (Weak)	23622248	ENSG00000128849	ENSFCAG00000018538	101083594	CGNL1	cingulin like 1	-4.69063	4.04e-06	3.09e-05
fca-mir-130b-5p	hsa-miR-130b-5p	validated	NA	NA	mirtarbase	HITS-CLIP	Functional MTI (Weak)	19536157	ENSG00000088881	ENSFCAG00000014453	101082740	EBF4	early B-cell factor 4	-18.9177	4.52e-06	3.4e-05
fca-mir-130b-5p	hsa-miR-130b-5p	validated	NA	NA	tarbase	Degradome sequencing	positive		ENSG00000135862	ENSFCAG00000024895	101090321	LAMC1	laminin subunit gamma 1	-2.13678	4.84e-06	3.6e-05
fca-mir-130b-5p	hsa-miR-130b-5p	validated	NA	NA	mirtarbase	HITS-CLIP	Functional MTI (Weak)	19536157	ENSG00000180340	ENSFCAG00000025050	101085253	FZD2	frizzled class receptor 2	-3.07194	4.88e-06	3.62e-05
fca-mir-130b-5p	hsa-miR-130b-5p	predicted	diana_microt	0.917	NA	NA	NA	NA	ENSG00000145681	ENSFCAG00000037432	101094398	HAPLN1	hyaluronan and proteoglycan link protein 1	-4.6106	5.77e-06	4.17e-05
fca-mir-130b-5p	hsa-miR-130b-5p	predicted	diana_microt	0.96	NA	NA	NA	NA	ENSG00000197991	ENSFCAG00000024165	101097779	PCDH20	protocadherin 20	-6.82169	6.43e-06	4.58e-05
fca-mir-130b-5p	hsa-miR-130b-5p	predicted	pictar	33.3533	NA	NA	NA	NA	ENSG00000182158	ENSFCAG00000000648	101100293	CREB3L2	cAMP responsive element binding protein 3 like 2	-2.53925	6.82e-06	4.82e-05
fca-mir-130b-5p	hsa-miR-130b-5p	predicted	microcosm	18.6322	NA	NA	NA	NA	ENSG00000184194	ENSFCAG00000008996	101089675	GPR173	G protein-coupled receptor 173	-3.0581	7.42e-06	5.17e-05
fca-mir-130b-5p	hsa-miR-130b-5p	predicted	diana_microt	0.89	NA	NA	NA	NA	ENSG00000115457	ENSFCAG00000004465	101088426	IGFBP2	insulin like growth factor binding protein 2	-3.4479	8.72e-06	5.92e-05
fca-mir-130b-5p	hsa-miR-130b-5p	predicted	diana_microt	0.878	NA	NA	NA	NA	ENSG00000137872	ENSFCAG00000010985	101100893	SEMA6D	semaphorin 6D	-2.1491	9.25e-06	6.21e-05
fca-mir-130b-5p	hsa-miR-130b-5p	validated	NA	NA	mirtarbase	HITS-CLIP	Functional MTI (Weak)	23824327	ENSG00000214435	ENSFCAG00000030999	101085409	AS3MT	arsenite methyltransferase	-2.96524	9.98e-06	6.62e-05
fca-mir-130b-5p	hsa-miR-130b-5p	validated	NA	NA	mirtarbase	HITS-CLIP	Functional MTI (Weak)	23824327	ENSG00000091844	ENSFCAG00000037833	101084199	RGS17	regulator of G protein signaling 17	-4.22719	1.01e-05	6.72e-05
fca-mir-130b-5p	hsa-miR-130b-5p	predicted	diana_microt	0.878	NA	NA	NA	NA	ENSG00000144824	ENSFCAG00000028255	101086338	PHLDB2	pleckstrin homology like domain family B member 2	-2.09222	1.18e-05	7.62e-05
fca-mir-130b-5p	hsa-miR-130b-5p	predicted	diana_microt	0.843	NA	NA	NA	NA	ENSG00000188906	ENSFCAG00000001819	101096157	LRRK2	leucine rich repeat kinase 2	-2.0824	1.6e-05	9.91e-05
fca-mir-130b-5p	hsa-miR-130b-5p	validated	NA	NA	tarbase	Degradome sequencing	positive		ENSG00000156804	ENSFCAG00000010467	101083398	FBXO32	F-box protein 32	-2.23104	1.96e-05	0.000117417
fca-mir-130b-5p	hsa-miR-130b-5p	validated	NA	NA	tarbase	Degradome sequencing	positive		ENSG00000138814	ENSFCAG00000022635	101097144	PPP3CA	protein phosphatase 3 catalytic subunit alpha	-2.09716	2e-05	0.000119588
fca-mir-130b-5p	hsa-miR-130b-5p	predicted	diana_microt	0.825	NA	NA	NA	NA	ENSG00000186918	ENSFCAG00000030743	101095007	ZNF395	zinc finger protein 395	-2.26252	2.25e-05	0.000132597
fca-mir-130b-5p	hsa-miR-130b-5p	validated	NA	NA	mirtarbase	CLASH	Functional MTI (Weak)	23622248	ENSG00000151690	ENSFCAG00000005191	101082334	MFSD6	major facilitator superfamily domain containing 6	-2.74923	2.51e-05	0.000145519
fca-mir-130b-5p	hsa-miR-130b-5p	validated	NA	NA	tarbase	Degradome sequencing	positive		ENSG00000143013	ENSFCAG00000044371	101080812	LMO4	LIM domain only 4	-2.8634	2.75e-05	0.000157104
fca-mir-130b-5p	hsa-miR-130b-5p	validated	NA	NA	tarbase	Degradome sequencing	positive		ENSG00000110987	ENSFCAG00000040323	111556314	BCL7A	BCL tumor suppressor 7A	-2.04196	3.03e-05	0.000170744
fca-mir-130b-5p	hsa-miR-130b-5p	predicted	diana_microt	0.885	NA	NA	NA	NA	ENSG00000106688	ENSFCAG00000023590	101099844	SLC1A1	solute carrier family 1 member 1	-2.29763	3.31e-05	0.000183519
fca-mir-130b-5p	hsa-miR-130b-5p	predicted	miranda	-1.2356	NA	NA	NA	NA	ENSG00000125850	ENSFCAG00000027530	101099541	OVOL2	ovo like zinc finger 2	-2.65465	3.44e-05	0.000190057
fca-mir-130b-5p	hsa-miR-130b-5p	predicted	diana_microt	0.963	NA	NA	NA	NA	ENSG00000175155	ENSFCAG00000043476	101094146	YPEL2	yippee like 2	-2.29485	3.49e-05	0.000192428
fca-mir-130b-5p	hsa-miR-130b-5p	predicted	diana_microt	0.941	NA	NA	NA	NA	ENSG00000058056	ENSFCAG00000025086	101091353	USP13	ubiquitin specific peptidase 13	-2.0536	3.49e-05	0.000192548
fca-mir-130b-5p	hsa-miR-130b-5p	validated_predicted	diana_microt	0.83	tarbase	Degradome sequencing	positive		ENSG00000115641	ENSFCAG00000009528	101100121	FHL2	four and a half LIM domains 2	-2.98116	3.8e-05	0.000207454
fca-mir-130b-5p	hsa-miR-130b-5p	predicted	diana_microt	0.842	NA	NA	NA	NA	ENSG00000122641	ENSFCAG00000010866	493853	INHBA	inhibin beta A subunit	-4.60937	3.81e-05	0.000207743
fca-mir-130b-5p	hsa-miR-130b-5p	validated_predicted	diana_microt	0.916	tarbase	Degradome sequencing	positive		ENSG00000151746	ENSFCAG00000012035	101090026	BICD1	BICD cargo adaptor 1	-3.73084	4.35e-05	0.000232575
fca-mir-130b-5p	hsa-miR-130b-5p	predicted	diana_microt	0.817	NA	NA	NA	NA	ENSG00000010818	ENSFCAG00000030851	101089866	HIVEP2	human immunodeficiency virus type I enhancer binding protein 2	-3.87237	4.87e-05	0.000256562
fca-mir-130b-5p	hsa-miR-130b-5p	validated	NA	NA	mirtarbase	HITS-CLIP	Functional MTI (Weak)	23824327	ENSG00000054793	ENSFCAG00000022069	101080270	ATP9A	ATPase phospholipid transporting 9A (putative)	-2.69338	6.44e-05	0.000324742
fca-mir-130b-5p	hsa-miR-130b-5p	validated	NA	NA	tarbase	Degradome sequencing	positive		ENSG00000163251	ENSFCAG00000037566	101097508	FZD5	frizzled class receptor 5	-6.53387	7.26e-05	0.000358717
fca-mir-130b-5p	hsa-miR-130b-5p	validated	NA	NA	tarbase	Degradome sequencing//Degradome sequencing//Degradome sequencing//Degradome sequencing//Degradome sequencing//Degradome sequencing	positive		ENSG00000172667	ENSFCAG00000014578	101097664	ZMAT3	zinc finger matrin-type 3	-2.51421	7.33e-05	0.000361382
fca-mir-130b-5p	hsa-miR-130b-5p	validated	NA	NA	tarbase	Degradome sequencing	positive		ENSG00000204219	ENSFCAG00000011648	101097822	TCEA3	transcription elongation factor A3	-4.49195	7.79e-05	0.000381373
fca-mir-130b-5p	hsa-miR-130b-5p	predicted	miranda	-1.2407	NA	NA	NA	NA	ENSG00000196440	ENSFCAG00000042096	101091680	ARMCX4	armadillo repeat containing, X-linked 4	-2.26165	9.01e-05	0.000432614
fca-mir-130b-5p	hsa-miR-130b-5p	validated_predicted	pictar	37.3874	tarbase	Degradome sequencing//Degradome sequencing	positive		ENSG00000159217	ENSFCAG00000002454	101096428	IGF2BP1	insulin like growth factor 2 mRNA binding protein 1	-3.14709	0.000102621	0.000482742
fca-mir-130b-5p	hsa-miR-130b-5p	predicted	diana_microt	0.865	NA	NA	NA	NA	ENSG00000100625	ENSFCAG00000026109	101081640	SIX4	SIX homeobox 4	-3.35935	0.000117201	0.000540771
fca-mir-130b-5p	hsa-miR-130b-5p	validated	NA	NA	mirtarbase	HITS-CLIP	Functional MTI (Weak)	23824327	ENSG00000090661	ENSFCAG00000024070	101093918	CERS4	ceramide synthase 4	-2.08297	0.000121414	0.000557307
fca-mir-130b-5p	hsa-miR-130b-5p	validated_predicted	mirdb	90.462	mirtarbase	HITS-CLIP	Functional MTI (Weak)	23824327	ENSG00000196639	ENSFCAG00000034897	101088314	HRH1	histamine receptor H1	-3.99196	0.000125414	0.000572224
fca-mir-130b-5p	hsa-miR-130b-5p	validated	NA	NA	tarbase	Degradome sequencing	positive		ENSG00000113580	ENSFCAG00000026823	101080939	NR3C1	nuclear receptor subfamily 3 group C member 1	-2.24607	0.000128826	0.000585837
fca-mir-130b-5p	hsa-miR-130b-5p	predicted	diana_microt	0.979	NA	NA	NA	NA	ENSG00000198420	ENSFCAG00000007286	101100459	TCAF1	TRPM8 channel associated factor 1	-2.87059	0.000141827	0.000634889
fca-mir-130b-5p	hsa-miR-130b-5p	predicted	diana_microt	0.979	NA	NA	NA	NA	ENSG00000198420	ENSFCAG00000007286	101100459	TCAF1	TRPM8 channel associated factor 1	-2.87059	0.000141827	0.000634889
fca-mir-130b-5p	hsa-miR-130b-5p	validated_predicted	diana_microt	0.947	tarbase	Degradome sequencing	positive		ENSG00000173821	ENSFCAG00000000945	101095212	RNF213	ring finger protein 213	-2.05937	0.000145925	0.000650695
fca-mir-130b-5p	hsa-miR-130b-5p	predicted	miranda	-1.2657	NA	NA	NA	NA	ENSG00000152284	ENSFCAG00000003376	101089850	TCF7L1	transcription factor 7 like 1	-2.13011	0.000165211	0.000723422
fca-mir-130b-5p	hsa-miR-130b-5p	predicted	mirdb	98.544	NA	NA	NA	NA	ENSG00000112782	ENSFCAG00000037193	101099207	CLIC5	chloride intracellular channel 5	-2.65006	0.00016538	0.000723942
fca-mir-130b-5p	hsa-miR-130b-5p	validated	NA	NA	mirtarbase	HITS-CLIP	Functional MTI (Weak)	23824327	ENSG00000107957	ENSFCAG00000002390	101088879	SH3PXD2A	SH3 and PX domains 2A	-2.10469	0.000188105	0.000807056
fca-mir-130b-5p	hsa-miR-130b-5p	predicted	diana_microt	0.898	NA	NA	NA	NA	ENSG00000184486	ENSFCAG00000022988	101083427	POU3F2	POU class 3 homeobox 2	-4.05303	0.000190017	0.000814109
fca-mir-130b-5p	hsa-miR-130b-5p	validated	NA	NA	mirtarbase	HITS-CLIP	Functional MTI (Weak)	23824327	ENSG00000101098	ENSFCAG00000041558	101090180	RIMS4	regulating synaptic membrane exocytosis 4	-2.40528	0.000191129	0.000817747
fca-mir-130b-5p	hsa-miR-130b-5p	validated	NA	NA	mirtarbase	HITS-CLIP	Functional MTI (Weak)	23824327	ENSG00000173511	ENSFCAG00000005946	101092465	VEGFB	vascular endothelial growth factor B	-2.12423	0.00022665	0.000944692
fca-mir-130b-5p	hsa-miR-130b-5p	validated_predicted	diana_microt	0.868	mirtarbase	HITS-CLIP	Functional MTI (Weak)	23824327	ENSG00000148942	ENSFCAG00000013825	101081410	SLC5A12	solute carrier family 5 member 12	-46.7161	0.000240435	0.00099236
fca-mir-130b-5p	hsa-miR-130b-5p	validated_predicted	diana_microt	0.898	tarbase	Degradome sequencing//Degradome sequencing	positive		ENSG00000114770	ENSFCAG00000007784	101090542	ABCC5	ATP binding cassette subfamily C member 5	-2.23739	0.000247431	0.00101626
fca-mir-130b-5p	hsa-miR-130b-5p	validated	NA	NA	tarbase	Degradome sequencing	positive		ENSG00000163430	ENSFCAG00000029075	101082337	FSTL1	follistatin like 1	-2.48852	0.000250974	0.00102758
fca-mir-130b-5p	hsa-miR-130b-5p	validated	NA	NA	mirtarbase	HITS-CLIP	Functional MTI (Weak)	23824327	ENSG00000197461	ENSFCAG00000026159	101087287	PDGFA	platelet derived growth factor subunit A	-2.06877	0.000256323	0.00104634
fca-mir-130b-5p	hsa-miR-130b-5p	validated	NA	NA	tarbase	Degradome sequencing	positive		ENSG00000067082	ENSFCAG00000031745	101096489	KLF6	Kruppel like factor 6	-2.1676	0.000264392	0.00107363
fca-mir-130b-5p	hsa-miR-130b-5p	validated	NA	NA	tarbase	Degradome sequencing	positive		ENSG00000136010	ENSFCAG00000001459	101088592	ALDH1L2	aldehyde dehydrogenase 1 family member L2	-2.96314	0.000272053	0.00110084
fca-mir-130b-5p	hsa-miR-130b-5p	validated	NA	NA	mirtarbase	HITS-CLIP	Functional MTI (Weak)	23824327	ENSG00000164161	ENSFCAG00000018108	101087058	HHIP	hedgehog interacting protein	-2.93971	0.000293222	0.00117211
fca-mir-130b-5p	hsa-miR-130b-5p	predicted	diana_microt	0.831	NA	NA	NA	NA	ENSG00000154654	ENSFCAG00000029827	101087087	NCAM2	neural cell adhesion molecule 2	-2.27693	0.000337103	0.00132191
fca-mir-130b-5p	hsa-miR-130b-5p	predicted	miranda	-1.0892	NA	NA	NA	NA	ENSG00000157168	ENSFCAG00000024086	101096805	NRG1	neuregulin 1	-2.79124	0.000375998	0.00144946
fca-mir-130b-5p	hsa-miR-130b-5p	predicted	pictar	59.3545	NA	NA	NA	NA	ENSG00000118922	ENSFCAG00000010313	101084926	KLF12	Kruppel like factor 12	-2.8317	0.000388439	0.00149041
fca-mir-130b-5p	hsa-miR-130b-5p	predicted	miranda	-1.1195	NA	NA	NA	NA	ENSG00000146674	ENSFCAG00000033037	101080442	IGFBP3	insulin like growth factor binding protein 3	-2.05138	0.000394362	0.00150855
fca-mir-130b-5p	hsa-miR-130b-5p	predicted	miranda	-1.2011	NA	NA	NA	NA	ENSG00000164756	ENSFCAG00000007087	101096203	SLC30A8	solute carrier family 30 member 8	-3.52058	0.000486268	0.00180399
fca-mir-130b-5p	hsa-miR-130b-5p	validated	NA	NA	tarbase	Degradome sequencing	positive		ENSG00000146376	ENSFCAG00000005958	101087578	ARHGAP18	Rho GTPase activating protein 18	-2.26538	0.000532957	0.00194969
fca-mir-130b-5p	hsa-miR-130b-5p	validated	NA	NA	mirtarbase	HITS-CLIP	Functional MTI (Weak)	23824327	ENSG00000113494	ENSFCAG00000008827	101101444	PRLR	prolactin receptor	-3.40718	0.000536522	0.00196005
fca-mir-130b-5p	hsa-miR-130b-5p	validated_predicted	diana_microt	0.965	mirtarbase	PAR-CLIP	Functional MTI (Weak)	21572407	ENSG00000123560	ENSFCAG00000029818	101098610	PLP1	proteolipid protein 1	-2.51422	0.000608	0.00218139
fca-mir-130b-5p	hsa-miR-130b-5p	predicted	diana_microt	0.825	NA	NA	NA	NA	ENSG00000137959	ENSFCAG00000013210	101090198	IFI44L	interferon induced protein 44 like	-3.23484	0.000751379	0.00260192
fca-mir-130b-5p	hsa-miR-130b-5p	validated	NA	NA	tarbase	Degradome sequencing	positive		ENSG00000164099	ENSFCAG00000005100	101094756	PRSS12	protease, serine 12	-2.25018	0.000844108	0.00286745
fca-mir-130b-5p	hsa-miR-130b-5p	validated	NA	NA	mirtarbase	PAR-CLIP	Functional MTI (Weak)	26701625	ENSG00000170162	ENSFCAG00000043286	101093188	VGLL2	vestigial like family member 2	-3.86617	0.000869078	0.00293731
fca-mir-130b-5p	hsa-miR-130b-5p	validated_predicted	diana_microt	0.978	mirtarbase	PAR-CLIP	Functional MTI (Weak)	26701625	ENSG00000164684	ENSFCAG00000014606	101091846	ZNF704	zinc finger protein 704	-5.01718	0.0008791	0.00296664
fca-mir-130b-5p	hsa-miR-130b-5p	predicted	microcosm	18.6978	NA	NA	NA	NA	ENSG00000174343	ENSFCAG00000035547	101081220	CHRNA9	cholinergic receptor nicotinic alpha 9 subunit	-34.2109	0.000885461	0.00298507
fca-mir-130b-5p	hsa-miR-130b-5p	validated	NA	NA	mirtarbase	HITS-CLIP	Functional MTI (Weak)	23824327	ENSG00000164318	ENSFCAG00000010468	101097453	EGFLAM	EGF like, fibronectin type III and laminin G domains	-2.03337	0.000971516	0.0032265
fca-mir-130b-5p	hsa-miR-130b-5p	predicted	diana_microt	0.861	NA	NA	NA	NA	ENSG00000219438	ENSFCAG00000026967	101099310	FAM19A5	family with sequence similarity 19 member A5, C-C motif chemokine like	-2.79754	0.00106787	0.00349471
fca-mir-130b-5p	hsa-miR-130b-5p	validated	NA	NA	mirtarbase	HITS-CLIP	Functional MTI (Weak)	23824327	ENSG00000159248	ENSFCAG00000034474	101095985	GJD2	gap junction protein delta 2	-6.00637	0.00109412	0.00356231
fca-mir-130b-5p	hsa-miR-130b-5p	predicted	miranda	-1.0603	NA	NA	NA	NA	ENSG00000128683	ENSFCAG00000007099	493699	GAD1	glutamate decarboxylase 1	-2.25503	0.00118055	0.00379905
fca-mir-130b-5p	hsa-miR-130b-5p	validated	NA	NA	tarbase	Degradome sequencing	positive		ENSG00000069966	ENSFCAG00000012572	101081809	GNB5	G protein subunit beta 5	-2.82035	0.00146502	0.00455382
fca-mir-130b-5p	hsa-miR-130b-5p	predicted	diana_microt	0.948	NA	NA	NA	NA	ENSG00000137033	ENSFCAG00000009049	101093403	IL33	interleukin 33	-2.05092	0.00160879	0.00492178
fca-mir-130b-5p	hsa-miR-130b-5p	validated	NA	NA	mirtarbase	CLASH	Functional MTI (Weak)	23622248	ENSG00000134250	ENSFCAG00000009649	101091800	NOTCH2	notch 2	-2.00425	0.00182073	0.00545839
fca-mir-130b-5p	hsa-miR-130b-5p	predicted	pictar	41.6247	NA	NA	NA	NA	ENSG00000130054	ENSFCAG00000041651	101086120	FAM155B	family with sequence similarity 155 member B	-2.15243	0.00187119	0.00558604
fca-mir-130b-5p	hsa-miR-130b-5p	validated	NA	NA	mirtarbase	HITS-CLIP	Functional MTI (Weak)	23824327	ENSG00000124785	ENSFCAG00000030503	101101217	NRN1	neuritin 1	-2.4091	0.00187854	0.00560473
fca-mir-130b-5p	hsa-miR-130b-5p	predicted	diana_microt	0.837	NA	NA	NA	NA	ENSG00000128573	ENSFCAG00000006921	100134847	FOXP2	forkhead box P2	-2.32527	0.00205612	0.00605892
fca-mir-130b-5p	hsa-miR-130b-5p	validated	NA	NA	tarbase	Degradome sequencing//Degradome sequencing//Degradome sequencing	positive		ENSG00000147862	ENSFCAG00000008473	101101422	NFIB	nuclear factor I B	-2.57601	0.00261628	0.00743166
fca-mir-130b-5p	hsa-miR-130b-5p	validated	NA	NA	tarbase	Degradome sequencing	positive		ENSG00000183023	ENSFCAG00000006812	493807	SLC8A1	solute carrier family 8 member A1	-2.35599	0.00271623	0.00767303
fca-mir-130b-5p	hsa-miR-130b-5p	validated	NA	NA	tarbase	Degradome sequencing	positive		ENSG00000106025	ENSFCAG00000023943	101089340	TSPAN12	tetraspanin 12	-2.71094	0.00276306	0.00778155
fca-mir-130b-5p	hsa-miR-130b-5p	validated	NA	NA	mirtarbase	HITS-CLIP	Functional MTI (Weak)	19536157	ENSG00000168398	ENSFCAG00000006777	101082667	LOC101082667	B2 bradykinin receptor	-2.01137	0.00289535	0.008089
fca-mir-130b-5p	hsa-miR-130b-5p	validated	NA	NA	mirtarbase	HITS-CLIP	Functional MTI (Weak)	23824327	ENSG00000213853	ENSFCAG00000030923	101085593	EMP2	epithelial membrane protein 2	-2.44977	0.00339385	0.00924835
fca-mir-130b-5p	hsa-miR-130b-5p	validated	NA	NA	tarbase	Degradome sequencing//Degradome sequencing//Degradome sequencing	positive		ENSG00000154736	ENSFCAG00000002300	101085063	ADAMTS5	ADAM metallopeptidase with thrombospondin type 1 motif 5	-2.18777	0.0041565	0.0109944
fca-mir-130b-5p	hsa-miR-130b-5p	predicted	mirdb	95.5077	NA	NA	NA	NA	ENSG00000165983	ENSFCAG00000013558	101090777	PTER	phosphotriesterase related	-4.20735	0.00434062	0.0114057
fca-mir-130b-5p	hsa-miR-130b-5p	predicted	diana_microt	0.816	NA	NA	NA	NA	ENSG00000180354	ENSFCAG00000045461	101094253	MTURN	maturin, neural progenitor differentiation regulator homolog	-2.049	0.0044548	0.0116609
fca-mir-130b-5p	hsa-miR-130b-5p	validated	NA	NA	mirtarbase	HITS-CLIP	Functional MTI (Weak)	23824327	ENSG00000080854	ENSFCAG00000007138	101095043	IGSF9B	immunoglobulin superfamily member 9B	-3.09082	0.00523813	0.0133995
fca-mir-130b-5p	hsa-miR-130b-5p	predicted	diana_microt	0.813	NA	NA	NA	NA	ENSG00000152760	ENSFCAG00000038222	101086327	TCTEX1D1	Tctex1 domain containing 1	-2.84346	0.00554397	0.014073
fca-mir-130b-5p	hsa-miR-130b-5p	predicted	microcosm	17.8551	NA	NA	NA	NA	ENSG00000120708	ENSFCAG00000014342	101081357	TGFBI	transforming growth factor beta induced	-2.56903	0.00562412	0.014242
fca-mir-130b-5p	hsa-miR-130b-5p	validated	NA	NA	mirtarbase	HITS-CLIP	Functional MTI (Weak)	23824327	ENSG00000143858	ENSFCAG00000000454	101099015	SYT2	synaptotagmin 2	-2.72426	0.00604639	0.0151294
fca-mir-130b-5p	hsa-miR-130b-5p	predicted	microcosm	18.0606	NA	NA	NA	NA	ENSG00000130558	ENSFCAG00000023543	101081422	OLFM1	olfactomedin 1	-2.47981	0.00637126	0.0158184
fca-mir-130b-5p	hsa-miR-130b-5p	validated	NA	NA	mirtarbase	HITS-CLIP	Functional MTI (Weak)	19536157	ENSG00000166265	ENSFCAG00000011117	101099236	CYYR1	cysteine and tyrosine rich 1	-2.59316	0.00866809	0.0205888
fca-mir-130b-5p	hsa-miR-130b-5p	validated	NA	NA	mirtarbase	HITS-CLIP	Functional MTI (Weak)	23824327	ENSG00000141668	ENSFCAG00000040188	101098260	CBLN2	cerebellin 2 precursor	-2.94246	0.00970825	0.0226911
fca-mir-130b-5p	hsa-miR-130b-5p	predicted	diana_microt	0.916	NA	NA	NA	NA	ENSG00000113196	ENSFCAG00000014986	101096445	HAND1	heart and neural crest derivatives expressed 1	-28.4901	0.0109143	0.0250606
fca-mir-130b-5p	hsa-miR-130b-5p	validated_predicted	miranda	-1.1896	tarbase	Degradome sequencing//Degradome sequencing	positive		ENSG00000067066	ENSFCAG00000006266	101093955	SP100	SP100 nuclear antigen	-2.24134	0.013161	0.0294004
fca-mir-130b-5p	hsa-miR-130b-5p	predicted	miranda	-1.1469	NA	NA	NA	NA	ENSG00000164093	ENSFCAG00000007195	101081219	PITX2	paired like homeodomain 2	-4.50717	0.0134791	0.0299918
fca-mir-130b-5p	hsa-miR-130b-5p	validated_predicted	diana_microt	0.833	tarbase	Degradome sequencing	positive		ENSG00000188517	ENSFCAG00000041813	105260507	COL25A1	collagen type XXV alpha 1 chain	-5.30297	0.0143609	0.031681
fca-mir-130b-5p	hsa-miR-130b-5p	validated	NA	NA	mirtarbase	HITS-CLIP	Functional MTI (Weak)	19536157	ENSG00000253313	ENSFCAG00000043373	101080725	CC1H1orf210	chromosome C1 C1orf210 homolog	-2.80339	0.0149033	0.0326372
fca-mir-130b-5p	hsa-miR-130b-5p	validated	NA	NA	tarbase	Degradome sequencing	positive		ENSG00000081479	ENSFCAG00000006116	101087337	LRP2	LDL receptor related protein 2	-2.19643	0.0218319	0.0450086
fca-mir-132-3p	hsa-miR-132-3p	validated_predicted	diana_microt	0.855	mirtarbase	Microarray	Functional MTI (Weak)	17612493	ENSG00000138071	ENSFCAG00000004960	101087729	ACTR2	ARP2 actin related protein 2 homolog	-2.02707	5.9e-17	1.72e-14
fca-mir-132-3p	hsa-miR-132-3p	predicted	diana_microt	0.997	NA	NA	NA	NA	ENSG00000118689	ENSFCAG00000030227	101081548	FOXO3	forkhead box O3	-2.32929	7.65e-17	2.11e-14
fca-mir-132-3p	hsa-miR-132-3p	validated	NA	NA	tarbase	Degradome sequencing	positive		ENSG00000101972	ENSFCAG00000027633	101096213	STAG2	stromal antigen 2	-2.27366	2.93e-16	6.56e-14
fca-mir-132-3p	hsa-miR-132-3p	validated	NA	NA	tarbase	Degradome sequencing	positive		ENSG00000188021	ENSFCAG00000014297	101097874	UBQLN2	ubiquilin 2	-2.30596	5.7e-15	8.7e-13
fca-mir-132-3p	hsa-miR-132-3p	predicted	diana_microt	0.807	NA	NA	NA	NA	ENSG00000055609	ENSFCAG00000008632	101084095	KMT2C	lysine methyltransferase 2C	-2.11928	8.84e-14	8.89e-12
fca-mir-132-3p	hsa-miR-132-3p	validated_predicted	diana_microt	0.806	tarbase	Degradome sequencing	positive		ENSG00000167191	ENSFCAG00000022709	101093231	GPRC5B	G protein-coupled receptor class C group 5 member B	-2.23259	9.58e-14	9.48e-12
fca-mir-132-3p	hsa-miR-132-3p	validated_predicted	diana_microt	0.836	tarbase	Degradome sequencing	positive		ENSG00000184304	ENSFCAG00000014491	101080543	PRKD1	protein kinase D1	-2.19549	1.63e-13	1.5e-11
fca-mir-132-3p	hsa-miR-132-3p	validated	NA	NA	mirtarbase	PAR-CLIP	Functional MTI (Weak)	20371350	ENSG00000147180	ENSFCAG00000013317	101094911	ZNF711	zinc finger protein 711	-2.30153	2.11e-13	1.89e-11
fca-mir-132-3p	hsa-miR-132-3p	validated	NA	NA	tarbase	Degradome sequencing	positive		ENSG00000255330	ENSFCAG00000007781	101086564	KIAA0408	KIAA0408 ortholog	-7.68451	1.92e-12	1.29e-10
fca-mir-132-3p	hsa-miR-132-3p	validated	NA	NA	tarbase	Degradome sequencing//Degradome sequencing	positive		ENSG00000102401	ENSFCAG00000005099	101089083	ARMCX3	armadillo repeat containing, X-linked 3	-2.57967	4.18e-12	2.51e-10
fca-mir-132-3p	hsa-miR-132-3p	predicted	pita	-9.43	NA	NA	NA	NA	ENSG00000130224	ENSFCAG00000013912	101100373	LRCH2	leucine rich repeats and calponin homology domain containing 2	-2.15881	5.84e-12	3.36e-10
fca-mir-132-3p	hsa-miR-132-3p	predicted	microcosm	17.8514	NA	NA	NA	NA	ENSG00000054654	ENSFCAG00000031032	101086066	SYNE2	spectrin repeat containing nuclear envelope protein 2	-2.5164	1.48e-11	7.42e-10
fca-mir-132-3p	hsa-miR-132-3p	predicted	pita	-14.06	NA	NA	NA	NA	ENSG00000144560	ENSFCAG00000003266	101093673	VGLL4	vestigial like family member 4	-2.32202	2.19e-11	1.03e-09
fca-mir-132-3p	hsa-miR-132-3p	predicted	pita	-15.31	NA	NA	NA	NA	ENSG00000088899	ENSFCAG00000013412	101096052	LZTS3	leucine zipper tumor suppressor family member 3	-3.22122	4.02e-11	1.71e-09
fca-mir-132-3p	hsa-miR-132-3p	validated	NA	NA	tarbase	Degradome sequencing	positive		ENSG00000088899	ENSFCAG00000013412	101096052	LZTS3	leucine zipper tumor suppressor family member 3	-3.22122	4.02e-11	1.71e-09
fca-mir-132-3p	hsa-miR-132-3p	validated_predicted	diana_microt	0.981	mirtarbase	Microarray	Functional MTI (Weak)	17612493	ENSG00000128595	ENSFCAG00000034966	101101553	CALU	calumenin	-2.00998	4.26e-11	1.8e-09
fca-mir-132-3p	hsa-miR-132-3p	validated	NA	NA	tarbase	Degradome sequencing	positive		ENSG00000159167	ENSFCAG00000026611	101083584	STC1	stanniocalcin 1	-5.21773	5.87e-11	2.38e-09
fca-mir-132-3p	hsa-miR-132-3p	validated	NA	NA	mirtarbase	Microarray	Functional MTI (Weak)	17612493	ENSG00000130119	ENSFCAG00000008699	101093501	GNL3L	G protein nucleolar 3 like	-2.28222	7.34e-11	2.89e-09
fca-mir-132-3p	hsa-miR-132-3p	validated	NA	NA	tarbase	Degradome sequencing	positive		ENSG00000242265	ENSFCAG00000041002	101094251	PEG10	paternally expressed 10	-2.83239	1.04e-10	3.85e-09
fca-mir-132-3p	hsa-miR-132-3p	validated_predicted	diana_microt	0.806	tarbase	Degradome sequencing	positive		ENSG00000118263	ENSFCAG00000002514	101091038	KLF7	Kruppel like factor 7	-2.07966	2.03e-10	6.89e-09
fca-mir-132-3p	hsa-miR-132-3p	validated_predicted	diana_microt	0.855	tarbase	Degradome sequencing	positive		ENSG00000181467	ENSFCAG00000005952	101090543	RAP2B	RAP2B, member of RAS oncogene family	-2.37374	2.11e-10	7.1e-09
fca-mir-132-3p	hsa-miR-132-3p	predicted	elmmo	0.574	NA	NA	NA	NA	ENSG00000185920	ENSFCAG00000011205	101085077	PTCH1	patched 1	-3.50012	2.17e-10	7.25e-09
fca-mir-132-3p	hsa-miR-132-3p	validated	NA	NA	tarbase	Degradome sequencing	positive		ENSG00000096092	ENSFCAG00000025366	101084541	TMEM14A	transmembrane protein 14A	-2.09642	3.82e-10	1.2e-08
fca-mir-132-3p	hsa-miR-132-3p	validated	NA	NA	tarbase	Degradome sequencing	positive		ENSG00000257315	ENSFCAG00000052187	109495711	ZBED6	zinc finger BED-type containing 6	-2.21881	5.42e-10	1.62e-08
fca-mir-132-3p	hsa-miR-132-3p	validated	NA	NA	mirtarbase	Microarray	Functional MTI (Weak)	17612493	ENSG00000141756	ENSFCAG00000002137	101089157	FKBP10	FK506 binding protein 10	-2.70246	1.2e-09	3.17e-08
fca-mir-132-3p	hsa-miR-132-3p	predicted	diana_microt	0.804	NA	NA	NA	NA	ENSG00000095203	ENSFCAG00000010945	101089905	EPB41L4B	erythrocyte membrane protein band 4.1 like 4B	-2.176	1.53e-09	3.87e-08
fca-mir-132-3p	hsa-miR-132-3p	predicted	pita	-9.97	NA	NA	NA	NA	ENSG00000134986	ENSFCAG00000041220	101095639	NREP	neuronal regeneration related protein	-3.33482	1.91e-09	4.65e-08
fca-mir-132-3p	hsa-miR-132-3p	validated_predicted	diana_microt	0.997	tarbase	Degradome sequencing	positive		ENSG00000113657	ENSFCAG00000008248	554341	DPYSL3	dihydropyrimidinase like 3	-5.05505	2.6e-09	6.06e-08
fca-mir-132-3p	hsa-miR-132-3p	validated	NA	NA	mirtarbase	Microarray	Functional MTI (Weak)	17612493	ENSG00000104219	ENSFCAG00000000587	101081038	ZDHHC2	zinc finger DHHC-type containing 2	-3.9985	4.22e-09	9.13e-08
fca-mir-132-3p	hsa-miR-132-3p	validated_predicted	diana_microt	0.863	tarbase	Degradome sequencing	positive		ENSG00000178662	ENSFCAG00000010380	101081068	CSRNP3	cysteine and serine rich nuclear protein 3	-10.6098	5.84e-09	1.2e-07
fca-mir-132-3p	hsa-miR-132-3p	predicted	pita	-9.49	NA	NA	NA	NA	ENSG00000119729	ENSFCAG00000033287	101086645	RHOQ	ras homolog family member Q	-2.06047	6.15e-09	1.26e-07
fca-mir-132-3p	hsa-miR-132-3p	predicted	pita	-10.58	NA	NA	NA	NA	ENSG00000151276	ENSFCAG00000009340	101086887	MAGI1	membrane associated guanylate kinase, WW and PDZ domain containing 1	-2.04734	7.03e-09	1.41e-07
fca-mir-132-3p	hsa-miR-132-3p	predicted	pita	-10.58	NA	NA	NA	NA	ENSG00000151276	ENSFCAG00000009340	101086887	MAGI1	membrane associated guanylate kinase, WW and PDZ domain containing 1	-2.04734	7.03e-09	1.41e-07
fca-mir-132-3p	hsa-miR-132-3p	validated_predicted	diana_microt	0.998	tarbase	Degradome sequencing//Degradome sequencing//Degradome sequencing//Degradome sequencing//Degradome sequencing//Degradome sequencing	positive		ENSG00000169554	ENSFCAG00000015532	101082586	ZEB2	zinc finger E-box binding homeobox 2	-2.19562	1.01e-08	1.9e-07
fca-mir-132-3p	hsa-miR-132-3p	validated	NA	NA	mirtarbase	Microarray	Functional MTI (Weak)	17612493	ENSG00000131711	ENSFCAG00000005451	101095713	MAP1B	microtubule associated protein 1B	-2.41442	1.15e-08	2.12e-07
fca-mir-132-3p	hsa-miR-132-3p	validated	NA	NA	tarbase	Degradome sequencing	positive		ENSG00000130066	ENSFCAG00000004032	101093752	SAT1	spermidine/spermine N1-acetyltransferase 1	-2.29276	1.18e-08	2.17e-07
fca-mir-132-3p	hsa-miR-132-3p	validated_predicted	diana_microt	0.868	tarbase	Degradome sequencing	positive		ENSG00000160094	ENSFCAG00000029727	101082074	ZNF362	zinc finger protein 362	-2.12462	1.91e-08	3.3e-07
fca-mir-132-3p	hsa-miR-132-3p	validated_predicted	elmmo	0.574	tarbase	Degradome sequencing//Degradome sequencing//Degradome sequencing//Degradome sequencing//Degradome sequencing//Degradome sequencing	positive		ENSG00000159388	ENSFCAG00000043254	101082205	BTG2	BTG anti-proliferation factor 2	-2.91924	1.97e-08	3.39e-07
fca-mir-132-3p	hsa-miR-132-3p	validated	NA	NA	tarbase	Degradome sequencing	positive		ENSG00000105855	ENSFCAG00000006893	101087724	ITGB8	integrin subunit beta 8	-2.34023	2.03e-08	3.47e-07
fca-mir-132-3p	hsa-miR-132-3p	validated_predicted	diana_microt	0.887	tarbase	Degradome sequencing//Degradome sequencing//Degradome sequencing	positive		ENSG00000164754	ENSFCAG00000013473	101095950	RAD21	RAD21 cohesin complex component	-2.1908	4.82e-08	7.3e-07
fca-mir-132-3p	hsa-miR-132-3p	predicted	miranda	-1.0678	NA	NA	NA	NA	ENSG00000129595	ENSFCAG00000008228	101095883	EPB41L4A	erythrocyte membrane protein band 4.1 like 4A	-2.74489	6.04e-08	8.83e-07
fca-mir-132-3p	hsa-miR-132-3p	predicted	elmmo	0.574	NA	NA	NA	NA	ENSG00000178573	ENSFCAG00000042273	102900229	MAF	MAF bZIP transcription factor	-2.39911	6.82e-08	9.82e-07
fca-mir-132-3p	hsa-miR-132-3p	validated_predicted	pita	-13.27	tarbase	Degradome sequencing	positive		ENSG00000144677	ENSFCAG00000002282	101090544	CTDSPL	CTD small phosphatase like	-2.0293	7e-08	1e-06
fca-mir-132-3p	hsa-miR-132-3p	validated	NA	NA	tarbase	Degradome sequencing	positive		ENSG00000117362	ENSFCAG00000030589	101083193	APH1A	aph-1 homolog A, gamma-secretase subunit	-2.12699	9.8e-08	1.34e-06
fca-mir-132-3p	hsa-miR-132-3p	validated	NA	NA	mirtarbase	PAR-CLIP	Functional MTI (Weak)	23592263	ENSG00000134294	ENSFCAG00000022021	101083348	SLC38A2	solute carrier family 38 member 2	-2.04443	1.38e-07	1.8e-06
fca-mir-132-3p	hsa-miR-132-3p	validated	NA	NA	tarbase	Degradome sequencing	positive		ENSG00000134954	ENSFCAG00000018598	101090461	ETS1	ETS proto-oncogene 1, transcription factor	-2.33373	1.41e-07	1.83e-06
fca-mir-132-3p	hsa-miR-132-3p	predicted	microcosm	18.6473	NA	NA	NA	NA	ENSG00000102390	ENSFCAG00000027255	101084007	PBDC1	polysaccharide biosynthesis domain containing 1	-2.24429	1.43e-07	1.85e-06
fca-mir-132-3p	hsa-miR-132-3p	validated	NA	NA	tarbase	Degradome sequencing	positive		ENSG00000170340	ENSFCAG00000009061	101080523	B3GNT2	UDP-GlcNAc:betaGal beta-1,3-N-acetylglucosaminyltransferase 2	-2.00204	1.51e-07	1.94e-06
fca-mir-132-3p	hsa-miR-132-3p	validated	NA	NA	tarbase	Degradome sequencing	positive		ENSG00000139223	ENSFCAG00000034954	101099468	ANP32A	acidic nuclear phosphoprotein 32 family member A	-2.24439	2.07e-07	2.52e-06
fca-mir-132-3p	hsa-miR-132-3p	validated_predicted	elmmo	0.574	tarbase	Degradome sequencing	positive		ENSG00000140350	ENSFCAG00000034954	101099468	ANP32A	acidic nuclear phosphoprotein 32 family member A	-2.24439	2.07e-07	2.52e-06
fca-mir-132-3p	hsa-miR-132-3p	predicted	pita	-11.17	NA	NA	NA	NA	ENSG00000153707	ENSFCAG00000024457	101094634	PTPRD	protein tyrosine phosphatase, receptor type D	-2.52616	2.27e-07	2.73e-06
fca-mir-132-3p	hsa-miR-132-3p	validated	NA	NA	tarbase	Degradome sequencing//Degradome sequencing	positive		ENSG00000154917	ENSFCAG00000040897	101087341	RAB6B	RAB6B, member RAS oncogene family	-2.37033	2.63e-07	3.09e-06
fca-mir-132-3p	hsa-miR-132-3p	validated	NA	NA	tarbase	Degradome sequencing	positive		ENSG00000092964	ENSFCAG00000005338	554340	DPYSL2	dihydropyrimidinase like 2	-2.61866	2.92e-07	3.37e-06
fca-mir-132-3p	hsa-miR-132-3p	validated	NA	NA	mirtarbase	Microarray	Functional MTI (Weak)	17612493	ENSG00000062038	ENSFCAG00000001062	101094895	CDH3	cadherin 3	-2.65988	2.94e-07	3.38e-06
fca-mir-132-3p	hsa-miR-132-3p	validated	NA	NA	tarbase	Degradome sequencing	positive		ENSG00000126464	ENSFCAG00000025376	101081016	PRR12	proline rich 12	-2.08729	3.25e-07	3.68e-06
fca-mir-132-3p	hsa-miR-132-3p	predicted	miranda	-1.1363	NA	NA	NA	NA	ENSG00000198081	ENSFCAG00000023573	101084063	ZBTB14	zinc finger and BTB domain containing 14	-2.1998	3.36e-07	3.78e-06
fca-mir-132-3p	hsa-miR-132-3p	validated	NA	NA	tarbase	Degradome sequencing	positive		ENSG00000109099	ENSFCAG00000037679	101092215	PMP22	peripheral myelin protein 22	-2.11012	3.82e-07	4.22e-06
fca-mir-132-3p	hsa-miR-132-3p	validated	NA	NA	tarbase	Degradome sequencing//Degradome sequencing	positive		ENSG00000196924	ENSFCAG00000011393	101082637	FLNA	filamin A	-2.63384	4.38e-07	4.71e-06
fca-mir-132-3p	hsa-miR-132-3p	predicted	diana_microt	0.958	NA	NA	NA	NA	ENSG00000140538	ENSFCAG00000014965	101085548	NTRK3	neurotrophic receptor tyrosine kinase 3	-2.6059	4.65e-07	4.96e-06
fca-mir-132-3p	hsa-miR-132-3p	predicted	diana_microt	0.82	NA	NA	NA	NA	ENSG00000145730	ENSFCAG00000006174	101084598	PAM	peptidylglycine alpha-amidating monooxygenase	-2.76682	4.75e-07	5.05e-06
fca-mir-132-3p	hsa-miR-132-3p	validated	NA	NA	tarbase	Degradome sequencing	positive		ENSG00000177119	ENSFCAG00000012828	101082324	ANO6	anoctamin 6	-2.09271	5.85e-07	6.03e-06
fca-mir-132-3p	hsa-miR-132-3p	validated_predicted	diana_microt	0.864	tarbase	Degradome sequencing	positive		ENSG00000081052	ENSFCAG00000008677	101091469	COL4A4	collagen type IV alpha 4 chain	-2.61794	6.02e-07	6.19e-06
fca-mir-132-3p	hsa-miR-132-3p	predicted	diana_microt	0.873	NA	NA	NA	NA	ENSG00000184005	ENSFCAG00000014089	101091035	ST6GALNAC3	ST6 N-acetylgalactosaminide alpha-2,6-sialyltransferase 3	-6.61791	6.14e-07	6.29e-06
fca-mir-132-3p	hsa-miR-132-3p	validated	NA	NA	tarbase	Degradome sequencing//Degradome sequencing	positive		ENSG00000026025	ENSFCAG00000046228	101091951	VIM	vimentin	-2.16208	9.59e-07	9.17e-06
fca-mir-132-3p	hsa-miR-132-3p	validated	NA	NA	tarbase	Degradome sequencing	positive		ENSG00000171033	ENSFCAG00000036744	101084166	PKIA	cAMP-dependent protein kinase inhibitor alpha	-6.08425	1.11e-06	1.04e-05
fca-mir-132-3p	hsa-miR-132-3p	validated	NA	NA	tarbase	Degradome sequencing//Degradome sequencing//Degradome sequencing	positive		ENSG00000183943	ENSFCAG00000030120	111558780	PRKX	protein kinase, X-linked	-3.53644	1.38e-06	1.25e-05
fca-mir-132-3p	hsa-miR-132-3p	validated	NA	NA	tarbase	Degradome sequencing	positive		ENSG00000063177	ENSFCAG00000008652	751614	RPL18	ribosomal protein L18	-2.17708	1.51e-06	1.35e-05
fca-mir-132-3p	hsa-miR-132-3p	validated	NA	NA	tarbase	Degradome sequencing	positive		ENSG00000172292	ENSFCAG00000042308	101084386	CERS6	ceramide synthase 6	-2.7211	1.67e-06	1.47e-05
fca-mir-132-3p	hsa-miR-132-3p	validated	NA	NA	tarbase	Degradome sequencing	negative		ENSG00000172379	ENSFCAG00000012936	101087746	ARNT2	aryl hydrocarbon receptor nuclear translocator 2	-3.99109	2.08e-06	1.77e-05
fca-mir-132-3p	hsa-miR-132-3p	validated	NA	NA	tarbase	Degradome sequencing	positive		ENSG00000164961	ENSFCAG00000004683	101090992	WASHC5	WASH complex subunit 5	-2.55717	2.39e-06	1.98e-05
fca-mir-132-3p	hsa-miR-132-3p	validated	NA	NA	tarbase	Degradome sequencing//Degradome sequencing	positive		ENSG00000115414	ENSFCAG00000009217	101081746	FN1	fibronectin 1	-4.08548	2.4e-06	1.99e-05
fca-mir-132-3p	hsa-miR-132-3p	validated	NA	NA	mirtarbase	CLASH	Functional MTI (Weak)	23622248	ENSG00000182718	ENSFCAG00000007862	101093022	ANXA2	annexin A2	-2.20556	2.49e-06	2.05e-05
fca-mir-132-3p	hsa-miR-132-3p	validated	NA	NA	mirtarbase	Microarray	Functional MTI (Weak)	17612493	ENSG00000131171	ENSFCAG00000030770	101092420	SH3BGRL	SH3 domain binding glutamate rich protein like	-2.53471	2.69e-06	2.19e-05
fca-mir-132-3p	hsa-miR-132-3p	validated	NA	NA	tarbase	Degradome sequencing	positive		ENSG00000100403	ENSFCAG00000003670	101100233	ZC3H7B	zinc finger CCCH-type containing 7B	-2.08532	2.87e-06	2.32e-05
fca-mir-132-3p	hsa-miR-132-3p	validated	NA	NA	tarbase	Degradome sequencing	positive		ENSG00000111371	ENSFCAG00000013535	101083092	SLC38A1	solute carrier family 38 member 1	-4.05503	3.85e-06	2.97e-05
fca-mir-132-3p	hsa-miR-132-3p	predicted	elmmo	0.616	NA	NA	NA	NA	ENSG00000145681	ENSFCAG00000037432	101094398	HAPLN1	hyaluronan and proteoglycan link protein 1	-4.6106	5.77e-06	4.17e-05
fca-mir-132-3p	hsa-miR-132-3p	validated	NA	NA	tarbase	Degradome sequencing	positive		ENSG00000082497	ENSFCAG00000023962	101087124	SERTAD4	SERTA domain containing 4	-2.55378	5.94e-06	4.28e-05
fca-mir-132-3p	hsa-miR-132-3p	predicted	pita	-11.39	NA	NA	NA	NA	ENSG00000084444	ENSFCAG00000013995	101082757	FAM234B	family with sequence similarity 234 member B	-2.0886	6.76e-06	4.79e-05
fca-mir-132-3p	hsa-miR-132-3p	validated	NA	NA	tarbase	Degradome sequencing//Degradome sequencing	positive		ENSG00000084444	ENSFCAG00000013995	101082757	FAM234B	family with sequence similarity 234 member B	-2.0886	6.76e-06	4.79e-05
fca-mir-132-3p	hsa-miR-132-3p	validated	NA	NA	tarbase	Degradome sequencing	positive		ENSG00000221823	ENSFCAG00000033294	101090344	PPP3R1	protein phosphatase 3 regulatory subunit B, alpha	-2.81682	7.58e-06	5.27e-05
fca-mir-132-3p	hsa-miR-132-3p	predicted	diana_microt	0.833	NA	NA	NA	NA	ENSG00000164402	ENSFCAG00000014043	101084930	2008-09-01	septin 8	-2.54972	8.44e-06	5.76e-05
fca-mir-132-3p	hsa-miR-132-3p	validated	NA	NA	tarbase	Degradome sequencing	positive		ENSG00000004799	ENSFCAG00000028642	101092256	PDK4	pyruvate dehydrogenase kinase 4	-2.10606	8.47e-06	5.77e-05
fca-mir-132-3p	hsa-miR-132-3p	validated	NA	NA	tarbase	Degradome sequencing	positive		ENSG00000137872	ENSFCAG00000010985	101100893	SEMA6D	semaphorin 6D	-2.1491	9.25e-06	6.21e-05
fca-mir-132-3p	hsa-miR-132-3p	validated	NA	NA	tarbase	Degradome sequencing	negative		ENSG00000091844	ENSFCAG00000037833	101084199	RGS17	regulator of G protein signaling 17	-4.22719	1.01e-05	6.72e-05
fca-mir-132-3p	hsa-miR-132-3p	predicted	diana_microt	0.816	NA	NA	NA	NA	ENSG00000144824	ENSFCAG00000028255	101086338	PHLDB2	pleckstrin homology like domain family B member 2	-2.09222	1.18e-05	7.62e-05
fca-mir-132-3p	hsa-miR-132-3p	validated	NA	NA	tarbase	Degradome sequencing	negative		ENSG00000188906	ENSFCAG00000001819	101096157	LRRK2	leucine rich repeat kinase 2	-2.0824	1.6e-05	9.91e-05
fca-mir-132-3p	hsa-miR-132-3p	validated_predicted	diana_microt	0.998	mirtarbase	Luciferase reporter assay//Microarray//qRT-PCR//Western blot	Functional MTI	21853268	ENSG00000113070	ENSFCAG00000001273	101093578	HBEGF	heparin binding EGF like growth factor	-2.32504	1.66e-05	0.000102324
fca-mir-132-3p	hsa-miR-132-3p	validated	NA	NA	tarbase	Degradome sequencing	positive		ENSG00000112144	ENSFCAG00000005238	101085288	ICK	intestinal cell kinase	-2.15075	1.67e-05	0.000102677
fca-mir-132-3p	hsa-miR-132-3p	predicted	pita	-9.93	NA	NA	NA	NA	ENSG00000114948	ENSFCAG00000018551	101096503	ADAM23	ADAM metallopeptidase domain 23	-17.319	1.76e-05	0.000107539
fca-mir-132-3p	hsa-miR-132-3p	predicted	diana_microt	0.821	NA	NA	NA	NA	ENSG00000186918	ENSFCAG00000030743	101095007	ZNF395	zinc finger protein 395	-2.26252	2.25e-05	0.000132597
fca-mir-132-3p	hsa-miR-132-3p	validated	NA	NA	mirtarbase	Microarray	Functional MTI (Weak)	17612493	ENSG00000160678	ENSFCAG00000026891	101081697	S100A1	S100 calcium binding protein A1	-2.2955	2.48e-05	0.000144374
fca-mir-132-3p	hsa-miR-132-3p	validated	NA	NA	tarbase	Degradome sequencing	positive		ENSG00000110436	ENSFCAG00000005890	493929	SLC1A2	solute carrier family 1 member 2	-3.24711	2.5e-05	0.000145078
fca-mir-132-3p	hsa-miR-132-3p	validated	NA	NA	mirtarbase	Immunohistochemistry//Luciferase reporter assay//qRT-PCR//Western blot	Functional MTI	26452132	ENSG00000146648	ENSFCAG00000015468	100510799	EGFR	epidermal growth factor receptor	-2.32339	2.68e-05	0.000154114
fca-mir-132-3p	hsa-miR-132-3p	validated	NA	NA	tarbase	Degradome sequencing	positive		ENSG00000050165	ENSFCAG00000028463	101093392	DKK3	dickkopf WNT signaling pathway inhibitor 3	-7.05285	3.09e-05	0.000173914
fca-mir-132-3p	hsa-miR-132-3p	predicted	diana_microt	0.884	NA	NA	NA	NA	ENSG00000144285	ENSFCAG00000030973	101081823	SCN1A	sodium voltage-gated channel alpha subunit 1	-2.66738	3.19e-05	0.000178258
fca-mir-132-3p	hsa-miR-132-3p	validated_predicted	diana_microt	0.861	tarbase	Degradome sequencing	positive		ENSG00000106688	ENSFCAG00000023590	101099844	SLC1A1	solute carrier family 1 member 1	-2.29763	3.31e-05	0.000183519
fca-mir-132-3p	hsa-miR-132-3p	validated	NA	NA	mirtarbase	PAR-CLIP	Functional MTI (Weak)	23446348	ENSG00000125430	ENSFCAG00000044418	101091978	LOC101091978	heparan sulfate glucosamine 3-O-sulfotransferase 3B1	-2.48189	3.38e-05	0.000187361
fca-mir-132-3p	hsa-miR-132-3p	predicted	diana_microt	0.827	NA	NA	NA	NA	ENSG00000138134	ENSFCAG00000007184	101093298	STAMBPL1	STAM binding protein like 1	-3.36957	3.48e-05	0.000191873
fca-mir-132-3p	hsa-miR-132-3p	validated	NA	NA	tarbase	Degradome sequencing	positive		ENSG00000175155	ENSFCAG00000043476	101094146	YPEL2	yippee like 2	-2.29485	3.49e-05	0.000192428
fca-mir-132-3p	hsa-miR-132-3p	predicted	diana_microt	0.971	NA	NA	NA	NA	ENSG00000174444	ENSFCAG00000012293	101080458	RPL4	ribosomal protein L4	-2.11173	3.57e-05	0.000196292
fca-mir-132-3p	hsa-miR-132-3p	predicted	diana_microt	0.971	NA	NA	NA	NA	ENSG00000174444	ENSFCAG00000012293	101080458	RPL4	ribosomal protein L4	-2.11173	3.57e-05	0.000196292
fca-mir-132-3p	hsa-miR-132-3p	predicted	diana_microt	0.971	NA	NA	NA	NA	ENSG00000174444	ENSFCAG00000012293	101080458	RPL4	ribosomal protein L4	-2.11173	3.57e-05	0.000196292
fca-mir-132-3p	hsa-miR-132-3p	predicted	diana_microt	0.971	NA	NA	NA	NA	ENSG00000174444	ENSFCAG00000012293	101080458	RPL4	ribosomal protein L4	-2.11173	3.57e-05	0.000196292
fca-mir-132-3p	hsa-miR-132-3p	predicted	diana_microt	0.971	NA	NA	NA	NA	ENSG00000174444	ENSFCAG00000012293	101080458	RPL4	ribosomal protein L4	-2.11173	3.57e-05	0.000196292
fca-mir-132-3p	hsa-miR-132-3p	validated	NA	NA	tarbase	Degradome sequencing	positive		ENSG00000117152	ENSFCAG00000031433	101083058	RGS4	regulator of G protein signaling 4	-2.12283	3.76e-05	0.000205386
fca-mir-132-3p	hsa-miR-132-3p	validated	NA	NA	tarbase	Degradome sequencing	positive		ENSG00000151746	ENSFCAG00000012035	101090026	BICD1	BICD cargo adaptor 1	-3.73084	4.35e-05	0.000232575
fca-mir-132-3p	hsa-miR-132-3p	predicted	diana_microt	0.834	NA	NA	NA	NA	ENSG00000165801	ENSFCAG00000014886	101093191	ARHGEF40	Rho guanine nucleotide exchange factor 40	-2.19952	5.62e-05	0.000290243
fca-mir-132-3p	hsa-miR-132-3p	validated	NA	NA	tarbase	Degradome sequencing	positive		ENSG00000054793	ENSFCAG00000022069	101080270	ATP9A	ATPase phospholipid transporting 9A (putative)	-2.69338	6.44e-05	0.000324742
fca-mir-132-3p	hsa-miR-132-3p	validated	NA	NA	mirtarbase	CLASH	Functional MTI (Weak)	23622248	ENSG00000168028	ENSFCAG00000002739	101098981	RPSA	ribosomal protein SA	-2.09732	6.61e-05	0.000331838
fca-mir-132-3p	hsa-miR-132-3p	predicted	pita	-9.5	NA	NA	NA	NA	ENSG00000256463	ENSFCAG00000028839	101100758	SALL3	spalt like transcription factor 3	-3.25107	6.83e-05	0.000340691
fca-mir-132-3p	hsa-miR-132-3p	predicted	diana_microt	0.92	NA	NA	NA	NA	ENSG00000172667	ENSFCAG00000014578	101097664	ZMAT3	zinc finger matrin-type 3	-2.51421	7.33e-05	0.000361382
fca-mir-132-3p	hsa-miR-132-3p	predicted	pita	-9.42	NA	NA	NA	NA	ENSG00000162738	ENSFCAG00000003929	101094645	VANGL2	VANGL planar cell polarity protein 2	-3.17708	9.33e-05	0.000446415
fca-mir-132-3p	hsa-miR-132-3p	validated_predicted	microcosm	17.8175	mirtarbase	Microarray	Functional MTI (Weak)	17612493	ENSG00000140931	ENSFCAG00000031222	101085766	CMTM3	CKLF like MARVEL transmembrane domain containing 3	-2.64401	9.46e-05	0.000451772
fca-mir-132-3p	hsa-miR-132-3p	validated	NA	NA	tarbase	Degradome sequencing	positive		ENSG00000147162	ENSFCAG00000002182	101094162	OGT	O-linked N-acetylglucosamine (GlcNAc) transferase	-2.03449	0.000100392	0.000474368
fca-mir-132-3p	hsa-miR-132-3p	predicted	diana_microt	0.864	NA	NA	NA	NA	ENSG00000100625	ENSFCAG00000026109	101081640	SIX4	SIX homeobox 4	-3.35935	0.000117201	0.000540771
fca-mir-132-3p	hsa-miR-132-3p	validated	NA	NA	tarbase	Degradome sequencing	positive		ENSG00000196914	ENSFCAG00000026560	101085657	ARHGEF12	Rho guanine nucleotide exchange factor 12	-2.02762	0.000118931	0.000547432
fca-mir-132-3p	hsa-miR-132-3p	predicted	diana_microt	0.815	NA	NA	NA	NA	ENSG00000076356	ENSFCAG00000007884	101089322	PLXNA2	plexin A2	-2.47368	0.000123879	0.000566932
fca-mir-132-3p	hsa-miR-132-3p	validated	NA	NA	tarbase	Degradome sequencing	positive		ENSG00000113580	ENSFCAG00000026823	101080939	NR3C1	nuclear receptor subfamily 3 group C member 1	-2.24607	0.000128826	0.000585837
fca-mir-132-3p	hsa-miR-132-3p	validated	NA	NA	tarbase	Degradome sequencing	positive		ENSG00000106070	ENSFCAG00000012260	101083918	GRB10	growth factor receptor bound protein 10	-2.03777	0.00012949	0.000588482
fca-mir-132-3p	hsa-miR-132-3p	validated	NA	NA	tarbase	Degradome sequencing	positive		ENSG00000168056	ENSFCAG00000044329	101097917	LTBP3	latent transforming growth factor beta binding protein 3	-3.31882	0.000130349	0.000591167
fca-mir-132-3p	hsa-miR-132-3p	validated	NA	NA	tarbase	Degradome sequencing	positive		ENSG00000173821	ENSFCAG00000000945	101095212	RNF213	ring finger protein 213	-2.05937	0.000145925	0.000650695
fca-mir-132-3p	hsa-miR-132-3p	validated	NA	NA	tarbase	Degradome sequencing	positive		ENSG00000099250	ENSFCAG00000006226	101094027	NRP1	neuropilin 1	-2.01026	0.000158431	0.00069832
fca-mir-132-3p	hsa-miR-132-3p	predicted	elmmo	0.574	NA	NA	NA	NA	ENSG00000152284	ENSFCAG00000003376	101089850	TCF7L1	transcription factor 7 like 1	-2.13011	0.000165211	0.000723422
fca-mir-132-3p	hsa-miR-132-3p	predicted	diana_microt	0.811	NA	NA	NA	NA	ENSG00000151617	ENSFCAG00000045372	101083419	EDNRA	endothelin receptor type A	-2.20725	0.000168245	0.000734802
fca-mir-132-3p	hsa-miR-132-3p	validated	NA	NA	tarbase	Degradome sequencing	positive		ENSG00000255330	ENSFCAG00000007781	109499889	SOGA3	SOGA family member 3	-4.12543	0.000173079	0.000752021
fca-mir-132-3p	hsa-miR-132-3p	validated_predicted	pita	-12.19	tarbase	Degradome sequencing	positive		ENSG00000107957	ENSFCAG00000002390	101088879	SH3PXD2A	SH3 and PX domains 2A	-2.10469	0.000188105	0.000807056
fca-mir-132-3p	hsa-miR-132-3p	validated_predicted	diana_microt	0.876	mirtarbase	PAR-CLIP	Functional MTI (Weak)	21572407	ENSG00000197822	ENSFCAG00000007708	101089577	OCLN	occludin	-2.10392	0.000192481	0.000822365
fca-mir-132-3p	hsa-miR-132-3p	validated_predicted	diana_microt	0.992	mirtarbase	Luciferase reporter assay//QRTPCR//Microarray//Western blot	Functional MTI	25538559	ENSG00000100030	ENSFCAG00000002630	101087876	PPM1F	protein phosphatase, Mg2+/Mn2+ dependent 1F	-2.14732	0.00021769	0.000912002
fca-mir-132-3p	hsa-miR-132-3p	validated_predicted	diana_microt	0.832	tarbase	Degradome sequencing//Degradome sequencing//Degradome sequencing	positive		ENSG00000173334	ENSFCAG00000004685	101087043	TRIB1	tribbles pseudokinase 1	-2.42106	0.000240393	0.000992331
fca-mir-132-3p	hsa-miR-132-3p	validated	NA	NA	tarbase	Degradome sequencing	positive		ENSG00000213719	ENSFCAG00000019049	101089516	CLIC1	chloride intracellular channel 1	-2.8241	0.000248306	0.00101898
fca-mir-132-3p	hsa-miR-132-3p	validated	NA	NA	tarbase	Degradome sequencing	positive		ENSG00000114279	ENSFCAG00000025224	101092457	FGF12	fibroblast growth factor 12	-4.22016	0.000262097	0.00106506
fca-mir-132-3p	hsa-miR-132-3p	predicted	diana_microt	0.822	NA	NA	NA	NA	ENSG00000108349	ENSFCAG00000014994	101095056	THRA	thyroid hormone receptor, alpha	-2.54298	0.000264333	0.00107354
fca-mir-132-3p	hsa-miR-132-3p	predicted	diana_microt	0.999	NA	NA	NA	NA	ENSG00000164161	ENSFCAG00000018108	101087058	HHIP	hedgehog interacting protein	-2.93971	0.000293222	0.00117211
fca-mir-132-3p	hsa-miR-132-3p	predicted	diana_microt	0.814	NA	NA	NA	NA	ENSG00000168675	ENSFCAG00000022980	101094138	LDLRAD4	low density lipoprotein receptor class A domain containing 4	-2.57178	0.000308713	0.00122456
fca-mir-132-3p	hsa-miR-132-3p	validated_predicted	diana_microt	0.823	tarbase	Degradome sequencing	positive		ENSG00000154654	ENSFCAG00000029827	101087087	NCAM2	neural cell adhesion molecule 2	-2.27693	0.000337103	0.00132191
fca-mir-132-3p	hsa-miR-132-3p	predicted	diana_microt	0.808	NA	NA	NA	NA	ENSG00000182752	ENSFCAG00000011481	101089154	PAPPA	pappalysin 1	-3.07646	0.00038529	0.00147999
fca-mir-132-3p	hsa-miR-132-3p	validated	NA	NA	tarbase	Degradome sequencing	positive		ENSG00000146674	ENSFCAG00000033037	101080442	IGFBP3	insulin like growth factor binding protein 3	-2.05138	0.000394362	0.00150855
fca-mir-132-3p	hsa-miR-132-3p	predicted	diana_microt	0.993	NA	NA	NA	NA	ENSG00000186479	ENSFCAG00000039726	101080356	RGS7BP	regulator of G protein signaling 7 binding protein	-3.08307	0.000522365	0.00191659
fca-mir-132-3p	hsa-miR-132-3p	predicted	elmmo	0.574	NA	NA	NA	NA	ENSG00000178996	ENSFCAG00000030748	101089494	SNX18	sorting nexin 18	-2.14676	0.00053302	0.00194969
fca-mir-132-3p	hsa-miR-132-3p	predicted	miranda	-1.0792	NA	NA	NA	NA	ENSG00000123560	ENSFCAG00000029818	101098610	PLP1	proteolipid protein 1	-2.51422	0.000608	0.00218139
fca-mir-132-3p	hsa-miR-132-3p	validated	NA	NA	mirtarbase	Microarray	Functional MTI (Weak)	17612493	ENSG00000106003	ENSFCAG00000008558	101092320	LFNG	LFNG O-fucosylpeptide 3-beta-N-acetylglucosaminyltransferase	-2.63176	0.00065902	0.00233379
fca-mir-132-3p	hsa-miR-132-3p	predicted	diana_microt	0.978	NA	NA	NA	NA	ENSG00000198795	ENSFCAG00000024512	101100846	ZNF521	zinc finger protein 521	-2.49336	0.000676557	0.0023847
fca-mir-132-3p	hsa-miR-132-3p	validated	NA	NA	tarbase	Degradome sequencing	positive		ENSG00000157680	ENSFCAG00000015566	101088826	DGKI	diacylglycerol kinase iota	-2.44367	0.000708099	0.00247731
fca-mir-132-3p	hsa-miR-132-3p	predicted	elmmo	0.509	NA	NA	NA	NA	ENSG00000103460	ENSFCAG00000039012	101097364	TOX3	TOX high mobility group box family member 3	-2.04922	0.000714345	0.0024952
fca-mir-132-3p	hsa-miR-132-3p	predicted	diana_microt	0.824	NA	NA	NA	NA	ENSG00000005302	ENSFCAG00000002794	101086287	MSL3	MSL complex subunit 3	-2.10335	0.000783373	0.002694
fca-mir-132-3p	hsa-miR-132-3p	validated	NA	NA	tarbase	Degradome sequencing	positive		ENSG00000003987	ENSFCAG00000011961	101080528	MTMR7	myotubularin related protein 7	-2.61353	0.000837407	0.00285009
fca-mir-132-3p	hsa-miR-132-3p	predicted	diana_microt	0.902	NA	NA	NA	NA	ENSG00000149972	ENSFCAG00000013908	101099397	CNTN5	contactin 5	-6.36613	0.000864074	0.0029235
fca-mir-132-3p	hsa-miR-132-3p	predicted	diana_microt	0.918	NA	NA	NA	NA	ENSG00000125170	ENSFCAG00000004698	101085765	DOK4	docking protein 4	-3.47551	0.000867813	0.00293373
fca-mir-132-3p	hsa-miR-132-3p	predicted	diana_microt	0.914	NA	NA	NA	NA	ENSG00000115170	ENSFCAG00000008054	101091298	ACVR1	activin A receptor type 1	-2.09405	0.000872132	0.00294624
fca-mir-132-3p	hsa-miR-132-3p	predicted	diana_microt	0.838	NA	NA	NA	NA	ENSG00000164684	ENSFCAG00000014606	101091846	ZNF704	zinc finger protein 704	-5.01718	0.0008791	0.00296664
fca-mir-132-3p	hsa-miR-132-3p	validated	NA	NA	tarbase	Degradome sequencing	positive		ENSG00000064300	ENSFCAG00000046296	101101519	NGFR	nerve growth factor receptor	-3.37363	0.000886612	0.00298812
fca-mir-132-3p	hsa-miR-132-3p	validated	NA	NA	tarbase	Degradome sequencing	positive		ENSG00000152952	ENSFCAG00000023549	101085741	PLOD2	procollagen-lysine,2-oxoglutarate 5-dioxygenase 2	-2.13075	0.000919148	0.00308004
fca-mir-132-3p	hsa-miR-132-3p	validated	NA	NA	tarbase	Degradome sequencing	positive		ENSG00000164176	ENSFCAG00000002497	101097205	EDIL3	EGF like repeats and discoidin domains 3	-2.24736	0.000954822	0.00318129
fca-mir-132-3p	hsa-miR-132-3p	validated	NA	NA	tarbase	Degradome sequencing	positive		ENSG00000145675	ENSFCAG00000011030	100271864	PIK3R1	phosphoinositide-3-kinase regulatory subunit 1	-2.54617	0.00103168	0.00339368
fca-mir-132-3p	hsa-miR-132-3p	validated_predicted	diana_microt	0.828	tarbase	Degradome sequencing	positive		ENSG00000135919	ENSFCAG00000002680	101084306	SERPINE2	serpin family E member 2	-2.51377	0.00105568	0.00345956
fca-mir-132-3p	hsa-miR-132-3p	predicted	diana_microt	0.944	NA	NA	NA	NA	ENSG00000138031	ENSFCAG00000003651	101088157	ADCY3	adenylate cyclase 3	-2.29174	0.00110582	0.00359476
fca-mir-132-3p	hsa-miR-132-3p	predicted	pita	-11.97	NA	NA	NA	NA	ENSG00000128683	ENSFCAG00000007099	493699	GAD1	glutamate decarboxylase 1	-2.25503	0.00118055	0.00379905
fca-mir-132-3p	hsa-miR-132-3p	predicted	elmmo	0.574	NA	NA	NA	NA	ENSG00000128573	ENSFCAG00000006921	100134847	FOXP2	forkhead box P2	-2.32527	0.00205612	0.00605892
fca-mir-132-3p	hsa-miR-132-3p	validated_predicted	diana_microt	0.842	tarbase	Degradome sequencing//Degradome sequencing	positive		ENSG00000204262	ENSFCAG00000014741	101100072	COL5A2	collagen type V alpha 2 chain	-2.10623	0.00209064	0.00614551
fca-mir-132-3p	hsa-miR-132-3p	validated_predicted	diana_microt	0.971	tarbase	Degradome sequencing	positive		ENSG00000147862	ENSFCAG00000008473	101101422	NFIB	nuclear factor I B	-2.57601	0.00261628	0.00743166
fca-mir-132-3p	hsa-miR-132-3p	validated_predicted	pita	-13.89	tarbase	Degradome sequencing	positive		ENSG00000183023	ENSFCAG00000006812	493807	SLC8A1	solute carrier family 8 member A1	-2.35599	0.00271623	0.00767303
fca-mir-132-3p	hsa-miR-132-3p	validated	NA	NA	mirtarbase	PAR-CLIP	Functional MTI (Weak)	21572407	ENSG00000106025	ENSFCAG00000023943	101089340	TSPAN12	tetraspanin 12	-2.71094	0.00276306	0.00778155
fca-mir-132-3p	hsa-miR-132-3p	validated	NA	NA	tarbase	Degradome sequencing//Degradome sequencing	positive		ENSG00000107984	ENSFCAG00000043580	101097173	DKK1	dickkopf WNT signaling pathway inhibitor 1	-2.49962	0.00288216	0.00805764
fca-mir-132-3p	hsa-miR-132-3p	predicted	miranda	-1.1005	NA	NA	NA	NA	ENSG00000197093	ENSFCAG00000031130	101089915	GAL3ST4	galactose-3-O-sulfotransferase 4	-2.06453	0.0032889	0.00901635
fca-mir-132-3p	hsa-miR-132-3p	validated	NA	NA	tarbase	Degradome sequencing	positive		ENSG00000170396	ENSFCAG00000023752	101097575	ZNF804A	zinc finger protein 804A	-3.70904	0.00352519	0.0095509
fca-mir-132-3p	hsa-miR-132-3p	validated	NA	NA	mirtarbase	Microarray	Functional MTI (Weak)	17612493	ENSG00000112319	ENSFCAG00000011142	101097975	EYA4	EYA transcriptional coactivator and phosphatase 4	-5.36019	0.00395086	0.0105298
fca-mir-132-3p	hsa-miR-132-3p	predicted	diana_microt	0.806	NA	NA	NA	NA	ENSG00000154736	ENSFCAG00000002300	101085063	ADAMTS5	ADAM metallopeptidase with thrombospondin type 1 motif 5	-2.18777	0.0041565	0.0109944
fca-mir-132-3p	hsa-miR-132-3p	validated	NA	NA	tarbase	Degradome sequencing//Degradome sequencing//Degradome sequencing	positive		ENSG00000183779	ENSFCAG00000043801	101100205	ZNF703	zinc finger protein 703	-2.39438	0.00440034	0.0115341
fca-mir-132-3p	hsa-miR-132-3p	validated	NA	NA	mirtarbase	Microarray	Functional MTI (Weak)	17612493	ENSG00000196159	ENSFCAG00000029544	101085714	FAT4	FAT atypical cadherin 4	-2.48395	0.00450007	0.0117665
fca-mir-132-3p	hsa-miR-132-3p	validated	NA	NA	tarbase	Degradome sequencing	positive		ENSG00000120708	ENSFCAG00000014342	101081357	TGFBI	transforming growth factor beta induced	-2.56903	0.00562412	0.014242
fca-mir-132-3p	hsa-miR-132-3p	predicted	elmmo	0.574	NA	NA	NA	NA	ENSG00000130558	ENSFCAG00000023543	101081422	OLFM1	olfactomedin 1	-2.47981	0.00637126	0.0158184
fca-mir-132-3p	hsa-miR-132-3p	predicted	diana_microt	0.806	NA	NA	NA	NA	ENSG00000038945	ENSFCAG00000006956	101081290	MSR1	macrophage scavenger receptor 1	-2.03875	0.00652257	0.0161326
fca-mir-132-3p	hsa-miR-132-3p	validated	NA	NA	tarbase	Degradome sequencing	negative		ENSG00000167995	ENSFCAG00000050693	101084904	BEST1	bestrophin 1	-2.674	0.00707896	0.0173028
fca-mir-132-3p	hsa-miR-132-3p	predicted	diana_microt	0.997	NA	NA	NA	NA	ENSG00000103449	ENSFCAG00000024654	101097116	SALL1	spalt like transcription factor 1	-4.05334	0.00787465	0.01899
fca-mir-132-3p	hsa-miR-132-3p	predicted	diana_microt	0.919	NA	NA	NA	NA	ENSG00000141433	ENSFCAG00000039710	101090471	ADCYAP1	adenylate cyclase activating polypeptide 1	-2.72247	0.00885891	0.0209785
fca-mir-132-3p	hsa-miR-132-3p	predicted	diana_microt	0.983	NA	NA	NA	NA	ENSG00000173406	ENSFCAG00000003901	101099483	DAB1	DAB1, reelin adaptor protein	-2.31272	0.00921485	0.0216988
fca-mir-132-3p	hsa-miR-132-3p	predicted	diana_microt	0.829	NA	NA	NA	NA	ENSG00000170876	ENSFCAG00000001863	101080877	TMEM43	transmembrane protein 43	-2.01481	0.0111	0.0254017
fca-mir-132-3p	hsa-miR-132-3p	validated_predicted	diana_microt	0.909	mirtarbase	Microarray	Functional MTI (Weak)	17612493	ENSG00000109436	ENSFCAG00000000874	101097890	TBC1D9	TBC1 domain family member 9	-2.44406	0.0143406	0.031646
fca-mir-132-3p	hsa-miR-132-3p	predicted	miranda	-1.1297	NA	NA	NA	NA	ENSG00000134138	ENSFCAG00000037224	101094023	MEIS2	Meis homeobox 2	-2.15269	0.0156415	0.0339963
fca-mir-132-3p	hsa-miR-132-3p	predicted	diana_microt	0.867	NA	NA	NA	NA	ENSG00000160791	ENSFCAG00000049013	493769	CCR5	C-C motif chemokine receptor 5	-3.65554	0.0209772	0.0435346
fca-mir-132-3p	hsa-miR-132-3p	validated	NA	NA	tarbase	Degradome sequencing	positive		ENSG00000196754	ENSFCAG00000038959	101082878	S100A2	S100 calcium binding protein A2	-3.02234	0.0226398	0.0464305
fca-mir-132-3p	hsa-miR-132-3p	predicted	miranda	-1.1415	NA	NA	NA	NA	ENSG00000152154	ENSFCAG00000046343	101098133	TMEM178A	transmembrane protein 178A	-2.08491	0.022926	0.0469236
fca-mir-132-5p	hsa-miR-132-5p	predicted	miranda	-1.2507	NA	NA	NA	NA	ENSG00000169083	ENSFCAG00000007325	101081787	AR	androgen receptor	-2.12948	1.31e-11	6.66e-10
fca-mir-132-5p	hsa-miR-132-5p	validated	NA	NA	tarbase	Degradome sequencing	positive		ENSG00000133874	ENSFCAG00000025628	101090607	RNF122	ring finger protein 122	-2.81696	6.27e-11	2.52e-09
fca-mir-132-5p	hsa-miR-132-5p	validated	NA	NA	tarbase	Degradome sequencing	positive		ENSG00000159388	ENSFCAG00000043254	101082205	BTG2	BTG anti-proliferation factor 2	-2.91924	1.97e-08	3.39e-07
fca-mir-132-5p	hsa-miR-132-5p	predicted	microcosm	18.0788	NA	NA	NA	NA	ENSG00000002586	ENSFCAG00000049439	102902569	CD99	CD99 molecule (Xg blood group)	-2.28408	1.47e-06	1.32e-05
fca-mir-132-5p	hsa-miR-132-5p	validated	NA	NA	tarbase	Degradome sequencing//Degradome sequencing//Degradome sequencing	positive		ENSG00000197249	ENSFCAG00000010232	101080897	SERPINA1	serpin family A member 1	-17.0444	2.13e-05	0.000126427
fca-mir-132-5p	hsa-miR-132-5p	validated_predicted	diana_microt	0.98	tarbase	Degradome sequencing	positive		ENSG00000170561	ENSFCAG00000040664	101100623	IRX2	iroquois homeobox 2	-5.92427	2.46e-05	0.000143014
fca-mir-132-5p	hsa-miR-132-5p	predicted	diana_microt	0.862	NA	NA	NA	NA	ENSG00000112655	ENSFCAG00000009719	101093606	PTK7	protein tyrosine kinase 7 (inactive)	-2.04502	2.98e-05	0.000168444
fca-mir-132-5p	hsa-miR-132-5p	predicted	microcosm	17.7377	NA	NA	NA	NA	ENSG00000175745	ENSFCAG00000034642	101087201	NR2F1	nuclear receptor subfamily 2 group F member 1	-3.21738	3.44e-05	0.000190003
fca-mir-132-5p	hsa-miR-132-5p	predicted	miranda	-1.0368	NA	NA	NA	NA	ENSG00000163083	ENSFCAG00000042797	101084643	INHBB	inhibin beta B subunit	-2.92909	7.39e-05	0.000364202
fca-mir-132-5p	hsa-miR-132-5p	validated	NA	NA	tarbase	Degradome sequencing	positive		ENSG00000099250	ENSFCAG00000006226	101094027	NRP1	neuropilin 1	-2.01026	0.000158431	0.00069832
fca-mir-132-5p	hsa-miR-132-5p	validated	NA	NA	tarbase	Degradome sequencing	positive		ENSG00000154122	ENSFCAG00000012251	101090416	ANKH	ANKH inorganic pyrophosphate transport regulator	-2.75632	0.000187553	0.000805269
fca-mir-132-5p	hsa-miR-132-5p	validated	NA	NA	tarbase	Degradome sequencing	positive		ENSG00000254535	ENSFCAG00000028270	101080709	PABPC4L	poly(A) binding protein cytoplasmic 4 like	-4.2785	0.00022457	0.000936991
fca-mir-132-5p	hsa-miR-132-5p	validated	NA	NA	tarbase	Degradome sequencing	positive		ENSG00000114019	ENSFCAG00000002978	101086593	AMOTL2	angiomotin like 2	-2.26015	0.000295254	0.00117876
fca-mir-132-5p	hsa-miR-132-5p	predicted	microcosm	17.7377	NA	NA	NA	NA	ENSG00000143061	ENSFCAG00000011343	101083953	IGSF3	immunoglobulin superfamily member 3	-2.60047	0.000509724	0.0018762
fca-mir-132-5p	hsa-miR-132-5p	validated	NA	NA	tarbase	Degradome sequencing	positive		ENSG00000112378	ENSFCAG00000028929	101083938	PERP	PERP, TP53 apoptosis effector	-5.56726	0.000940881	0.00314129
fca-mir-132-5p	hsa-miR-132-5p	validated	NA	NA	tarbase	Degradome sequencing	positive		ENSG00000116962	ENSFCAG00000011029	101081166	NID1	nidogen 1	-2.13057	0.00105514	0.00345816
fca-mir-132-5p	hsa-miR-132-5p	validated	NA	NA	tarbase	Degradome sequencing	positive		ENSG00000133124	ENSFCAG00000000760	101093251	IRS4	insulin receptor substrate 4	-3.65804	0.00166531	0.00507143
fca-mir-132-5p	hsa-miR-132-5p	predicted	diana_microt	0.828	NA	NA	NA	NA	ENSG00000177614	ENSFCAG00000022796	101094209	PGBD5	piggyBac transposable element derived 5	-2.0804	0.00275736	0.00776854
fca-mir-132-5p	hsa-miR-132-5p	predicted	mirdb	89.7599	NA	NA	NA	NA	ENSG00000070404	ENSFCAG00000007838	101091763	FSTL3	follistatin like 3	-2.25627	0.00287697	0.00804705
fca-mir-132-5p	hsa-miR-132-5p	predicted	miranda	-1.0612	NA	NA	NA	NA	ENSG00000152760	ENSFCAG00000038222	101086327	TCTEX1D1	Tctex1 domain containing 1	-2.84346	0.00554397	0.014073
fca-mir-132-5p	hsa-miR-132-5p	validated	NA	NA	tarbase	Degradome sequencing	positive		ENSG00000126217	ENSFCAG00000014242	101090322	MCF2L	MCF.2 cell line derived transforming sequence like	-2.49352	0.00599633	0.0150219
fca-mir-141-3p	hsa-miR-141-3p	validated	NA	NA	tarbase	Degradome sequencing//Degradome sequencing	positive		ENSG00000118689	ENSFCAG00000030227	101081548	FOXO3	forkhead box O3	-2.32929	7.65e-17	2.11e-14
fca-mir-141-3p	hsa-miR-141-3p	validated	NA	NA	tarbase	Degradome sequencing	positive		ENSG00000119655	ENSFCAG00000029894	101094270	NPC2	NPC intracellular cholesterol transporter 2	-3.09887	2.77e-15	4.75e-13
fca-mir-141-3p	hsa-miR-141-3p	predicted	elmmo	0.574	NA	NA	NA	NA	ENSG00000186318	ENSFCAG00000000178	101086840	BACE1	beta-secretase 1	-3.55492	3.98e-14	4.51e-12
fca-mir-141-3p	hsa-miR-141-3p	predicted	diana_microt	0.992	NA	NA	NA	NA	ENSG00000055609	ENSFCAG00000008632	101084095	KMT2C	lysine methyltransferase 2C	-2.11928	8.84e-14	8.89e-12
fca-mir-141-3p	hsa-miR-141-3p	predicted	diana_microt	0.925	NA	NA	NA	NA	ENSG00000184304	ENSFCAG00000014491	101080543	PRKD1	protein kinase D1	-2.19549	1.63e-13	1.5e-11
fca-mir-141-3p	hsa-miR-141-3p	predicted	miranda	-1.0244	NA	NA	NA	NA	ENSG00000147180	ENSFCAG00000013317	101094911	ZNF711	zinc finger protein 711	-2.30153	2.11e-13	1.89e-11
fca-mir-141-3p	hsa-miR-141-3p	predicted	diana_microt	0.972	NA	NA	NA	NA	ENSG00000122729	ENSFCAG00000001293	101095526	ACO1	aconitase 1	-2.05176	2.13e-13	1.9e-11
fca-mir-141-3p	hsa-miR-141-3p	predicted	elmmo	0.754	NA	NA	NA	NA	ENSG00000214338	ENSFCAG00000007781	101086564	KIAA0408	KIAA0408 ortholog	-7.68451	1.92e-12	1.29e-10
fca-mir-141-3p	hsa-miR-141-3p	predicted	elmmo	0.754	NA	NA	NA	NA	ENSG00000214338	ENSFCAG00000007781	101086564	KIAA0408	KIAA0408 ortholog	-7.68451	1.92e-12	1.29e-10
fca-mir-141-3p	hsa-miR-141-3p	predicted	diana_microt	0.809	NA	NA	NA	NA	ENSG00000165240	ENSFCAG00000022051	101086954	ATP7A	ATPase copper transporting alpha	-2.02423	3.42e-12	2.13e-10
fca-mir-141-3p	hsa-miR-141-3p	validated	NA	NA	tarbase	Degradome sequencing	positive		ENSG00000115760	ENSFCAG00000005996	101087396	BIRC6	baculoviral IAP repeat containing 6	-2.10541	3.46e-12	2.15e-10
fca-mir-141-3p	hsa-miR-141-3p	validated	NA	NA	tarbase	Degradome sequencing	positive		ENSG00000054654	ENSFCAG00000031032	101086066	SYNE2	spectrin repeat containing nuclear envelope protein 2	-2.5164	1.48e-11	7.42e-10
fca-mir-141-3p	hsa-miR-141-3p	validated	NA	NA	tarbase	Degradome sequencing//Degradome sequencing//Degradome sequencing	positive		ENSG00000096384	ENSFCAG00000009764	101095579	SLC29A1	solute carrier family 29 member 1 (Augustine blood group)	-2.12399	2.01e-11	9.62e-10
fca-mir-141-3p	hsa-miR-141-3p	predicted	elmmo	0.504	NA	NA	NA	NA	ENSG00000241360	ENSFCAG00000008319	101098151	LGALS1	galectin 1	-2.63225	2.95e-11	1.33e-09
fca-mir-141-3p	hsa-miR-141-3p	validated_predicted	elmmo	0.539	tarbase	Degradome sequencing	positive		ENSG00000128595	ENSFCAG00000034966	101101553	CALU	calumenin	-2.00998	4.26e-11	1.8e-09
fca-mir-141-3p	hsa-miR-141-3p	predicted	diana_microt	0.915	NA	NA	NA	NA	ENSG00000159167	ENSFCAG00000026611	101083584	STC1	stanniocalcin 1	-5.21773	5.87e-11	2.38e-09
fca-mir-141-3p	hsa-miR-141-3p	validated	NA	NA	tarbase	Degradome sequencing	positive		ENSG00000035403	ENSFCAG00000015569	101089215	VCL	vinculin	-2.51941	1.02e-10	3.79e-09
fca-mir-141-3p	hsa-miR-141-3p	predicted	elmmo	0.539	NA	NA	NA	NA	ENSG00000251349	ENSFCAG00000046794	111556193	MSANTD3	Myb/SANT DNA binding domain containing 3	-2.06181	1.23e-10	4.39e-09
fca-mir-141-3p	hsa-miR-141-3p	validated_predicted	diana_microt	0.997	tarbase	Degradome sequencing//Degradome sequencing	positive		ENSG00000185920	ENSFCAG00000011205	101085077	PTCH1	patched 1	-3.50012	2.17e-10	7.25e-09
fca-mir-141-3p	hsa-miR-141-3p	predicted	miranda	-1.2045	NA	NA	NA	NA	ENSG00000049323	ENSFCAG00000027573	101084534	LTBP1	latent transforming growth factor beta binding protein 1	-2.27743	2.77e-10	8.97e-09
fca-mir-141-3p	hsa-miR-141-3p	validated	NA	NA	tarbase	Degradome sequencing//Degradome sequencing	positive		ENSG00000178695	ENSFCAG00000007569	101088711	KCTD12	potassium channel tetramerization domain containing 12	-2.57511	4.87e-10	1.48e-08
fca-mir-141-3p	hsa-miR-141-3p	validated_predicted	elmmo	0.486	mirtarbase	qRT-PCR//Western blot	Functional MTI	27648145	ENSG00000140443	ENSFCAG00000018164	100500937	IGF1R	insulin like growth factor 1 receptor	-2.08492	5.05e-10	1.52e-08
fca-mir-141-3p	hsa-miR-141-3p	validated	NA	NA	tarbase	Degradome sequencing	positive		ENSG00000132819	ENSFCAG00000042916	101093675	RBM38	RNA binding motif protein 38	-2.21511	1.19e-09	3.15e-08
fca-mir-141-3p	hsa-miR-141-3p	validated_predicted	diana_microt	0.996	tarbase	Degradome sequencing	positive		ENSG00000118058	ENSFCAG00000011786	101090288	KMT2A	lysine methyltransferase 2A	-2.23626	1.23e-09	3.24e-08
fca-mir-141-3p	hsa-miR-141-3p	predicted	miranda	-1.2522	NA	NA	NA	NA	ENSG00000152818	ENSFCAG00000012433	101096570	UTRN	utrophin	-2.04345	1.61e-09	4.04e-08
fca-mir-141-3p	hsa-miR-141-3p	predicted	elmmo	0.493	NA	NA	NA	NA	ENSG00000134986	ENSFCAG00000041220	101095639	NREP	neuronal regeneration related protein	-3.33482	1.91e-09	4.65e-08
fca-mir-141-3p	hsa-miR-141-3p	predicted	microcosm	17.8514	NA	NA	NA	NA	ENSG00000184867	ENSFCAG00000006953	101089335	ARMCX2	armadillo repeat containing, X-linked 2	-2.66499	2.21e-09	5.27e-08
fca-mir-141-3p	hsa-miR-141-3p	validated	NA	NA	tarbase	Degradome sequencing//Degradome sequencing	negative		ENSG00000111640	ENSFCAG00000006874	493876	GAPDH	glyceraldehyde-3-phosphate dehydrogenase	-2.44334	2.69e-09	6.24e-08
fca-mir-141-3p	hsa-miR-141-3p	validated	NA	NA	tarbase	Degradome sequencing	positive		ENSG00000164465	ENSFCAG00000013925	101096895	DCBLD1	discoidin, CUB and LCCL domain containing 1	-2.04958	2.86e-09	6.57e-08
fca-mir-141-3p	hsa-miR-141-3p	validated_predicted	diana_microt	0.886	tarbase	Degradome sequencing//Degradome sequencing	positive		ENSG00000162704	ENSFCAG00000015611	101088207	ARPC5	actin related protein 2/3 complex subunit 5	-2.08933	3.09e-09	7.01e-08
fca-mir-141-3p	hsa-miR-141-3p	validated_predicted	diana_microt	0.997	mirtarbase	HITS-CLIP	Functional MTI (Weak)	19536157	ENSG00000145284	ENSFCAG00000026938	101090611	SCD5	stearoyl-CoA desaturase 5	-2.42309	3.75e-09	8.27e-08
fca-mir-141-3p	hsa-miR-141-3p	predicted	elmmo	0.591	NA	NA	NA	NA	ENSG00000151502	ENSFCAG00000007418	101096510	VPS26B	VPS26, retromer complex component B	-2.38333	6.44e-09	1.31e-07
fca-mir-141-3p	hsa-miR-141-3p	predicted	elmmo	0.591	NA	NA	NA	NA	ENSG00000221988	ENSFCAG00000004526	101095578	PPT2	palmitoyl-protein thioesterase 2	-2.12298	9.79e-09	1.85e-07
fca-mir-141-3p	hsa-miR-141-3p	validated_predicted	elmmo	0.591	tarbase	Degradome sequencing	positive		ENSG00000221988	ENSFCAG00000004526	101095578	PPT2	palmitoyl-protein thioesterase 2	-2.12298	9.79e-09	1.85e-07
fca-mir-141-3p	hsa-miR-141-3p	validated_predicted	diana_microt	1	mirecords			18925646	ENSG00000169554	ENSFCAG00000015532	101082586	ZEB2	zinc finger E-box binding homeobox 2	-2.19562	1.01e-08	1.9e-07
fca-mir-141-3p	hsa-miR-141-3p	predicted	diana_microt	0.91	NA	NA	NA	NA	ENSG00000146530	ENSFCAG00000024923	105259791	VWDE	von Willebrand factor D and EGF domains	-3.21503	1.74e-08	3.04e-07
fca-mir-141-3p	hsa-miR-141-3p	validated_predicted	diana_microt	0.862	tarbase	Degradome sequencing	positive		ENSG00000117595	ENSFCAG00000015138	101087375	IRF6	interferon regulatory factor 6	-2.31464	1.97e-08	3.39e-07
fca-mir-141-3p	hsa-miR-141-3p	validated	NA	NA	tarbase	Degradome sequencing	positive		ENSG00000105855	ENSFCAG00000006893	101087724	ITGB8	integrin subunit beta 8	-2.34023	2.03e-08	3.47e-07
fca-mir-141-3p	hsa-miR-141-3p	validated	NA	NA	tarbase	Degradome sequencing	positive		ENSG00000147140	ENSFCAG00000043511	101092666	NONO	non-POU domain containing octamer binding	-2.15672	2.03e-08	3.47e-07
fca-mir-141-3p	hsa-miR-141-3p	validated	NA	NA	tarbase	Degradome sequencing	positive		ENSG00000164754	ENSFCAG00000013473	101095950	RAD21	RAD21 cohesin complex component	-2.1908	4.82e-08	7.3e-07
fca-mir-141-3p	hsa-miR-141-3p	predicted	diana_microt	0.887	NA	NA	NA	NA	ENSG00000178573	ENSFCAG00000042273	102900229	MAF	MAF bZIP transcription factor	-2.39911	6.82e-08	9.82e-07
fca-mir-141-3p	hsa-miR-141-3p	validated_predicted	elmmo	0.67	mirtarbase	qRT-PCR	Functional MTI (Weak)	27198154	ENSG00000187605	ENSFCAG00000024678	101083580	TET3	tet methylcytosine dioxygenase 3	-3.10945	8.62e-08	1.2e-06
fca-mir-141-3p	hsa-miR-141-3p	predicted	elmmo	0.576	NA	NA	NA	NA	ENSG00000134294	ENSFCAG00000022021	101083348	SLC38A2	solute carrier family 38 member 2	-2.04443	1.38e-07	1.8e-06
fca-mir-141-3p	hsa-miR-141-3p	validated_predicted	diana_microt	0.98	tarbase	Degradome sequencing	positive		ENSG00000170340	ENSFCAG00000009061	101080523	B3GNT2	UDP-GlcNAc:betaGal beta-1,3-N-acetylglucosaminyltransferase 2	-2.00204	1.51e-07	1.94e-06
fca-mir-141-3p	hsa-miR-141-3p	predicted	diana_microt	0.806	NA	NA	NA	NA	ENSG00000135605	ENSFCAG00000014348	101095493	TEC	tec protein tyrosine kinase	-2.10056	1.93e-07	2.39e-06
fca-mir-141-3p	hsa-miR-141-3p	predicted	diana_microt	0.988	NA	NA	NA	NA	ENSG00000030419	ENSFCAG00000036602	101100826	IKZF2	IKAROS family zinc finger 2	-2.49333	2.04e-07	2.49e-06
fca-mir-141-3p	hsa-miR-141-3p	validated_predicted	diana_microt	0.994	mirecords			20005803	ENSG00000153707	ENSFCAG00000024457	101094634	PTPRD	protein tyrosine phosphatase, receptor type D	-2.52616	2.27e-07	2.73e-06
fca-mir-141-3p	hsa-miR-141-3p	predicted	elmmo	0.754	NA	NA	NA	NA	ENSG00000205476	ENSFCAG00000044538	105260704	CCDC85C	coiled-coil domain containing 85C	-2.23954	2.52e-07	2.98e-06
fca-mir-141-3p	hsa-miR-141-3p	validated_predicted	diana_microt	0.993	tarbase	Degradome sequencing//Degradome sequencing	positive		ENSG00000091409	ENSFCAG00000000430	101092454	ITGA6	integrin subunit alpha 6	-2.23135	3.91e-07	4.3e-06
fca-mir-141-3p	hsa-miR-141-3p	validated_predicted	microcosm	19.3295	tarbase	Degradome sequencing	positive		ENSG00000090621	ENSFCAG00000015254	101089629	HEYL	hes related family bHLH transcription factor with YRPW motif-like	-2.06257	3.98e-07	4.37e-06
fca-mir-141-3p	hsa-miR-141-3p	predicted	diana_microt	0.995	NA	NA	NA	NA	ENSG00000151967	ENSFCAG00000026679	101094201	LOC101094201	schwannomin-interacting protein 1	-2.16288	4.87e-07	5.16e-06
fca-mir-141-3p	hsa-miR-141-3p	predicted	elmmo	0.743	NA	NA	NA	NA	ENSG00000283154	ENSFCAG00000026679	101094201	LOC101094201	schwannomin-interacting protein 1	-2.16288	4.87e-07	5.16e-06
fca-mir-141-3p	hsa-miR-141-3p	predicted	elmmo	0.743	NA	NA	NA	NA	ENSG00000283154	ENSFCAG00000026679	101094201	LOC101094201	schwannomin-interacting protein 1	-2.16288	4.87e-07	5.16e-06
fca-mir-141-3p	hsa-miR-141-3p	validated_predicted	diana_microt	0.934	mirtarbase	Luciferase reporter assay//qRT-PCR//Western blot	Functional MTI	22479552	ENSG00000186951	ENSFCAG00000005547	101095837	PPARA	peroxisome proliferator activated receptor alpha	-2.18422	5.24e-07	5.49e-06
fca-mir-141-3p	hsa-miR-141-3p	predicted	diana_microt	0.899	NA	NA	NA	NA	ENSG00000005108	ENSFCAG00000012989	101100458	THSD7A	thrombospondin type 1 domain containing 7A	-5.08532	5.48e-07	5.7e-06
fca-mir-141-3p	hsa-miR-141-3p	validated	NA	NA	tarbase	Degradome sequencing	positive		ENSG00000070476	ENSFCAG00000015744	101093342	ZXDC	ZXD family zinc finger C	-2.01983	5.78e-07	5.97e-06
fca-mir-141-3p	hsa-miR-141-3p	validated_predicted	diana_microt	0.868	tarbase	Degradome sequencing	positive		ENSG00000177119	ENSFCAG00000012828	101082324	ANO6	anoctamin 6	-2.09271	5.85e-07	6.03e-06
fca-mir-141-3p	hsa-miR-141-3p	validated_predicted	diana_microt	0.985	tarbase	Degradome sequencing	positive		ENSG00000177200	ENSFCAG00000022534	101095145	CHD9	chromodomain helicase DNA binding protein 9	-2.0539	7.06e-07	7.09e-06
fca-mir-141-3p	hsa-miR-141-3p	predicted	diana_microt	0.978	NA	NA	NA	NA	ENSG00000250305	ENSFCAG00000041381	101087057	KIAA1456	KIAA1456 ortholog	-3.78875	7.94e-07	7.82e-06
fca-mir-141-3p	hsa-miR-141-3p	predicted	elmmo	0.539	NA	NA	NA	NA	ENSG00000082458	ENSFCAG00000008636	101088910	DLG3	discs large MAGUK scaffold protein 3	-2.11355	8.73e-07	8.48e-06
fca-mir-141-3p	hsa-miR-141-3p	validated_predicted	diana_microt	1	tarbase	Degradome sequencing	positive		ENSG00000144724	ENSFCAG00000006340	101085869	PTPRG	protein tyrosine phosphatase, receptor type G	-2.29258	8.9e-07	8.61e-06
fca-mir-141-3p	hsa-miR-141-3p	validated	NA	NA	tarbase	Degradome sequencing	positive		ENSG00000197894	ENSFCAG00000005005	101101307	ADH5	alcohol dehydrogenase 5 (class III), chi polypeptide	-2.07156	1.29e-06	1.18e-05
fca-mir-141-3p	hsa-miR-141-3p	predicted	diana_microt	0.963	NA	NA	NA	NA	ENSG00000185950	ENSFCAG00000041416	101095791	IRS2	insulin receptor substrate 2	-2.05531	1.49e-06	1.33e-05
fca-mir-141-3p	hsa-miR-141-3p	predicted	miranda	-1.1823	NA	NA	NA	NA	ENSG00000204291	ENSFCAG00000012233	101093810	COL15A1	collagen type XV alpha 1 chain	-3.76043	1.54e-06	1.37e-05
fca-mir-141-3p	hsa-miR-141-3p	predicted	mirdb	91.3006	NA	NA	NA	NA	ENSG00000172292	ENSFCAG00000042308	101084386	CERS6	ceramide synthase 6	-2.7211	1.67e-06	1.47e-05
fca-mir-141-3p	hsa-miR-141-3p	predicted	diana_microt	0.846	NA	NA	NA	NA	ENSG00000137343	ENSFCAG00000007689	101093356	ATAT1	alpha tubulin acetyltransferase 1	-2.2259	2.1e-06	1.78e-05
fca-mir-141-3p	hsa-miR-141-3p	validated	NA	NA	tarbase	Degradome sequencing	positive		ENSG00000169047	ENSFCAG00000003009	101087257	IRS1	insulin receptor substrate 1	-3.90577	2.99e-06	2.41e-05
fca-mir-141-3p	hsa-miR-141-3p	predicted	diana_microt	0.932	NA	NA	NA	NA	ENSG00000134917	ENSFCAG00000027680	101096009	ADAMTS8	ADAM metallopeptidase with thrombospondin type 1 motif 8	-3.0208	4e-06	3.07e-05
fca-mir-141-3p	hsa-miR-141-3p	predicted	elmmo	0.669	NA	NA	NA	NA	ENSG00000213923	ENSFCAG00000002814	101101321	LOC101101321	casein kinase I	-2.2031	4.17e-06	3.18e-05
fca-mir-141-3p	hsa-miR-141-3p	predicted	diana_microt	0.903	NA	NA	NA	NA	ENSG00000170500	ENSFCAG00000022308	101095331	LONRF2	LON peptidase N-terminal domain and ring finger 2	-7.21406	4.19e-06	3.19e-05
fca-mir-141-3p	hsa-miR-141-3p	predicted	elmmo	0.566	NA	NA	NA	NA	ENSG00000196730	ENSFCAG00000005098	101084322	DAPK1	death associated protein kinase 1	-4.3161	4.25e-06	3.22e-05
fca-mir-141-3p	hsa-miR-141-3p	predicted	elmmo	0.539	NA	NA	NA	NA	ENSG00000146267	ENSFCAG00000007164	101084450	FAXC	failed axon connections homolog	-3.27557	4.66e-06	3.48e-05
fca-mir-141-3p	hsa-miR-141-3p	predicted	diana_microt	0.91	NA	NA	NA	NA	ENSG00000116991	ENSFCAG00000007249	101089465	SIPA1L2	signal induced proliferation associated 1 like 2	-2.28138	6.1e-06	4.38e-05
fca-mir-141-3p	hsa-miR-141-3p	validated_predicted	microcosm	19.2158	tarbase	Degradome sequencing//Degradome sequencing	positive		ENSG00000069020	ENSFCAG00000025450	101087553	MAST4	microtubule associated serine/threonine kinase family member 4	-2.8388	6.37e-06	4.54e-05
fca-mir-141-3p	hsa-miR-141-3p	validated	NA	NA	tarbase	Degradome sequencing	positive		ENSG00000103222	ENSFCAG00000009259	101101279	ABCC1	ATP binding cassette subfamily C member 1	-2.0306	7.17e-06	5.03e-05
fca-mir-141-3p	hsa-miR-141-3p	validated_predicted	diana_microt	0.84	tarbase	Degradome sequencing//Degradome sequencing//Degradome sequencing//Degradome sequencing	positive		ENSG00000221823	ENSFCAG00000033294	101090344	PPP3R1	protein phosphatase 3 regulatory subunit B, alpha	-2.81682	7.58e-06	5.27e-05
fca-mir-141-3p	hsa-miR-141-3p	predicted	diana_microt	0.837	NA	NA	NA	NA	ENSG00000038427	ENSFCAG00000023191	101093662	VCAN	versican	-4.19581	8.42e-06	5.75e-05
fca-mir-141-3p	hsa-miR-141-3p	predicted	diana_microt	0.916	NA	NA	NA	NA	ENSG00000164402	ENSFCAG00000014043	101084930	2008-09-01	septin 8	-2.54972	8.44e-06	5.76e-05
fca-mir-141-3p	hsa-miR-141-3p	validated	NA	NA	mirtarbase	PAR-CLIP	Functional MTI (Weak)	22100165	ENSG00000164402	ENSFCAG00000014043	101084930	2008-09-01	septin 8	-2.54972	8.44e-06	5.76e-05
fca-mir-141-3p	hsa-miR-141-3p	predicted	diana_microt	0.979	NA	NA	NA	NA	ENSG00000135903	ENSFCAG00000018967	101082767	PAX3	paired box 3	-4.74412	1.04e-05	6.88e-05
fca-mir-141-3p	hsa-miR-141-3p	validated	NA	NA	tarbase	Degradome sequencing	positive		ENSG00000128602	ENSFCAG00000026041	101087567	SMO	smoothened, frizzled class receptor	-3.04804	1.07e-05	7.04e-05
fca-mir-141-3p	hsa-miR-141-3p	validated_predicted	elmmo	0.547	mirtarbase	Luciferase reporter assay//Western blot//Reporter assay	Functional MTI	20005803	ENSG00000169946	ENSFCAG00000009078	101086875	ZFPM2	zinc finger protein, FOG family member 2	-3.96907	1.13e-05	7.32e-05
fca-mir-141-3p	hsa-miR-141-3p	validated	NA	NA	tarbase	Degradome sequencing	positive		ENSG00000182197	ENSFCAG00000042984	101081362	EXT1	exostosin glycosyltransferase 1	-2.35732	1.16e-05	7.53e-05
fca-mir-141-3p	hsa-miR-141-3p	predicted	diana_microt	0.911	NA	NA	NA	NA	ENSG00000188906	ENSFCAG00000001819	101096157	LRRK2	leucine rich repeat kinase 2	-2.0824	1.6e-05	9.91e-05
fca-mir-141-3p	hsa-miR-141-3p	predicted	diana_microt	0.998	NA	NA	NA	NA	ENSG00000121297	ENSFCAG00000004896	101085421	TSHZ3	teashirt zinc finger homeobox 3	-3.77438	1.74e-05	0.00010658
fca-mir-141-3p	hsa-miR-141-3p	predicted	diana_microt	0.954	NA	NA	NA	NA	ENSG00000112182	ENSFCAG00000008901	101098143	BACH2	BTB domain and CNC homolog 2	-5.46515	1.83e-05	0.000111207
fca-mir-141-3p	hsa-miR-141-3p	validated_predicted	diana_microt	0.982	tarbase	Degradome sequencing	positive		ENSG00000171132	ENSFCAG00000005102	101100958	PRKCE	protein kinase C epsilon	-2.39885	1.94e-05	0.000116804
fca-mir-141-3p	hsa-miR-141-3p	predicted	pita	-9.82	NA	NA	NA	NA	ENSG00000110436	ENSFCAG00000005890	493929	SLC1A2	solute carrier family 1 member 2	-3.24711	2.5e-05	0.000145078
fca-mir-141-3p	hsa-miR-141-3p	predicted	microcosm	17.8041	NA	NA	NA	NA	ENSG00000158186	ENSFCAG00000026623	101092784	MRAS	muscle RAS oncogene homolog	-2.82229	2.75e-05	0.000156892
fca-mir-141-3p	hsa-miR-141-3p	validated	NA	NA	tarbase	Degradome sequencing	positive		ENSG00000143013	ENSFCAG00000044371	101080812	LMO4	LIM domain only 4	-2.8634	2.75e-05	0.000157104
fca-mir-141-3p	hsa-miR-141-3p	validated	NA	NA	tarbase	Degradome sequencing	positive		ENSG00000121060	ENSFCAG00000008031	101084663	TRIM25	tripartite motif containing 25	-2.16447	3.29e-05	0.000183054
fca-mir-141-3p	hsa-miR-141-3p	predicted	diana_microt	0.874	NA	NA	NA	NA	ENSG00000151834	ENSFCAG00000027986	100286789	GABRA2	gamma-aminobutyric acid type A receptor alpha2 subunit	-4.71734	3.97e-05	0.000215325
fca-mir-141-3p	hsa-miR-141-3p	predicted	elmmo	0.539	NA	NA	NA	NA	ENSG00000077063	ENSFCAG00000014956	493673	CTTNBP2	cortactin binding protein 2	-4.51426	4.12e-05	0.000221624
fca-mir-141-3p	hsa-miR-141-3p	predicted	diana_microt	0.935	NA	NA	NA	NA	ENSG00000145362	ENSFCAG00000005384	101100129	ANK2	ankyrin 2	-3.68438	4.71e-05	0.000248896
fca-mir-141-3p	hsa-miR-141-3p	predicted	diana_microt	0.944	NA	NA	NA	NA	ENSG00000117114	ENSFCAG00000025759	101094116	ADGRL2	adhesion G protein-coupled receptor L2	-2.21255	5.41e-05	0.00028095
fca-mir-141-3p	hsa-miR-141-3p	predicted	elmmo	0.783	NA	NA	NA	NA	ENSG00000169862	ENSFCAG00000002522	101092165	CTNND2	catenin delta 2	-2.70226	6.21e-05	0.000315242
fca-mir-141-3p	hsa-miR-141-3p	predicted	diana_microt	0.838	NA	NA	NA	NA	ENSG00000168028	ENSFCAG00000002739	101098981	RPSA	ribosomal protein SA	-2.09732	6.61e-05	0.000331838
fca-mir-141-3p	hsa-miR-141-3p	predicted	diana_microt	0.838	NA	NA	NA	NA	ENSG00000168028	ENSFCAG00000002739	101098981	RPSA	ribosomal protein SA	-2.09732	6.61e-05	0.000331838
fca-mir-141-3p	hsa-miR-141-3p	validated_predicted	diana_microt	0.838	tarbase	Degradome sequencing//Degradome sequencing	positive		ENSG00000168028	ENSFCAG00000002739	101098981	RPSA	ribosomal protein SA	-2.09732	6.61e-05	0.000331838
fca-mir-141-3p	hsa-miR-141-3p	validated	NA	NA	tarbase	Degradome sequencing	positive		ENSG00000135486	ENSFCAG00000010150	101092031	HNRNPA1	heterogeneous nuclear ribonucleoprotein A1	-2.09541	7.01e-05	0.000348035
fca-mir-141-3p	hsa-miR-141-3p	validated_predicted	diana_microt	0.852	mirtarbase	PAR-CLIP	Functional MTI (Weak)	23446348	ENSG00000172667	ENSFCAG00000014578	101097664	ZMAT3	zinc finger matrin-type 3	-2.51421	7.33e-05	0.000361382
fca-mir-141-3p	hsa-miR-141-3p	predicted	microcosm	18.5511	NA	NA	NA	NA	ENSG00000172661	ENSFCAG00000018867	101096765	LOC101096765	WASH complex subunit 2	-2.04423	7.65e-05	0.000375702
fca-mir-141-3p	hsa-miR-141-3p	predicted	diana_microt	0.888	NA	NA	NA	NA	ENSG00000148143	ENSFCAG00000004231	101085160	ZNF462	zinc finger protein 462	-2.09866	7.78e-05	0.000380973
fca-mir-141-3p	hsa-miR-141-3p	validated_predicted	elmmo	0.539	mirtarbase	PAR-CLIP	Functional MTI (Weak)	23446348	ENSG00000147162	ENSFCAG00000002182	101094162	OGT	O-linked N-acetylglucosamine (GlcNAc) transferase	-2.03449	0.000100392	0.000474368
fca-mir-141-3p	hsa-miR-141-3p	validated	NA	NA	tarbase	Degradome sequencing	positive		ENSG00000087245	ENSFCAG00000005935	101098838	MMP2	matrix metallopeptidase 2	-2.86946	0.000106934	0.000500565
fca-mir-141-3p	hsa-miR-141-3p	validated	NA	NA	tarbase	Degradome sequencing	positive		ENSG00000100625	ENSFCAG00000026109	101081640	SIX4	SIX homeobox 4	-3.35935	0.000117201	0.000540771
fca-mir-141-3p	hsa-miR-141-3p	predicted	elmmo	0.632	NA	NA	NA	NA	ENSG00000139174	ENSFCAG00000014763	101098966	PRICKLE1	prickle planar cell polarity protein 1	-3.30432	0.000118983	0.000547585
fca-mir-141-3p	hsa-miR-141-3p	predicted	microcosm	18.8023	NA	NA	NA	NA	ENSG00000087116	ENSFCAG00000019013	101096945	ADAMTS2	ADAM metallopeptidase with thrombospondin type 1 motif 2	-2.8912	0.00012041	0.000553353
fca-mir-141-3p	hsa-miR-141-3p	validated_predicted	diana_microt	0.878	tarbase	Degradome sequencing	positive		ENSG00000113580	ENSFCAG00000026823	101080939	NR3C1	nuclear receptor subfamily 3 group C member 1	-2.24607	0.000128826	0.000585837
fca-mir-141-3p	hsa-miR-141-3p	predicted	diana_microt	0.928	NA	NA	NA	NA	ENSG00000106070	ENSFCAG00000012260	101083918	GRB10	growth factor receptor bound protein 10	-2.03777	0.00012949	0.000588482
fca-mir-141-3p	hsa-miR-141-3p	validated	NA	NA	tarbase	Degradome sequencing	positive		ENSG00000069869	ENSFCAG00000008280	101085214	NEDD4	neural precursor cell expressed, developmentally down-regulated 4, E3 ubiquitin protein ligase	-2.07401	0.000131297	0.000594716
fca-mir-141-3p	hsa-miR-141-3p	validated	NA	NA	tarbase	Degradome sequencing	positive		ENSG00000173821	ENSFCAG00000000945	101095212	RNF213	ring finger protein 213	-2.05937	0.000145925	0.000650695
fca-mir-141-3p	hsa-miR-141-3p	predicted	diana_microt	0.981	NA	NA	NA	NA	ENSG00000099250	ENSFCAG00000006226	101094027	NRP1	neuropilin 1	-2.01026	0.000158431	0.00069832
fca-mir-141-3p	hsa-miR-141-3p	validated	NA	NA	mirtarbase	Reporter assay	Functional MTI	20005803	ENSG00000152284	ENSFCAG00000003376	101089850	TCF7L1	transcription factor 7 like 1	-2.13011	0.000165211	0.000723422
fca-mir-141-3p	hsa-miR-141-3p	predicted	elmmo	0.481	NA	NA	NA	NA	ENSG00000112782	ENSFCAG00000037193	101099207	CLIC5	chloride intracellular channel 5	-2.65006	0.00016538	0.000723942
fca-mir-141-3p	hsa-miR-141-3p	predicted	elmmo	0.754	NA	NA	NA	NA	ENSG00000214338	ENSFCAG00000007781	109499889	SOGA3	SOGA family member 3	-4.12543	0.000173079	0.000752021
fca-mir-141-3p	hsa-miR-141-3p	predicted	elmmo	0.754	NA	NA	NA	NA	ENSG00000214338	ENSFCAG00000007781	109499889	SOGA3	SOGA family member 3	-4.12543	0.000173079	0.000752021
fca-mir-141-3p	hsa-miR-141-3p	predicted	elmmo	0.587	NA	NA	NA	NA	ENSG00000184486	ENSFCAG00000022988	101083427	POU3F2	POU class 3 homeobox 2	-4.05303	0.000190017	0.000814109
fca-mir-141-3p	hsa-miR-141-3p	validated	NA	NA	tarbase	Degradome sequencing	positive		ENSG00000197822	ENSFCAG00000007708	101089577	OCLN	occludin	-2.10392	0.000192481	0.000822365
fca-mir-141-3p	hsa-miR-141-3p	predicted	diana_microt	0.995	NA	NA	NA	NA	ENSG00000124406	ENSFCAG00000015213	101091868	ATP8A1	ATPase phospholipid transporting 8A1	-2.00785	0.000198509	0.000844974
fca-mir-141-3p	hsa-miR-141-3p	validated	NA	NA	tarbase	Degradome sequencing	positive		ENSG00000035499	ENSFCAG00000015128	101098770	ELOVL7	ELOVL fatty acid elongase 7	-2.48293	0.000201995	0.000857901
fca-mir-141-3p	hsa-miR-141-3p	validated	NA	NA	tarbase	Degradome sequencing	positive		ENSG00000081923	ENSFCAG00000014301	101101003	ATP8B1	ATPase phospholipid transporting 8B1	-2.20151	0.000202555	0.000859774
fca-mir-141-3p	hsa-miR-141-3p	predicted	diana_microt	0.989	NA	NA	NA	NA	ENSG00000112320	ENSFCAG00000028431	101097398	SOBP	sine oculis binding protein homolog	-2.99837	0.000239986	0.000991079
fca-mir-141-3p	hsa-miR-141-3p	validated_predicted	elmmo	0.504	tarbase	Degradome sequencing//Degradome sequencing	positive		ENSG00000067082	ENSFCAG00000031745	101096489	KLF6	Kruppel like factor 6	-2.1676	0.000264392	0.00107363
fca-mir-141-3p	hsa-miR-141-3p	predicted	diana_microt	0.872	NA	NA	NA	NA	ENSG00000104154	ENSFCAG00000022435	101090112	SLC30A4	solute carrier family 30 member 4	-2.15514	0.000301112	0.00119914
fca-mir-141-3p	hsa-miR-141-3p	predicted	diana_microt	0.99	NA	NA	NA	NA	ENSG00000168675	ENSFCAG00000022980	101094138	LDLRAD4	low density lipoprotein receptor class A domain containing 4	-2.57178	0.000308713	0.00122456
fca-mir-141-3p	hsa-miR-141-3p	validated_predicted	diana_microt	0.993	mirtarbase	PAR-CLIP	Functional MTI (Weak)	24398324	ENSG00000142627	ENSFCAG00000010170	101085481	EPHA2	EPH receptor A2	-2.89698	0.000352089	0.00137335
fca-mir-141-3p	hsa-miR-141-3p	validated	NA	NA	tarbase	Degradome sequencing	positive		ENSG00000196230	ENSFCAG00000027444	101095657	TUBB	tubulin beta class I	-2.02559	0.000368369	0.0014258
fca-mir-141-3p	hsa-miR-141-3p	validated_predicted	diana_microt	0.974	mirtarbase	Luciferase reporter assay//qRT-PCR//Western blot	Functional MTI	26823756	ENSG00000182752	ENSFCAG00000011481	101089154	PAPPA	pappalysin 1	-3.07646	0.00038529	0.00147999
fca-mir-141-3p	hsa-miR-141-3p	predicted	elmmo	0.547	NA	NA	NA	NA	ENSG00000170412	ENSFCAG00000008735	101088442	GPRC5C	G protein-coupled receptor class C group 5 member C	-3.65332	0.00038531	0.00147999
fca-mir-141-3p	hsa-miR-141-3p	validated_predicted	diana_microt	1	mirtarbase	Luciferase reporter assay//qRT-PCR//Western blot	Functional MTI	28095864	ENSG00000118922	ENSFCAG00000010313	101084926	KLF12	Kruppel like factor 12	-2.8317	0.000388439	0.00149041
fca-mir-141-3p	hsa-miR-141-3p	predicted	miranda	-1.117	NA	NA	NA	NA	ENSG00000168016	ENSFCAG00000004817	101091555	TRANK1	tetratricopeptide repeat and ankyrin repeat containing 1	-4.517	0.000413496	0.00157176
fca-mir-141-3p	hsa-miR-141-3p	predicted	elmmo	0.731	NA	NA	NA	NA	ENSG00000077279	ENSFCAG00000004890	494212	DCX	doublecortin	-35.3281	0.0004383	0.00165384
fca-mir-141-3p	hsa-miR-141-3p	validated	NA	NA	tarbase	Degradome sequencing//Degradome sequencing	positive		ENSG00000149639	ENSFCAG00000012961	101095408	SOGA1	suppressor of glucose, autophagy associated 1	-3.16604	0.000500551	0.00184647
fca-mir-141-3p	hsa-miR-141-3p	predicted	elmmo	0.591	NA	NA	NA	NA	ENSG00000186479	ENSFCAG00000039726	101080356	RGS7BP	regulator of G protein signaling 7 binding protein	-3.08307	0.000522365	0.00191659
fca-mir-141-3p	hsa-miR-141-3p	predicted	miranda	-1.141	NA	NA	NA	NA	ENSG00000178996	ENSFCAG00000030748	101089494	SNX18	sorting nexin 18	-2.14676	0.00053302	0.00194969
fca-mir-141-3p	hsa-miR-141-3p	validated	NA	NA	tarbase	Degradome sequencing//Degradome sequencing	positive		ENSG00000113494	ENSFCAG00000008827	101101444	PRLR	prolactin receptor	-3.40718	0.000536522	0.00196005
fca-mir-141-3p	hsa-miR-141-3p	validated	NA	NA	mirtarbase	HITS-CLIP	Functional MTI (Weak)	23313552	ENSG00000106344	ENSFCAG00000028746	101084018	PRRT4	proline rich transmembrane protein 4	-4.859	0.000543415	0.00198165
fca-mir-141-3p	hsa-miR-141-3p	validated	NA	NA	tarbase	Degradome sequencing	positive		ENSG00000106003	ENSFCAG00000008558	101092320	LFNG	LFNG O-fucosylpeptide 3-beta-N-acetylglucosaminyltransferase	-2.63176	0.00065902	0.00233379
fca-mir-141-3p	hsa-miR-141-3p	validated	NA	NA	mirtarbase	Reporter assay	Functional MTI	20005803	ENSG00000132669	ENSFCAG00000014527	101080627	RIN2	Ras and Rab interactor 2	-3.63463	0.000744798	0.00258333
fca-mir-141-3p	hsa-miR-141-3p	predicted	miranda	-1.1934	NA	NA	NA	NA	ENSG00000152952	ENSFCAG00000023549	101085741	PLOD2	procollagen-lysine,2-oxoglutarate 5-dioxygenase 2	-2.13075	0.000919148	0.00308004
fca-mir-141-3p	hsa-miR-141-3p	predicted	diana_microt	0.871	NA	NA	NA	NA	ENSG00000112378	ENSFCAG00000028929	101083938	PERP	PERP, TP53 apoptosis effector	-5.56726	0.000940881	0.00314129
fca-mir-141-3p	hsa-miR-141-3p	predicted	miranda	-1.1145	NA	NA	NA	NA	ENSG00000168229	ENSFCAG00000045717	101098059	PTGDR	prostaglandin D2 receptor	-4.8635	0.00101917	0.00336023
fca-mir-141-3p	hsa-miR-141-3p	validated_predicted	pita	-11.26	tarbase	Degradome sequencing	positive		ENSG00000145675	ENSFCAG00000011030	100271864	PIK3R1	phosphoinositide-3-kinase regulatory subunit 1	-2.54617	0.00103168	0.00339368
fca-mir-141-3p	hsa-miR-141-3p	predicted	diana_microt	0.924	NA	NA	NA	NA	ENSG00000125798	ENSFCAG00000012368	101085112	FOXA2	forkhead box A2	-3.61319	0.00115491	0.00373015
fca-mir-141-3p	hsa-miR-141-3p	validated	NA	NA	tarbase	Degradome sequencing	positive		ENSG00000196557	ENSFCAG00000018843	101090071	CACNA1H	calcium voltage-gated channel subunit alpha1 H	-2.20517	0.00118618	0.00381358
fca-mir-141-3p	hsa-miR-141-3p	predicted	diana_microt	0.987	NA	NA	NA	NA	ENSG00000111145	ENSFCAG00000010747	101084208	ELK3	ELK3, ETS transcription factor	-2.49766	0.00123687	0.00394953
fca-mir-141-3p	hsa-miR-141-3p	predicted	diana_microt	0.846	NA	NA	NA	NA	ENSG00000102362	ENSFCAG00000003307	101085864	SYTL4	synaptotagmin like 4	-2.29997	0.00130414	0.00413031
fca-mir-141-3p	hsa-miR-141-3p	predicted	diana_microt	0.845	NA	NA	NA	NA	ENSG00000168772	ENSFCAG00000044981	105260512	CXXC4	CXXC finger protein 4	-2.40721	0.00134021	0.00422494
fca-mir-141-3p	hsa-miR-141-3p	validated_predicted	elmmo	0.504	mirtarbase	Luciferase reporter assay//Microarray//Western blot	Functional MTI	22101765	ENSG00000112062	ENSFCAG00000027782	101101135	MAPK14	mitogen-activated protein kinase 14	-2.03735	0.00135288	0.00425646
fca-mir-141-3p	hsa-miR-141-3p	predicted	diana_microt	0.93	NA	NA	NA	NA	ENSG00000079156	ENSFCAG00000012535	101100746	OSBPL6	oxysterol binding protein like 6	-2.02478	0.00135601	0.00426537
fca-mir-141-3p	hsa-miR-141-3p	predicted	diana_microt	0.988	NA	NA	NA	NA	ENSG00000205777	ENSFCAG00000050410	102902504	GAGE10	G antigen 10	-2.18891	0.00143829	0.0044829
fca-mir-141-3p	hsa-miR-141-3p	predicted	diana_microt	0.89	NA	NA	NA	NA	ENSG00000157657	ENSFCAG00000013342	101098015	ZNF618	zinc finger protein 618	-2.09353	0.00155594	0.00478665
fca-mir-141-3p	hsa-miR-141-3p	validated	NA	NA	tarbase	Degradome sequencing	positive		ENSG00000124225	ENSFCAG00000025692	101093173	PMEPA1	prostate transmembrane protein, androgen induced 1	-2.47143	0.00155887	0.00479513
fca-mir-141-3p	hsa-miR-141-3p	predicted	miranda	-1.2941	NA	NA	NA	NA	ENSG00000168310	ENSFCAG00000030144	101089600	IRF2	interferon regulatory factor 2	-2.01005	0.00176881	0.00532278
fca-mir-141-3p	hsa-miR-141-3p	predicted	elmmo	0.754	NA	NA	NA	NA	ENSG00000128573	ENSFCAG00000006921	100134847	FOXP2	forkhead box P2	-2.32527	0.00205612	0.00605892
fca-mir-141-3p	hsa-miR-141-3p	validated_predicted	diana_microt	0.836	tarbase	Degradome sequencing	positive		ENSG00000087510	ENSFCAG00000005551	101094410	TFAP2C	transcription factor AP-2 gamma	-2.31189	0.00208037	0.00611906
fca-mir-141-3p	hsa-miR-141-3p	predicted	targetscan	-0.425	NA	NA	NA	NA	ENSG00000241635	ENSFCAG00000009700	493955	UGT1A1	UDP glucuronosyltransferase 1 family, polypeptide A1	-2.02671	0.00211552	0.00620147
fca-mir-141-3p	hsa-miR-141-3p	predicted	elmmo	0.619	NA	NA	NA	NA	ENSG00000156466	ENSFCAG00000042626	111558542	GDF6	growth differentiation factor 6	-22.3611	0.00219314	0.00639698
fca-mir-141-3p	hsa-miR-141-3p	predicted	miranda	-1.186	NA	NA	NA	NA	ENSG00000243978	ENSFCAG00000040955	101091429	RTL9	retrotransposon Gag like 9	-13.6959	0.00223274	0.00649465
fca-mir-141-3p	hsa-miR-141-3p	validated	NA	NA	mirtarbase	PAR-CLIP	Functional MTI (Weak)	23446348	ENSG00000257093	ENSFCAG00000018973	101092839	KIAA1147	KIAA1147 ortholog	-2.47562	0.00249025	0.00712518
fca-mir-141-3p	hsa-miR-141-3p	validated	NA	NA	tarbase	Degradome sequencing//Degradome sequencing	positive		ENSG00000147862	ENSFCAG00000008473	101101422	NFIB	nuclear factor I B	-2.57601	0.00261628	0.00743166
fca-mir-141-3p	hsa-miR-141-3p	predicted	diana_microt	0.875	NA	NA	NA	NA	ENSG00000073792	ENSFCAG00000005369	101082772	IGF2BP2	insulin like growth factor 2 mRNA binding protein 2	-2.2035	0.0026645	0.00755144
fca-mir-141-3p	hsa-miR-141-3p	predicted	diana_microt	0.902	NA	NA	NA	NA	ENSG00000136040	ENSFCAG00000036479	101090275	PLXNC1	plexin C1	-2.36825	0.00267018	0.00756379
fca-mir-141-3p	hsa-miR-141-3p	predicted	diana_microt	0.91	NA	NA	NA	NA	ENSG00000134321	ENSFCAG00000035139	101090763	RSAD2	radical S-adenosyl methionine domain containing 2	-2.7289	0.00308635	0.00854355
fca-mir-141-3p	hsa-miR-141-3p	predicted	diana_microt	0.865	NA	NA	NA	NA	ENSG00000125355	ENSFCAG00000014940	101086634	TMEM255A	transmembrane protein 255A	-2.15448	0.00309465	0.00856074
fca-mir-141-3p	hsa-miR-141-3p	predicted	elmmo	0.67	NA	NA	NA	NA	ENSG00000260903	ENSFCAG00000024579	101101455	XKR7	XK related 7	-2.56671	0.00313352	0.0086524
fca-mir-141-3p	hsa-miR-141-3p	validated	NA	NA	tarbase	Degradome sequencing	positive		ENSG00000213853	ENSFCAG00000030923	101085593	EMP2	epithelial membrane protein 2	-2.44977	0.00339385	0.00924835
fca-mir-141-3p	hsa-miR-141-3p	validated	NA	NA	mirtarbase	Reporter assay	Functional MTI	20005803	ENSG00000120075	ENSFCAG00000039068	101082790	HOXB5	homeobox B5	-4.2314	0.00340388	0.00927128
fca-mir-141-3p	hsa-miR-141-3p	predicted	diana_microt	0.899	NA	NA	NA	NA	ENSG00000095932	ENSFCAG00000052509	102901059	LOC102901059	small integral membrane protein 24-like	-5.49881	0.00341065	0.00928708
fca-mir-141-3p	hsa-miR-141-3p	validated_predicted	diana_microt	0.986	tarbase	Degradome sequencing	positive		ENSG00000003137	ENSFCAG00000026867	101100712	LOC101100712	cytochrome P450 26B1	-3.85754	0.00374717	0.0100611
fca-mir-141-3p	hsa-miR-141-3p	validated_predicted	miranda	-1.3018	tarbase	Degradome sequencing	positive		ENSG00000064225	ENSFCAG00000004261	101091552	ST3GAL6	ST3 beta-galactoside alpha-2,3-sialyltransferase 6	-3.34705	0.00401559	0.0106699
fca-mir-141-3p	hsa-miR-141-3p	validated	NA	NA	tarbase	Degradome sequencing	positive		ENSG00000157617	ENSFCAG00000012696	101094781	C2CD2	C2 calcium dependent domain containing 2	-2.11955	0.00517708	0.0132717
fca-mir-141-3p	hsa-miR-141-3p	predicted	elmmo	0.754	NA	NA	NA	NA	ENSG00000080854	ENSFCAG00000007138	101095043	IGSF9B	immunoglobulin superfamily member 9B	-3.09082	0.00523813	0.0133995
fca-mir-141-3p	hsa-miR-141-3p	predicted	elmmo	0.754	NA	NA	NA	NA	ENSG00000080854	ENSFCAG00000007138	101095043	IGSF9B	immunoglobulin superfamily member 9B	-3.09082	0.00523813	0.0133995
fca-mir-141-3p	hsa-miR-141-3p	predicted	diana_microt	0.806	NA	NA	NA	NA	ENSG00000188725	ENSFCAG00000024907	101101656	LOC101101656	small integral membrane protein 15-like	-2.81934	0.00575714	0.0145182
fca-mir-141-3p	hsa-miR-141-3p	validated	NA	NA	mirtarbase	"HITS-CLIP//To test if miR-141 directly targets the PR transcript	we analyzed four predicted miR-141-bind	Functional	ENSG00000197956	ENSFCAG00000040725	101083651	S100A6	S100 calcium binding protein A6	-2.5197	0.00629585	0.0156596
fca-mir-141-3p	hsa-miR-141-3p	predicted	elmmo	0.754	NA	NA	NA	NA	ENSG00000130558	ENSFCAG00000023543	101081422	OLFM1	olfactomedin 1	-2.47981	0.00637126	0.0158184
fca-mir-141-3p	hsa-miR-141-3p	validated_predicted	elmmo	0.506	tarbase	Degradome sequencing	positive		ENSG00000134363	ENSFCAG00000002427	101089985	FST	follistatin	-3.11145	0.00646318	0.016012
fca-mir-141-3p	hsa-miR-141-3p	predicted	elmmo	0.587	NA	NA	NA	NA	ENSG00000183098	ENSFCAG00000025920	101095873	GPC6	glypican 6	-2.42474	0.00703559	0.0172115
fca-mir-141-3p	hsa-miR-141-3p	predicted	elmmo	0.641	NA	NA	NA	NA	ENSG00000066382	ENSFCAG00000001706	101085494	MPPED2	metallophosphoesterase domain containing 2	-2.02225	0.00746139	0.018111
fca-mir-141-3p	hsa-miR-141-3p	predicted	elmmo	0.619	NA	NA	NA	NA	ENSG00000040731	ENSFCAG00000027287	101086288	LOC101086288	cadherin-10	-8.96558	0.00781068	0.0188567
fca-mir-141-3p	hsa-miR-141-3p	predicted	diana_microt	0.966	NA	NA	NA	NA	ENSG00000073861	ENSFCAG00000010607	101097604	TBX21	T-box 21	-5.42417	0.00807395	0.0193944
fca-mir-141-3p	hsa-miR-141-3p	validated	NA	NA	tarbase	Degradome sequencing	positive		ENSG00000138166	ENSFCAG00000045467	101098828	DUSP5	dual specificity phosphatase 5	-2.76522	0.00913517	0.0215447
fca-mir-141-3p	hsa-miR-141-3p	predicted	diana_microt	0.927	NA	NA	NA	NA	ENSG00000103742	ENSFCAG00000011466	101095499	IGDCC4	immunoglobulin superfamily DCC subclass member 4	-2.45553	0.0133741	0.0297927
fca-mir-141-3p	hsa-miR-141-3p	predicted	diana_microt	0.92	NA	NA	NA	NA	ENSG00000164093	ENSFCAG00000007195	101081219	PITX2	paired like homeodomain 2	-4.50717	0.0134791	0.0299918
fca-mir-141-3p	hsa-miR-141-3p	predicted	diana_microt	0.983	NA	NA	NA	NA	ENSG00000134138	ENSFCAG00000037224	101094023	MEIS2	Meis homeobox 2	-2.15269	0.0156415	0.0339963
fca-mir-141-3p	hsa-miR-141-3p	predicted	diana_microt	0.847	NA	NA	NA	NA	ENSG00000146373	ENSFCAG00000003319	101081895	RNF217	ring finger protein 217	-2.9896	0.0211736	0.0438658
fca-mir-146a-5p	hsa-miR-146a-5p	validated	NA	NA	tarbase	Degradome sequencing	negative		ENSG00000118689	ENSFCAG00000030227	101081548	FOXO3	forkhead box O3	-2.32929	7.65e-17	2.11e-14
fca-mir-146a-5p	hsa-miR-146a-5p	validated	NA	NA	tarbase	Degradome sequencing	positive		ENSG00000164742	ENSFCAG00000011140	101101375	ADCY1	adenylate cyclase 1	-5.06757	2.43e-16	5.67e-14
fca-mir-146a-5p	hsa-miR-146a-5p	validated	NA	NA	tarbase	Degradome sequencing	negative		ENSG00000101972	ENSFCAG00000027633	101096213	STAG2	stromal antigen 2	-2.27366	2.93e-16	6.56e-14
fca-mir-146a-5p	hsa-miR-146a-5p	validated	NA	NA	tarbase	Degradome sequencing	negative		ENSG00000188021	ENSFCAG00000014297	101097874	UBQLN2	ubiquilin 2	-2.30596	5.7e-15	8.7e-13
fca-mir-146a-5p	hsa-miR-146a-5p	validated_predicted	diana_microt	0.855	tarbase	Degradome sequencing	positive		ENSG00000055609	ENSFCAG00000008632	101084095	KMT2C	lysine methyltransferase 2C	-2.11928	8.84e-14	8.89e-12
fca-mir-146a-5p	hsa-miR-146a-5p	validated	NA	NA	tarbase	Degradome sequencing	positive		ENSG00000134824	ENSFCAG00000024030	101085071	FADS2	fatty acid desaturase 2	-2.43867	1.31e-13	1.27e-11
fca-mir-146a-5p	hsa-miR-146a-5p	validated	NA	NA	tarbase	Degradome sequencing	positive		ENSG00000155367	ENSFCAG00000014429	101098319	RHOC	ras homolog family member C	-2.09454	1.32e-13	1.27e-11
fca-mir-146a-5p	hsa-miR-146a-5p	validated	NA	NA	tarbase	Degradome sequencing	positive		ENSG00000184304	ENSFCAG00000014491	101080543	PRKD1	protein kinase D1	-2.19549	1.63e-13	1.5e-11
fca-mir-146a-5p	hsa-miR-146a-5p	validated	NA	NA	tarbase	Degradome sequencing	positive		ENSG00000147180	ENSFCAG00000013317	101094911	ZNF711	zinc finger protein 711	-2.30153	2.11e-13	1.89e-11
fca-mir-146a-5p	hsa-miR-146a-5p	validated	NA	NA	tarbase	Degradome sequencing	positive		ENSG00000122729	ENSFCAG00000001293	101095526	ACO1	aconitase 1	-2.05176	2.13e-13	1.9e-11
fca-mir-146a-5p	hsa-miR-146a-5p	validated	NA	NA	tarbase	Degradome sequencing	positive		ENSG00000166922	ENSFCAG00000009419	101096484	SCG5	secretogranin V	-2.04588	5.78e-13	4.49e-11
fca-mir-146a-5p	hsa-miR-146a-5p	validated	NA	NA	tarbase	Degradome sequencing	negative		ENSG00000155324	ENSFCAG00000011618	101086034	GRAMD2B	GRAM domain containing 2B	-2.18085	9.88e-13	7.22e-11
fca-mir-146a-5p	hsa-miR-146a-5p	validated	NA	NA	tarbase	Degradome sequencing	positive		ENSG00000085719	ENSFCAG00000027515	101099102	CPNE3	copine 3	-2.21549	3.02e-12	1.92e-10
fca-mir-146a-5p	hsa-miR-146a-5p	validated	NA	NA	tarbase	Degradome sequencing	negative		ENSG00000115760	ENSFCAG00000005996	101087396	BIRC6	baculoviral IAP repeat containing 6	-2.10541	3.46e-12	2.15e-10
fca-mir-146a-5p	hsa-miR-146a-5p	predicted	diana_microt	0.895	NA	NA	NA	NA	ENSG00000188735	ENSFCAG00000013182	101093967	TMEM120B	transmembrane protein 120B	-2.40895	8.69e-12	4.67e-10
fca-mir-146a-5p	hsa-miR-146a-5p	validated	NA	NA	tarbase	Degradome sequencing	negative		ENSG00000074800	ENSFCAG00000010097	101093622	ENO1	enolase 1	-2.01275	1.17e-11	6.05e-10
fca-mir-146a-5p	hsa-miR-146a-5p	validated	NA	NA	tarbase	Degradome sequencing	positive		ENSG00000118495	ENSFCAG00000008565	101092436	PLAGL1	PLAG1 like zinc finger 1	-2.15914	1.59e-11	7.87e-10
fca-mir-146a-5p	hsa-miR-146a-5p	validated	NA	NA	mirecords			19944095	ENSG00000108578	ENSFCAG00000004048	101090910	BLMH	bleomycin hydrolase	-2.13883	1.65e-11	8.14e-10
fca-mir-146a-5p	hsa-miR-146a-5p	validated	NA	NA	tarbase	Degradome sequencing	positive		ENSG00000096384	ENSFCAG00000009764	101095579	SLC29A1	solute carrier family 29 member 1 (Augustine blood group)	-2.12399	2.01e-11	9.62e-10
fca-mir-146a-5p	hsa-miR-146a-5p	predicted	pita	-10.96	NA	NA	NA	NA	ENSG00000088899	ENSFCAG00000013412	101096052	LZTS3	leucine zipper tumor suppressor family member 3	-3.22122	4.02e-11	1.71e-09
fca-mir-146a-5p	hsa-miR-146a-5p	validated	NA	NA	tarbase	Degradome sequencing	positive		ENSG00000128595	ENSFCAG00000034966	101101553	CALU	calumenin	-2.00998	4.26e-11	1.8e-09
fca-mir-146a-5p	hsa-miR-146a-5p	validated	NA	NA	tarbase	Degradome sequencing	positive		ENSG00000117222	ENSFCAG00000006716	101084508	RBBP5	RB binding protein 5, histone lysine methyltransferase complex subunit	-2.07495	4.34e-11	1.83e-09
fca-mir-146a-5p	hsa-miR-146a-5p	validated_predicted	diana_microt	0.988	tarbase	Degradome sequencing	positive		ENSG00000159167	ENSFCAG00000026611	101083584	STC1	stanniocalcin 1	-5.21773	5.87e-11	2.38e-09
fca-mir-146a-5p	hsa-miR-146a-5p	validated	NA	NA	tarbase	Degradome sequencing	positive		ENSG00000126705	ENSFCAG00000007867	101083528	AHDC1	AT-hook DNA binding motif containing 1	-2.40717	9.82e-11	3.69e-09
fca-mir-146a-5p	hsa-miR-146a-5p	validated	NA	NA	tarbase	Degradome sequencing	positive		ENSG00000103034	ENSFCAG00000006601	101089229	NDRG4	NDRG family member 4	-2.22816	1.05e-10	3.88e-09
fca-mir-146a-5p	hsa-miR-146a-5p	validated	NA	NA	tarbase	Degradome sequencing	positive		ENSG00000109846	ENSFCAG00000028550	101092640	CRYAB	crystallin alpha B	-5.4327	1.17e-10	4.19e-09
fca-mir-146a-5p	hsa-miR-146a-5p	validated	NA	NA	tarbase	Degradome sequencing	positive		ENSG00000127415	ENSFCAG00000004723	101095896	IDUA	iduronidase, alpha-L-	-2.50829	1.38e-10	4.86e-09
fca-mir-146a-5p	hsa-miR-146a-5p	validated	NA	NA	tarbase	Degradome sequencing	positive		ENSG00000126947	ENSFCAG00000024206	101088819	ARMCX1	armadillo repeat containing, X-linked 1	-2.28044	1.99e-10	6.77e-09
fca-mir-146a-5p	hsa-miR-146a-5p	validated_predicted	diana_microt	0.998	tarbase	Degradome sequencing	negative		ENSG00000118263	ENSFCAG00000002514	101091038	KLF7	Kruppel like factor 7	-2.07966	2.03e-10	6.89e-09
fca-mir-146a-5p	hsa-miR-146a-5p	validated	NA	NA	tarbase	Degradome sequencing	positive		ENSG00000181467	ENSFCAG00000005952	101090543	RAP2B	RAP2B, member of RAS oncogene family	-2.37374	2.11e-10	7.1e-09
fca-mir-146a-5p	hsa-miR-146a-5p	validated_predicted	diana_microt	0.833	tarbase	Degradome sequencing	positive		ENSG00000185920	ENSFCAG00000011205	101085077	PTCH1	patched 1	-3.50012	2.17e-10	7.25e-09
fca-mir-146a-5p	hsa-miR-146a-5p	validated	NA	NA	tarbase	Degradome sequencing	positive		ENSG00000137726	ENSFCAG00000011761	101087344	LOC101087344	FXYD domain-containing ion transport regulator 6	-2.38723	2.34e-10	7.73e-09
fca-mir-146a-5p	hsa-miR-146a-5p	validated	NA	NA	tarbase	Degradome sequencing	negative		ENSG00000153944	ENSFCAG00000041686	101084147	MSI2	musashi RNA binding protein 2	-2.43603	2.48e-10	8.15e-09
fca-mir-146a-5p	hsa-miR-146a-5p	validated	NA	NA	tarbase	Degradome sequencing	positive		ENSG00000186376	ENSFCAG00000024904	101082134	ZNF75D	zinc finger protein 75D	-2.08591	2.63e-10	8.54e-09
fca-mir-146a-5p	hsa-miR-146a-5p	validated	NA	NA	tarbase	Degradome sequencing	positive		ENSG00000123999	ENSFCAG00000006667	101098000	INHA	inhibin alpha subunit	-4.20452	3.25e-10	1.03e-08
fca-mir-146a-5p	hsa-miR-146a-5p	validated	NA	NA	tarbase	Degradome sequencing	positive		ENSG00000171492	ENSFCAG00000012994	101083608	LRRC8D	leucine rich repeat containing 8 VRAC subunit D	-2.42533	4.52e-10	1.4e-08
fca-mir-146a-5p	hsa-miR-146a-5p	validated	NA	NA	tarbase	Degradome sequencing	negative		ENSG00000178695	ENSFCAG00000007569	101088711	KCTD12	potassium channel tetramerization domain containing 12	-2.57511	4.87e-10	1.48e-08
fca-mir-146a-5p	hsa-miR-146a-5p	predicted	diana_microt	0.827	NA	NA	NA	NA	ENSG00000167552	ENSFCAG00000038056	101096902	LOC101096902	tubulin alpha-1A chain	-2.58471	6.45e-10	1.89e-08
fca-mir-146a-5p	hsa-miR-146a-5p	validated	NA	NA	tarbase	Degradome sequencing	negative		ENSG00000050344	ENSFCAG00000031293	101082479	NFE2L3	nuclear factor, erythroid 2 like 3	-2.46833	6.69e-10	1.94e-08
fca-mir-146a-5p	hsa-miR-146a-5p	validated	NA	NA	tarbase	Degradome sequencing	positive		ENSG00000114554	ENSFCAG00000000976	101090680	PLXNA1	plexin A1	-2.50602	7.31e-10	2.1e-08
fca-mir-146a-5p	hsa-miR-146a-5p	validated	NA	NA	tarbase	Degradome sequencing	positive		ENSG00000101940	ENSFCAG00000008539	101095316	WDR13	WD repeat domain 13	-2.04333	1.12e-09	3e-08
fca-mir-146a-5p	hsa-miR-146a-5p	validated	NA	NA	tarbase	Degradome sequencing	positive		ENSG00000132819	ENSFCAG00000042916	101093675	RBM38	RNA binding motif protein 38	-2.21511	1.19e-09	3.15e-08
fca-mir-146a-5p	hsa-miR-146a-5p	validated	NA	NA	tarbase	Degradome sequencing	negative		ENSG00000118058	ENSFCAG00000011786	101090288	KMT2A	lysine methyltransferase 2A	-2.23626	1.23e-09	3.24e-08
fca-mir-146a-5p	hsa-miR-146a-5p	validated	NA	NA	tarbase	Degradome sequencing	negative		ENSG00000179295	ENSFCAG00000009695	101085500	PTPN11	protein tyrosine phosphatase, non-receptor type 11	-2.061	1.31e-09	3.4e-08
fca-mir-146a-5p	hsa-miR-146a-5p	predicted	pita	-10.83	NA	NA	NA	NA	ENSG00000134986	ENSFCAG00000041220	101095639	NREP	neuronal regeneration related protein	-3.33482	1.91e-09	4.65e-08
fca-mir-146a-5p	hsa-miR-146a-5p	validated	NA	NA	tarbase	Degradome sequencing	positive		ENSG00000036448	ENSFCAG00000004727	101082054	MYOM2	myomesin 2	-2.28762	2.16e-09	5.19e-08
fca-mir-146a-5p	hsa-miR-146a-5p	validated	NA	NA	tarbase	Degradome sequencing	positive		ENSG00000117266	ENSFCAG00000006721	101085853	CDK18	cyclin dependent kinase 18	-5.87573	2.21e-09	5.27e-08
fca-mir-146a-5p	hsa-miR-146a-5p	validated	NA	NA	tarbase	Degradome sequencing	positive		ENSG00000101210	ENSFCAG00000028726	101100798	EEF1A2	eukaryotic translation elongation factor 1 alpha 2	-5.81128	2.23e-09	5.31e-08
fca-mir-146a-5p	hsa-miR-146a-5p	validated	NA	NA	tarbase	Degradome sequencing	positive		ENSG00000161031	ENSFCAG00000013649	101089749	PGLYRP2	peptidoglycan recognition protein 2	-87.5757	2.23e-09	5.31e-08
fca-mir-146a-5p	hsa-miR-146a-5p	validated	NA	NA	tarbase	Degradome sequencing	negative		ENSG00000170522	ENSFCAG00000039104	101082563	ELOVL6	ELOVL fatty acid elongase 6	-2.64615	2.77e-09	6.4e-08
fca-mir-146a-5p	hsa-miR-146a-5p	validated	NA	NA	tarbase	Degradome sequencing	negative		ENSG00000185909	ENSFCAG00000009849	101082552	KLHDC8B	kelch domain containing 8B	-5.03325	2.99e-09	6.82e-08
fca-mir-146a-5p	hsa-miR-146a-5p	predicted	diana_microt	0.896	NA	NA	NA	NA	ENSG00000162704	ENSFCAG00000015611	101088207	ARPC5	actin related protein 2/3 complex subunit 5	-2.08933	3.09e-09	7.01e-08
fca-mir-146a-5p	hsa-miR-146a-5p	validated	NA	NA	tarbase	Degradome sequencing	positive		ENSG00000120885	ENSFCAG00000014423	101092846	CLU	clusterin	-2.55177	3.14e-09	7.1e-08
fca-mir-146a-5p	hsa-miR-146a-5p	validated	NA	NA	tarbase	Degradome sequencing	negative		ENSG00000145284	ENSFCAG00000026938	101090611	SCD5	stearoyl-CoA desaturase 5	-2.42309	3.75e-09	8.27e-08
fca-mir-146a-5p	hsa-miR-146a-5p	predicted	diana_microt	0.821	NA	NA	NA	NA	ENSG00000104219	ENSFCAG00000000587	101081038	ZDHHC2	zinc finger DHHC-type containing 2	-3.9985	4.22e-09	9.13e-08
fca-mir-146a-5p	hsa-miR-146a-5p	validated	NA	NA	tarbase	Degradome sequencing	negative		ENSG00000112992	ENSFCAG00000004113	101090743	NNT	nicotinamide nucleotide transhydrogenase	-2.24112	4.3e-09	9.3e-08
fca-mir-146a-5p	hsa-miR-146a-5p	validated	NA	NA	tarbase	Degradome sequencing	positive		ENSG00000068079	ENSFCAG00000025767	101093657	IFI35	interferon induced protein 35	-2.15025	4.65e-09	9.91e-08
fca-mir-146a-5p	hsa-miR-146a-5p	validated	NA	NA	tarbase	Degradome sequencing	negative		ENSG00000119729	ENSFCAG00000033287	101086645	RHOQ	ras homolog family member Q	-2.06047	6.15e-09	1.26e-07
fca-mir-146a-5p	hsa-miR-146a-5p	validated	NA	NA	tarbase	Degradome sequencing	negative		ENSG00000151276	ENSFCAG00000009340	101086887	MAGI1	membrane associated guanylate kinase, WW and PDZ domain containing 1	-2.04734	7.03e-09	1.41e-07
fca-mir-146a-5p	hsa-miR-146a-5p	validated	NA	NA	tarbase	Degradome sequencing	negative		ENSG00000198690	ENSFCAG00000005498	101085979	FAN1	FANCD2 and FANCI associated nuclease 1	-2.0227	8.09e-09	1.58e-07
fca-mir-146a-5p	hsa-miR-146a-5p	validated	NA	NA	tarbase	Degradome sequencing	positive		ENSG00000139200	ENSFCAG00000024891	101083602	PIANP	PILR alpha associated neural protein	-7.7008	8.12e-09	1.59e-07
fca-mir-146a-5p	hsa-miR-146a-5p	validated	NA	NA	tarbase	Degradome sequencing	positive		ENSG00000141696	ENSFCAG00000002135	101088892	P3H4	prolyl 3-hydroxylase family member 4 (non-enzymatic)	-2.0824	8.95e-09	1.72e-07
fca-mir-146a-5p	hsa-miR-146a-5p	validated	NA	NA	tarbase	Degradome sequencing	positive		ENSG00000012171	ENSFCAG00000001995	101092422	SEMA3B	semaphorin 3B	-5.03558	1.06e-08	1.97e-07
fca-mir-146a-5p	hsa-miR-146a-5p	validated	NA	NA	tarbase	Degradome sequencing	positive		ENSG00000204304	ENSFCAG00000004530	101097316	PBX2	PBX homeobox 2	-2.02495	1.1e-08	2.04e-07
fca-mir-146a-5p	hsa-miR-146a-5p	validated	NA	NA	tarbase	Degradome sequencing	positive		ENSG00000063660	ENSFCAG00000024217	101094122	GPC1	glypican 1	-3.50932	1.16e-08	2.13e-07
fca-mir-146a-5p	hsa-miR-146a-5p	validated	NA	NA	tarbase	Degradome sequencing	positive		ENSG00000176720	ENSFCAG00000014277	768266	BOK	BOK, BCL2 family apoptosis regulator	-2.41713	1.16e-08	2.13e-07
fca-mir-146a-5p	hsa-miR-146a-5p	validated	NA	NA	tarbase	Degradome sequencing	positive		ENSG00000253368	ENSFCAG00000045565	105260805	TRNP1	TMF1-regulated nuclear protein 1	-2.28229	1.31e-08	2.38e-07
fca-mir-146a-5p	hsa-miR-146a-5p	validated	NA	NA	tarbase	Degradome sequencing	negative		ENSG00000083444	ENSFCAG00000000074	101100822	PLOD1	procollagen-lysine,2-oxoglutarate 5-dioxygenase 1	-2.8389	1.4e-08	2.52e-07
fca-mir-146a-5p	hsa-miR-146a-5p	validated_predicted	pita	-10.22	tarbase	Degradome sequencing	negative		ENSG00000139793	ENSFCAG00000028336	101097201	MBNL2	muscleblind like splicing regulator 2	-2.15195	1.72e-08	3.02e-07
fca-mir-146a-5p	hsa-miR-146a-5p	validated	NA	NA	tarbase	Degradome sequencing//Degradome sequencing//Degradome sequencing//Degradome sequencing//Degradome sequencing//Degradome sequencing	positive		ENSG00000159388	ENSFCAG00000043254	101082205	BTG2	BTG anti-proliferation factor 2	-2.91924	1.97e-08	3.39e-07
fca-mir-146a-5p	hsa-miR-146a-5p	validated	NA	NA	tarbase	Degradome sequencing	negative		ENSG00000107295	ENSFCAG00000004584	101081505	SH3GL2	SH3 domain containing GRB2 like 2, endophilin A1	-2.46681	2.29e-08	3.84e-07
fca-mir-146a-5p	hsa-miR-146a-5p	validated	NA	NA	tarbase	Degradome sequencing	positive		ENSG00000101443	ENSFCAG00000040756	101087912	WFDC2	WAP four-disulfide core domain 2	-3.3287	2.57e-08	4.25e-07
fca-mir-146a-5p	hsa-miR-146a-5p	validated	NA	NA	tarbase	Degradome sequencing	negative		ENSG00000156313	ENSFCAG00000030242	101083491	SRPX	sushi repeat containing protein, X-linked	-3.30623	3.06e-08	4.95e-07
fca-mir-146a-5p	hsa-miR-146a-5p	predicted	diana_microt	0.827	NA	NA	NA	NA	ENSG00000167552	ENSFCAG00000038056	101096402	LOC101096402	tubulin alpha-1B chain	-2.37376	3.6e-08	5.69e-07
fca-mir-146a-5p	hsa-miR-146a-5p	validated	NA	NA	tarbase	Degradome sequencing	negative		ENSG00000104812	ENSFCAG00000003349	101100682	GYS1	glycogen synthase 1	-2.13044	3.77e-08	5.92e-07
fca-mir-146a-5p	hsa-miR-146a-5p	validated	NA	NA	tarbase	Degradome sequencing	positive		ENSG00000092377	ENSFCAG00000011563	101084773	TBL1X	transducin beta like 1 X-linked	-2.23244	4.2e-08	6.5e-07
fca-mir-146a-5p	hsa-miR-146a-5p	validated	NA	NA	tarbase	Degradome sequencing	positive		ENSG00000164754	ENSFCAG00000013473	101095950	RAD21	RAD21 cohesin complex component	-2.1908	4.82e-08	7.3e-07
fca-mir-146a-5p	hsa-miR-146a-5p	validated	NA	NA	tarbase	Degradome sequencing	negative		ENSG00000122359	ENSFCAG00000023518	101095377	ANXA11	annexin A11	-2.13185	5.07e-08	7.61e-07
fca-mir-146a-5p	hsa-miR-146a-5p	validated	NA	NA	tarbase	Degradome sequencing	positive		ENSG00000173714	ENSFCAG00000029597	101089222	WFIKKN2	WAP, follistatin/kazal, immunoglobulin, kunitz and netrin domain containing 2	-3.03802	5.33e-08	7.94e-07
fca-mir-146a-5p	hsa-miR-146a-5p	validated	NA	NA	tarbase	Degradome sequencing//Degradome sequencing	positive		ENSG00000176845	ENSFCAG00000027851	101084587	METRNL	meteorin like, glial cell differentiation regulator	-2.48518	5.67e-08	8.38e-07
fca-mir-146a-5p	hsa-miR-146a-5p	validated	NA	NA	tarbase	Degradome sequencing	positive		ENSG00000129595	ENSFCAG00000008228	101095883	EPB41L4A	erythrocyte membrane protein band 4.1 like 4A	-2.74489	6.04e-08	8.83e-07
fca-mir-146a-5p	hsa-miR-146a-5p	validated	NA	NA	tarbase	Degradome sequencing	positive		ENSG00000106211	ENSFCAG00000031543	101084411	HSPB1	heat shock protein family B (small) member 1	-4.97421	6.39e-08	9.27e-07
fca-mir-146a-5p	hsa-miR-146a-5p	validated	NA	NA	tarbase	Degradome sequencing	positive		ENSG00000197616	ENSFCAG00000009092	101095986	MYH6	myosin heavy chain 6	-4.05362	6.87e-08	9.88e-07
fca-mir-146a-5p	hsa-miR-146a-5p	validated	NA	NA	tarbase	Degradome sequencing	negative		ENSG00000221886	ENSFCAG00000037292	101083742	ZBED8	zinc finger BED-type containing 8	-2.03627	8.48e-08	1.18e-06
fca-mir-146a-5p	hsa-miR-146a-5p	validated	NA	NA	tarbase	Degradome sequencing//Degradome sequencing	positive		ENSG00000187605	ENSFCAG00000024678	101083580	TET3	tet methylcytosine dioxygenase 3	-3.10945	8.62e-08	1.2e-06
fca-mir-146a-5p	hsa-miR-146a-5p	validated	NA	NA	tarbase	Degradome sequencing	positive		ENSG00000087085	ENSFCAG00000023546	493674	ACHE	acetylcholinesterase (Cartwright blood group)	-2.2909	9.51e-08	1.3e-06
fca-mir-146a-5p	hsa-miR-146a-5p	validated	NA	NA	tarbase	Degradome sequencing	positive		ENSG00000117362	ENSFCAG00000030589	101083193	APH1A	aph-1 homolog A, gamma-secretase subunit	-2.12699	9.8e-08	1.34e-06
fca-mir-146a-5p	hsa-miR-146a-5p	validated	NA	NA	tarbase	Degradome sequencing	positive		ENSG00000179240	ENSFCAG00000025300	102900095	GVQW3	GVQW motif containing 3	-2.00977	1.01e-07	1.37e-06
fca-mir-146a-5p	hsa-miR-146a-5p	predicted	pita	-9.44	NA	NA	NA	NA	ENSG00000065970	ENSFCAG00000002323	101096490	FOXJ2	forkhead box J2	-2.86002	1.08e-07	1.45e-06
fca-mir-146a-5p	hsa-miR-146a-5p	validated	NA	NA	tarbase	Degradome sequencing	negative		ENSG00000169100	ENSFCAG00000045843	101100868	SLC25A6	solute carrier family 25 member 6	-2.77576	1.26e-07	1.66e-06
fca-mir-146a-5p	hsa-miR-146a-5p	validated_predicted	pita	-10.28	tarbase	Degradome sequencing	positive		ENSG00000152977	ENSFCAG00000007061	101083197	ZIC1	Zic family member 1	-85.6347	1.27e-07	1.67e-06
fca-mir-146a-5p	hsa-miR-146a-5p	validated	NA	NA	tarbase	Degradome sequencing	negative		ENSG00000184672	ENSFCAG00000030707	101093081	RALYL	RALY RNA binding protein like	-9.37282	1.42e-07	1.84e-06
fca-mir-146a-5p	hsa-miR-146a-5p	validated	NA	NA	tarbase	Degradome sequencing	positive		ENSG00000102390	ENSFCAG00000027255	101084007	PBDC1	polysaccharide biosynthesis domain containing 1	-2.24429	1.43e-07	1.85e-06
fca-mir-146a-5p	hsa-miR-146a-5p	validated	NA	NA	tarbase	Degradome sequencing	negative		ENSG00000176454	ENSFCAG00000001741	101090943	LPCAT4	lysophosphatidylcholine acyltransferase 4	-2.57699	1.6e-07	2.03e-06
fca-mir-146a-5p	hsa-miR-146a-5p	predicted	diana_microt	0.962	NA	NA	NA	NA	ENSG00000085185	ENSFCAG00000031869	101081199	BCORL1	BCL6 corepressor like 1	-2.04631	1.78e-07	2.23e-06
fca-mir-146a-5p	hsa-miR-146a-5p	validated	NA	NA	tarbase	Degradome sequencing	positive		ENSG00000153446	ENSFCAG00000022864	101091747	CE3H16orf89	chromosome E3 C16orf89 homolog	-4.23726	1.88e-07	2.34e-06
fca-mir-146a-5p	hsa-miR-146a-5p	validated	NA	NA	tarbase	Degradome sequencing	positive		ENSG00000135605	ENSFCAG00000014348	101095493	TEC	tec protein tyrosine kinase	-2.10056	1.93e-07	2.39e-06
fca-mir-146a-5p	hsa-miR-146a-5p	validated	NA	NA	tarbase	Degradome sequencing	positive		ENSG00000030419	ENSFCAG00000036602	101100826	IKZF2	IKAROS family zinc finger 2	-2.49333	2.04e-07	2.49e-06
fca-mir-146a-5p	hsa-miR-146a-5p	validated_predicted	diana_microt	0.847	tarbase	Degradome sequencing	positive		ENSG00000130844	ENSFCAG00000040324	101082706	ZNF331	zinc finger protein 331	-2.09629	2.24e-07	2.71e-06
fca-mir-146a-5p	hsa-miR-146a-5p	predicted	diana_microt	0.818	NA	NA	NA	NA	ENSG00000198846	ENSFCAG00000005993	101082974	TOX	thymocyte selection associated high mobility group box	-2.10766	2.27e-07	2.73e-06
fca-mir-146a-5p	hsa-miR-146a-5p	validated	NA	NA	tarbase	Degradome sequencing	negative		ENSG00000160183	ENSFCAG00000012705	101094284	TMPRSS3	transmembrane protease, serine 3	-13.4535	2.39e-07	2.86e-06
fca-mir-146a-5p	hsa-miR-146a-5p	validated	NA	NA	tarbase	Degradome sequencing	negative		ENSG00000151892	ENSFCAG00000027107	101085242	GFRA1	GDNF family receptor alpha 1	-2.70574	2.86e-07	3.31e-06
fca-mir-146a-5p	hsa-miR-146a-5p	validated	NA	NA	tarbase	Degradome sequencing	negative		ENSG00000092964	ENSFCAG00000005338	554340	DPYSL2	dihydropyrimidinase like 2	-2.61866	2.92e-07	3.37e-06
fca-mir-146a-5p	hsa-miR-146a-5p	validated	NA	NA	tarbase	Degradome sequencing	negative		ENSG00000091409	ENSFCAG00000000430	101092454	ITGA6	integrin subunit alpha 6	-2.23135	3.91e-07	4.3e-06
fca-mir-146a-5p	hsa-miR-146a-5p	validated	NA	NA	tarbase	Degradome sequencing	negative		ENSG00000118762	ENSFCAG00000002839	101098948	PKD2	polycystin 2, transient receptor potential cation channel	-2.80816	3.92e-07	4.3e-06
fca-mir-146a-5p	hsa-miR-146a-5p	validated	NA	NA	tarbase	Degradome sequencing	negative		ENSG00000147166	ENSFCAG00000014807	101093083	ITGB1BP2	integrin subunit beta 1 binding protein 2	-2.09898	4.54e-07	4.86e-06
fca-mir-146a-5p	hsa-miR-146a-5p	predicted	diana_microt	0.895	NA	NA	NA	NA	ENSG00000140538	ENSFCAG00000014965	101085548	NTRK3	neurotrophic receptor tyrosine kinase 3	-2.6059	4.65e-07	4.96e-06
fca-mir-146a-5p	hsa-miR-146a-5p	validated	NA	NA	tarbase	Degradome sequencing	positive		ENSG00000110080	ENSFCAG00000011276	101088950	DCPS	decapping enzyme, scavenger	-2.19691	4.99e-07	5.26e-06
fca-mir-146a-5p	hsa-miR-146a-5p	validated	NA	NA	tarbase	Degradome sequencing	negative		ENSG00000186951	ENSFCAG00000005547	101095837	PPARA	peroxisome proliferator activated receptor alpha	-2.18422	5.24e-07	5.49e-06
fca-mir-146a-5p	hsa-miR-146a-5p	validated	NA	NA	tarbase	Degradome sequencing	positive		ENSG00000189182	ENSFCAG00000025851	101080303	LOC101080303	keratin, type II cytoskeletal 1b	-49.4484	5.44e-07	5.67e-06
fca-mir-146a-5p	hsa-miR-146a-5p	validated	NA	NA	tarbase	Degradome sequencing	negative		ENSG00000177119	ENSFCAG00000012828	101082324	ANO6	anoctamin 6	-2.09271	5.85e-07	6.03e-06
fca-mir-146a-5p	hsa-miR-146a-5p	validated	NA	NA	tarbase	Degradome sequencing	positive		ENSG00000146828	ENSFCAG00000006853	101100935	SLC12A9	solute carrier family 12 member 9	-2.25283	6.07e-07	6.23e-06
fca-mir-146a-5p	hsa-miR-146a-5p	validated	NA	NA	tarbase	Degradome sequencing	negative		ENSG00000177200	ENSFCAG00000022534	101095145	CHD9	chromodomain helicase DNA binding protein 9	-2.0539	7.06e-07	7.09e-06
fca-mir-146a-5p	hsa-miR-146a-5p	validated	NA	NA	tarbase	Degradome sequencing	positive		ENSG00000082014	ENSFCAG00000013208	101099366	SMARCD3	SWI/SNF related, matrix associated, actin dependent regulator of chromatin, subfamily d, member 3	-2.06476	8.69e-07	8.46e-06
fca-mir-146a-5p	hsa-miR-146a-5p	validated	NA	NA	tarbase	Degradome sequencing	negative		ENSG00000171033	ENSFCAG00000036744	101084166	PKIA	cAMP-dependent protein kinase inhibitor alpha	-6.08425	1.11e-06	1.04e-05
fca-mir-146a-5p	hsa-miR-146a-5p	validated	NA	NA	tarbase	Degradome sequencing	positive		ENSG00000106683	ENSFCAG00000009702	101097861	LIMK1	LIM domain kinase 1	-2.28835	1.18e-06	1.09e-05
fca-mir-146a-5p	hsa-miR-146a-5p	validated	NA	NA	tarbase	Degradome sequencing	negative		ENSG00000164300	ENSFCAG00000003881	101089919	SERINC5	serine incorporator 5	-2.01869	1.21e-06	1.12e-05
fca-mir-146a-5p	hsa-miR-146a-5p	validated	NA	NA	tarbase	Degradome sequencing	positive		ENSG00000177606	ENSFCAG00000024972	101097261	JUN	Jun proto-oncogene, AP-1 transcription factor subunit	-3.15096	1.21e-06	1.12e-05
fca-mir-146a-5p	hsa-miR-146a-5p	validated	NA	NA	tarbase	Degradome sequencing	negative		ENSG00000204291	ENSFCAG00000012233	101093810	COL15A1	collagen type XV alpha 1 chain	-3.76043	1.54e-06	1.37e-05
fca-mir-146a-5p	hsa-miR-146a-5p	predicted	pita	-13.32	NA	NA	NA	NA	ENSG00000142961	ENSFCAG00000008001	101082764	MOB3C	MOB kinase activator 3C	-2.337	1.66e-06	1.46e-05
fca-mir-146a-5p	hsa-miR-146a-5p	validated	NA	NA	tarbase	Degradome sequencing	positive		ENSG00000072954	ENSFCAG00000024691	101080515	TMEM38A	transmembrane protein 38A	-2.25951	1.7e-06	1.49e-05
fca-mir-146a-5p	hsa-miR-146a-5p	validated_predicted	pita	-11.42	mirecords	Luciferase activity assay		18568019	ENSG00000121966	ENSFCAG00000015575	493676	CXCR4	C-X-C motif chemokine receptor 4	-2.77863	1.72e-06	1.51e-05
fca-mir-146a-5p	hsa-miR-146a-5p	validated	NA	NA	tarbase	Degradome sequencing	negative		ENSG00000171724	ENSFCAG00000004729	101099094	VAT1L	vesicle amine transport 1 like	-3.21985	1.86e-06	1.61e-05
fca-mir-146a-5p	hsa-miR-146a-5p	validated	NA	NA	tarbase	Degradome sequencing	positive		ENSG00000075618	ENSFCAG00000009023	101098761	FSCN1	fascin actin-bundling protein 1	-2.07534	1.87e-06	1.61e-05
fca-mir-146a-5p	hsa-miR-146a-5p	validated	NA	NA	tarbase	Degradome sequencing	positive		ENSG00000049769	ENSFCAG00000043656	101084601	PPP1R3F	protein phosphatase 1 regulatory subunit 3F	-2.18299	1.94e-06	1.67e-05
fca-mir-146a-5p	hsa-miR-146a-5p	validated	NA	NA	tarbase	Degradome sequencing	positive		ENSG00000123243	ENSFCAG00000011191	101082755	ITIH5	inter-alpha-trypsin inhibitor heavy chain family member 5	-2.62508	2.02e-06	1.73e-05
fca-mir-146a-5p	hsa-miR-146a-5p	validated	NA	NA	tarbase	Degradome sequencing	positive		ENSG00000129151	ENSFCAG00000014597	101082182	BBOX1	gamma-butyrobetaine hydroxylase 1	-4.27848	2.16e-06	1.82e-05
fca-mir-146a-5p	hsa-miR-146a-5p	validated	NA	NA	tarbase	Degradome sequencing	negative		ENSG00000005801	ENSFCAG00000045416	105261213	LOC105261213	zinc finger protein 2 homolog	-2.01501	2.22e-06	1.87e-05
fca-mir-146a-5p	hsa-miR-146a-5p	validated	NA	NA	tarbase	Degradome sequencing	negative		ENSG00000175322	ENSFCAG00000045416	105261213	LOC105261213	zinc finger protein 2 homolog	-2.01501	2.22e-06	1.87e-05
fca-mir-146a-5p	hsa-miR-146a-5p	validated	NA	NA	tarbase	Degradome sequencing	positive		ENSG00000182718	ENSFCAG00000007862	101093022	ANXA2	annexin A2	-2.20556	2.49e-06	2.05e-05
fca-mir-146a-5p	hsa-miR-146a-5p	validated	NA	NA	tarbase	Degradome sequencing	negative		ENSG00000087495	ENSFCAG00000005126	101097962	PHACTR3	phosphatase and actin regulator 3	-6.57159	2.65e-06	2.17e-05
fca-mir-146a-5p	hsa-miR-146a-5p	validated	NA	NA	tarbase	Degradome sequencing	negative		ENSG00000169047	ENSFCAG00000003009	101087257	IRS1	insulin receptor substrate 1	-3.90577	2.99e-06	2.41e-05
fca-mir-146a-5p	hsa-miR-146a-5p	validated	NA	NA	tarbase	Degradome sequencing	positive		ENSG00000183092	ENSFCAG00000028141	101081557	BEGAIN	brain enriched guanylate kinase associated	-2.36156	3.07e-06	2.46e-05
fca-mir-146a-5p	hsa-miR-146a-5p	validated_predicted	diana_microt	0.827	mirtarbase	Microarray	Functional MTI (Weak)	18057241	ENSG00000119917	ENSFCAG00000045013	101099402	IFIT3	interferon induced protein with tetratricopeptide repeats 3	-3.40503	3.13e-06	2.5e-05
fca-mir-146a-5p	hsa-miR-146a-5p	validated	NA	NA	tarbase	Degradome sequencing	positive		ENSG00000050767	ENSFCAG00000045286	101098427	COL23A1	collagen type XXIII alpha 1 chain	-3.57553	3.35e-06	2.64e-05
fca-mir-146a-5p	hsa-miR-146a-5p	validated_predicted	pita	-11.95	tarbase	Degradome sequencing	positive		ENSG00000171206	ENSFCAG00000028572	101082095	TRIM8	tripartite motif containing 8	-2.0952	3.4e-06	2.67e-05
fca-mir-146a-5p	hsa-miR-146a-5p	validated	NA	NA	tarbase	Degradome sequencing	positive		ENSG00000163673	ENSFCAG00000022392	101091806	DCLK3	doublecortin like kinase 3	-2.89301	3.58e-06	2.8e-05
fca-mir-146a-5p	hsa-miR-146a-5p	validated	NA	NA	tarbase	Degradome sequencing	positive		ENSG00000188186	ENSFCAG00000026703	101089667	LAMTOR4	late endosomal/lysosomal adaptor, MAPK and MTOR activator 4	-2.11399	3.58e-06	2.79e-05
fca-mir-146a-5p	hsa-miR-146a-5p	validated	NA	NA	tarbase	Degradome sequencing	negative		ENSG00000164307	ENSFCAG00000004966	101083063	ERAP1	endoplasmic reticulum aminopeptidase 1	-3.1999	3.6e-06	2.81e-05
fca-mir-146a-5p	hsa-miR-146a-5p	validated	NA	NA	tarbase	Degradome sequencing	positive		ENSG00000169242	ENSFCAG00000026350	101094570	EFNA1	ephrin A1	-2.85729	3.76e-06	2.91e-05
fca-mir-146a-5p	hsa-miR-146a-5p	predicted	diana_microt	0.835	NA	NA	NA	NA	ENSG00000169031	ENSFCAG00000044595	101087512	COL4A3	collagen type IV alpha 3 chain	-2.22624	3.78e-06	2.92e-05
fca-mir-146a-5p	hsa-miR-146a-5p	validated	NA	NA	tarbase	Degradome sequencing	positive		ENSG00000111371	ENSFCAG00000013535	101083092	SLC38A1	solute carrier family 38 member 1	-4.05503	3.85e-06	2.97e-05
fca-mir-146a-5p	hsa-miR-146a-5p	validated	NA	NA	tarbase	Degradome sequencing	negative		ENSG00000178764	ENSFCAG00000026338	101099936	ZHX2	zinc fingers and homeoboxes 2	-2.0676	3.9e-06	3e-05
fca-mir-146a-5p	hsa-miR-146a-5p	validated	NA	NA	tarbase	Degradome sequencing	positive		ENSG00000127561	ENSFCAG00000011743	101083732	SYNGR3	synaptogyrin 3	-3.30262	3.91e-06	3.01e-05
fca-mir-146a-5p	hsa-miR-146a-5p	validated	NA	NA	tarbase	Degradome sequencing	negative		ENSG00000134326	ENSFCAG00000022513	101096470	CMPK2	cytidine/uridine monophosphate kinase 2	-2.62719	4.18e-06	3.18e-05
fca-mir-146a-5p	hsa-miR-146a-5p	validated	NA	NA	tarbase	Degradome sequencing	positive		ENSG00000197043	ENSFCAG00000012878	101101544	ANXA6	annexin A6	-2.17276	4.2e-06	3.19e-05
fca-mir-146a-5p	hsa-miR-146a-5p	validated	NA	NA	tarbase	Degradome sequencing	positive		ENSG00000088881	ENSFCAG00000014453	101082740	EBF4	early B-cell factor 4	-18.9177	4.52e-06	3.4e-05
fca-mir-146a-5p	hsa-miR-146a-5p	validated	NA	NA	mirtarbase	Luciferase reporter assay//qRT-PCR//Western blot	Functional MTI	26165719	ENSG00000148400	ENSFCAG00000023517	101094384	NOTCH1	notch 1	-2.0756	4.7e-06	3.51e-05
fca-mir-146a-5p	hsa-miR-146a-5p	validated	NA	NA	tarbase	Degradome sequencing	positive		ENSG00000141959	ENSFCAG00000003311	101090792	PFKL	phosphofructokinase, liver type	-2.13749	4.83e-06	3.59e-05
fca-mir-146a-5p	hsa-miR-146a-5p	validated	NA	NA	tarbase	Degradome sequencing	positive		ENSG00000180340	ENSFCAG00000025050	101085253	FZD2	frizzled class receptor 2	-3.07194	4.88e-06	3.62e-05
fca-mir-146a-5p	hsa-miR-146a-5p	validated	NA	NA	tarbase	Degradome sequencing	negative		ENSG00000107719	ENSFCAG00000001231	101100157	PALD1	phosphatase domain containing, paladin 1	-4.98924	5.4e-06	3.94e-05
fca-mir-146a-5p	hsa-miR-146a-5p	validated	NA	NA	tarbase	Degradome sequencing	positive		ENSG00000101335	ENSFCAG00000038261	101097882	MYL9	myosin light chain 9	-2.45859	5.84e-06	4.22e-05
fca-mir-146a-5p	hsa-miR-146a-5p	validated	NA	NA	tarbase	Degradome sequencing	positive		ENSG00000116991	ENSFCAG00000007249	101089465	SIPA1L2	signal induced proliferation associated 1 like 2	-2.28138	6.1e-06	4.38e-05
fca-mir-146a-5p	hsa-miR-146a-5p	validated	NA	NA	mirtarbase	Luciferase reporter assay	Functional MTI	18504431	ENSG00000109320	ENSFCAG00000007557	100142683	NFKB1	nuclear factor kappa B subunit 1	-4.14926	6.99e-06	4.92e-05
fca-mir-146a-5p	hsa-miR-146a-5p	validated	NA	NA	tarbase	Degradome sequencing	negative		ENSG00000170153	ENSFCAG00000033343	101097639	RNF150	ring finger protein 150	-2.18589	7.06e-06	4.96e-05
fca-mir-146a-5p	hsa-miR-146a-5p	validated	NA	NA	tarbase	Degradome sequencing	positive		ENSG00000184194	ENSFCAG00000008996	101089675	GPR173	G protein-coupled receptor 173	-3.0581	7.42e-06	5.17e-05
fca-mir-146a-5p	hsa-miR-146a-5p	validated	NA	NA	tarbase	Degradome sequencing	positive		ENSG00000186732	ENSFCAG00000036862	101087330	MPPED1	metallophosphoesterase domain containing 1	-2.38249	7.86e-06	5.43e-05
fca-mir-146a-5p	hsa-miR-146a-5p	validated	NA	NA	tarbase	Degradome sequencing	positive		ENSG00000139182	ENSFCAG00000000183	101089620	CLSTN3	calsyntenin 3	-10.1556	8.08e-06	5.56e-05
fca-mir-146a-5p	hsa-miR-146a-5p	validated	NA	NA	tarbase	Degradome sequencing	positive		ENSG00000038427	ENSFCAG00000023191	101093662	VCAN	versican	-4.19581	8.42e-06	5.75e-05
fca-mir-146a-5p	hsa-miR-146a-5p	predicted	miranda	-1.1419	NA	NA	NA	NA	ENSG00000004799	ENSFCAG00000028642	101092256	PDK4	pyruvate dehydrogenase kinase 4	-2.10606	8.47e-06	5.77e-05
fca-mir-146a-5p	hsa-miR-146a-5p	validated	NA	NA	tarbase	Degradome sequencing	positive		ENSG00000148935	ENSFCAG00000013896	101086419	GAS2	growth arrest specific 2	-4.19701	8.67e-06	5.89e-05
fca-mir-146a-5p	hsa-miR-146a-5p	validated	NA	NA	tarbase	Degradome sequencing	positive		ENSG00000115457	ENSFCAG00000004465	101088426	IGFBP2	insulin like growth factor binding protein 2	-3.4479	8.72e-06	5.92e-05
fca-mir-146a-5p	hsa-miR-146a-5p	validated	NA	NA	tarbase	Degradome sequencing	negative		ENSG00000091844	ENSFCAG00000037833	101084199	RGS17	regulator of G protein signaling 17	-4.22719	1.01e-05	6.72e-05
fca-mir-146a-5p	hsa-miR-146a-5p	validated	NA	NA	tarbase	Degradome sequencing	positive		ENSG00000166165	ENSFCAG00000007951	101098237	CKB	creatine kinase B	-3.00154	1.02e-05	6.73e-05
fca-mir-146a-5p	hsa-miR-146a-5p	validated	NA	NA	tarbase	Degradome sequencing	positive		ENSG00000124006	ENSFCAG00000006666	101101658	OBSL1	obscurin like 1	-3.01409	1.03e-05	6.79e-05
fca-mir-146a-5p	hsa-miR-146a-5p	validated	NA	NA	tarbase	Degradome sequencing	positive		ENSG00000135903	ENSFCAG00000018967	101082767	PAX3	paired box 3	-4.74412	1.04e-05	6.88e-05
fca-mir-146a-5p	hsa-miR-146a-5p	validated	NA	NA	tarbase	Degradome sequencing	positive		ENSG00000124920	ENSFCAG00000013683	101083206	MYRF	myelin regulatory factor	-2.24485	1.08e-05	7.08e-05
fca-mir-146a-5p	hsa-miR-146a-5p	predicted	microcosm	18.3322	NA	NA	NA	NA	ENSG00000177426	ENSFCAG00000029898	101084747	TGIF1	TGFB induced factor homeobox 1	-3.0025	1.15e-05	7.45e-05
fca-mir-146a-5p	hsa-miR-146a-5p	validated	NA	NA	tarbase	Degradome sequencing	positive		ENSG00000124557	ENSFCAG00000029717	101085974	BTN1A1	butyrophilin subfamily 1 member A1	-2.42092	1.15e-05	7.46e-05
fca-mir-146a-5p	hsa-miR-146a-5p	validated	NA	NA	tarbase	Degradome sequencing	positive		ENSG00000104870	ENSFCAG00000009199	101081512	FCGRT	Fc fragment of IgG receptor and transporter	-2.11998	1.19e-05	7.7e-05
fca-mir-146a-5p	hsa-miR-146a-5p	validated	NA	NA	tarbase	Degradome sequencing	positive		ENSG00000188747	ENSFCAG00000043018	101085327	NOXA1	NADPH oxidase activator 1	-4.46254	1.34e-05	8.53e-05
fca-mir-146a-5p	hsa-miR-146a-5p	validated	NA	NA	tarbase	Degradome sequencing	negative		ENSG00000145864	ENSFCAG00000001059	101094237	GABRB2	gamma-aminobutyric acid type A receptor beta2 subunit	-3.21505	1.47e-05	9.21e-05
fca-mir-146a-5p	hsa-miR-146a-5p	validated	NA	NA	tarbase	Degradome sequencing	positive		ENSG00000183837	ENSFCAG00000003125	101093507	PNMA3	PNMA family member 3	-2.01355	1.51e-05	9.44e-05
fca-mir-146a-5p	hsa-miR-146a-5p	validated	NA	NA	tarbase	Degradome sequencing	positive		ENSG00000167641	ENSFCAG00000034702	111558052	PPP1R14A	protein phosphatase 1 regulatory inhibitor subunit 14A	-2.32837	1.56e-05	9.69e-05
fca-mir-146a-5p	hsa-miR-146a-5p	validated	NA	NA	tarbase	Degradome sequencing	positive		ENSG00000214063	ENSFCAG00000008420	101098088	TSPAN4	tetraspanin 4	-2.19362	1.57e-05	9.75e-05
fca-mir-146a-5p	hsa-miR-146a-5p	validated	NA	NA	tarbase	Degradome sequencing	negative		ENSG00000159842	ENSFCAG00000012073	101089660	ABR	active BCR-related	-2.21764	1.58e-05	9.83e-05
fca-mir-146a-5p	hsa-miR-146a-5p	validated	NA	NA	tarbase	Degradome sequencing	positive		ENSG00000246922	ENSFCAG00000044872	101096482	UBAP1L	ubiquitin associated protein 1 like	-2.32714	1.64e-05	0.000101228
fca-mir-146a-5p	hsa-miR-146a-5p	validated	NA	NA	tarbase	Degradome sequencing	negative		ENSG00000188559	ENSFCAG00000028385	101083671	RALGAPA2	Ral GTPase activating protein catalytic alpha subunit 2	-2.11271	1.65e-05	0.0001018
fca-mir-146a-5p	hsa-miR-146a-5p	predicted	diana_microt	0.815	NA	NA	NA	NA	ENSG00000112144	ENSFCAG00000005238	101085288	ICK	intestinal cell kinase	-2.15075	1.67e-05	0.000102677
fca-mir-146a-5p	hsa-miR-146a-5p	validated	NA	NA	tarbase	Degradome sequencing	positive		ENSG00000125931	ENSFCAG00000023693	101095798	CITED1	Cbp/p300 interacting transactivator with Glu/Asp rich carboxy-terminal domain 1	-2.01125	1.81e-05	0.000110074
fca-mir-146a-5p	hsa-miR-146a-5p	validated	NA	NA	tarbase	Degradome sequencing	negative		ENSG00000112280	ENSFCAG00000010489	101086148	COL9A1	collagen type IX alpha 1 chain	-10.9949	1.83e-05	0.00011121
fca-mir-146a-5p	hsa-miR-146a-5p	validated	NA	NA	tarbase	Degradome sequencing	negative		ENSG00000063180	ENSFCAG00000031958	101081097	CA11	carbonic anhydrase 11	-2.13881	1.91e-05	0.000115252
fca-mir-146a-5p	hsa-miR-146a-5p	validated_predicted	diana_microt	0.905	mirtarbase	Luciferase reporter assay	Functional MTI	23457043	ENSG00000171132	ENSFCAG00000005102	101100958	PRKCE	protein kinase C epsilon	-2.39885	1.94e-05	0.000116804
fca-mir-146a-5p	hsa-miR-146a-5p	validated	NA	NA	tarbase	Degradome sequencing	negative		ENSG00000149257	ENSFCAG00000011944	101091396	SERPINH1	serpin family H member 1	-5.27153	1.98e-05	0.000118506
fca-mir-146a-5p	hsa-miR-146a-5p	predicted	pita	-10.36	NA	NA	NA	NA	ENSG00000138814	ENSFCAG00000022635	101097144	PPP3CA	protein phosphatase 3 catalytic subunit alpha	-2.09716	2e-05	0.000119588
fca-mir-146a-5p	hsa-miR-146a-5p	validated	NA	NA	tarbase	Degradome sequencing	positive		ENSG00000183662	ENSFCAG00000041196	101091180	FAM19A1	family with sequence similarity 19 member A1, C-C motif chemokine like	-3.24506	2.05e-05	0.000122194
fca-mir-146a-5p	hsa-miR-146a-5p	validated	NA	NA	mirtarbase	In situ hybridization//Weastern blot//Luciferase reporter assay/qRT-PCR	Functional MTI	25214035	ENSG00000058085	ENSFCAG00000010584	101089571	LAMC2	laminin subunit gamma 2	-2.24765	2.47e-05	0.000143553
fca-mir-146a-5p	hsa-miR-146a-5p	validated	NA	NA	tarbase	Degradome sequencing	positive		ENSG00000142102	ENSFCAG00000013887	101087100	PGGHG	protein-glucosylgalactosylhydroxylysine glucosidase	-2.70653	2.48e-05	0.000144345
fca-mir-146a-5p	hsa-miR-146a-5p	validated	NA	NA	mirtarbase	HITS-CLIP	Functional MTI (Weak)	23824327	ENSG00000151690	ENSFCAG00000005191	101082334	MFSD6	major facilitator superfamily domain containing 6	-2.74923	2.51e-05	0.000145519
fca-mir-146a-5p	hsa-miR-146a-5p	validated	NA	NA	tarbase	Degradome sequencing	positive		ENSG00000119632	ENSFCAG00000042438	101088417	IFI27L2	interferon alpha inducible protein 27 like 2	-11.6238	2.55e-05	0.000147398
fca-mir-146a-5p	hsa-miR-146a-5p	validated	NA	NA	tarbase	Degradome sequencing	negative		ENSG00000091482	ENSFCAG00000037718	101083570	SMPX	small muscle protein, X-linked	-3.84078	2.59e-05	0.000149494
fca-mir-146a-5p	hsa-miR-146a-5p	validated	NA	NA	mirtarbase	qRT-PCR//Western blot	Functional MTI	20124483	ENSG00000146648	ENSFCAG00000015468	100510799	EGFR	epidermal growth factor receptor	-2.32339	2.68e-05	0.000154114
fca-mir-146a-5p	hsa-miR-146a-5p	validated	NA	NA	tarbase	Degradome sequencing	positive		ENSG00000103254	ENSFCAG00000023258	101091835	FAM173A	family with sequence similarity 173 member A	-2.45166	2.69e-05	0.0001546
fca-mir-146a-5p	hsa-miR-146a-5p	validated	NA	NA	tarbase	Degradome sequencing	negative		ENSG00000143013	ENSFCAG00000044371	101080812	LMO4	LIM domain only 4	-2.8634	2.75e-05	0.000157104
fca-mir-146a-5p	hsa-miR-146a-5p	predicted	diana_microt	0.922	NA	NA	NA	NA	ENSG00000110900	ENSFCAG00000042291	101090448	TSPAN11	tetraspanin 11	-2.72256	2.77e-05	0.000157881
fca-mir-146a-5p	hsa-miR-146a-5p	validated	NA	NA	tarbase	Degradome sequencing	positive		ENSG00000166825	ENSFCAG00000008974	493785	ANPEP	alanyl aminopeptidase, membrane	-3.63417	2.78e-05	0.000158476
fca-mir-146a-5p	hsa-miR-146a-5p	validated	NA	NA	tarbase	Degradome sequencing	positive		ENSG00000105639	ENSFCAG00000007517	101092339	JAK3	Janus kinase 3	-2.42701	3.03e-05	0.000170814
fca-mir-146a-5p	hsa-miR-146a-5p	validated	NA	NA	tarbase	Degradome sequencing	positive		ENSG00000184481	ENSFCAG00000031493	101089987	FOXO4	forkhead box O4	-2.17855	3.07e-05	0.000172978
fca-mir-146a-5p	hsa-miR-146a-5p	validated	NA	NA	tarbase	Degradome sequencing	positive		ENSG00000182175	ENSFCAG00000025034	101096571	RGMA	repulsive guidance molecule family member a	-2.4706	3.11e-05	0.000174721
fca-mir-146a-5p	hsa-miR-146a-5p	validated	NA	NA	tarbase	Degradome sequencing	negative		ENSG00000147324	ENSFCAG00000022083	101092431	MFHAS1	malignant fibrous histiocytoma amplified sequence 1	-3.08601	3.15e-05	0.000176181
fca-mir-146a-5p	hsa-miR-146a-5p	validated	NA	NA	tarbase	Degradome sequencing	negative		ENSG00000171843	ENSFCAG00000023293	101083553	MLLT3	MLLT3, super elongation complex subunit	-3.72924	3.28e-05	0.000182508
fca-mir-146a-5p	hsa-miR-146a-5p	validated	NA	NA	tarbase	Degradome sequencing	negative		ENSG00000143387	ENSFCAG00000003643	101093379	CTSK	cathepsin K	-2.69355	3.29e-05	0.000182733
fca-mir-146a-5p	hsa-miR-146a-5p	validated_predicted	diana_microt	0.847	tarbase	Degradome sequencing	positive		ENSG00000106688	ENSFCAG00000023590	101099844	SLC1A1	solute carrier family 1 member 1	-2.29763	3.31e-05	0.000183519
fca-mir-146a-5p	hsa-miR-146a-5p	validated	NA	NA	tarbase	Degradome sequencing	positive		ENSG00000125430	ENSFCAG00000044418	101091978	LOC101091978	heparan sulfate glucosamine 3-O-sulfotransferase 3B1	-2.48189	3.38e-05	0.000187361
fca-mir-146a-5p	hsa-miR-146a-5p	validated	NA	NA	tarbase	Degradome sequencing	positive		ENSG00000139187	ENSFCAG00000044898	101098640	KLRG1	killer cell lectin like receptor G1	-38.5776	3.44e-05	0.000190025
fca-mir-146a-5p	hsa-miR-146a-5p	validated	NA	NA	tarbase	Degradome sequencing	positive		ENSG00000175155	ENSFCAG00000043476	101094146	YPEL2	yippee like 2	-2.29485	3.49e-05	0.000192428
fca-mir-146a-5p	hsa-miR-146a-5p	validated	NA	NA	mirtarbase	PAR-CLIP	Functional MTI (Weak)	23592263	ENSG00000133816	ENSFCAG00000024810	101091046	LOC101091046	F-actin-monooxygenase MICAL2	-2.35274	3.64e-05	0.000199638
fca-mir-146a-5p	hsa-miR-146a-5p	validated	NA	NA	mirtarbase	PAR-CLIP	Functional MTI (Weak)	23592263	ENSG00000133816	ENSFCAG00000024810	101091046	LOC101091046	F-actin-monooxygenase MICAL2	-2.35274	3.64e-05	0.000199638
fca-mir-146a-5p	hsa-miR-146a-5p	validated	NA	NA	tarbase	Degradome sequencing	positive		ENSG00000143867	ENSFCAG00000026754	101081036	OSR1	odd-skipped related transciption factor 1	-2.05819	3.76e-05	0.000205212
fca-mir-146a-5p	hsa-miR-146a-5p	validated	NA	NA	tarbase	Degradome sequencing	negative		ENSG00000168994	ENSFCAG00000039703	101084361	PXDC1	PX domain containing 1	-4.20362	3.76e-05	0.000205342
fca-mir-146a-5p	hsa-miR-146a-5p	validated	NA	NA	tarbase	Degradome sequencing	positive		ENSG00000100362	ENSFCAG00000018217	101095270	PVALB	parvalbumin	-16.5307	3.92e-05	0.000212678
fca-mir-146a-5p	hsa-miR-146a-5p	validated	NA	NA	tarbase	Degradome sequencing	positive		ENSG00000163359	ENSFCAG00000012720	101081323	COL6A3	collagen type VI alpha 3 chain	-3.56334	4.34e-05	0.000231947
fca-mir-146a-5p	hsa-miR-146a-5p	validated	NA	NA	tarbase	Degradome sequencing	negative		ENSG00000151746	ENSFCAG00000012035	101090026	BICD1	BICD cargo adaptor 1	-3.73084	4.35e-05	0.000232575
fca-mir-146a-5p	hsa-miR-146a-5p	validated	NA	NA	tarbase	Degradome sequencing	positive		ENSG00000130222	ENSFCAG00000045577	101086509	GADD45G	growth arrest and DNA damage inducible gamma	-10.4158	4.38e-05	0.000233748
fca-mir-146a-5p	hsa-miR-146a-5p	validated	NA	NA	tarbase	Degradome sequencing	negative		ENSG00000149177	ENSFCAG00000004667	101086598	PTPRJ	protein tyrosine phosphatase, receptor type J	-2.57162	4.56e-05	0.000242483
fca-mir-146a-5p	hsa-miR-146a-5p	validated	NA	NA	tarbase	Degradome sequencing	positive		ENSG00000182132	ENSFCAG00000031673	101095884	KCNIP1	potassium voltage-gated channel interacting protein 1	-3.83283	4.88e-05	0.000256887
fca-mir-146a-5p	hsa-miR-146a-5p	validated	NA	NA	tarbase	Degradome sequencing	negative		ENSG00000188425	ENSFCAG00000027661	101092220	NANOS2	nanos C2HC-type zinc finger 2	-15.0497	4.9e-05	0.000257575
fca-mir-146a-5p	hsa-miR-146a-5p	validated	NA	NA	tarbase	Degradome sequencing	positive		ENSG00000065618	ENSFCAG00000004299	101096849	COL17A1	collagen type XVII alpha 1 chain	-2.92626	5.11e-05	0.000267063
fca-mir-146a-5p	hsa-miR-146a-5p	validated	NA	NA	tarbase	Degradome sequencing	positive		ENSG00000103490	ENSFCAG00000002608	101088449	LOC101088449	apoptosis-associated speck-like protein containing a CARD	-4.53126	5.2e-05	0.00027168
fca-mir-146a-5p	hsa-miR-146a-5p	validated	NA	NA	tarbase	Degradome sequencing	positive		ENSG00000177427	ENSFCAG00000032633	101099599	MIEF2	mitochondrial elongation factor 2	-2.06674	5.23e-05	0.000272902
fca-mir-146a-5p	hsa-miR-146a-5p	validated	NA	NA	tarbase	Degradome sequencing	positive		ENSG00000167771	ENSFCAG00000014656	101095917	RCOR2	REST corepressor 2	-2.72406	5.9e-05	0.000302011
fca-mir-146a-5p	hsa-miR-146a-5p	validated	NA	NA	tarbase	Degradome sequencing	positive		ENSG00000168899	ENSFCAG00000024700	101091101	VAMP5	vesicle associated membrane protein 5	-2.22894	6.08e-05	0.000309958
fca-mir-146a-5p	hsa-miR-146a-5p	validated	NA	NA	tarbase	Degradome sequencing	negative		ENSG00000054793	ENSFCAG00000022069	101080270	ATP9A	ATPase phospholipid transporting 9A (putative)	-2.69338	6.44e-05	0.000324742
fca-mir-146a-5p	hsa-miR-146a-5p	validated	NA	NA	tarbase	Degradome sequencing	positive		ENSG00000124126	ENSFCAG00000004425	101082811	PREX1	phosphatidylinositol-3,4,5-trisphosphate dependent Rac exchange factor 1	-2.96582	6.75e-05	0.00033765
fca-mir-146a-5p	hsa-miR-146a-5p	predicted	pita	-9.49	NA	NA	NA	NA	ENSG00000206579	ENSFCAG00000008909	101081439	XKR4	XK related 4	-4.71172	6.82e-05	0.000340385
fca-mir-146a-5p	hsa-miR-146a-5p	validated	NA	NA	tarbase	Degradome sequencing	negative		ENSG00000118369	ENSFCAG00000007458	101086000	USP35	ubiquitin specific peptidase 35	-2.04357	6.82e-05	0.000340542
fca-mir-146a-5p	hsa-miR-146a-5p	validated	NA	NA	tarbase	Degradome sequencing	positive		ENSG00000256463	ENSFCAG00000028839	101100758	SALL3	spalt like transcription factor 3	-3.25107	6.83e-05	0.000340691
fca-mir-146a-5p	hsa-miR-146a-5p	validated	NA	NA	tarbase	Degradome sequencing	positive		ENSG00000049283	ENSFCAG00000012337	101099004	EPN3	epsin 3	-2.34502	6.87e-05	0.000342521
fca-mir-146a-5p	hsa-miR-146a-5p	validated	NA	NA	tarbase	Degradome sequencing	negative		ENSG00000171621	ENSFCAG00000022943	101094030	SPSB1	splA/ryanodine receptor domain and SOCS box containing 1	-2.17938	6.9e-05	0.000343685
fca-mir-146a-5p	hsa-miR-146a-5p	validated	NA	NA	tarbase	Degradome sequencing	positive		ENSG00000169245	ENSFCAG00000042149	101100131	CXCL10	C-X-C motif chemokine ligand 10	-8.50349	7.15e-05	0.0003539
fca-mir-146a-5p	hsa-miR-146a-5p	validated	NA	NA	tarbase	Degradome sequencing	positive		ENSG00000175591	ENSFCAG00000032749	101099323	P2RY2	purinergic receptor P2Y2	-4.61051	7.3e-05	0.000360477
fca-mir-146a-5p	hsa-miR-146a-5p	validated	NA	NA	tarbase	Degradome sequencing	negative		ENSG00000172667	ENSFCAG00000014578	101097664	ZMAT3	zinc finger matrin-type 3	-2.51421	7.33e-05	0.000361382
fca-mir-146a-5p	hsa-miR-146a-5p	validated	NA	NA	tarbase	Degradome sequencing	positive		ENSG00000162552	ENSFCAG00000040613	101095185	WNT4	Wnt family member 4	-6.97269	7.36e-05	0.000363025
fca-mir-146a-5p	hsa-miR-146a-5p	validated	NA	NA	tarbase	Degradome sequencing	positive		ENSG00000163083	ENSFCAG00000042797	101084643	INHBB	inhibin beta B subunit	-2.92909	7.39e-05	0.000364202
fca-mir-146a-5p	hsa-miR-146a-5p	validated	NA	NA	tarbase	Degradome sequencing	positive		ENSG00000139410	ENSFCAG00000005084	101089899	SDSL	serine dehydratase like	-2.25572	7.63e-05	0.000374555
fca-mir-146a-5p	hsa-miR-146a-5p	validated	NA	NA	tarbase	Degradome sequencing	negative		ENSG00000148143	ENSFCAG00000004231	101085160	ZNF462	zinc finger protein 462	-2.09866	7.78e-05	0.000380973
fca-mir-146a-5p	hsa-miR-146a-5p	validated	NA	NA	tarbase	Degradome sequencing	negative		ENSG00000132854	ENSFCAG00000000371	101099484	KANK4	KN motif and ankyrin repeat domains 4	-2.83547	7.91e-05	0.000386438
fca-mir-146a-5p	hsa-miR-146a-5p	validated	NA	NA	tarbase	Degradome sequencing	negative		ENSG00000100350	ENSFCAG00000001128	101094517	FOXRED2	FAD dependent oxidoreductase domain containing 2	-2.09209	8.13e-05	0.000396272
fca-mir-146a-5p	hsa-miR-146a-5p	validated	NA	NA	tarbase	Degradome sequencing	negative		ENSG00000160469	ENSFCAG00000005630	101091827	BRSK1	BR serine/threonine kinase 1	-2.47424	8.42e-05	0.000408406
fca-mir-146a-5p	hsa-miR-146a-5p	validated	NA	NA	tarbase	Degradome sequencing	positive		ENSG00000122694	ENSFCAG00000012762	105259602	GLIPR2	GLI pathogenesis related 2	-3.24871	8.83e-05	0.000425492
fca-mir-146a-5p	hsa-miR-146a-5p	validated	NA	NA	tarbase	Degradome sequencing	negative		ENSG00000196422	ENSFCAG00000044731	101081936	PPP1R26	protein phosphatase 1 regulatory subunit 26	-2.46194	8.86e-05	0.000426747
fca-mir-146a-5p	hsa-miR-146a-5p	validated	NA	NA	tarbase	Degradome sequencing	positive		ENSG00000105696	ENSFCAG00000009749	101088310	TMEM59L	transmembrane protein 59 like	-2.02684	8.99e-05	0.0004321
fca-mir-146a-5p	hsa-miR-146a-5p	predicted	pita	-10.61	NA	NA	NA	NA	ENSG00000162738	ENSFCAG00000003929	101094645	VANGL2	VANGL planar cell polarity protein 2	-3.17708	9.33e-05	0.000446415
fca-mir-146a-5p	hsa-miR-146a-5p	validated	NA	NA	tarbase	Degradome sequencing	negative		ENSG00000136068	ENSFCAG00000006518	101098612	FLNB	filamin B	-2.72036	9.55e-05	0.000455095
fca-mir-146a-5p	hsa-miR-146a-5p	validated	NA	NA	tarbase	Degradome sequencing	positive		ENSG00000171224	ENSFCAG00000025651	101095284	FAM241B	family with sequence similarity 241 member B	-2.11593	9.92e-05	0.000470085
fca-mir-146a-5p	hsa-miR-146a-5p	validated	NA	NA	tarbase	Degradome sequencing	negative		ENSG00000147162	ENSFCAG00000002182	101094162	OGT	O-linked N-acetylglucosamine (GlcNAc) transferase	-2.03449	0.000100392	0.000474368
fca-mir-146a-5p	hsa-miR-146a-5p	validated	NA	NA	tarbase	Degradome sequencing	positive		ENSG00000159217	ENSFCAG00000002454	101096428	IGF2BP1	insulin like growth factor 2 mRNA binding protein 1	-3.14709	0.000102621	0.000482742
fca-mir-146a-5p	hsa-miR-146a-5p	validated	NA	NA	tarbase	Degradome sequencing	positive		ENSG00000197872	ENSFCAG00000004125	101084616	FAM49A	family with sequence similarity 49 member A	-2.51333	0.000105687	0.000495296
fca-mir-146a-5p	hsa-miR-146a-5p	validated	NA	NA	tarbase	Degradome sequencing	positive		ENSG00000050555	ENSFCAG00000005118	101098499	LAMC3	laminin subunit gamma 3	-2.08473	0.000108754	0.000507763
fca-mir-146a-5p	hsa-miR-146a-5p	predicted	diana_microt	0.837	NA	NA	NA	NA	ENSG00000100625	ENSFCAG00000026109	101081640	SIX4	SIX homeobox 4	-3.35935	0.000117201	0.000540771
fca-mir-146a-5p	hsa-miR-146a-5p	validated	NA	NA	tarbase	Degradome sequencing	positive		ENSG00000090661	ENSFCAG00000024070	101093918	CERS4	ceramide synthase 4	-2.08297	0.000121414	0.000557307
fca-mir-146a-5p	hsa-miR-146a-5p	validated	NA	NA	tarbase	Degradome sequencing	positive		ENSG00000122691	ENSFCAG00000039287	101094007	TWIST1	twist family bHLH transcription factor 1	-2.88421	0.000123794	0.000566634
fca-mir-146a-5p	hsa-miR-146a-5p	validated	NA	NA	tarbase	Degradome sequencing	positive		ENSG00000007402	ENSFCAG00000007016	101095887	CACNA2D2	calcium voltage-gated channel auxiliary subunit alpha2delta 2	-3.42559	0.000126758	0.000577619
fca-mir-146a-5p	hsa-miR-146a-5p	validated	NA	NA	tarbase	Degradome sequencing	positive		ENSG00000106070	ENSFCAG00000012260	101083918	GRB10	growth factor receptor bound protein 10	-2.03777	0.00012949	0.000588482
fca-mir-146a-5p	hsa-miR-146a-5p	validated	NA	NA	tarbase	Degradome sequencing	positive		ENSG00000157350	ENSFCAG00000030674	101087029	ST3GAL2	ST3 beta-galactoside alpha-2,3-sialyltransferase 2	-3.25961	0.000129627	0.000588815
fca-mir-146a-5p	hsa-miR-146a-5p	validated	NA	NA	tarbase	Degradome sequencing	positive		ENSG00000169918	ENSFCAG00000011528	101086908	OTUD7A	OTU deubiquitinase 7A	-2.06901	0.00013093	0.000593331
fca-mir-146a-5p	hsa-miR-146a-5p	validated	NA	NA	tarbase	Degradome sequencing	positive		ENSG00000113763	ENSFCAG00000003075	101087901	UNC5A	unc-5 netrin receptor A	-2.31267	0.000132599	0.000600045
fca-mir-146a-5p	hsa-miR-146a-5p	validated	NA	NA	mirtarbase	Microarray	Functional MTI (Weak)	18057241	ENSG00000185885	ENSFCAG00000030029	101100838	LOC101100838	interferon-induced transmembrane protein 3	-3.7369	0.000133395	0.00060317
fca-mir-146a-5p	hsa-miR-146a-5p	validated	NA	NA	mirtarbase	Microarray	Functional MTI (Weak)	18057241	ENSG00000142089	ENSFCAG00000030029	101100838	LOC101100838	interferon-induced transmembrane protein 3	-3.7369	0.000133395	0.00060317
fca-mir-146a-5p	hsa-miR-146a-5p	validated	NA	NA	tarbase	Degradome sequencing	positive		ENSG00000130303	ENSFCAG00000001009	100652388	BST2	bone marrow stromal cell antigen 2	-2.15424	0.00013707	0.000617063
fca-mir-146a-5p	hsa-miR-146a-5p	validated	NA	NA	tarbase	Degradome sequencing	positive		ENSG00000142279	ENSFCAG00000035179	101082110	WTIP	WT1 interacting protein	-2.9221	0.000137109	0.000617141
fca-mir-146a-5p	hsa-miR-146a-5p	validated	NA	NA	tarbase	Degradome sequencing	negative		ENSG00000198420	ENSFCAG00000007286	101100459	TCAF1	TRPM8 channel associated factor 1	-2.87059	0.000141827	0.000634889
fca-mir-146a-5p	hsa-miR-146a-5p	validated	NA	NA	tarbase	Degradome sequencing	positive		ENSG00000133247	ENSFCAG00000029015	101091322	KMT5C	lysine methyltransferase 5C	-2.13913	0.000145552	0.000649438
fca-mir-146a-5p	hsa-miR-146a-5p	validated	NA	NA	tarbase	Degradome sequencing	negative		ENSG00000130707	ENSFCAG00000005111	101097525	ASS1	argininosuccinate synthase 1	-2.76305	0.000154406	0.000682675
fca-mir-146a-5p	hsa-miR-146a-5p	validated	NA	NA	tarbase	Degradome sequencing	positive		ENSG00000152284	ENSFCAG00000003376	101089850	TCF7L1	transcription factor 7 like 1	-2.13011	0.000165211	0.000723422
fca-mir-146a-5p	hsa-miR-146a-5p	validated	NA	NA	tarbase	Degradome sequencing	positive		ENSG00000177542	ENSFCAG00000004818	101098990	SLC25A22	solute carrier family 25 member 22	-2.04212	0.000179933	0.000777294
fca-mir-146a-5p	hsa-miR-146a-5p	validated	NA	NA	tarbase	Degradome sequencing	positive		ENSG00000164707	ENSFCAG00000042890	101097631	SLC13A4	solute carrier family 13 member 4	-2.10276	0.000181365	0.000782923
fca-mir-146a-5p	hsa-miR-146a-5p	validated	NA	NA	tarbase	Degradome sequencing	negative		ENSG00000154122	ENSFCAG00000012251	101090416	ANKH	ANKH inorganic pyrophosphate transport regulator	-2.75632	0.000187553	0.000805269
fca-mir-146a-5p	hsa-miR-146a-5p	validated	NA	NA	tarbase	Degradome sequencing	negative		ENSG00000172575	ENSFCAG00000000022	101093110	RASGRP1	RAS guanyl releasing protein 1	-3.45307	0.000188325	0.000807723
fca-mir-146a-5p	hsa-miR-146a-5p	validated	NA	NA	tarbase	Degradome sequencing	positive		ENSG00000184486	ENSFCAG00000022988	101083427	POU3F2	POU class 3 homeobox 2	-4.05303	0.000190017	0.000814109
fca-mir-146a-5p	hsa-miR-146a-5p	validated	NA	NA	tarbase	Degradome sequencing	positive		ENSG00000101098	ENSFCAG00000041558	101090180	RIMS4	regulating synaptic membrane exocytosis 4	-2.40528	0.000191129	0.000817747
fca-mir-146a-5p	hsa-miR-146a-5p	validated	NA	NA	tarbase	Degradome sequencing	negative		ENSG00000197822	ENSFCAG00000007708	101089577	OCLN	occludin	-2.10392	0.000192481	0.000822365
fca-mir-146a-5p	hsa-miR-146a-5p	validated	NA	NA	tarbase	Degradome sequencing	negative		ENSG00000111087	ENSFCAG00000002081	101092697	GLI1	GLI family zinc finger 1	-2.55303	0.00019437	0.000829821
fca-mir-146a-5p	hsa-miR-146a-5p	validated	NA	NA	tarbase	Degradome sequencing	positive		ENSG00000142173	ENSFCAG00000014814	101100658	COL6A2	collagen type VI alpha 2 chain	-2.07579	0.000203819	0.000864172
fca-mir-146a-5p	hsa-miR-146a-5p	validated	NA	NA	tarbase	Degradome sequencing	positive		ENSG00000127418	ENSFCAG00000043643	101095654	FGFRL1	fibroblast growth factor receptor like 1	-2.55033	0.000220765	0.000922644
fca-mir-146a-5p	hsa-miR-146a-5p	validated	NA	NA	mirtarbase	PAR-CLIP	Functional MTI (Weak)	22100165	ENSG00000104332	ENSFCAG00000033649	101083585	SFRP1	secreted frizzled related protein 1	-3.65197	0.000224368	0.000936286
fca-mir-146a-5p	hsa-miR-146a-5p	validated	NA	NA	tarbase	Degradome sequencing	positive		ENSG00000111199	ENSFCAG00000011496	101084907	TRPV4	transient receptor potential cation channel subfamily V member 4	-2.94456	0.000227829	0.000948384
fca-mir-146a-5p	hsa-miR-146a-5p	validated	NA	NA	tarbase	Degradome sequencing	positive		ENSG00000110786	ENSFCAG00000002890	101081668	PTPN5	protein tyrosine phosphatase, non-receptor type 5	-2.6244	0.000229617	0.000954577
fca-mir-146a-5p	hsa-miR-146a-5p	validated	NA	NA	tarbase	Degradome sequencing	positive		ENSG00000112320	ENSFCAG00000028431	101097398	SOBP	sine oculis binding protein homolog	-2.99837	0.000239986	0.000991079
fca-mir-146a-5p	hsa-miR-146a-5p	validated	NA	NA	tarbase	Degradome sequencing	positive		ENSG00000173218	ENSFCAG00000010493	101082425	VANGL1	VANGL planar cell polarity protein 1	-2.01414	0.000240115	0.000991467
fca-mir-146a-5p	hsa-miR-146a-5p	validated	NA	NA	tarbase	Degradome sequencing	positive		ENSG00000173334	ENSFCAG00000004685	101087043	TRIB1	tribbles pseudokinase 1	-2.42106	0.000240393	0.000992331
fca-mir-146a-5p	hsa-miR-146a-5p	validated	NA	NA	tarbase	Degradome sequencing	negative		ENSG00000114770	ENSFCAG00000007784	101090542	ABCC5	ATP binding cassette subfamily C member 5	-2.23739	0.000247431	0.00101626
fca-mir-146a-5p	hsa-miR-146a-5p	validated	NA	NA	tarbase	Degradome sequencing	positive		ENSG00000213719	ENSFCAG00000019049	101089516	CLIC1	chloride intracellular channel 1	-2.8241	0.000248306	0.00101898
fca-mir-146a-5p	hsa-miR-146a-5p	validated	NA	NA	tarbase	Degradome sequencing	positive		ENSG00000123989	ENSFCAG00000039550	101097752	CHPF	chondroitin polymerizing factor	-2.0705	0.000253701	0.00103741
fca-mir-146a-5p	hsa-miR-146a-5p	validated	NA	NA	tarbase	Degradome sequencing	positive		ENSG00000153266	ENSFCAG00000012726	101083662	FEZF2	FEZ family zinc finger 2	-3.97526	0.000256987	0.00104875
fca-mir-146a-5p	hsa-miR-146a-5p	validated	NA	NA	tarbase	Degradome sequencing	negative		ENSG00000135299	ENSFCAG00000008881	101094349	ANKRD6	ankyrin repeat domain 6	-2.2505	0.000259	0.00105487
fca-mir-146a-5p	hsa-miR-146a-5p	validated	NA	NA	tarbase	Degradome sequencing	positive		ENSG00000173621	ENSFCAG00000007402	101089801	LRFN4	leucine rich repeat and fibronectin type III domain containing 4	-2.03125	0.000269	0.00108951
fca-mir-146a-5p	hsa-miR-146a-5p	validated	NA	NA	tarbase	Degradome sequencing	positive		ENSG00000078900	ENSFCAG00000011627	101088009	TP73	tumor protein p73	-4.11134	0.000273026	0.001104
fca-mir-146a-5p	hsa-miR-146a-5p	validated	NA	NA	tarbase	Degradome sequencing	positive		ENSG00000105472	ENSFCAG00000038499	101087888	CLEC11A	C-type lectin domain containing 11A	-2.57403	0.00027465	0.00110871
fca-mir-146a-5p	hsa-miR-146a-5p	validated	NA	NA	tarbase	Degradome sequencing	positive		ENSG00000143217	ENSFCAG00000031448	101092485	NECTIN4	nectin cell adhesion molecule 4	-5.18995	0.00027525	0.0011108
fca-mir-146a-5p	hsa-miR-146a-5p	validated	NA	NA	tarbase	Degradome sequencing	negative		ENSG00000152894	ENSFCAG00000009873	101092366	PTPRK	protein tyrosine phosphatase, receptor type K	-2.81722	0.000287141	0.00115116
fca-mir-146a-5p	hsa-miR-146a-5p	predicted	diana_microt	0.82	NA	NA	NA	NA	ENSG00000164161	ENSFCAG00000018108	101087058	HHIP	hedgehog interacting protein	-2.93971	0.000293222	0.00117211
fca-mir-146a-5p	hsa-miR-146a-5p	validated	NA	NA	tarbase	Degradome sequencing	positive		ENSG00000184349	ENSFCAG00000037704	101085951	EFNA5	ephrin A5	-3.85443	0.000293741	0.00117386
fca-mir-146a-5p	hsa-miR-146a-5p	validated	NA	NA	tarbase	Degradome sequencing	negative		ENSG00000114019	ENSFCAG00000002978	101086593	AMOTL2	angiomotin like 2	-2.26015	0.000295254	0.00117876
fca-mir-146a-5p	hsa-miR-146a-5p	validated	NA	NA	tarbase	Degradome sequencing	positive		ENSG00000168675	ENSFCAG00000022980	101094138	LDLRAD4	low density lipoprotein receptor class A domain containing 4	-2.57178	0.000308713	0.00122456
fca-mir-146a-5p	hsa-miR-146a-5p	validated	NA	NA	mirtarbase	Luciferase reporter assay//Western blot	Functional MTI	20656888	ENSG00000026103	ENSFCAG00000033129	493881	FAS	Fas cell surface death receptor	-2.20292	0.000317207	0.00125332
fca-mir-146a-5p	hsa-miR-146a-5p	validated	NA	NA	tarbase	Degradome sequencing	positive		ENSG00000103260	ENSFCAG00000010001	105261321	METRN	meteorin, glial cell differentiation regulator	-2.46779	0.000331452	0.00130224
fca-mir-146a-5p	hsa-miR-146a-5p	validated	NA	NA	tarbase	Degradome sequencing	positive		ENSG00000101204	ENSFCAG00000030656	101101300	CHRNA4	cholinergic receptor nicotinic alpha 4 subunit	-2.23922	0.000336531	0.00132003
fca-mir-146a-5p	hsa-miR-146a-5p	validated	NA	NA	tarbase	Degradome sequencing	positive		ENSG00000114923	ENSFCAG00000006669	101098649	SLC4A3	solute carrier family 4 member 3	-5.15135	0.000341833	0.00133808
fca-mir-146a-5p	hsa-miR-146a-5p	validated	NA	NA	tarbase	Degradome sequencing	positive		ENSG00000164488	ENSFCAG00000040491	101082157	DACT2	dishevelled binding antagonist of beta catenin 2	-2.12164	0.000346008	0.00135258
fca-mir-146a-5p	hsa-miR-146a-5p	validated	NA	NA	tarbase	Degradome sequencing	positive		ENSG00000064655	ENSFCAG00000011348	101083833	EYA2	EYA transcriptional coactivator and phosphatase 2	-2.4294	0.000347999	0.00135962
fca-mir-146a-5p	hsa-miR-146a-5p	validated	NA	NA	tarbase	Degradome sequencing//Degradome sequencing	negative		ENSG00000215375	ENSFCAG00000018168	493974	MYL5	myosin light chain 5	-33.0437	0.000350044	0.00136668
fca-mir-146a-5p	hsa-miR-146a-5p	validated	NA	NA	tarbase	Degradome sequencing	negative		ENSG00000221994	ENSFCAG00000044726	101082547	ZNF630	zinc finger protein 630	-2.01637	0.000359925	0.00139899
fca-mir-146a-5p	hsa-miR-146a-5p	validated	NA	NA	tarbase	Degradome sequencing	negative		ENSG00000136158	ENSFCAG00000007743	101088453	SPRY2	sprouty RTK signaling antagonist 2	-2.73346	0.000375855	0.0014493
fca-mir-146a-5p	hsa-miR-146a-5p	predicted	diana_microt	0.879	NA	NA	NA	NA	ENSG00000182752	ENSFCAG00000011481	101089154	PAPPA	pappalysin 1	-3.07646	0.00038529	0.00147999
fca-mir-146a-5p	hsa-miR-146a-5p	predicted	diana_microt	0.873	NA	NA	NA	NA	ENSG00000118922	ENSFCAG00000010313	101084926	KLF12	Kruppel like factor 12	-2.8317	0.000388439	0.00149041
fca-mir-146a-5p	hsa-miR-146a-5p	validated	NA	NA	tarbase	Degradome sequencing	positive		ENSG00000134323	ENSFCAG00000043374	101093013	MYCN	MYCN proto-oncogene, bHLH transcription factor	-2.47695	0.000394481	0.00150855
fca-mir-146a-5p	hsa-miR-146a-5p	validated	NA	NA	tarbase	Degradome sequencing	positive		ENSG00000141736	ENSFCAG00000009903	751824	ERBB2	erb-b2 receptor tyrosine kinase 2	-5.9422	0.000394924	0.00150944
fca-mir-146a-5p	hsa-miR-146a-5p	predicted	pita	-12.53	NA	NA	NA	NA	ENSG00000005379	ENSFCAG00000012264	101097358	TSPOAP1	TSPO associated protein 1	-2.59491	0.000396891	0.00151635
fca-mir-146a-5p	hsa-miR-146a-5p	validated	NA	NA	tarbase	Degradome sequencing	negative		ENSG00000138678	ENSFCAG00000019375	101083673	GPAT3	glycerol-3-phosphate acyltransferase 3	-3.30237	0.000404137	0.00154116
fca-mir-146a-5p	hsa-miR-146a-5p	validated	NA	NA	tarbase	Degradome sequencing	positive		ENSG00000168016	ENSFCAG00000004817	101091555	TRANK1	tetratricopeptide repeat and ankyrin repeat containing 1	-4.517	0.000413496	0.00157176
fca-mir-146a-5p	hsa-miR-146a-5p	validated	NA	NA	tarbase	Degradome sequencing	positive		ENSG00000142798	ENSFCAG00000002965	101094520	HSPG2	heparan sulfate proteoglycan 2	-2.2134	0.000414062	0.00157336
fca-mir-146a-5p	hsa-miR-146a-5p	validated	NA	NA	tarbase	Degradome sequencing	positive		ENSG00000159307	ENSFCAG00000012132	101092623	SCUBE1	signal peptide, CUB domain and EGF like domain containing 1	-3.31959	0.000421856	0.00159916
fca-mir-146a-5p	hsa-miR-146a-5p	validated	NA	NA	tarbase	Degradome sequencing	positive		ENSG00000092758	ENSFCAG00000001332	101081883	COL9A3	collagen type IX alpha 3 chain	-4.88202	0.000473013	0.00176394
fca-mir-146a-5p	hsa-miR-146a-5p	validated	NA	NA	tarbase	Degradome sequencing	positive		ENSG00000165192	ENSFCAG00000022236	101094483	ASB11	ankyrin repeat and SOCS box containing 11	-2.17575	0.000475253	0.00177022
fca-mir-146a-5p	hsa-miR-146a-5p	validated	NA	NA	tarbase	Degradome sequencing	positive		ENSG00000007384	ENSFCAG00000009112	101090227	RHBDF1	rhomboid 5 homolog 1	-2.14224	0.000482295	0.00179134
fca-mir-146a-5p	hsa-miR-146a-5p	validated_predicted	diana_microt	0.877	tarbase	Degradome sequencing	negative		ENSG00000169129	ENSFCAG00000000634	101081930	AFAP1L2	actin filament associated protein 1 like 2	-2.72187	0.000510151	0.00187754
fca-mir-146a-5p	hsa-miR-146a-5p	validated	NA	NA	tarbase	Degradome sequencing	positive		ENSG00000172673	ENSFCAG00000010403	101092116	THEMIS	thymocyte selection associated	-2.17015	0.000518194	0.00190323
fca-mir-146a-5p	hsa-miR-146a-5p	validated	NA	NA	tarbase	Degradome sequencing	positive		ENSG00000146376	ENSFCAG00000005958	101087578	ARHGAP18	Rho GTPase activating protein 18	-2.26538	0.000532957	0.00194969
fca-mir-146a-5p	hsa-miR-146a-5p	validated	NA	NA	tarbase	Degradome sequencing	positive		ENSG00000100311	ENSFCAG00000015580	100135774	PDGFB	platelet derived growth factor subunit B	-2.87589	0.000536068	0.00195909
fca-mir-146a-5p	hsa-miR-146a-5p	validated	NA	NA	tarbase	Degradome sequencing	negative		ENSG00000090447	ENSFCAG00000042099	101095461	TFAP4	transcription factor AP-4	-2.27347	0.000572783	0.00207293
fca-mir-146a-5p	hsa-miR-146a-5p	validated	NA	NA	mirtarbase	CLASH	Functional MTI (Weak)	23622248	ENSG00000178860	ENSFCAG00000046691	105261375	MSC	musculin	-2.47354	0.000575364	0.0020807
fca-mir-146a-5p	hsa-miR-146a-5p	validated	NA	NA	tarbase	Degradome sequencing	positive		ENSG00000006118	ENSFCAG00000019351	101082517	TMEM132A	transmembrane protein 132A	-2.85968	0.00059707	0.00214944
fca-mir-146a-5p	hsa-miR-146a-5p	validated	NA	NA	tarbase	Degradome sequencing	positive		ENSG00000167880	ENSFCAG00000029136	101096185	EVPL	envoplakin	-2.38328	0.000606384	0.00217668
fca-mir-146a-5p	hsa-miR-146a-5p	validated	NA	NA	tarbase	Degradome sequencing	negative		ENSG00000156587	ENSFCAG00000028104	101090548	UBE2L6	ubiquitin conjugating enzyme E2 L6	-2.21687	0.000607293	0.00217913
fca-mir-146a-5p	hsa-miR-146a-5p	predicted	diana_microt	0.942	NA	NA	NA	NA	ENSG00000123560	ENSFCAG00000029818	101098610	PLP1	proteolipid protein 1	-2.51422	0.000608	0.00218139
fca-mir-146a-5p	hsa-miR-146a-5p	validated	NA	NA	tarbase	Degradome sequencing	positive		ENSG00000169704	ENSFCAG00000028803	101084179	GP9	glycoprotein IX platelet	-41.6561	0.000645323	0.00229236
fca-mir-146a-5p	hsa-miR-146a-5p	validated	NA	NA	tarbase	Degradome sequencing	positive		ENSG00000136286	ENSFCAG00000009077	101100116	MYO1G	myosin IG	-2.4952	0.000646121	0.00229474
fca-mir-146a-5p	hsa-miR-146a-5p	validated	NA	NA	tarbase	Degradome sequencing	positive		ENSG00000017483	ENSFCAG00000008530	101093166	SLC38A5	solute carrier family 38 member 5	-2.50419	0.00064779	0.00229941
fca-mir-146a-5p	hsa-miR-146a-5p	validated	NA	NA	tarbase	Degradome sequencing	positive		ENSG00000185559	ENSFCAG00000038521	101081814	DLK1	delta like non-canonical Notch ligand 1	-2.83785	0.000648976	0.00230277
fca-mir-146a-5p	hsa-miR-146a-5p	validated_predicted	diana_microt	0.872	mirtarbase	Luciferase reporter assay//qRT-PCR//Western blot	Functional MTI	27311960	ENSG00000106003	ENSFCAG00000008558	101092320	LFNG	LFNG O-fucosylpeptide 3-beta-N-acetylglucosaminyltransferase	-2.63176	0.00065902	0.00233379
fca-mir-146a-5p	hsa-miR-146a-5p	validated	NA	NA	tarbase	Degradome sequencing	positive		ENSG00000179111	ENSFCAG00000015190	101080335	HES7	hes family bHLH transcription factor 7	-2.58036	0.00065972	0.00233598
fca-mir-146a-5p	hsa-miR-146a-5p	validated	NA	NA	mirtarbase	qRT-PCR//flow//Luciferase reporter assay//Western blot//qRT-PCR;Other	Functional MTI	20375304	ENSG00000137462	ENSFCAG00000029293	493797	TLR2	toll like receptor 2	-2.24903	0.000665665	0.00235354
fca-mir-146a-5p	hsa-miR-146a-5p	validated	NA	NA	tarbase	Degradome sequencing	positive		ENSG00000183421	ENSFCAG00000012694	101095278	RIPK4	receptor interacting serine/threonine kinase 4	-4.20845	0.000666872	0.00235752
fca-mir-146a-5p	hsa-miR-146a-5p	validated	NA	NA	tarbase	Degradome sequencing	positive		ENSG00000164692	ENSFCAG00000030892	101089428	COL1A2	collagen type I alpha 2 chain	-3.72573	0.000668595	0.00236245
fca-mir-146a-5p	hsa-miR-146a-5p	validated	NA	NA	tarbase	Degradome sequencing	negative		ENSG00000198795	ENSFCAG00000024512	101100846	ZNF521	zinc finger protein 521	-2.49336	0.000676557	0.0023847
fca-mir-146a-5p	hsa-miR-146a-5p	validated	NA	NA	mirtarbase	Microarray	Functional MTI (Weak)	18057241	ENSG00000137965	ENSFCAG00000022349	101090452	IFI44	interferon induced protein 44	-2.56876	0.000713117	0.00249152
fca-mir-146a-5p	hsa-miR-146a-5p	validated	NA	NA	tarbase	Degradome sequencing	positive		ENSG00000112769	ENSFCAG00000006308	101086907	LAMA4	laminin subunit alpha 4	-3.18894	0.000728765	0.00253692
fca-mir-146a-5p	hsa-miR-146a-5p	validated	NA	NA	tarbase	Degradome sequencing	positive		ENSG00000112559	ENSFCAG00000011520	101091368	MDFI	MyoD family inhibitor	-3.60743	0.000734877	0.00255448
fca-mir-146a-5p	hsa-miR-146a-5p	validated	NA	NA	tarbase	Degradome sequencing	negative		ENSG00000186675	ENSFCAG00000027322	101083748	MAGEE2	MAGE family member E2	-4.18223	0.000735728	0.00255713
fca-mir-146a-5p	hsa-miR-146a-5p	predicted	pita	-15.1	NA	NA	NA	NA	ENSG00000136842	ENSFCAG00000001203	101082350	TMOD1	tropomodulin 1	-2.17028	0.000742959	0.00257757
fca-mir-146a-5p	hsa-miR-146a-5p	validated	NA	NA	tarbase	Degradome sequencing	positive		ENSG00000132669	ENSFCAG00000014527	101080627	RIN2	Ras and Rab interactor 2	-3.63463	0.000744798	0.00258333
fca-mir-146a-5p	hsa-miR-146a-5p	validated	NA	NA	mirtarbase	Microarray	Functional MTI (Weak)	18057241	ENSG00000137959	ENSFCAG00000013210	101090198	IFI44L	interferon induced protein 44 like	-3.23484	0.000751379	0.00260192
fca-mir-146a-5p	hsa-miR-146a-5p	validated	NA	NA	tarbase	Degradome sequencing	positive		ENSG00000179348	ENSFCAG00000006154	101088225	GATA2	GATA binding protein 2	-2.1214	0.000759294	0.00262502
fca-mir-146a-5p	hsa-miR-146a-5p	validated	NA	NA	tarbase	Degradome sequencing	positive		ENSG00000172995	ENSFCAG00000013391	101090041	ARPP21	cAMP regulated phosphoprotein 21	-3.34587	0.000771027	0.00265887
fca-mir-146a-5p	hsa-miR-146a-5p	validated	NA	NA	tarbase	Degradome sequencing	negative		ENSG00000005302	ENSFCAG00000002794	101086287	MSL3	MSL complex subunit 3	-2.10335	0.000783373	0.002694
fca-mir-146a-5p	hsa-miR-146a-5p	validated	NA	NA	tarbase	Degradome sequencing	negative		ENSG00000168792	ENSFCAG00000002756	101083556	ABHD15	abhydrolase domain containing 15	-2.17435	0.00078968	0.00271081
fca-mir-146a-5p	hsa-miR-146a-5p	validated	NA	NA	tarbase	Degradome sequencing	positive		ENSG00000119403	ENSFCAG00000000643	101087180	PHF19	PHD finger protein 19	-2.88175	0.000801211	0.00274514
fca-mir-146a-5p	hsa-miR-146a-5p	validated	NA	NA	tarbase	Degradome sequencing	negative		ENSG00000173611	ENSFCAG00000003261	101089407	SCAI	suppressor of cancer cell invasion	-2.01866	0.000820231	0.00280127
fca-mir-146a-5p	hsa-miR-146a-5p	validated	NA	NA	tarbase	Degradome sequencing	negative		ENSG00000100558	ENSFCAG00000011080	101091705	PLEK2	pleckstrin 2	-4.22569	0.000835176	0.00284384
fca-mir-146a-5p	hsa-miR-146a-5p	validated	NA	NA	tarbase	Degradome sequencing	positive		ENSG00000102174	ENSFCAG00000023221	101084775	PHEX	phosphate regulating endopeptidase homolog X-linked	-2.42391	0.00083864	0.0028538
fca-mir-146a-5p	hsa-miR-146a-5p	validated	NA	NA	tarbase	Degradome sequencing	positive		ENSG00000163702	ENSFCAG00000014203	101092091	IL17RC	interleukin 17 receptor C	-2.10119	0.00085491	0.00289865
fca-mir-146a-5p	hsa-miR-146a-5p	validated	NA	NA	tarbase	Degradome sequencing	positive		ENSG00000125170	ENSFCAG00000004698	101085765	DOK4	docking protein 4	-3.47551	0.000867813	0.00293373
fca-mir-146a-5p	hsa-miR-146a-5p	predicted	pita	-13.1	NA	NA	NA	NA	ENSG00000170162	ENSFCAG00000043286	101093188	VGLL2	vestigial like family member 2	-3.86617	0.000869078	0.00293731
fca-mir-146a-5p	hsa-miR-146a-5p	validated	NA	NA	tarbase	Degradome sequencing	positive		ENSG00000001617	ENSFCAG00000007005	101091515	SEMA3F	semaphorin 3F	-2.25757	0.000875814	0.00295644
fca-mir-146a-5p	hsa-miR-146a-5p	validated	NA	NA	tarbase	Degradome sequencing	positive		ENSG00000064300	ENSFCAG00000046296	101101519	NGFR	nerve growth factor receptor	-3.37363	0.000886612	0.00298812
fca-mir-146a-5p	hsa-miR-146a-5p	predicted	pita	-9.84	NA	NA	NA	NA	ENSG00000134698	ENSFCAG00000006218	101086325	AGO4	argonaute 4, RISC catalytic component	-2.33704	0.000928233	0.00310432
fca-mir-146a-5p	hsa-miR-146a-5p	validated	NA	NA	tarbase	Degradome sequencing	positive		ENSG00000112378	ENSFCAG00000028929	101083938	PERP	PERP, TP53 apoptosis effector	-5.56726	0.000940881	0.00314129
fca-mir-146a-5p	hsa-miR-146a-5p	validated	NA	NA	tarbase	Degradome sequencing	positive		ENSG00000164932	ENSFCAG00000005030	101080261	CTHRC1	collagen triple helix repeat containing 1	-3.11952	0.000997681	0.0033004
fca-mir-146a-5p	hsa-miR-146a-5p	validated	NA	NA	tarbase	Degradome sequencing	positive		ENSG00000160999	ENSFCAG00000028777	101090410	SH2B2	SH2B adaptor protein 2	-2.26541	0.00105486	0.00345764
fca-mir-146a-5p	hsa-miR-146a-5p	validated	NA	NA	tarbase	Degradome sequencing	positive		ENSG00000182871	ENSFCAG00000043124	101086496	COL18A1	collagen type XVIII alpha 1 chain	-2.2457	0.00107124	0.00350414
fca-mir-146a-5p	hsa-miR-146a-5p	validated	NA	NA	tarbase	Degradome sequencing	positive		ENSG00000241852	ENSFCAG00000024843	101092845	CB1H8orf58	chromosome B1 C8orf58 homolog	-2.8762	0.00109031	0.00355223
fca-mir-146a-5p	hsa-miR-146a-5p	validated	NA	NA	mirtarbase	PAR-CLIP	Functional MTI (Weak)	22100165	ENSG00000144057	ENSFCAG00000026742	101098620	ST6GAL2	ST6 beta-galactoside alpha-2,6-sialyltransferase 2	-2.07702	0.00109186	0.00355578
fca-mir-146a-5p	hsa-miR-146a-5p	validated	NA	NA	tarbase	Degradome sequencing	positive		ENSG00000100714	ENSFCAG00000007812	101086816	MTHFD1	methylenetetrahydrofolate dehydrogenase, cyclohydrolase and formyltetrahydrofolate synthetase 1	-2.19563	0.00110113	0.00358311
fca-mir-146a-5p	hsa-miR-146a-5p	validated	NA	NA	tarbase	Degradome sequencing	negative		ENSG00000138031	ENSFCAG00000003651	101088157	ADCY3	adenylate cyclase 3	-2.29174	0.00110582	0.00359476
fca-mir-146a-5p	hsa-miR-146a-5p	validated	NA	NA	tarbase	Degradome sequencing	positive		ENSG00000125798	ENSFCAG00000012368	101085112	FOXA2	forkhead box A2	-3.61319	0.00115491	0.00373015
fca-mir-146a-5p	hsa-miR-146a-5p	validated	NA	NA	tarbase	Degradome sequencing	positive		ENSG00000196557	ENSFCAG00000018843	101090071	CACNA1H	calcium voltage-gated channel subunit alpha1 H	-2.20517	0.00118618	0.00381358
fca-mir-146a-5p	hsa-miR-146a-5p	validated	NA	NA	tarbase	Degradome sequencing	positive		ENSG00000146386	ENSFCAG00000030650	101085546	ABRACL	ABRA C-terminal like	-3.58122	0.00120976	0.0038772
fca-mir-146a-5p	hsa-miR-146a-5p	validated	NA	NA	tarbase	Degradome sequencing	negative		ENSG00000133985	ENSFCAG00000042378	101084459	TTC9	tetratricopeptide repeat domain 9	-3.6557	0.00122922	0.00392903
fca-mir-146a-5p	hsa-miR-146a-5p	validated	NA	NA	tarbase	Degradome sequencing	positive		ENSG00000179564	ENSFCAG00000031790	101089926	LSMEM2	leucine rich single-pass membrane protein 2	-2.36364	0.00123919	0.00395494
fca-mir-146a-5p	hsa-miR-146a-5p	validated	NA	NA	tarbase	Degradome sequencing	positive		ENSG00000105767	ENSFCAG00000005229	101101524	CADM4	cell adhesion molecule 4	-2.18827	0.00128749	0.00408661
fca-mir-146a-5p	hsa-miR-146a-5p	validated	NA	NA	tarbase	Degradome sequencing	negative		ENSG00000168961	ENSFCAG00000009212	101087280	LGALS9	galectin 9	-2.97737	0.00132624	0.00419012
fca-mir-146a-5p	hsa-miR-146a-5p	predicted	diana_microt	0.967	NA	NA	NA	NA	ENSG00000168772	ENSFCAG00000044981	105260512	CXXC4	CXXC finger protein 4	-2.40721	0.00134021	0.00422494
fca-mir-146a-5p	hsa-miR-146a-5p	validated	NA	NA	tarbase	Degradome sequencing	positive		ENSG00000157399	ENSFCAG00000005924	101081445	LOC101081445	arylsulfatase E	-2.63384	0.00134475	0.00423648
fca-mir-146a-5p	hsa-miR-146a-5p	validated_predicted	diana_microt	0.827	mirtarbase	Microarray	Functional MTI (Weak)	18057241	ENSG00000119917	ENSFCAG00000045013	105259606	IFIT1B	interferon induced protein with tetratricopeptide repeats 1B	-3.10012	0.0013487	0.00424611
fca-mir-146a-5p	hsa-miR-146a-5p	validated	NA	NA	tarbase	Degradome sequencing	positive		ENSG00000138136	ENSFCAG00000034106	101097100	LBX1	ladybird homeobox 1	-8.59105	0.00141825	0.00443103
fca-mir-146a-5p	hsa-miR-146a-5p	validated	NA	NA	tarbase	Degradome sequencing	positive		ENSG00000068985	ENSFCAG00000050410	102902504	GAGE10	G antigen 10	-2.18891	0.00143829	0.0044829
fca-mir-146a-5p	hsa-miR-146a-5p	validated_predicted	diana_microt	0.858	tarbase	Degradome sequencing	positive		ENSG00000205777	ENSFCAG00000050410	102902504	GAGE10	G antigen 10	-2.18891	0.00143829	0.0044829
fca-mir-146a-5p	hsa-miR-146a-5p	validated	NA	NA	tarbase	Degradome sequencing	positive		ENSG00000142227	ENSFCAG00000037788	101088446	EMP3	epithelial membrane protein 3	-2.07866	0.00146139	0.00454402
fca-mir-146a-5p	hsa-miR-146a-5p	validated	NA	NA	tarbase	Degradome sequencing	positive		ENSG00000167772	ENSFCAG00000015215	101090747	ANGPTL4	angiopoietin like 4	-2.41815	0.00146707	0.00455871
fca-mir-146a-5p	hsa-miR-146a-5p	validated_predicted	diana_microt	0.91	mirtarbase	qRT-PCR	Functional MTI (Weak)	25445498	ENSG00000169855	ENSFCAG00000014501	101093131	ROBO1	roundabout guidance receptor 1	-3.1012	0.00150795	0.00465807
fca-mir-146a-5p	hsa-miR-146a-5p	validated	NA	NA	tarbase	Degradome sequencing	positive		ENSG00000161281	ENSFCAG00000014155	101083819	LOC101083819	cytochrome c oxidase subunit 7A1, mitochondrial	-2.08678	0.00151137	0.00466705
fca-mir-146a-5p	hsa-miR-146a-5p	validated	NA	NA	tarbase	Degradome sequencing	negative		ENSG00000172548	ENSFCAG00000041380	101090487	NIPAL4	NIPA like domain containing 4	-3.08147	0.00156353	0.0048064
fca-mir-146a-5p	hsa-miR-146a-5p	validated	NA	NA	tarbase	Degradome sequencing	positive		ENSG00000179085	ENSFCAG00000028614	101091753	DPM3	dolichyl-phosphate mannosyltransferase subunit 3	-2.02806	0.00157299	0.00482928
fca-mir-146a-5p	hsa-miR-146a-5p	validated	NA	NA	tarbase	Degradome sequencing	positive		ENSG00000242173	ENSFCAG00000031908	101096279	ARHGDIG	Rho GDP dissociation inhibitor gamma	-2.14752	0.00160569	0.00491386
fca-mir-146a-5p	hsa-miR-146a-5p	validated	NA	NA	tarbase	Degradome sequencing	negative		ENSG00000137033	ENSFCAG00000009049	101093403	IL33	interleukin 33	-2.05092	0.00160879	0.00492178
fca-mir-146a-5p	hsa-miR-146a-5p	validated	NA	NA	tarbase	Degradome sequencing	negative		ENSG00000020181	ENSFCAG00000015536	101099958	ADGRA2	adhesion G protein-coupled receptor A2	-2.00521	0.00163778	0.00500142
fca-mir-146a-5p	hsa-miR-146a-5p	validated	NA	NA	tarbase	Degradome sequencing	positive		ENSG00000105048	ENSFCAG00000002054	101086360	TNNT1	troponin T1, slow skeletal type	-2.27633	0.00167117	0.00508497
fca-mir-146a-5p	hsa-miR-146a-5p	validated	NA	NA	tarbase	Degradome sequencing	positive		ENSG00000184012	ENSFCAG00000008071	101096004	TMPRSS2	transmembrane protease, serine 2	-3.60305	0.00176911	0.00532312
fca-mir-146a-5p	hsa-miR-146a-5p	predicted	diana_microt	0.864	NA	NA	NA	NA	ENSG00000123095	ENSFCAG00000042690	101100733	BHLHE41	basic helix-loop-helix family member e41	-2.26082	0.00178897	0.0053744
fca-mir-146a-5p	hsa-miR-146a-5p	validated	NA	NA	tarbase	Degradome sequencing	positive		ENSG00000144834	ENSFCAG00000025925	101086999	TAGLN3	transgelin 3	-4.20127	0.00180286	0.00541159
fca-mir-146a-5p	hsa-miR-146a-5p	validated	NA	NA	mirtarbase	Luciferase reporter assay//Western blot	Functional MTI	27832663	ENSG00000134250	ENSFCAG00000009649	101091800	NOTCH2	notch 2	-2.00425	0.00182073	0.00545839
fca-mir-146a-5p	hsa-miR-146a-5p	validated	NA	NA	tarbase	Degradome sequencing	positive		ENSG00000141404	ENSFCAG00000004948	101098171	GNAL	G protein subunit alpha L	-2.13317	0.00182881	0.00547973
fca-mir-146a-5p	hsa-miR-146a-5p	validated	NA	NA	tarbase	Degradome sequencing	positive		ENSG00000123427	ENSFCAG00000032966	101098642	EEF1AKMT3	EEF1A lysine methyltransferase 3	-2.49305	0.00187007	0.00558413
fca-mir-146a-5p	hsa-miR-146a-5p	validated	NA	NA	tarbase	Degradome sequencing	negative		ENSG00000138669	ENSFCAG00000007814	101091618	PRKG2	protein kinase, cGMP-dependent, type II	-4.04171	0.00189111	0.00563579
fca-mir-146a-5p	hsa-miR-146a-5p	validated	NA	NA	tarbase	Degradome sequencing	positive		ENSG00000126709	ENSFCAG00000033862	101089878	IFI6	interferon alpha inducible protein 6	-2.70831	0.00196097	0.0058162
fca-mir-146a-5p	hsa-miR-146a-5p	validated	NA	NA	tarbase	Degradome sequencing	negative		ENSG00000172005	ENSFCAG00000009357	101085795	MAL	mal, T-cell differentiation protein	-3.75202	0.00197163	0.00584417
fca-mir-146a-5p	hsa-miR-146a-5p	validated	NA	NA	tarbase	Degradome sequencing	positive		ENSG00000168646	ENSFCAG00000026102	101093061	AXIN2	axin 2	-2.40065	0.00198711	0.00587791
fca-mir-146a-5p	hsa-miR-146a-5p	validated	NA	NA	mirtarbase	Microarray	Functional MTI (Weak)	18057241	ENSG00000132938	ENSFCAG00000014322	101088805	MTUS2	microtubule associated scaffold protein 2	-2.04766	0.00204618	0.00603273
fca-mir-146a-5p	hsa-miR-146a-5p	validated	NA	NA	tarbase	Degradome sequencing	positive		ENSG00000087510	ENSFCAG00000005551	101094410	TFAP2C	transcription factor AP-2 gamma	-2.31189	0.00208037	0.00611906
fca-mir-146a-5p	hsa-miR-146a-5p	validated	NA	NA	tarbase	Degradome sequencing	negative		ENSG00000158163	ENSFCAG00000014728	101101584	DZIP1L	DAZ interacting zinc finger protein 1 like	-2.5236	0.00211427	0.00619977
fca-mir-146a-5p	hsa-miR-146a-5p	validated	NA	NA	tarbase	Degradome sequencing	positive		ENSG00000241635	ENSFCAG00000009700	493955	UGT1A1	UDP glucuronosyltransferase 1 family, polypeptide A1	-2.02671	0.00211552	0.00620147
fca-mir-146a-5p	hsa-miR-146a-5p	validated_predicted	diana_microt	0.855	tarbase	Degradome sequencing	positive		ENSG00000052850	ENSFCAG00000005620	101083878	ALX4	ALX homeobox 4	-2.31115	0.0021786	0.00636103
fca-mir-146a-5p	hsa-miR-146a-5p	predicted	miranda	-1.1842	NA	NA	NA	NA	ENSG00000243978	ENSFCAG00000040955	101091429	RTL9	retrotransposon Gag like 9	-13.6959	0.00223274	0.00649465
fca-mir-146a-5p	hsa-miR-146a-5p	validated	NA	NA	mirtarbase	Microarray//qRT-PCR	Functional MTI (Weak)	22815788	ENSG00000115598	ENSFCAG00000030964	101085113	IL1RL2	interleukin 1 receptor like 2	-3.00097	0.00228586	0.00663503
fca-mir-146a-5p	hsa-miR-146a-5p	validated	NA	NA	tarbase	Degradome sequencing	negative		ENSG00000115590	ENSFCAG00000012150	101080961	IL1R2	interleukin 1 receptor type 2	-2.36174	0.00232892	0.00673474
fca-mir-146a-5p	hsa-miR-146a-5p	validated	NA	NA	tarbase	Degradome sequencing	positive		ENSG00000188176	ENSFCAG00000024954	101088034	SMTNL2	smoothelin like 2	-3.30099	0.00240685	0.00691485
fca-mir-146a-5p	hsa-miR-146a-5p	predicted	diana_microt	0.925	NA	NA	NA	NA	ENSG00000137558	ENSFCAG00000035893	101082374	PI15	peptidase inhibitor 15	-2.76716	0.00262687	0.00745932
fca-mir-146a-5p	hsa-miR-146a-5p	validated	NA	NA	tarbase	Degradome sequencing	positive		ENSG00000174807	ENSFCAG00000029508	101083801	CD248	CD248 molecule	-2.85146	0.00264714	0.00750835
fca-mir-146a-5p	hsa-miR-146a-5p	predicted	pita	-10.94	NA	NA	NA	NA	ENSG00000147099	ENSFCAG00000005065	101096383	HDAC8	histone deacetylase 8	-2.46119	0.00274897	0.00774721
fca-mir-146a-5p	hsa-miR-146a-5p	validated	NA	NA	tarbase	Degradome sequencing	positive		ENSG00000178175	ENSFCAG00000005456	101092235	ZNF366	zinc finger protein 366	-2.36193	0.00275671	0.00776808
fca-mir-146a-5p	hsa-miR-146a-5p	validated	NA	NA	tarbase	Degradome sequencing	negative		ENSG00000106025	ENSFCAG00000023943	101089340	TSPAN12	tetraspanin 12	-2.71094	0.00276306	0.00778155
fca-mir-146a-5p	hsa-miR-146a-5p	validated	NA	NA	tarbase	Degradome sequencing	negative		ENSG00000076258	ENSFCAG00000012561	101089734	FMO4	flavin containing monooxygenase 4	-2.16295	0.00277769	0.00781586
fca-mir-146a-5p	hsa-miR-146a-5p	validated	NA	NA	tarbase	Degradome sequencing	negative		ENSG00000150556	ENSFCAG00000013261	101084896	LYPD6B	LY6/PLAUR domain containing 6B	-5.34496	0.00277878	0.00781737
fca-mir-146a-5p	hsa-miR-146a-5p	validated	NA	NA	tarbase	Degradome sequencing	positive		ENSG00000081138	ENSFCAG00000019323	101086350	CDH7	cadherin 7	-2.84781	0.00279493	0.00785588
fca-mir-146a-5p	hsa-miR-146a-5p	validated	NA	NA	mirtarbase	Microarray	Functional MTI (Weak)	18057241	ENSG00000187608	ENSFCAG00000032098	100174787	ISG15	ISG15 ubiquitin-like modifier	-2.93161	0.00284738	0.00797984
fca-mir-146a-5p	hsa-miR-146a-5p	validated	NA	NA	tarbase	Degradome sequencing	positive		ENSG00000170745	ENSFCAG00000014253	101081796	KCNS3	potassium voltage-gated channel modifier subfamily S member 3	-2.3873	0.0028537	0.00799521
fca-mir-146a-5p	hsa-miR-146a-5p	validated	NA	NA	tarbase	Degradome sequencing	positive		ENSG00000070404	ENSFCAG00000007838	101091763	FSTL3	follistatin like 3	-2.25627	0.00287697	0.00804705
fca-mir-146a-5p	hsa-miR-146a-5p	predicted	diana_microt	0.901	NA	NA	NA	NA	ENSG00000102053	ENSFCAG00000032299	101093258	ZC3H12B	zinc finger CCCH-type containing 12B	-8.31568	0.0028863	0.00806764
fca-mir-146a-5p	hsa-miR-146a-5p	validated	NA	NA	tarbase	Degradome sequencing	positive		ENSG00000168398	ENSFCAG00000006777	101082667	LOC101082667	B2 bradykinin receptor	-2.01137	0.00289535	0.008089
fca-mir-146a-5p	hsa-miR-146a-5p	validated	NA	NA	tarbase	Degradome sequencing	positive		ENSG00000196188	ENSFCAG00000006731	101088455	CTSE	cathepsin E	-22.0146	0.00297859	0.00828362
fca-mir-146a-5p	hsa-miR-146a-5p	validated	NA	NA	tarbase	Degradome sequencing	positive		ENSG00000160888	ENSFCAG00000000485	101094574	IER2	immediate early response 2	-2.01122	0.00307469	0.00851866
fca-mir-146a-5p	hsa-miR-146a-5p	validated	NA	NA	mirtarbase	Microarray	Functional MTI (Weak)	18057241	ENSG00000134321	ENSFCAG00000035139	101090763	RSAD2	radical S-adenosyl methionine domain containing 2	-2.7289	0.00308635	0.00854355
fca-mir-146a-5p	hsa-miR-146a-5p	validated	NA	NA	tarbase	Degradome sequencing	positive		ENSG00000051620	ENSFCAG00000039511	101084198	HEBP2	heme binding protein 2	-2.29101	0.00314966	0.00869195
fca-mir-146a-5p	hsa-miR-146a-5p	validated	NA	NA	tarbase	Degradome sequencing	positive		ENSG00000120075	ENSFCAG00000039068	101082790	HOXB5	homeobox B5	-4.2314	0.00340388	0.00927128
fca-mir-146a-5p	hsa-miR-146a-5p	validated	NA	NA	tarbase	Degradome sequencing	positive		ENSG00000095932	ENSFCAG00000052509	102901059	LOC102901059	small integral membrane protein 24-like	-5.49881	0.00341065	0.00928708
fca-mir-146a-5p	hsa-miR-146a-5p	validated	NA	NA	mirecords			19944095	ENSG00000197467	ENSFCAG00000041886	101098656	COL13A1	collagen type XIII alpha 1 chain	-3.34814	0.00343269	0.0093347
fca-mir-146a-5p	hsa-miR-146a-5p	validated	NA	NA	tarbase	Degradome sequencing	negative		ENSG00000185862	ENSFCAG00000006064	101088793	EVI2B	ecotropic viral integration site 2B	-2.55083	0.00368166	0.00991303
fca-mir-146a-5p	hsa-miR-146a-5p	validated	NA	NA	tarbase	Degradome sequencing	positive		ENSG00000126522	ENSFCAG00000006929	101101529	ASL	argininosuccinate lyase	-2.33338	0.00373142	0.0100282
fca-mir-146a-5p	hsa-miR-146a-5p	validated	NA	NA	tarbase	Degradome sequencing	positive		ENSG00000172543	ENSFCAG00000005572	100144390	CTSW	cathepsin W	-2.59833	0.00378946	0.0101556
fca-mir-146a-5p	hsa-miR-146a-5p	validated	NA	NA	tarbase	Degradome sequencing	positive		ENSG00000167157	ENSFCAG00000004758	101095528	PRRX2	paired related homeobox 2	-2.29024	0.00382948	0.0102533
fca-mir-146a-5p	hsa-miR-146a-5p	predicted	microcosm	18.6473	NA	NA	NA	NA	ENSG00000204531	ENSFCAG00000001078	100174788	POU5F1	POU class 5 homeobox 1	-2.43117	0.00390037	0.0104139
fca-mir-146a-5p	hsa-miR-146a-5p	validated	NA	NA	tarbase	Degradome sequencing	positive		ENSG00000212993	ENSFCAG00000001078	100174788	POU5F1	POU class 5 homeobox 1	-2.43117	0.00390037	0.0104139
fca-mir-146a-5p	hsa-miR-146a-5p	predicted	pita	-9.86	NA	NA	NA	NA	ENSG00000112319	ENSFCAG00000011142	101097975	EYA4	EYA transcriptional coactivator and phosphatase 4	-5.36019	0.00395086	0.0105298
fca-mir-146a-5p	hsa-miR-146a-5p	validated	NA	NA	tarbase	Degradome sequencing	positive		ENSG00000139117	ENSFCAG00000029103	101092947	CPNE8	copine 8	-2.29309	0.00397179	0.0105771
fca-mir-146a-5p	hsa-miR-146a-5p	validated	NA	NA	tarbase	Degradome sequencing	negative		ENSG00000064225	ENSFCAG00000004261	101091552	ST3GAL6	ST3 beta-galactoside alpha-2,3-sialyltransferase 6	-3.34705	0.00401559	0.0106699
fca-mir-146a-5p	hsa-miR-146a-5p	validated	NA	NA	tarbase	Degradome sequencing	negative		ENSG00000116675	ENSFCAG00000008367	101084891	DNAJC6	DnaJ heat shock protein family (Hsp40) member C6	-2.48495	0.00409022	0.0108461
fca-mir-146a-5p	hsa-miR-146a-5p	validated	NA	NA	tarbase	Degradome sequencing	negative		ENSG00000114805	ENSFCAG00000012834	101087261	PLCH1	phospholipase C eta 1	-2.08362	0.00411288	0.0108961
fca-mir-146a-5p	hsa-miR-146a-5p	validated	NA	NA	tarbase	Degradome sequencing	positive		ENSG00000136944	ENSFCAG00000046069	101086098	LMX1B	LIM homeobox transcription factor 1 beta	-3.53036	0.00428571	0.0112821
fca-mir-146a-5p	hsa-miR-146a-5p	validated	NA	NA	tarbase	Degradome sequencing	positive		ENSG00000105605	ENSFCAG00000001567	101081939	CACNG7	calcium voltage-gated channel auxiliary subunit gamma 7	-2.80214	0.00431792	0.0113533
fca-mir-146a-5p	hsa-miR-146a-5p	validated	NA	NA	tarbase	Degradome sequencing	negative		ENSG00000165983	ENSFCAG00000013558	101090777	PTER	phosphotriesterase related	-4.20735	0.00434062	0.0114057
fca-mir-146a-5p	hsa-miR-146a-5p	validated	NA	NA	tarbase	Degradome sequencing	positive		ENSG00000183779	ENSFCAG00000043801	101100205	ZNF703	zinc finger protein 703	-2.39438	0.00440034	0.0115341
fca-mir-146a-5p	hsa-miR-146a-5p	validated	NA	NA	tarbase	Degradome sequencing	negative		ENSG00000126950	ENSFCAG00000044882	101086632	TMEM35A	transmembrane protein 35A	-4.5869	0.00454128	0.011858
fca-mir-146a-5p	hsa-miR-146a-5p	validated	NA	NA	tarbase	Degradome sequencing	positive		ENSG00000090539	ENSFCAG00000007799	101094693	CHRD	chordin	-2.2079	0.004594	0.0119695
fca-mir-146a-5p	hsa-miR-146a-5p	validated	NA	NA	tarbase	Degradome sequencing	negative		ENSG00000078081	ENSFCAG00000028212	101096666	LAMP3	lysosomal associated membrane protein 3	-2.52326	0.00460418	0.0119906
fca-mir-146a-5p	hsa-miR-146a-5p	validated	NA	NA	tarbase	Degradome sequencing	negative		ENSG00000164171	ENSFCAG00000012065	101090237	ITGA2	integrin subunit alpha 2	-2.56884	0.00469856	0.0121987
fca-mir-146a-5p	hsa-miR-146a-5p	validated	NA	NA	tarbase	Degradome sequencing	negative		ENSG00000164620	ENSFCAG00000006905	101101188	RELL2	RELT like 2	-2.79734	0.00495436	0.0127865
fca-mir-146a-5p	hsa-miR-146a-5p	validated	NA	NA	tarbase	Degradome sequencing	positive		ENSG00000121068	ENSFCAG00000008993	101090562	TBX2	T-box 2	-2.40314	0.00495792	0.0127945
fca-mir-146a-5p	hsa-miR-146a-5p	validated	NA	NA	tarbase	Degradome sequencing	positive		ENSG00000177943	ENSFCAG00000025055	101098589	MAMDC4	MAM domain containing 4	-3.44991	0.00497426	0.0128286
fca-mir-146a-5p	hsa-miR-146a-5p	validated	NA	NA	tarbase	Degradome sequencing	negative		ENSG00000166546	ENSFCAG00000015245	101084757	BEAN1	brain expressed associated with NEDD4 1	-2.31594	0.00504958	0.0129832
fca-mir-146a-5p	hsa-miR-146a-5p	validated	NA	NA	tarbase	Degradome sequencing	positive		ENSG00000206052	ENSFCAG00000004167	101097764	DOK6	docking protein 6	-2.16298	0.00517188	0.0132596
fca-mir-146a-5p	hsa-miR-146a-5p	validated	NA	NA	tarbase	Degradome sequencing	positive		ENSG00000157617	ENSFCAG00000012696	101094781	C2CD2	C2 calcium dependent domain containing 2	-2.11955	0.00517708	0.0132717
fca-mir-146a-5p	hsa-miR-146a-5p	validated	NA	NA	tarbase	Degradome sequencing	positive		ENSG00000111679	ENSFCAG00000004287	101087073	PTPN6	protein tyrosine phosphatase, non-receptor type 6	-2.57756	0.00517765	0.013272
fca-mir-146a-5p	hsa-miR-146a-5p	validated	NA	NA	tarbase	Degradome sequencing	positive		ENSG00000120708	ENSFCAG00000014342	101081357	TGFBI	transforming growth factor beta induced	-2.56903	0.00562412	0.014242
fca-mir-146a-5p	hsa-miR-146a-5p	validated	NA	NA	tarbase	Degradome sequencing	positive		ENSG00000115380	ENSFCAG00000000792	101094585	EFEMP1	EGF containing fibulin extracellular matrix protein 1	-2.01102	0.00564278	0.0142811
fca-mir-146a-5p	hsa-miR-146a-5p	validated	NA	NA	tarbase	Degradome sequencing	positive		ENSG00000074219	ENSFCAG00000001523	101098180	TEAD2	TEA domain transcription factor 2	-2.23806	0.00566739	0.0143339
fca-mir-146a-5p	hsa-miR-146a-5p	validated	NA	NA	tarbase	Degradome sequencing	positive		ENSG00000071282	ENSFCAG00000014723	101081203	LMCD1	LIM and cysteine rich domains 1	-2.20785	0.00574986	0.0145015
fca-mir-146a-5p	hsa-miR-146a-5p	validated	NA	NA	tarbase	Degradome sequencing	positive		ENSG00000131400	ENSFCAG00000000324	101088129	NAPSA	napsin A aspartic peptidase	-6.85875	0.00577902	0.014561
fca-mir-146a-5p	hsa-miR-146a-5p	validated	NA	NA	tarbase	Degradome sequencing	negative		ENSG00000162676	ENSFCAG00000005914	100127020	GFI1	growth factor independent 1 transcriptional repressor	-3.42203	0.00579431	0.0145906
fca-mir-146a-5p	hsa-miR-146a-5p	validated	NA	NA	tarbase	Degradome sequencing	positive		ENSG00000115112	ENSFCAG00000012143	101101152	TFCP2L1	transcription factor CP2 like 1	-2.26979	0.0058464	0.0147024
fca-mir-146a-5p	hsa-miR-146a-5p	validated	NA	NA	tarbase	Degradome sequencing	negative		ENSG00000232070	ENSFCAG00000025544	101093443	TMEM253	transmembrane protein 253	-16.7561	0.00598699	0.0150007
fca-mir-146a-5p	hsa-miR-146a-5p	validated	NA	NA	mirtarbase	PAR-CLIP	Functional MTI (Weak)	23592263	ENSG00000162882	ENSFCAG00000000276	101092928	HAAO	3-hydroxyanthranilate 3,4-dioxygenase	-2.69106	0.00618021	0.0154134
fca-mir-146a-5p	hsa-miR-146a-5p	validated	NA	NA	tarbase	Degradome sequencing	positive		ENSG00000197956	ENSFCAG00000040725	101083651	S100A6	S100 calcium binding protein A6	-2.5197	0.00629585	0.0156596
fca-mir-146a-5p	hsa-miR-146a-5p	validated	NA	NA	tarbase	Degradome sequencing	positive		ENSG00000168481	ENSFCAG00000005286	101089853	LGI3	leucine rich repeat LGI family member 3	-2.18817	0.00656352	0.0162171
fca-mir-146a-5p	hsa-miR-146a-5p	validated	NA	NA	tarbase	Degradome sequencing	positive		ENSG00000166428	ENSFCAG00000011100	101088418	PLD4	phospholipase D family member 4	-2.89248	0.00679425	0.016708
fca-mir-146a-5p	hsa-miR-146a-5p	validated	NA	NA	tarbase	Degradome sequencing	negative		ENSG00000204548	ENSFCAG00000035389	101087984	DEFB121	defensin beta 121	-3.18045	0.00680894	0.0167383
fca-mir-146a-5p	hsa-miR-146a-5p	validated	NA	NA	tarbase	Degradome sequencing	positive		ENSG00000213203	ENSFCAG00000028942	101094088	LOC101094088	GTPase IMAP family member 1	-15.0807	0.00687617	0.0168777
fca-mir-146a-5p	hsa-miR-146a-5p	validated	NA	NA	tarbase	Degradome sequencing	positive		ENSG00000166592	ENSFCAG00000026895	101087028	RRAD	RRAD, Ras related glycolysis inhibitor and calcium channel regulator	-2.25019	0.00689042	0.0169054
fca-mir-146a-5p	hsa-miR-146a-5p	validated	NA	NA	tarbase	Degradome sequencing	positive		ENSG00000106038	ENSFCAG00000023523	101084017	EVX1	even-skipped homeobox 1	-36.6812	0.00689854	0.016921
fca-mir-146a-5p	hsa-miR-146a-5p	validated	NA	NA	tarbase	Degradome sequencing	positive		ENSG00000162437	ENSFCAG00000022781	101080310	RAVER2	ribonucleoprotein, PTB binding 2	-2.018	0.00690778	0.0169393
fca-mir-146a-5p	hsa-miR-146a-5p	validated	NA	NA	tarbase	Degradome sequencing	positive		ENSG00000181444	ENSFCAG00000011431	101092596	ZNF467	zinc finger protein 467	-2.85151	0.00697979	0.0170896
fca-mir-146a-5p	hsa-miR-146a-5p	validated	NA	NA	tarbase	Degradome sequencing	positive		ENSG00000018610	ENSFCAG00000035066	101082887	CXHXorf56	chromosome X CXorf56 homolog	-2.03292	0.00708168	0.0173066
fca-mir-146a-5p	hsa-miR-146a-5p	validated	NA	NA	tarbase	Degradome sequencing	positive		ENSG00000257017	ENSFCAG00000005828	100144610	HP	haptoglobin	-3.14102	0.0070937	0.017333
fca-mir-146a-5p	hsa-miR-146a-5p	validated	NA	NA	tarbase	Degradome sequencing	negative		ENSG00000261701	ENSFCAG00000005828	100144610	HP	haptoglobin	-3.14102	0.0070937	0.017333
fca-mir-146a-5p	hsa-miR-146a-5p	validated	NA	NA	tarbase	Degradome sequencing	positive		ENSG00000180767	ENSFCAG00000032669	101093089	CHST13	carbohydrate sulfotransferase 13	-2.01202	0.00733863	0.0178544
fca-mir-146a-5p	hsa-miR-146a-5p	validated	NA	NA	tarbase	Degradome sequencing	positive		ENSG00000066382	ENSFCAG00000001706	101085494	MPPED2	metallophosphoesterase domain containing 2	-2.02225	0.00746139	0.018111
fca-mir-146a-5p	hsa-miR-146a-5p	validated	NA	NA	tarbase	Degradome sequencing	positive		ENSG00000110931	ENSFCAG00000012453	101097674	CAMKK2	calcium/calmodulin dependent protein kinase kinase 2	-2.08128	0.00761212	0.0184317
fca-mir-146a-5p	hsa-miR-146a-5p	predicted	diana_microt	0.826	NA	NA	NA	NA	ENSG00000168621	ENSFCAG00000037326	101097871	GDNF	glial cell derived neurotrophic factor	-2.44325	0.00836195	0.019984
fca-mir-146a-5p	hsa-miR-146a-5p	validated	NA	NA	tarbase	Degradome sequencing	negative		ENSG00000176956	ENSFCAG00000010480	101087968	LY6H	lymphocyte antigen 6 family member H	-5.97739	0.00860583	0.0204663
fca-mir-146a-5p	hsa-miR-146a-5p	validated	NA	NA	tarbase	Degradome sequencing	positive		ENSG00000107147	ENSFCAG00000018193	101091413	KCNT1	potassium sodium-activated channel subfamily T member 1	-2.06215	0.0087779	0.0208153
fca-mir-146a-5p	hsa-miR-146a-5p	validated	NA	NA	tarbase	Degradome sequencing	positive		ENSG00000114200	ENSFCAG00000030105	493960	BCHE	butyrylcholinesterase	-2.43208	0.00904179	0.0213526
fca-mir-146a-5p	hsa-miR-146a-5p	validated	NA	NA	tarbase	Degradome sequencing	negative		ENSG00000112299	ENSFCAG00000043054	101096984	LOC101096984	pantetheinase	-2.05777	0.00959003	0.0224605
fca-mir-146a-5p	hsa-miR-146a-5p	validated	NA	NA	tarbase	Degradome sequencing	positive		ENSG00000151650	ENSFCAG00000031018	101088619	VENTX	VENT homeobox	-2.89369	0.0096767	0.022634
fca-mir-146a-5p	hsa-miR-146a-5p	validated	NA	NA	tarbase	Degradome sequencing	positive		ENSG00000162078	ENSFCAG00000052804	101100688	ZG16B	zymogen granule protein 16B	-2.89257	0.0101719	0.023617
fca-mir-146a-5p	hsa-miR-146a-5p	predicted	diana_microt	0.874	NA	NA	NA	NA	ENSG00000022355	ENSFCAG00000008133	100286792	GABRA1	gamma-aminobutyric acid type A receptor alpha1 subunit	-4.88978	0.0102233	0.023719
fca-mir-146a-5p	hsa-miR-146a-5p	validated	NA	NA	tarbase	Degradome sequencing//Degradome sequencing	positive		ENSG00000120068	ENSFCAG00000036979	105261182	HOXB8	homeobox B8	-5.07695	0.0109277	0.0250855
fca-mir-146a-5p	hsa-miR-146a-5p	validated	NA	NA	tarbase	Degradome sequencing	positive		ENSG00000168447	ENSFCAG00000005173	101099767	SCNN1B	sodium channel epithelial 1 beta subunit	-2.34412	0.0110335	0.0252874
fca-mir-146a-5p	hsa-miR-146a-5p	validated	NA	NA	tarbase	Degradome sequencing	positive		ENSG00000135047	ENSFCAG00000002162	101082891	LOC101082891	cathepsin L1-like	-14.8763	0.0111053	0.0254098
fca-mir-146a-5p	hsa-miR-146a-5p	validated	NA	NA	tarbase	Degradome sequencing	positive		ENSG00000205436	ENSFCAG00000010009	101084634	EXOC3L4	exocyst complex component 3 like 4	-3.50511	0.0111865	0.0255752
fca-mir-146a-5p	hsa-miR-146a-5p	validated	NA	NA	tarbase	Degradome sequencing	positive		ENSG00000110446	ENSFCAG00000013670	101082776	SLC15A3	solute carrier family 15 member 3	-2.65859	0.0113565	0.0259183
fca-mir-146a-5p	hsa-miR-146a-5p	validated	NA	NA	tarbase	Degradome sequencing	positive		ENSG00000166006	ENSFCAG00000024443	101086322	KCNC2	potassium voltage-gated channel subfamily C member 2	-2.01121	0.0124037	0.0279437
fca-mir-146a-5p	hsa-miR-146a-5p	validated	NA	NA	tarbase	Degradome sequencing	positive		ENSG00000179604	ENSFCAG00000033509	101092563	CDC42EP4	CDC42 effector protein 4	-2.01635	0.0130031	0.0291064
fca-mir-146a-5p	hsa-miR-146a-5p	validated	NA	NA	tarbase	Degradome sequencing	negative		ENSG00000103742	ENSFCAG00000011466	101095499	IGDCC4	immunoglobulin superfamily DCC subclass member 4	-2.45553	0.0133741	0.0297927
fca-mir-146a-5p	hsa-miR-146a-5p	predicted	diana_microt	0.866	NA	NA	NA	NA	ENSG00000172061	ENSFCAG00000031861	101090711	LRRC15	leucine rich repeat containing 15	-3.5854	0.0139495	0.0308922
fca-mir-146a-5p	hsa-miR-146a-5p	validated	NA	NA	tarbase	Degradome sequencing	positive		ENSG00000204128	ENSFCAG00000046773	111561916	CC1H2orf72	chromosome C1 C2orf72 homolog	-3.07501	0.0141116	0.0312152
fca-mir-146a-5p	hsa-miR-146a-5p	validated	NA	NA	tarbase	Degradome sequencing	positive		ENSG00000109436	ENSFCAG00000000874	101097890	TBC1D9	TBC1 domain family member 9	-2.44406	0.0143406	0.031646
fca-mir-146a-5p	hsa-miR-146a-5p	validated	NA	NA	tarbase	Degradome sequencing	positive		ENSG00000143257	ENSFCAG00000000497	101088457	LOC101088457	apolipoprotein A-II	-3.34466	0.0151011	0.0329967
fca-mir-146a-5p	hsa-miR-146a-5p	validated	NA	NA	tarbase	Degradome sequencing	negative		ENSG00000134138	ENSFCAG00000037224	101094023	MEIS2	Meis homeobox 2	-2.15269	0.0156415	0.0339963
fca-mir-146a-5p	hsa-miR-146a-5p	validated_predicted	diana_microt	0.968	tarbase	Degradome sequencing	positive		ENSG00000123843	ENSFCAG00000013839	101095148	C4BPB	complement component 4 binding protein beta	-3.50832	0.0156697	0.0340342
fca-mir-146a-5p	hsa-miR-146a-5p	validated	NA	NA	tarbase	Degradome sequencing	negative		ENSG00000164691	ENSFCAG00000014702	101092765	TAGAP	T-cell activation RhoGTPase activating protein	-2.11187	0.0164886	0.0355251
fca-mir-146a-5p	hsa-miR-146a-5p	validated	NA	NA	tarbase	Degradome sequencing	positive		ENSG00000196739	ENSFCAG00000044114	101098263	COL27A1	collagen type XXVII alpha 1 chain	-2.22995	0.0174992	0.0373489
fca-mir-146a-5p	hsa-miR-146a-5p	validated	NA	NA	mirtarbase	PAR-CLIP	Functional MTI (Weak)	21572407	ENSG00000141682	ENSFCAG00000042068	102900397	PMAIP1	phorbol-12-myristate-13-acetate-induced protein 1	-2.80253	0.0178043	0.0378957
fca-mir-146a-5p	hsa-miR-146a-5p	validated	NA	NA	tarbase	Degradome sequencing	positive		ENSG00000179855	ENSFCAG00000007137	101088817	GIPC3	GIPC PDZ domain containing family member 3	-5.28175	0.018096	0.0384368
fca-mir-146a-5p	hsa-miR-146a-5p	validated	NA	NA	mirtarbase	Microarray	Functional MTI (Weak)	18057241	ENSG00000133574	ENSFCAG00000041619	105259729	LOC105259729	GTPase IMAP family member 4-like	-4.02529	0.0184586	0.0390883
fca-mir-146a-5p	hsa-miR-146a-5p	validated	NA	NA	tarbase	Degradome sequencing	positive		ENSG00000183778	ENSFCAG00000004673	101098248	B3GALT5	beta-1,3-galactosyltransferase 5	-2.42971	0.0212431	0.0439876
fca-mir-146a-5p	hsa-miR-146a-5p	validated	NA	NA	tarbase	Degradome sequencing	positive		ENSG00000119147	ENSFCAG00000023685	101099368	CA3H2orf40	chromosome A3 C2orf40 homolog	-2.40801	0.0213542	0.0441871
fca-mir-146a-5p	hsa-miR-146a-5p	validated_predicted	diana_microt	0.903	mirtarbase	Luciferase reporter assay//qRT-PCR//Western blot	Functional MTI	27241555	ENSG00000081479	ENSFCAG00000006116	101087337	LRP2	LDL receptor related protein 2	-2.19643	0.0218319	0.0450086
fca-mir-146a-5p	hsa-miR-146a-5p	validated	NA	NA	tarbase	Degradome sequencing	positive		ENSG00000063515	ENSFCAG00000042776	109493301	GSC2	goosecoid homeobox 2	-2.59894	0.0223295	0.0458893
fca-mir-146a-5p	hsa-miR-146a-5p	validated	NA	NA	tarbase	Degradome sequencing	positive		ENSG00000196754	ENSFCAG00000038959	101082878	S100A2	S100 calcium binding protein A2	-3.02234	0.0226398	0.0464305
fca-mir-146a-5p	hsa-miR-146a-5p	validated	NA	NA	tarbase	Degradome sequencing	positive		ENSG00000141639	ENSFCAG00000012154	101092057	MAPK4	mitogen-activated protein kinase 4	-3.02072	0.0244966	0.049709
fca-mir-146b-5p	hsa-miR-146b-5p	validated	NA	NA	tarbase	Degradome sequencing	positive		ENSG00000163399	ENSFCAG00000013378	101083695	ATP1A1	ATPase Na+/K+ transporting subunit alpha 1	-2.15543	4.95e-15	7.67e-13
fca-mir-146b-5p	hsa-miR-146b-5p	validated_predicted	diana_microt	0.879	tarbase	Degradome sequencing	positive		ENSG00000055609	ENSFCAG00000008632	101084095	KMT2C	lysine methyltransferase 2C	-2.11928	8.84e-14	8.89e-12
fca-mir-146b-5p	hsa-miR-146b-5p	validated	NA	NA	tarbase	Degradome sequencing	positive		ENSG00000122729	ENSFCAG00000001293	101095526	ACO1	aconitase 1	-2.05176	2.13e-13	1.9e-11
fca-mir-146b-5p	hsa-miR-146b-5p	predicted	diana_microt	0.885	NA	NA	NA	NA	ENSG00000188735	ENSFCAG00000013182	101093967	TMEM120B	transmembrane protein 120B	-2.40895	8.69e-12	4.67e-10
fca-mir-146b-5p	hsa-miR-146b-5p	validated	NA	NA	tarbase	Degradome sequencing	positive		ENSG00000128595	ENSFCAG00000034966	101101553	CALU	calumenin	-2.00998	4.26e-11	1.8e-09
fca-mir-146b-5p	hsa-miR-146b-5p	validated_predicted	diana_microt	0.988	tarbase	Degradome sequencing	positive		ENSG00000159167	ENSFCAG00000026611	101083584	STC1	stanniocalcin 1	-5.21773	5.87e-11	2.38e-09
fca-mir-146b-5p	hsa-miR-146b-5p	predicted	diana_microt	0.998	NA	NA	NA	NA	ENSG00000118263	ENSFCAG00000002514	101091038	KLF7	Kruppel like factor 7	-2.07966	2.03e-10	6.89e-09
fca-mir-146b-5p	hsa-miR-146b-5p	predicted	diana_microt	0.834	NA	NA	NA	NA	ENSG00000185920	ENSFCAG00000011205	101085077	PTCH1	patched 1	-3.50012	2.17e-10	7.25e-09
fca-mir-146b-5p	hsa-miR-146b-5p	validated	NA	NA	tarbase	Degradome sequencing	positive		ENSG00000171492	ENSFCAG00000012994	101083608	LRRC8D	leucine rich repeat containing 8 VRAC subunit D	-2.42533	4.52e-10	1.4e-08
fca-mir-146b-5p	hsa-miR-146b-5p	validated	NA	NA	tarbase	Degradome sequencing	positive		ENSG00000140443	ENSFCAG00000018164	100500937	IGF1R	insulin like growth factor 1 receptor	-2.08492	5.05e-10	1.52e-08
fca-mir-146b-5p	hsa-miR-146b-5p	predicted	diana_microt	0.827	NA	NA	NA	NA	ENSG00000167552	ENSFCAG00000038056	101096902	LOC101096902	tubulin alpha-1A chain	-2.58471	6.45e-10	1.89e-08
fca-mir-146b-5p	hsa-miR-146b-5p	validated_predicted	diana_microt	0.884	tarbase	Degradome sequencing	positive		ENSG00000162704	ENSFCAG00000015611	101088207	ARPC5	actin related protein 2/3 complex subunit 5	-2.08933	3.09e-09	7.01e-08
fca-mir-146b-5p	hsa-miR-146b-5p	predicted	diana_microt	0.826	NA	NA	NA	NA	ENSG00000104219	ENSFCAG00000000587	101081038	ZDHHC2	zinc finger DHHC-type containing 2	-3.9985	4.22e-09	9.13e-08
fca-mir-146b-5p	hsa-miR-146b-5p	validated	NA	NA	tarbase	Degradome sequencing	positive		ENSG00000131711	ENSFCAG00000005451	101095713	MAP1B	microtubule associated protein 1B	-2.41442	1.15e-08	2.12e-07
fca-mir-146b-5p	hsa-miR-146b-5p	validated	NA	NA	tarbase	Degradome sequencing//Degradome sequencing//Degradome sequencing//Degradome sequencing//Degradome sequencing//Degradome sequencing	positive		ENSG00000159388	ENSFCAG00000043254	101082205	BTG2	BTG anti-proliferation factor 2	-2.91924	1.97e-08	3.39e-07
fca-mir-146b-5p	hsa-miR-146b-5p	predicted	diana_microt	0.827	NA	NA	NA	NA	ENSG00000167552	ENSFCAG00000038056	101096402	LOC101096402	tubulin alpha-1B chain	-2.37376	3.6e-08	5.69e-07
fca-mir-146b-5p	hsa-miR-146b-5p	validated	NA	NA	tarbase	Degradome sequencing	positive		ENSG00000176845	ENSFCAG00000027851	101084587	METRNL	meteorin like, glial cell differentiation regulator	-2.48518	5.67e-08	8.38e-07
fca-mir-146b-5p	hsa-miR-146b-5p	validated	NA	NA	tarbase	Degradome sequencing	positive		ENSG00000129595	ENSFCAG00000008228	101095883	EPB41L4A	erythrocyte membrane protein band 4.1 like 4A	-2.74489	6.04e-08	8.83e-07
fca-mir-146b-5p	hsa-miR-146b-5p	validated	NA	NA	tarbase	Degradome sequencing//Degradome sequencing	positive		ENSG00000187605	ENSFCAG00000024678	101083580	TET3	tet methylcytosine dioxygenase 3	-3.10945	8.62e-08	1.2e-06
fca-mir-146b-5p	hsa-miR-146b-5p	validated	NA	NA	tarbase	Degradome sequencing	positive		ENSG00000179240	ENSFCAG00000025300	102900095	GVQW3	GVQW motif containing 3	-2.00977	1.01e-07	1.37e-06
fca-mir-146b-5p	hsa-miR-146b-5p	predicted	pita	-10.54	NA	NA	NA	NA	ENSG00000065970	ENSFCAG00000002323	101096490	FOXJ2	forkhead box J2	-2.86002	1.08e-07	1.45e-06
fca-mir-146b-5p	hsa-miR-146b-5p	predicted	pita	-11.68	NA	NA	NA	NA	ENSG00000152977	ENSFCAG00000007061	101083197	ZIC1	Zic family member 1	-85.6347	1.27e-07	1.67e-06
fca-mir-146b-5p	hsa-miR-146b-5p	predicted	diana_microt	0.968	NA	NA	NA	NA	ENSG00000085185	ENSFCAG00000031869	101081199	BCORL1	BCL6 corepressor like 1	-2.04631	1.78e-07	2.23e-06
fca-mir-146b-5p	hsa-miR-146b-5p	predicted	diana_microt	0.847	NA	NA	NA	NA	ENSG00000130844	ENSFCAG00000040324	101082706	ZNF331	zinc finger protein 331	-2.09629	2.24e-07	2.71e-06
fca-mir-146b-5p	hsa-miR-146b-5p	validated	NA	NA	tarbase	Degradome sequencing	positive		ENSG00000187498	ENSFCAG00000014784	101096030	COL4A1	collagen type IV alpha 1 chain	-4.4797	2.24e-07	2.71e-06
fca-mir-146b-5p	hsa-miR-146b-5p	predicted	diana_microt	0.819	NA	NA	NA	NA	ENSG00000198846	ENSFCAG00000005993	101082974	TOX	thymocyte selection associated high mobility group box	-2.10766	2.27e-07	2.73e-06
fca-mir-146b-5p	hsa-miR-146b-5p	predicted	pita	-10.99	NA	NA	NA	NA	ENSG00000153707	ENSFCAG00000024457	101094634	PTPRD	protein tyrosine phosphatase, receptor type D	-2.52616	2.27e-07	2.73e-06
fca-mir-146b-5p	hsa-miR-146b-5p	validated	NA	NA	tarbase	Degradome sequencing	positive		ENSG00000196924	ENSFCAG00000011393	101082637	FLNA	filamin A	-2.63384	4.38e-07	4.71e-06
fca-mir-146b-5p	hsa-miR-146b-5p	predicted	diana_microt	0.893	NA	NA	NA	NA	ENSG00000140538	ENSFCAG00000014965	101085548	NTRK3	neurotrophic receptor tyrosine kinase 3	-2.6059	4.65e-07	4.96e-06
fca-mir-146b-5p	hsa-miR-146b-5p	predicted	diana_microt	0.806	NA	NA	NA	NA	ENSG00000147459	ENSFCAG00000011883	101082055	DOCK5	dedicator of cytokinesis 5	-2.60777	6.69e-07	6.77e-06
fca-mir-146b-5p	hsa-miR-146b-5p	validated	NA	NA	tarbase	Degradome sequencing	positive		ENSG00000106683	ENSFCAG00000009702	101097861	LIMK1	LIM domain kinase 1	-2.28835	1.18e-06	1.09e-05
fca-mir-146b-5p	hsa-miR-146b-5p	validated	NA	NA	tarbase	Degradome sequencing	positive		ENSG00000177606	ENSFCAG00000024972	101097261	JUN	Jun proto-oncogene, AP-1 transcription factor subunit	-3.15096	1.21e-06	1.12e-05
fca-mir-146b-5p	hsa-miR-146b-5p	predicted	pita	-15.72	NA	NA	NA	NA	ENSG00000142961	ENSFCAG00000008001	101082764	MOB3C	MOB kinase activator 3C	-2.337	1.66e-06	1.46e-05
fca-mir-146b-5p	hsa-miR-146b-5p	predicted	pita	-9.8	NA	NA	NA	NA	ENSG00000121966	ENSFCAG00000015575	493676	CXCR4	C-X-C motif chemokine receptor 4	-2.77863	1.72e-06	1.51e-05
fca-mir-146b-5p	hsa-miR-146b-5p	predicted	pita	-10.24	NA	NA	NA	NA	ENSG00000172379	ENSFCAG00000012936	101087746	ARNT2	aryl hydrocarbon receptor nuclear translocator 2	-3.99109	2.08e-06	1.77e-05
fca-mir-146b-5p	hsa-miR-146b-5p	predicted	diana_microt	0.816	NA	NA	NA	NA	ENSG00000119917	ENSFCAG00000045013	101099402	IFIT3	interferon induced protein with tetratricopeptide repeats 3	-3.40503	3.13e-06	2.5e-05
fca-mir-146b-5p	hsa-miR-146b-5p	predicted	pita	-9.45	NA	NA	NA	NA	ENSG00000171206	ENSFCAG00000028572	101082095	TRIM8	tripartite motif containing 8	-2.0952	3.4e-06	2.67e-05
fca-mir-146b-5p	hsa-miR-146b-5p	predicted	diana_microt	0.828	NA	NA	NA	NA	ENSG00000169031	ENSFCAG00000044595	101087512	COL4A3	collagen type IV alpha 3 chain	-2.22624	3.78e-06	2.92e-05
fca-mir-146b-5p	hsa-miR-146b-5p	validated	NA	NA	tarbase	Degradome sequencing//Degradome sequencing	positive		ENSG00000111371	ENSFCAG00000013535	101083092	SLC38A1	solute carrier family 38 member 1	-4.05503	3.85e-06	2.97e-05
fca-mir-146b-5p	hsa-miR-146b-5p	validated	NA	NA	tarbase	Degradome sequencing	positive		ENSG00000213923	ENSFCAG00000002814	101101321	LOC101101321	casein kinase I	-2.2031	4.17e-06	3.18e-05
fca-mir-146b-5p	hsa-miR-146b-5p	validated	NA	NA	tarbase	Degradome sequencing	positive		ENSG00000182158	ENSFCAG00000000648	101100293	CREB3L2	cAMP responsive element binding protein 3 like 2	-2.53925	6.82e-06	4.82e-05
fca-mir-146b-5p	hsa-miR-146b-5p	validated	NA	NA	mirtarbase	Luciferase reporter assay	Functional MTI	18504431	ENSG00000109320	ENSFCAG00000007557	100142683	NFKB1	nuclear factor kappa B subunit 1	-4.14926	6.99e-06	4.92e-05
fca-mir-146b-5p	hsa-miR-146b-5p	validated_predicted	miranda	-1.1419	tarbase	Degradome sequencing	positive		ENSG00000004799	ENSFCAG00000028642	101092256	PDK4	pyruvate dehydrogenase kinase 4	-2.10606	8.47e-06	5.77e-05
fca-mir-146b-5p	hsa-miR-146b-5p	predicted	miranda	-1.1621	NA	NA	NA	NA	ENSG00000177426	ENSFCAG00000029898	101084747	TGIF1	TGFB induced factor homeobox 1	-3.0025	1.15e-05	7.45e-05
fca-mir-146b-5p	hsa-miR-146b-5p	predicted	diana_microt	0.81	NA	NA	NA	NA	ENSG00000112144	ENSFCAG00000005238	101085288	ICK	intestinal cell kinase	-2.15075	1.67e-05	0.000102677
fca-mir-146b-5p	hsa-miR-146b-5p	predicted	diana_microt	0.903	NA	NA	NA	NA	ENSG00000171132	ENSFCAG00000005102	101100958	PRKCE	protein kinase C epsilon	-2.39885	1.94e-05	0.000116804
fca-mir-146b-5p	hsa-miR-146b-5p	validated	NA	NA	mirtarbase	HITS-CLIP	Functional MTI (Weak)	23824327	ENSG00000151690	ENSFCAG00000005191	101082334	MFSD6	major facilitator superfamily domain containing 6	-2.74923	2.51e-05	0.000145519
fca-mir-146b-5p	hsa-miR-146b-5p	validated	NA	NA	mirtarbase	Luciferase reporter assay//qRT-PCR//Western blot	Functional MTI	25760482	ENSG00000146648	ENSFCAG00000015468	100510799	EGFR	epidermal growth factor receptor	-2.32339	2.68e-05	0.000154114
fca-mir-146b-5p	hsa-miR-146b-5p	predicted	diana_microt	0.909	NA	NA	NA	NA	ENSG00000110900	ENSFCAG00000042291	101090448	TSPAN11	tetraspanin 11	-2.72256	2.77e-05	0.000157881
fca-mir-146b-5p	hsa-miR-146b-5p	predicted	diana_microt	0.879	NA	NA	NA	NA	ENSG00000106688	ENSFCAG00000023590	101099844	SLC1A1	solute carrier family 1 member 1	-2.29763	3.31e-05	0.000183519
fca-mir-146b-5p	hsa-miR-146b-5p	validated	NA	NA	mirtarbase	PAR-CLIP	Functional MTI (Weak)	23592263	ENSG00000133816	ENSFCAG00000024810	101091046	LOC101091046	F-actin-monooxygenase MICAL2	-2.35274	3.64e-05	0.000199638
fca-mir-146b-5p	hsa-miR-146b-5p	validated	NA	NA	mirtarbase	PAR-CLIP	Functional MTI (Weak)	23592263	ENSG00000133816	ENSFCAG00000024810	101091046	LOC101091046	F-actin-monooxygenase MICAL2	-2.35274	3.64e-05	0.000199638
fca-mir-146b-5p	hsa-miR-146b-5p	predicted	pita	-12.91	NA	NA	NA	NA	ENSG00000162738	ENSFCAG00000003929	101094645	VANGL2	VANGL planar cell polarity protein 2	-3.17708	9.33e-05	0.000446415
fca-mir-146b-5p	hsa-miR-146b-5p	validated	NA	NA	tarbase	Degradome sequencing	positive		ENSG00000159217	ENSFCAG00000002454	101096428	IGF2BP1	insulin like growth factor 2 mRNA binding protein 1	-3.14709	0.000102621	0.000482742
fca-mir-146b-5p	hsa-miR-146b-5p	predicted	diana_microt	0.809	NA	NA	NA	NA	ENSG00000100625	ENSFCAG00000026109	101081640	SIX4	SIX homeobox 4	-3.35935	0.000117201	0.000540771
fca-mir-146b-5p	hsa-miR-146b-5p	validated	NA	NA	mirtarbase	PAR-CLIP	Functional MTI (Weak)	22100165	ENSG00000104332	ENSFCAG00000033649	101083585	SFRP1	secreted frizzled related protein 1	-3.65197	0.000224368	0.000936286
fca-mir-146b-5p	hsa-miR-146b-5p	validated	NA	NA	tarbase	Degradome sequencing	positive		ENSG00000173218	ENSFCAG00000010493	101082425	VANGL1	VANGL planar cell polarity protein 1	-2.01414	0.000240115	0.000991467
fca-mir-146b-5p	hsa-miR-146b-5p	validated	NA	NA	tarbase	Degradome sequencing	positive		ENSG00000197461	ENSFCAG00000026159	101087287	PDGFA	platelet derived growth factor subunit A	-2.06877	0.000256323	0.00104634
fca-mir-146b-5p	hsa-miR-146b-5p	predicted	diana_microt	0.826	NA	NA	NA	NA	ENSG00000164161	ENSFCAG00000018108	101087058	HHIP	hedgehog interacting protein	-2.93971	0.000293222	0.00117211
fca-mir-146b-5p	hsa-miR-146b-5p	validated	NA	NA	tarbase	Degradome sequencing	positive		ENSG00000184349	ENSFCAG00000037704	101085951	EFNA5	ephrin A5	-3.85443	0.000293741	0.00117386
fca-mir-146b-5p	hsa-miR-146b-5p	predicted	diana_microt	0.809	NA	NA	NA	NA	ENSG00000160223	ENSFCAG00000006687	101091550	ICOSLG	inducible T-cell costimulator ligand	-2.10839	0.000310028	0.00122901
fca-mir-146b-5p	hsa-miR-146b-5p	validated_predicted	diana_microt	0.867	tarbase	Degradome sequencing	positive		ENSG00000182752	ENSFCAG00000011481	101089154	PAPPA	pappalysin 1	-3.07646	0.00038529	0.00147999
fca-mir-146b-5p	hsa-miR-146b-5p	predicted	diana_microt	0.872	NA	NA	NA	NA	ENSG00000118922	ENSFCAG00000010313	101084926	KLF12	Kruppel like factor 12	-2.8317	0.000388439	0.00149041
fca-mir-146b-5p	hsa-miR-146b-5p	predicted	pita	-9.95	NA	NA	NA	NA	ENSG00000005379	ENSFCAG00000012264	101097358	TSPOAP1	TSPO associated protein 1	-2.59491	0.000396891	0.00151635
fca-mir-146b-5p	hsa-miR-146b-5p	validated	NA	NA	tarbase	Degradome sequencing	positive		ENSG00000149639	ENSFCAG00000012961	101095408	SOGA1	suppressor of glucose, autophagy associated 1	-3.16604	0.000500551	0.00184647
fca-mir-146b-5p	hsa-miR-146b-5p	predicted	diana_microt	0.882	NA	NA	NA	NA	ENSG00000169129	ENSFCAG00000000634	101081930	AFAP1L2	actin filament associated protein 1 like 2	-2.72187	0.000510151	0.00187754
fca-mir-146b-5p	hsa-miR-146b-5p	predicted	diana_microt	0.942	NA	NA	NA	NA	ENSG00000123560	ENSFCAG00000029818	101098610	PLP1	proteolipid protein 1	-2.51422	0.000608	0.00218139
fca-mir-146b-5p	hsa-miR-146b-5p	validated_predicted	diana_microt	0.882	tarbase	Degradome sequencing	positive		ENSG00000106003	ENSFCAG00000008558	101092320	LFNG	LFNG O-fucosylpeptide 3-beta-N-acetylglucosaminyltransferase	-2.63176	0.00065902	0.00233379
fca-mir-146b-5p	hsa-miR-146b-5p	predicted	pita	-11	NA	NA	NA	NA	ENSG00000136842	ENSFCAG00000001203	101082350	TMOD1	tropomodulin 1	-2.17028	0.000742959	0.00257757
fca-mir-146b-5p	hsa-miR-146b-5p	validated	NA	NA	tarbase	Degradome sequencing	positive		ENSG00000103855	ENSFCAG00000006344	101087927	CD276	CD276 molecule	-2.79723	0.000965075	0.00320771
fca-mir-146b-5p	hsa-miR-146b-5p	validated	NA	NA	mirtarbase	Luciferase reporter assay//qRT-PCR//Western blot	Functional MTI	26282166	ENSG00000125618	ENSFCAG00000009580	101096468	PAX8	paired box 8	-2.17869	0.0010057	0.00332266
fca-mir-146b-5p	hsa-miR-146b-5p	predicted	pita	-9.81	NA	NA	NA	NA	ENSG00000116962	ENSFCAG00000011029	101081166	NID1	nidogen 1	-2.13057	0.00105514	0.00345816
fca-mir-146b-5p	hsa-miR-146b-5p	validated	NA	NA	mirtarbase	PAR-CLIP	Functional MTI (Weak)	22100165	ENSG00000144057	ENSFCAG00000026742	101098620	ST6GAL2	ST6 beta-galactoside alpha-2,6-sialyltransferase 2	-2.07702	0.00109186	0.00355578
fca-mir-146b-5p	hsa-miR-146b-5p	validated	NA	NA	tarbase	Degradome sequencing	positive		ENSG00000100714	ENSFCAG00000007812	101086816	MTHFD1	methylenetetrahydrofolate dehydrogenase, cyclohydrolase and formyltetrahydrofolate synthetase 1	-2.19563	0.00110113	0.00358311
fca-mir-146b-5p	hsa-miR-146b-5p	validated	NA	NA	tarbase	Degradome sequencing	positive		ENSG00000146386	ENSFCAG00000030650	101085546	ABRACL	ABRA C-terminal like	-3.58122	0.00120976	0.0038772
fca-mir-146b-5p	hsa-miR-146b-5p	predicted	diana_microt	0.962	NA	NA	NA	NA	ENSG00000168772	ENSFCAG00000044981	105260512	CXXC4	CXXC finger protein 4	-2.40721	0.00134021	0.00422494
fca-mir-146b-5p	hsa-miR-146b-5p	predicted	diana_microt	0.816	NA	NA	NA	NA	ENSG00000119917	ENSFCAG00000045013	105259606	IFIT1B	interferon induced protein with tetratricopeptide repeats 1B	-3.10012	0.0013487	0.00424611
fca-mir-146b-5p	hsa-miR-146b-5p	predicted	diana_microt	0.862	NA	NA	NA	NA	ENSG00000205777	ENSFCAG00000050410	102902504	GAGE10	G antigen 10	-2.18891	0.00143829	0.0044829
fca-mir-146b-5p	hsa-miR-146b-5p	predicted	diana_microt	0.904	NA	NA	NA	NA	ENSG00000169855	ENSFCAG00000014501	101093131	ROBO1	roundabout guidance receptor 1	-3.1012	0.00150795	0.00465807
fca-mir-146b-5p	hsa-miR-146b-5p	predicted	diana_microt	0.868	NA	NA	NA	NA	ENSG00000123095	ENSFCAG00000042690	101100733	BHLHE41	basic helix-loop-helix family member e41	-2.26082	0.00178897	0.0053744
fca-mir-146b-5p	hsa-miR-146b-5p	validated	NA	NA	tarbase	Degradome sequencing	positive		ENSG00000204262	ENSFCAG00000014741	101100072	COL5A2	collagen type V alpha 2 chain	-2.10623	0.00209064	0.00614551
fca-mir-146b-5p	hsa-miR-146b-5p	predicted	diana_microt	0.836	NA	NA	NA	NA	ENSG00000052850	ENSFCAG00000005620	101083878	ALX4	ALX homeobox 4	-2.31115	0.0021786	0.00636103
fca-mir-146b-5p	hsa-miR-146b-5p	predicted	miranda	-1.1842	NA	NA	NA	NA	ENSG00000243978	ENSFCAG00000040955	101091429	RTL9	retrotransposon Gag like 9	-13.6959	0.00223274	0.00649465
fca-mir-146b-5p	hsa-miR-146b-5p	validated	NA	NA	mirtarbase	Microarray//qRT-PCR	Functional MTI (Weak)	22815788	ENSG00000115598	ENSFCAG00000030964	101085113	IL1RL2	interleukin 1 receptor like 2	-3.00097	0.00228586	0.00663503
fca-mir-146b-5p	hsa-miR-146b-5p	predicted	diana_microt	0.887	NA	NA	NA	NA	ENSG00000137558	ENSFCAG00000035893	101082374	PI15	peptidase inhibitor 15	-2.76716	0.00262687	0.00745932
fca-mir-146b-5p	hsa-miR-146b-5p	predicted	diana_microt	0.894	NA	NA	NA	NA	ENSG00000102053	ENSFCAG00000032299	101093258	ZC3H12B	zinc finger CCCH-type containing 12B	-8.31568	0.0028863	0.00806764
fca-mir-146b-5p	hsa-miR-146b-5p	validated	NA	NA	tarbase	Degradome sequencing	positive		ENSG00000160888	ENSFCAG00000000485	101094574	IER2	immediate early response 2	-2.01122	0.00307469	0.00851866
fca-mir-146b-5p	hsa-miR-146b-5p	predicted	diana_microt	0.805	NA	NA	NA	NA	ENSG00000182324	ENSFCAG00000037540	101095297	KCNJ14	potassium voltage-gated channel subfamily J member 14	-2.26752	0.00308958	0.00855
fca-mir-146b-5p	hsa-miR-146b-5p	predicted	pita	-12.27	NA	NA	NA	NA	ENSG00000197467	ENSFCAG00000041886	101098656	COL13A1	collagen type XIII alpha 1 chain	-3.34814	0.00343269	0.0093347
fca-mir-146b-5p	hsa-miR-146b-5p	validated	NA	NA	tarbase	Degradome sequencing	positive		ENSG00000165359	ENSFCAG00000000001	101097304	INTS6L	integrator complex subunit 6 like	-2.13368	0.00371637	0.00999242
fca-mir-146b-5p	hsa-miR-146b-5p	predicted	microcosm	19.3295	NA	NA	NA	NA	ENSG00000204531	ENSFCAG00000001078	100174788	POU5F1	POU class 5 homeobox 1	-2.43117	0.00390037	0.0104139
fca-mir-146b-5p	hsa-miR-146b-5p	validated	NA	NA	tarbase	Degradome sequencing	positive		ENSG00000139117	ENSFCAG00000029103	101092947	CPNE8	copine 8	-2.29309	0.00397179	0.0105771
fca-mir-146b-5p	hsa-miR-146b-5p	validated	NA	NA	mirtarbase	CLASH	Functional MTI (Weak)	23622248	ENSG00000009830	ENSFCAG00000011727	101085294	NGB	neuroglobin	-3.0619	0.00430444	0.0113253
fca-mir-146b-5p	hsa-miR-146b-5p	validated	NA	NA	mirtarbase	PAR-CLIP	Functional MTI (Weak)	23592263	ENSG00000162882	ENSFCAG00000000276	101092928	HAAO	3-hydroxyanthranilate 3,4-dioxygenase	-2.69106	0.00618021	0.0154134
fca-mir-146b-5p	hsa-miR-146b-5p	predicted	diana_microt	0.829	NA	NA	NA	NA	ENSG00000168621	ENSFCAG00000037326	101097871	GDNF	glial cell derived neurotrophic factor	-2.44325	0.00836195	0.019984
fca-mir-146b-5p	hsa-miR-146b-5p	validated	NA	NA	tarbase	Degradome sequencing	positive		ENSG00000114200	ENSFCAG00000030105	493960	BCHE	butyrylcholinesterase	-2.43208	0.00904179	0.0213526
fca-mir-146b-5p	hsa-miR-146b-5p	predicted	diana_microt	0.888	NA	NA	NA	NA	ENSG00000022355	ENSFCAG00000008133	100286792	GABRA1	gamma-aminobutyric acid type A receptor alpha1 subunit	-4.88978	0.0102233	0.023719
fca-mir-146b-5p	hsa-miR-146b-5p	validated	NA	NA	tarbase	Degradome sequencing	positive		ENSG00000120068	ENSFCAG00000036979	105261182	HOXB8	homeobox B8	-5.07695	0.0109277	0.0250855
fca-mir-146b-5p	hsa-miR-146b-5p	predicted	diana_microt	0.863	NA	NA	NA	NA	ENSG00000172061	ENSFCAG00000031861	101090711	LRRC15	leucine rich repeat containing 15	-3.5854	0.0139495	0.0308922
fca-mir-146b-5p	hsa-miR-146b-5p	predicted	diana_microt	0.968	NA	NA	NA	NA	ENSG00000123843	ENSFCAG00000013839	101095148	C4BPB	complement component 4 binding protein beta	-3.50832	0.0156697	0.0340342
fca-mir-146b-5p	hsa-miR-146b-5p	validated	NA	NA	mirtarbase	PAR-CLIP	Functional MTI (Weak)	21572407	ENSG00000141682	ENSFCAG00000042068	102900397	PMAIP1	phorbol-12-myristate-13-acetate-induced protein 1	-2.80253	0.0178043	0.0378957
fca-mir-146b-5p	hsa-miR-146b-5p	predicted	diana_microt	0.904	NA	NA	NA	NA	ENSG00000081479	ENSFCAG00000006116	101087337	LRP2	LDL receptor related protein 2	-2.19643	0.0218319	0.0450086
fca-mir-147-3p	hsa-miR-147b-3p	predicted	microcosm	17.9651	NA	NA	NA	NA	ENSG00000126705	ENSFCAG00000007867	101083528	AHDC1	AT-hook DNA binding motif containing 1	-2.40717	9.82e-11	3.69e-09
fca-mir-147-3p	hsa-miR-147b-3p	predicted	miranda	-1.1973	NA	NA	NA	NA	ENSG00000103034	ENSFCAG00000006601	101089229	NDRG4	NDRG family member 4	-2.22816	1.05e-10	3.88e-09
fca-mir-147-3p	hsa-miR-147b-3p	predicted	pita	-10.55	NA	NA	NA	NA	ENSG00000119729	ENSFCAG00000033287	101086645	RHOQ	ras homolog family member Q	-2.06047	6.15e-09	1.26e-07
fca-mir-147-3p	hsa-miR-147b-3p	predicted	pita	-11.87	NA	NA	NA	NA	ENSG00000178573	ENSFCAG00000042273	102900229	MAF	MAF bZIP transcription factor	-2.39911	6.82e-08	9.82e-07
fca-mir-147-3p	hsa-miR-147b-3p	predicted	pita	-12.81	NA	NA	NA	NA	ENSG00000196338	ENSFCAG00000014804	101090921	NLGN3	neuroligin 3	-2.8016	4.26e-07	4.61e-06
fca-mir-147-3p	hsa-miR-147b-3p	predicted	pita	-10.76	NA	NA	NA	NA	ENSG00000175906	ENSFCAG00000009907	101094388	ARL4D	ADP ribosylation factor like GTPase 4D	-2.02834	1.15e-06	1.08e-05
fca-mir-147-3p	hsa-miR-147b-3p	predicted	pita	-10.98	NA	NA	NA	NA	ENSG00000172348	ENSFCAG00000027072	101099716	RCAN2	regulator of calcineurin 2	-2.10994	3.74e-06	2.9e-05
fca-mir-147-3p	hsa-miR-147b-3p	predicted	diana_microt	0.978	NA	NA	NA	NA	ENSG00000168077	ENSFCAG00000014424	101080280	SCARA3	scavenger receptor class A member 3	-2.97817	9.51e-06	6.36e-05
fca-mir-147-3p	hsa-miR-147b-3p	predicted	pita	-10.55	NA	NA	NA	NA	ENSG00000145864	ENSFCAG00000001059	101094237	GABRB2	gamma-aminobutyric acid type A receptor beta2 subunit	-3.21505	1.47e-05	9.21e-05
fca-mir-147-3p	hsa-miR-147b-3p	predicted	pita	-9.97	NA	NA	NA	NA	ENSG00000140044	ENSFCAG00000029464	101097736	JDP2	Jun dimerization protein 2	-2.54807	3.53e-05	0.000194406
fca-mir-147-3p	hsa-miR-147b-3p	predicted	pita	-10.29	NA	NA	NA	NA	ENSG00000163083	ENSFCAG00000042797	101084643	INHBB	inhibin beta B subunit	-2.92909	7.39e-05	0.000364202
fca-mir-147-3p	hsa-miR-147b-3p	predicted	diana_microt	0.815	NA	NA	NA	NA	ENSG00000148143	ENSFCAG00000004231	101085160	ZNF462	zinc finger protein 462	-2.09866	7.78e-05	0.000380973
fca-mir-147-3p	hsa-miR-147b-3p	predicted	pita	-13.88	NA	NA	NA	NA	ENSG00000161544	ENSFCAG00000005460	101098670	CYGB	cytoglobin	-2.43208	0.00011948	0.00054952
fca-mir-147-3p	hsa-miR-147b-3p	predicted	diana_microt	0.92	NA	NA	NA	NA	ENSG00000127418	ENSFCAG00000043643	101095654	FGFRL1	fibroblast growth factor receptor like 1	-2.55033	0.000220765	0.000922644
fca-mir-147-3p	hsa-miR-147b-3p	predicted	diana_microt	0.978	NA	NA	NA	NA	ENSG00000167244	ENSFCAG00000032546	101093644	IGF2	insulin like growth factor 2	-2.89315	0.00026577	0.00107831
fca-mir-147-3p	hsa-miR-147b-3p	predicted	microcosm	17.8959	NA	NA	NA	NA	ENSG00000166813	ENSFCAG00000013350	101090619	KIF7	kinesin family member 7	-2.20845	0.000464234	0.00173685
fca-mir-147-3p	hsa-miR-147b-3p	predicted	pita	-10.9	NA	NA	NA	NA	ENSG00000186479	ENSFCAG00000039726	101080356	RGS7BP	regulator of G protein signaling 7 binding protein	-3.08307	0.000522365	0.00191659
fca-mir-147-3p	hsa-miR-147b-3p	predicted	pita	-14.86	NA	NA	NA	NA	ENSG00000179348	ENSFCAG00000006154	101088225	GATA2	GATA binding protein 2	-2.1214	0.000759294	0.00262502
fca-mir-147-3p	hsa-miR-147b-3p	predicted	pita	-11.16	NA	NA	NA	NA	ENSG00000164604	ENSFCAG00000023487	101084349	GPR85	G protein-coupled receptor 85	-2.86899	0.00324313	0.0089096
fca-mir-147-3p	hsa-miR-147b-3p	predicted	diana_microt	0.826	NA	NA	NA	NA	ENSG00000136944	ENSFCAG00000046069	101086098	LMX1B	LIM homeobox transcription factor 1 beta	-3.53036	0.00428571	0.0112821
fca-mir-147-3p	hsa-miR-147b-3p	predicted	pita	-11.96	NA	NA	NA	NA	ENSG00000135324	ENSFCAG00000006798	101083426	MRAP2	melanocortin 2 receptor accessory protein 2	-2.84602	0.00438013	0.0114914
fca-mir-147-3p	hsa-miR-147b-3p	predicted	pita	-10.72	NA	NA	NA	NA	ENSG00000126950	ENSFCAG00000044882	101086632	TMEM35A	transmembrane protein 35A	-4.5869	0.00454128	0.011858
fca-mir-147-3p	hsa-miR-147b-3p	predicted	microcosm	17.8919	NA	NA	NA	NA	ENSG00000146166	ENSFCAG00000027872	101101469	LGSN	lengsin, lens protein with glutamine synthetase domain	-6.44189	0.0191124	0.0402527
fca-mir-150-5p	hsa-miR-150-5p	validated	NA	NA	mirtarbase	HITS-CLIP	Functional MTI (Weak)	23313552	ENSG00000169188	ENSFCAG00000021990	101095317	APEX2	apurinic/apyrimidinic endodeoxyribonuclease 2	-2.33747	2.93e-16	6.56e-14
fca-mir-150-5p	hsa-miR-150-5p	predicted	pita	-10.02	NA	NA	NA	NA	ENSG00000068383	ENSFCAG00000010899	101083037	INPP5A	inositol polyphosphate-5-phosphatase A	-2.03088	4.69e-15	7.31e-13
fca-mir-150-5p	hsa-miR-150-5p	predicted	diana_microt	0.973	NA	NA	NA	NA	ENSG00000197965	ENSFCAG00000024227	101098843	MPZL1	myelin protein zero like 1	-2.11388	8.64e-15	1.26e-12
fca-mir-150-5p	hsa-miR-150-5p	validated_predicted	diana_microt	0.87	tarbase	Degradome sequencing	positive		ENSG00000122729	ENSFCAG00000001293	101095526	ACO1	aconitase 1	-2.05176	2.13e-13	1.9e-11
fca-mir-150-5p	hsa-miR-150-5p	predicted	diana_microt	0.816	NA	NA	NA	NA	ENSG00000255330	ENSFCAG00000007781	101086564	KIAA0408	KIAA0408 ortholog	-7.68451	1.92e-12	1.29e-10
fca-mir-150-5p	hsa-miR-150-5p	predicted	diana_microt	0.816	NA	NA	NA	NA	ENSG00000255330	ENSFCAG00000007781	101086564	KIAA0408	KIAA0408 ortholog	-7.68451	1.92e-12	1.29e-10
fca-mir-150-5p	hsa-miR-150-5p	validated	NA	NA	tarbase	Degradome sequencing	positive		ENSG00000255330	ENSFCAG00000007781	101086564	KIAA0408	KIAA0408 ortholog	-7.68451	1.92e-12	1.29e-10
fca-mir-150-5p	hsa-miR-150-5p	validated	NA	NA	mirtarbase	HITS-CLIP	Functional MTI (Weak)	23313552	ENSG00000142751	ENSFCAG00000012818	101087760	GPN2	GPN-loop GTPase 2	-2.15243	2.12e-12	1.4e-10
fca-mir-150-5p	hsa-miR-150-5p	predicted	pictar	30.8262	NA	NA	NA	NA	ENSG00000174151	ENSFCAG00000046217	101099231	LOC101099231	cytochrome b561 domain-containing protein 1	-2.1822	8.94e-11	3.4e-09
fca-mir-150-5p	hsa-miR-150-5p	predicted	diana_microt	0.861	NA	NA	NA	NA	ENSG00000242265	ENSFCAG00000041002	101094251	PEG10	paternally expressed 10	-2.83239	1.04e-10	3.85e-09
fca-mir-150-5p	hsa-miR-150-5p	validated_predicted	mirdb	92.5978	tarbase	Degradome sequencing	positive		ENSG00000111276	ENSFCAG00000043547	493958	CDKN1B	cyclin dependent kinase inhibitor 1B	-2.35823	1.34e-10	4.77e-09
fca-mir-150-5p	hsa-miR-150-5p	validated	NA	NA	tarbase	Degradome sequencing	positive		ENSG00000181467	ENSFCAG00000005952	101090543	RAP2B	RAP2B, member of RAS oncogene family	-2.37374	2.11e-10	7.1e-09
fca-mir-150-5p	hsa-miR-150-5p	predicted	diana_microt	0.969	NA	NA	NA	NA	ENSG00000118058	ENSFCAG00000011786	101090288	KMT2A	lysine methyltransferase 2A	-2.23626	1.23e-09	3.24e-08
fca-mir-150-5p	hsa-miR-150-5p	validated	NA	NA	mirtarbase	HITS-CLIP	Functional MTI (Weak)	22927820	ENSG00000141750	ENSFCAG00000009965	101089476	STAC2	SH3 and cysteine rich domain 2	-3.25872	1.35e-09	3.48e-08
fca-mir-150-5p	hsa-miR-150-5p	predicted	pita	-15.14	NA	NA	NA	NA	ENSG00000152818	ENSFCAG00000012433	101096570	UTRN	utrophin	-2.04345	1.61e-09	4.04e-08
fca-mir-150-5p	hsa-miR-150-5p	validated	NA	NA	tarbase	Degradome sequencing	positive		ENSG00000113140	ENSFCAG00000006015	101099861	SPARC	secreted protein acidic and cysteine rich	-4.02925	5.06e-09	1.06e-07
fca-mir-150-5p	hsa-miR-150-5p	validated	NA	NA	mirtarbase	Luciferase reporter assay//qRT-PCR//Western blot	Functional MTI	25549355	ENSG00000157227	ENSFCAG00000006626	101089776	MMP14	matrix metallopeptidase 14	-2.5087	1.1e-08	2.04e-07
fca-mir-150-5p	hsa-miR-150-5p	validated	NA	NA	tarbase	Degradome sequencing	positive		ENSG00000117595	ENSFCAG00000015138	101087375	IRF6	interferon regulatory factor 6	-2.31464	1.97e-08	3.39e-07
fca-mir-150-5p	hsa-miR-150-5p	predicted	pictar	33.9631	NA	NA	NA	NA	ENSG00000187605	ENSFCAG00000024678	101083580	TET3	tet methylcytosine dioxygenase 3	-3.10945	8.62e-08	1.2e-06
fca-mir-150-5p	hsa-miR-150-5p	predicted	miranda	-1.0839	NA	NA	NA	NA	ENSG00000065970	ENSFCAG00000002323	101096490	FOXJ2	forkhead box J2	-2.86002	1.08e-07	1.45e-06
fca-mir-150-5p	hsa-miR-150-5p	predicted	pita	-9.5	NA	NA	NA	NA	ENSG00000152977	ENSFCAG00000007061	101083197	ZIC1	Zic family member 1	-85.6347	1.27e-07	1.67e-06
fca-mir-150-5p	hsa-miR-150-5p	predicted	pita	-9.42	NA	NA	NA	NA	ENSG00000134954	ENSFCAG00000018598	101090461	ETS1	ETS proto-oncogene 1, transcription factor	-2.33373	1.41e-07	1.83e-06
fca-mir-150-5p	hsa-miR-150-5p	predicted	diana_microt	0.827	NA	NA	NA	NA	ENSG00000130844	ENSFCAG00000040324	101082706	ZNF331	zinc finger protein 331	-2.09629	2.24e-07	2.71e-06
fca-mir-150-5p	hsa-miR-150-5p	predicted	pictar	29.1423	NA	NA	NA	NA	ENSG00000092964	ENSFCAG00000005338	554340	DPYSL2	dihydropyrimidinase like 2	-2.61866	2.92e-07	3.37e-06
fca-mir-150-5p	hsa-miR-150-5p	predicted	mirdb	91.6899	NA	NA	NA	NA	ENSG00000187054	ENSFCAG00000022368	101100049	TMPRSS11A	transmembrane protease, serine 11A	-165.666	3.08e-07	3.53e-06
fca-mir-150-5p	hsa-miR-150-5p	validated	NA	NA	tarbase	Degradome sequencing//Degradome sequencing	positive		ENSG00000167553	ENSFCAG00000037882	101081992	LOC101081992	tubulin alpha-1C chain	-2.01442	4.74e-07	5.04e-06
fca-mir-150-5p	hsa-miR-150-5p	validated_predicted	diana_microt	0.898	mirtarbase	Luciferase reporter assay	Functional MTI	23604143	ENSG00000081052	ENSFCAG00000008677	101091469	COL4A4	collagen type IV alpha 4 chain	-2.61794	6.02e-07	6.19e-06
fca-mir-150-5p	hsa-miR-150-5p	predicted	microcosm	17.8492	NA	NA	NA	NA	ENSG00000170837	ENSFCAG00000041717	111559442	GPR27	G protein-coupled receptor 27	-5.12377	6.14e-07	6.3e-06
fca-mir-150-5p	hsa-miR-150-5p	predicted	pita	-15.56	NA	NA	NA	NA	ENSG00000106683	ENSFCAG00000009702	101097861	LIMK1	LIM domain kinase 1	-2.28835	1.18e-06	1.09e-05
fca-mir-150-5p	hsa-miR-150-5p	predicted	diana_microt	0.82	NA	NA	NA	NA	ENSG00000143515	ENSFCAG00000010416	101085949	ATP8B2	ATPase phospholipid transporting 8B2	-2.33028	1.44e-06	1.3e-05
fca-mir-150-5p	hsa-miR-150-5p	validated	NA	NA	tarbase	Degradome sequencing	positive		ENSG00000172292	ENSFCAG00000042308	101084386	CERS6	ceramide synthase 6	-2.7211	1.67e-06	1.47e-05
fca-mir-150-5p	hsa-miR-150-5p	validated	NA	NA	mirtarbase	FACS//Western blot	Functional MTI	22039399	ENSG00000121966	ENSFCAG00000015575	493676	CXCR4	C-X-C motif chemokine receptor 4	-2.77863	1.72e-06	1.51e-05
fca-mir-150-5p	hsa-miR-150-5p	predicted	diana_microt	0.816	NA	NA	NA	NA	ENSG00000137343	ENSFCAG00000007689	101093356	ATAT1	alpha tubulin acetyltransferase 1	-2.2259	2.1e-06	1.78e-05
fca-mir-150-5p	hsa-miR-150-5p	validated	NA	NA	mirtarbase	PAR-CLIP	Functional MTI (Weak)	23446348	ENSG00000100304	ENSFCAG00000012130	101092376	TTLL12	tubulin tyrosine ligase like 12	-2.52335	3.05e-06	2.44e-05
fca-mir-150-5p	hsa-miR-150-5p	predicted	diana_microt	0.965	NA	NA	NA	NA	ENSG00000178764	ENSFCAG00000026338	101099936	ZHX2	zinc fingers and homeoboxes 2	-2.0676	3.9e-06	3e-05
fca-mir-150-5p	hsa-miR-150-5p	validated	NA	NA	mirtarbase	HITS-CLIP	Functional MTI (Weak)	23824327	ENSG00000213923	ENSFCAG00000002814	101101321	LOC101101321	casein kinase I	-2.2031	4.17e-06	3.18e-05
fca-mir-150-5p	hsa-miR-150-5p	validated	NA	NA	mirtarbase	HITS-CLIP	Functional MTI (Weak)	23824327	ENSG00000185753	ENSFCAG00000026853	101085026	CXHXorf38	chromosome X CXorf38 homolog	-2.37016	4.29e-06	3.25e-05
fca-mir-150-5p	hsa-miR-150-5p	validated	NA	NA	mirtarbase	HITS-CLIP	Functional MTI (Weak)	23824327	ENSG00000146267	ENSFCAG00000007164	101084450	FAXC	failed axon connections homolog	-3.27557	4.66e-06	3.48e-05
fca-mir-150-5p	hsa-miR-150-5p	predicted	diana_microt	0.933	NA	NA	NA	NA	ENSG00000107719	ENSFCAG00000001231	101100157	PALD1	phosphatase domain containing, paladin 1	-4.98924	5.4e-06	3.94e-05
fca-mir-150-5p	hsa-miR-150-5p	validated_predicted	diana_microt	0.865	mirtarbase	HITS-CLIP	Functional MTI (Weak)	23824327	ENSG00000119681	ENSFCAG00000006366	101083010	LTBP2	latent transforming growth factor beta binding protein 2	-2.858	5.63e-06	4.09e-05
fca-mir-150-5p	hsa-miR-150-5p	validated	NA	NA	tarbase	Degradome sequencing	positive		ENSG00000163947	ENSFCAG00000003569	101096044	ARHGEF3	Rho guanine nucleotide exchange factor 3	-2.78664	6.24e-06	4.47e-05
fca-mir-150-5p	hsa-miR-150-5p	validated	NA	NA	mirtarbase	HITS-CLIP	Functional MTI (Weak)	23313552	ENSG00000148498	ENSFCAG00000009104	101100223	PARD3	par-3 family cell polarity regulator	-2.99905	7.43e-06	5.18e-05
fca-mir-150-5p	hsa-miR-150-5p	validated	NA	NA	mirtarbase	HITS-CLIP	Functional MTI (Weak)	23824327	ENSG00000132613	ENSFCAG00000030321	101094149	MTSS1L	MTSS1L, I-BAR domain containing	-2.07884	7.53e-06	5.24e-05
fca-mir-150-5p	hsa-miR-150-5p	validated	NA	NA	mirtarbase	HITS-CLIP	Functional MTI (Weak)	23824327	ENSG00000214435	ENSFCAG00000030999	101085409	AS3MT	arsenite methyltransferase	-2.96524	9.98e-06	6.62e-05
fca-mir-150-5p	hsa-miR-150-5p	validated	NA	NA	tarbase	Degradome sequencing	positive		ENSG00000177426	ENSFCAG00000029898	101084747	TGIF1	TGFB induced factor homeobox 1	-3.0025	1.15e-05	7.45e-05
fca-mir-150-5p	hsa-miR-150-5p	predicted	diana_microt	0.97	NA	NA	NA	NA	ENSG00000214944	ENSFCAG00000013540	101094325	ARHGEF28	Rho guanine nucleotide exchange factor 28	-2.19097	1.34e-05	8.52e-05
fca-mir-150-5p	hsa-miR-150-5p	validated	NA	NA	mirtarbase	PAR-CLIP	Functional MTI (Weak)	21572407	ENSG00000177469	ENSFCAG00000043195	101096121	CAVIN1	caveolae associated protein 1	-2.15818	1.55e-05	9.67e-05
fca-mir-150-5p	hsa-miR-150-5p	validated	NA	NA	tarbase	Degradome sequencing	positive		ENSG00000166949	ENSFCAG00000027081	101101387	SMAD3	SMAD family member 3	-2.67586	1.75e-05	0.000106777
fca-mir-150-5p	hsa-miR-150-5p	predicted	pictar	35.0976	NA	NA	NA	NA	ENSG00000197702	ENSFCAG00000026661	101091474	PARVA	parvin alpha	-2.13128	2.23e-05	0.000131607
fca-mir-150-5p	hsa-miR-150-5p	validated	NA	NA	tarbase	Degradome sequencing	positive		ENSG00000186918	ENSFCAG00000030743	101095007	ZNF395	zinc finger protein 395	-2.26252	2.25e-05	0.000132597
fca-mir-150-5p	hsa-miR-150-5p	predicted	diana_microt	0.809	NA	NA	NA	NA	ENSG00000143013	ENSFCAG00000044371	101080812	LMO4	LIM domain only 4	-2.8634	2.75e-05	0.000157104
fca-mir-150-5p	hsa-miR-150-5p	validated_predicted	diana_microt	0.806	mirtarbase	HITS-CLIP	Functional MTI (Weak)	19536157	ENSG00000110900	ENSFCAG00000042291	101090448	TSPAN11	tetraspanin 11	-2.72256	2.77e-05	0.000157881
fca-mir-150-5p	hsa-miR-150-5p	predicted	diana_microt	0.837	NA	NA	NA	NA	ENSG00000184481	ENSFCAG00000031493	101089987	FOXO4	forkhead box O4	-2.17855	3.07e-05	0.000172978
fca-mir-150-5p	hsa-miR-150-5p	validated	NA	NA	mirtarbase	PAR-CLIP	Functional MTI (Weak)	22012620	ENSG00000074966	ENSFCAG00000014347	101095739	TXK	TXK tyrosine kinase	-3.15577	3.32e-05	0.00018425
fca-mir-150-5p	hsa-miR-150-5p	predicted	diana_microt	0.988	NA	NA	NA	NA	ENSG00000058056	ENSFCAG00000025086	101091353	USP13	ubiquitin specific peptidase 13	-2.0536	3.49e-05	0.000192548
fca-mir-150-5p	hsa-miR-150-5p	validated	NA	NA	mirtarbase	HITS-CLIP	Functional MTI (Weak)	23824327	ENSG00000140044	ENSFCAG00000029464	101097736	JDP2	Jun dimerization protein 2	-2.54807	3.53e-05	0.000194406
fca-mir-150-5p	hsa-miR-150-5p	predicted	diana_microt	0.901	NA	NA	NA	NA	ENSG00000152779	ENSFCAG00000000345	101083210	SLC16A12	solute carrier family 16 member 12	-6.356	4.08e-05	0.000219818
fca-mir-150-5p	hsa-miR-150-5p	predicted	diana_microt	0.89	NA	NA	NA	NA	ENSG00000110042	ENSFCAG00000040470	101095436	DTX4	deltex E3 ubiquitin ligase 4	-15.5332	4.59e-05	0.000243382
fca-mir-150-5p	hsa-miR-150-5p	predicted	mirdb	89.6705	NA	NA	NA	NA	ENSG00000182132	ENSFCAG00000031673	101095884	KCNIP1	potassium voltage-gated channel interacting protein 1	-3.83283	4.88e-05	0.000256887
fca-mir-150-5p	hsa-miR-150-5p	validated	NA	NA	tarbase	Degradome sequencing	positive		ENSG00000170113	ENSFCAG00000013033	101090753	NIPA1	non imprinted in Prader-Willi/Angelman syndrome 1	-2.38111	6.32e-05	0.000319837
fca-mir-150-5p	hsa-miR-150-5p	validated	NA	NA	mirtarbase	HITS-CLIP	Functional MTI (Weak)	19536157	ENSG00000054793	ENSFCAG00000022069	101080270	ATP9A	ATPase phospholipid transporting 9A (putative)	-2.69338	6.44e-05	0.000324742
fca-mir-150-5p	hsa-miR-150-5p	validated_predicted	diana_microt	0.886	mirecords	Luciferase activity assay		20067763	ENSG00000122877	ENSFCAG00000008599	101082520	EGR2	early growth response 2	-2.44196	6.59e-05	0.000330915
fca-mir-150-5p	hsa-miR-150-5p	validated	NA	NA	mirtarbase	PAR-CLIP	Functional MTI (Weak)	27292025	ENSG00000206579	ENSFCAG00000008909	101081439	XKR4	XK related 4	-4.71172	6.82e-05	0.000340385
fca-mir-150-5p	hsa-miR-150-5p	validated	NA	NA	mirtarbase	HITS-CLIP	Functional MTI (Weak)	23313552	ENSG00000172667	ENSFCAG00000014578	101097664	ZMAT3	zinc finger matrin-type 3	-2.51421	7.33e-05	0.000361382
fca-mir-150-5p	hsa-miR-150-5p	validated	NA	NA	mirtarbase	HITS-CLIP	Functional MTI (Weak)	23313552	ENSG00000100350	ENSFCAG00000001128	101094517	FOXRED2	FAD dependent oxidoreductase domain containing 2	-2.09209	8.13e-05	0.000396272
fca-mir-150-5p	hsa-miR-150-5p	predicted	diana_microt	0.958	NA	NA	NA	NA	ENSG00000196440	ENSFCAG00000042096	101091680	ARMCX4	armadillo repeat containing, X-linked 4	-2.26165	9.01e-05	0.000432614
fca-mir-150-5p	hsa-miR-150-5p	predicted	diana_microt	0.858	NA	NA	NA	NA	ENSG00000159217	ENSFCAG00000002454	101096428	IGF2BP1	insulin like growth factor 2 mRNA binding protein 1	-3.14709	0.000102621	0.000482742
fca-mir-150-5p	hsa-miR-150-5p	validated	NA	NA	mirtarbase	HITS-CLIP	Functional MTI (Weak)	23313552	ENSG00000196664	ENSFCAG00000007242	493685	TLR7	toll like receptor 7	-4.10514	0.000109843	0.000511762
fca-mir-150-5p	hsa-miR-150-5p	predicted	pita	-11.86	NA	NA	NA	NA	ENSG00000169851	ENSFCAG00000014975	102902647	PCDH7	protocadherin 7	-3.0028	0.000111124	0.000517142
fca-mir-150-5p	hsa-miR-150-5p	predicted	pita	-10.17	NA	NA	NA	NA	ENSG00000007402	ENSFCAG00000007016	101095887	CACNA2D2	calcium voltage-gated channel auxiliary subunit alpha2delta 2	-3.42559	0.000126758	0.000577619
fca-mir-150-5p	hsa-miR-150-5p	validated	NA	NA	tarbase	Degradome sequencing	positive		ENSG00000130303	ENSFCAG00000001009	100652388	BST2	bone marrow stromal cell antigen 2	-2.15424	0.00013707	0.000617063
fca-mir-150-5p	hsa-miR-150-5p	validated	NA	NA	tarbase	Degradome sequencing	positive		ENSG00000173821	ENSFCAG00000000945	101095212	RNF213	ring finger protein 213	-2.05937	0.000145925	0.000650695
fca-mir-150-5p	hsa-miR-150-5p	predicted	pita	-9.42	NA	NA	NA	NA	ENSG00000167535	ENSFCAG00000000080	101091635	CACNB3	calcium voltage-gated channel auxiliary subunit beta 3	-3.33959	0.000171082	0.0007447
fca-mir-150-5p	hsa-miR-150-5p	predicted	diana_microt	0.816	NA	NA	NA	NA	ENSG00000255330	ENSFCAG00000007781	109499889	SOGA3	SOGA family member 3	-4.12543	0.000173079	0.000752021
fca-mir-150-5p	hsa-miR-150-5p	predicted	diana_microt	0.816	NA	NA	NA	NA	ENSG00000255330	ENSFCAG00000007781	109499889	SOGA3	SOGA family member 3	-4.12543	0.000173079	0.000752021
fca-mir-150-5p	hsa-miR-150-5p	validated	NA	NA	tarbase	Degradome sequencing	positive		ENSG00000255330	ENSFCAG00000007781	109499889	SOGA3	SOGA family member 3	-4.12543	0.000173079	0.000752021
fca-mir-150-5p	hsa-miR-150-5p	predicted	miranda	-1.3081	NA	NA	NA	NA	ENSG00000111087	ENSFCAG00000002081	101092697	GLI1	GLI family zinc finger 1	-2.55303	0.00019437	0.000829821
fca-mir-150-5p	hsa-miR-150-5p	predicted	pita	-9.45	NA	NA	NA	NA	ENSG00000173334	ENSFCAG00000004685	101087043	TRIB1	tribbles pseudokinase 1	-2.42106	0.000240393	0.000992331
fca-mir-150-5p	hsa-miR-150-5p	validated	NA	NA	mirtarbase	HITS-CLIP	Functional MTI (Weak)	23824327	ENSG00000181634	ENSFCAG00000000174	101099505	TNFSF15	TNF superfamily member 15	-4.98511	0.000256416	0.00104657
fca-mir-150-5p	hsa-miR-150-5p	validated	NA	NA	mirtarbase	Luciferase reporter assay	Non-Functional MTI	21200031	ENSG00000167244	ENSFCAG00000032546	101093644	IGF2	insulin like growth factor 2	-2.89315	0.00026577	0.00107831
fca-mir-150-5p	hsa-miR-150-5p	predicted	pita	-15.2	NA	NA	NA	NA	ENSG00000152894	ENSFCAG00000009873	101092366	PTPRK	protein tyrosine phosphatase, receptor type K	-2.81722	0.000287141	0.00115116
fca-mir-150-5p	hsa-miR-150-5p	validated	NA	NA	mirtarbase	HITS-CLIP	Functional MTI (Weak)	19536157	ENSG00000114019	ENSFCAG00000002978	101086593	AMOTL2	angiomotin like 2	-2.26015	0.000295254	0.00117876
fca-mir-150-5p	hsa-miR-150-5p	validated	NA	NA	mirtarbase	HITS-CLIP	Functional MTI (Weak)	23824327	ENSG00000169499	ENSFCAG00000030276	101085370	PLEKHA2	pleckstrin homology domain containing A2	-2.08919	0.000323008	0.00127238
fca-mir-150-5p	hsa-miR-150-5p	validated_predicted	diana_microt	0.843	mirtarbase	Luciferase reporter assay//Western blot	Functional MTI	23747308	ENSG00000141510	ENSFCAG00000009623	493847	TP53	tumor protein p53	-2.63448	0.000326052	0.00128384
fca-mir-150-5p	hsa-miR-150-5p	validated	NA	NA	mirtarbase	HITS-CLIP	Functional MTI (Weak)	19536157	ENSG00000164002	ENSFCAG00000005729	101091129	EXO5	exonuclease 5	-2.36797	0.000368031	0.00142488
fca-mir-150-5p	hsa-miR-150-5p	predicted	diana_microt	0.947	NA	NA	NA	NA	ENSG00000182752	ENSFCAG00000011481	101089154	PAPPA	pappalysin 1	-3.07646	0.00038529	0.00147999
fca-mir-150-5p	hsa-miR-150-5p	predicted	miranda	-1.1626	NA	NA	NA	NA	ENSG00000118922	ENSFCAG00000010313	101084926	KLF12	Kruppel like factor 12	-2.8317	0.000388439	0.00149041
fca-mir-150-5p	hsa-miR-150-5p	predicted	diana_microt	0.831	NA	NA	NA	NA	ENSG00000167100	ENSFCAG00000039819	101099761	SAMD14	sterile alpha motif domain containing 14	-2.24342	0.000390206	0.00149539
fca-mir-150-5p	hsa-miR-150-5p	predicted	diana_microt	0.816	NA	NA	NA	NA	ENSG00000005379	ENSFCAG00000012264	101097358	TSPOAP1	TSPO associated protein 1	-2.59491	0.000396891	0.00151635
fca-mir-150-5p	hsa-miR-150-5p	predicted	diana_microt	0.871	NA	NA	NA	NA	ENSG00000149639	ENSFCAG00000012961	101095408	SOGA1	suppressor of glucose, autophagy associated 1	-3.16604	0.000500551	0.00184647
fca-mir-150-5p	hsa-miR-150-5p	validated_predicted	pita	-11.19	tarbase	Degradome sequencing	positive		ENSG00000090447	ENSFCAG00000042099	101095461	TFAP4	transcription factor AP-4	-2.27347	0.000572783	0.00207293
fca-mir-150-5p	hsa-miR-150-5p	predicted	diana_microt	0.91	NA	NA	NA	NA	ENSG00000107249	ENSFCAG00000046401	101100094	GLIS3	GLIS family zinc finger 3	-2.00271	0.000625773	0.00223343
fca-mir-150-5p	hsa-miR-150-5p	predicted	microcosm	17.624	NA	NA	NA	NA	ENSG00000101997	ENSFCAG00000023696	101081278	CCDC22	coiled-coil domain containing 22	-2.43266	0.000719666	0.00251073
fca-mir-150-5p	hsa-miR-150-5p	predicted	miranda	-1.0422	NA	NA	NA	NA	ENSG00000136842	ENSFCAG00000001203	101082350	TMOD1	tropomodulin 1	-2.17028	0.000742959	0.00257757
fca-mir-150-5p	hsa-miR-150-5p	validated	NA	NA	mirtarbase	PAR-CLIP	Functional MTI (Weak)	22012620	ENSG00000168792	ENSFCAG00000002756	101083556	ABHD15	abhydrolase domain containing 15	-2.17435	0.00078968	0.00271081
fca-mir-150-5p	hsa-miR-150-5p	validated	NA	NA	mirtarbase	PAR-CLIP	Functional MTI (Weak)	22012620	ENSG00000137460	ENSFCAG00000046337	101094844	FHDC1	FH2 domain containing 1	-4.03965	0.000797046	0.0027325
fca-mir-150-5p	hsa-miR-150-5p	predicted	microcosm	17.7241	NA	NA	NA	NA	ENSG00000149150	ENSFCAG00000011341	101087424	SLC43A1	solute carrier family 43 member 1	-2.96779	0.000821232	0.00280435
fca-mir-150-5p	hsa-miR-150-5p	validated	NA	NA	tarbase	Degradome sequencing	positive		ENSG00000152952	ENSFCAG00000023549	101085741	PLOD2	procollagen-lysine,2-oxoglutarate 5-dioxygenase 2	-2.13075	0.000919148	0.00308004
fca-mir-150-5p	hsa-miR-150-5p	validated_predicted	diana_microt	0.928	tarbase	Degradome sequencing//Degradome sequencing//Degradome sequencing	positive		ENSG00000112378	ENSFCAG00000028929	101083938	PERP	PERP, TP53 apoptosis effector	-5.56726	0.000940881	0.00314129
fca-mir-150-5p	hsa-miR-150-5p	validated	NA	NA	mirtarbase	HITS-CLIP	Functional MTI (Weak)	23313552	ENSG00000185477	ENSFCAG00000003595	101092106	GPRIN3	GPRIN family member 3	-4.93566	0.000945829	0.00315434
fca-mir-150-5p	hsa-miR-150-5p	predicted	diana_microt	0.818	NA	NA	NA	NA	ENSG00000145675	ENSFCAG00000011030	100271864	PIK3R1	phosphoinositide-3-kinase regulatory subunit 1	-2.54617	0.00103168	0.00339368
fca-mir-150-5p	hsa-miR-150-5p	predicted	miranda	-1.1265	NA	NA	NA	NA	ENSG00000165730	ENSFCAG00000043562	101098165	STOX1	storkhead box 1	-2.46817	0.00110128	0.0035832
fca-mir-150-5p	hsa-miR-150-5p	predicted	pita	-13.19	NA	NA	NA	NA	ENSG00000105767	ENSFCAG00000005229	101101524	CADM4	cell adhesion molecule 4	-2.18827	0.00128749	0.00408661
fca-mir-150-5p	hsa-miR-150-5p	validated	NA	NA	mirtarbase	HITS-CLIP	Functional MTI (Weak)	23824327	ENSG00000157399	ENSFCAG00000005924	101081445	LOC101081445	arylsulfatase E	-2.63384	0.00134475	0.00423648
fca-mir-150-5p	hsa-miR-150-5p	predicted	diana_microt	0.975	NA	NA	NA	NA	ENSG00000204335	ENSFCAG00000044347	101088603	SP5	Sp5 transcription factor	-2.49906	0.00140546	0.00439777
fca-mir-150-5p	hsa-miR-150-5p	validated	NA	NA	mirtarbase	HITS-CLIP	Functional MTI (Weak)	23313552	ENSG00000069966	ENSFCAG00000012572	101081809	GNB5	G protein subunit beta 5	-2.82035	0.00146502	0.00455382
fca-mir-150-5p	hsa-miR-150-5p	predicted	diana_microt	0.876	NA	NA	NA	NA	ENSG00000161513	ENSFCAG00000007529	101096022	FDXR	ferredoxin reductase	-2.36055	0.00159246	0.00487859
fca-mir-150-5p	hsa-miR-150-5p	predicted	diana_microt	0.853	NA	NA	NA	NA	ENSG00000052850	ENSFCAG00000005620	101083878	ALX4	ALX homeobox 4	-2.31115	0.0021786	0.00636103
fca-mir-150-5p	hsa-miR-150-5p	predicted	pita	-11.51	NA	NA	NA	NA	ENSG00000104722	ENSFCAG00000029288	101081291	NEFM	neurofilament medium	-3.35618	0.0021854	0.00637895
fca-mir-150-5p	hsa-miR-150-5p	predicted	pita	-13.08	NA	NA	NA	NA	ENSG00000156466	ENSFCAG00000042626	111558542	GDF6	growth differentiation factor 6	-22.3611	0.00219314	0.00639698
fca-mir-150-5p	hsa-miR-150-5p	predicted	diana_microt	0.901	NA	NA	NA	NA	ENSG00000104043	ENSFCAG00000029598	101084112	ATP8B4	ATPase phospholipid transporting 8B4 (putative)	-3.04047	0.00228062	0.00662048
fca-mir-150-5p	hsa-miR-150-5p	predicted	pita	-12.98	NA	NA	NA	NA	ENSG00000147862	ENSFCAG00000008473	101101422	NFIB	nuclear factor I B	-2.57601	0.00261628	0.00743166
fca-mir-150-5p	hsa-miR-150-5p	predicted	diana_microt	0.808	NA	NA	NA	NA	ENSG00000178233	ENSFCAG00000046702	101098055	TMEM151B	transmembrane protein 151B	-4.31188	0.0026814	0.00759059
fca-mir-150-5p	hsa-miR-150-5p	predicted	miranda	-1.1444	NA	NA	NA	NA	ENSG00000081138	ENSFCAG00000019323	101086350	CDH7	cadherin 7	-2.84781	0.00279493	0.00785588
fca-mir-150-5p	hsa-miR-150-5p	predicted	diana_microt	0.874	NA	NA	NA	NA	ENSG00000140279	ENSFCAG00000007561	101087408	DUOX2	dual oxidase 2	-3.49979	0.00282619	0.0079313
fca-mir-150-5p	hsa-miR-150-5p	validated	NA	NA	mirtarbase	HITS-CLIP	Functional MTI (Weak)	23824327	ENSG00000213853	ENSFCAG00000030923	101085593	EMP2	epithelial membrane protein 2	-2.44977	0.00339385	0.00924835
fca-mir-150-5p	hsa-miR-150-5p	predicted	diana_microt	0.99	NA	NA	NA	NA	ENSG00000064225	ENSFCAG00000004261	101091552	ST3GAL6	ST3 beta-galactoside alpha-2,3-sialyltransferase 6	-3.34705	0.00401559	0.0106699
fca-mir-150-5p	hsa-miR-150-5p	validated	NA	NA	mirtarbase	HITS-CLIP	Functional MTI (Weak)	23824327	ENSG00000049089	ENSFCAG00000046792	101090632	COL9A2	collagen type IX alpha 2 chain	-2.97066	0.00437603	0.0114872
fca-mir-150-5p	hsa-miR-150-5p	validated_predicted	mirdb	90.5331	mirtarbase	HITS-CLIP	Functional MTI (Weak)	23824327	ENSG00000133216	ENSFCAG00000038675	101095030	EPHB2	EPH receptor B2	-2.1284	0.00522308	0.0133681
fca-mir-150-5p	hsa-miR-150-5p	predicted	diana_microt	0.859	NA	NA	NA	NA	ENSG00000188822	ENSFCAG00000012895	101100234	CNR2	cannabinoid receptor 2	-3.04729	0.0065089	0.0161085
fca-mir-150-5p	hsa-miR-150-5p	validated	NA	NA	mirtarbase	PAR-CLIP	Functional MTI (Weak)	21572407	ENSG00000182118	ENSFCAG00000040894	101091227	FAM89A	family with sequence similarity 89 member A	-2.37265	0.007921	0.0190781
fca-mir-150-5p	hsa-miR-150-5p	predicted	diana_microt	0.894	NA	NA	NA	NA	ENSG00000108821	ENSFCAG00000004564	101092216	COL1A1	collagen type I alpha 1 chain	-3.25816	0.0102262	0.0237238
fca-mir-150-5p	hsa-miR-150-5p	validated	NA	NA	tarbase	Degradome sequencing	positive		ENSG00000176463	ENSFCAG00000003164	101094021	SLCO3A1	solute carrier organic anion transporter family member 3A1	-2.0366	0.011572	0.0263411
fca-mir-150-5p	hsa-miR-150-5p	validated	NA	NA	mirtarbase	Luciferase reporter assay	Functional MTI	23079661	ENSG00000122025	ENSFCAG00000004539	101099264	FLT3	fms related tyrosine kinase 3	-3.69998	0.0123958	0.0279324
fca-mir-150-5p	hsa-miR-150-5p	predicted	diana_microt	0.829	NA	NA	NA	NA	ENSG00000135407	ENSFCAG00000014708	101083094	AVIL	advillin	-2.21326	0.0137742	0.030563
fca-mir-150-5p	hsa-miR-150-5p	validated	NA	NA	mirtarbase	HITS-CLIP	Functional MTI (Weak)	19536157	ENSG00000172061	ENSFCAG00000031861	101090711	LRRC15	leucine rich repeat containing 15	-3.5854	0.0139495	0.0308922
fca-mir-150-5p	hsa-miR-150-5p	validated	NA	NA	mirtarbase	HITS-CLIP	Functional MTI (Weak)	23824327	ENSG00000166211	ENSFCAG00000034240	101099226	SPIC	Spi-C transcription factor	-29.1753	0.0160965	0.0348057
fca-mir-150-5p	hsa-miR-150-5p	predicted	diana_microt	0.858	NA	NA	NA	NA	ENSG00000188039	ENSFCAG00000013175	101095083	NWD1	NACHT and WD repeat domain containing 1	-2.22431	0.017053	0.0365463
fca-mir-150-5p	hsa-miR-150-5p	predicted	diana_microt	0.873	NA	NA	NA	NA	ENSG00000196739	ENSFCAG00000044114	101098263	COL27A1	collagen type XXVII alpha 1 chain	-2.22995	0.0174992	0.0373489
fca-mir-150-5p	hsa-miR-150-5p	validated	NA	NA	mirtarbase	HITS-CLIP	Functional MTI (Weak)	23313552	ENSG00000146166	ENSFCAG00000027872	101101469	LGSN	lengsin, lens protein with glutamine synthetase domain	-6.44189	0.0191124	0.0402527
fca-mir-15b-3p	hsa-miR-15b-3p	validated	NA	NA	tarbase	Degradome sequencing	positive		ENSG00000163399	ENSFCAG00000013378	101083695	ATP1A1	ATPase Na+/K+ transporting subunit alpha 1	-2.15543	4.95e-15	7.67e-13
fca-mir-15b-3p	hsa-miR-15b-3p	predicted	diana_microt	0.951	NA	NA	NA	NA	ENSG00000055609	ENSFCAG00000008632	101084095	KMT2C	lysine methyltransferase 2C	-2.11928	8.84e-14	8.89e-12
fca-mir-15b-3p	hsa-miR-15b-3p	predicted	diana_microt	0.874	NA	NA	NA	NA	ENSG00000184304	ENSFCAG00000014491	101080543	PRKD1	protein kinase D1	-2.19549	1.63e-13	1.5e-11
fca-mir-15b-3p	hsa-miR-15b-3p	predicted	miranda	-1.0729	NA	NA	NA	NA	ENSG00000185973	ENSFCAG00000023758	101094166	TMLHE	trimethyllysine hydroxylase, epsilon	-2.62175	2.08e-12	1.39e-10
fca-mir-15b-3p	hsa-miR-15b-3p	predicted	microcosm	18.9884	NA	NA	NA	NA	ENSG00000134042	ENSFCAG00000030720	101092300	MRO	maestro	-2.38865	3.61e-12	2.22e-10
fca-mir-15b-3p	hsa-miR-15b-3p	predicted	diana_microt	0.848	NA	NA	NA	NA	ENSG00000047457	ENSFCAG00000003223	101081158	LOC101081158	ceruloplasmin	-2.54907	3.33e-10	1.06e-08
fca-mir-15b-3p	hsa-miR-15b-3p	validated	NA	NA	mirtarbase	Luciferase reporter assay//Western blot	Functional MTI	27896672	ENSG00000140443	ENSFCAG00000018164	100500937	IGF1R	insulin like growth factor 1 receptor	-2.08492	5.05e-10	1.52e-08
fca-mir-15b-3p	hsa-miR-15b-3p	validated	NA	NA	tarbase	Degradome sequencing//Degradome sequencing	positive		ENSG00000112992	ENSFCAG00000004113	101090743	NNT	nicotinamide nucleotide transhydrogenase	-2.24112	4.3e-09	9.3e-08
fca-mir-15b-3p	hsa-miR-15b-3p	validated_predicted	miranda	-1.2195	mirtarbase	PAR-CLIP	Functional MTI (Weak)	21572407	ENSG00000178662	ENSFCAG00000010380	101081068	CSRNP3	cysteine and serine rich nuclear protein 3	-10.6098	5.84e-09	1.2e-07
fca-mir-15b-3p	hsa-miR-15b-3p	predicted	miranda	-1.1622	NA	NA	NA	NA	ENSG00000146530	ENSFCAG00000024923	105259791	VWDE	von Willebrand factor D and EGF domains	-3.21503	1.74e-08	3.04e-07
fca-mir-15b-3p	hsa-miR-15b-3p	validated	NA	NA	tarbase	Degradome sequencing//Degradome sequencing	positive		ENSG00000159388	ENSFCAG00000043254	101082205	BTG2	BTG anti-proliferation factor 2	-2.91924	1.97e-08	3.39e-07
fca-mir-15b-3p	hsa-miR-15b-3p	predicted	diana_microt	0.853	NA	NA	NA	NA	ENSG00000164754	ENSFCAG00000013473	101095950	RAD21	RAD21 cohesin complex component	-2.1908	4.82e-08	7.3e-07
fca-mir-15b-3p	hsa-miR-15b-3p	validated	NA	NA	tarbase	Degradome sequencing	positive		ENSG00000176454	ENSFCAG00000001741	101090943	LPCAT4	lysophosphatidylcholine acyltransferase 4	-2.57699	1.6e-07	2.03e-06
fca-mir-15b-3p	hsa-miR-15b-3p	validated	NA	NA	tarbase	Degradome sequencing	positive		ENSG00000085185	ENSFCAG00000031869	101081199	BCORL1	BCL6 corepressor like 1	-2.04631	1.78e-07	2.23e-06
fca-mir-15b-3p	hsa-miR-15b-3p	predicted	miranda	-1.3216	NA	NA	NA	NA	ENSG00000253304	ENSFCAG00000026969	101089374	TMEM200B	transmembrane protein 200B	-2.75255	1.8e-07	2.26e-06
fca-mir-15b-3p	hsa-miR-15b-3p	predicted	miranda	-1.2391	NA	NA	NA	NA	ENSG00000170266	ENSFCAG00000028444	493927	GLB1	galactosidase beta 1	-2.02329	2.46e-07	2.92e-06
fca-mir-15b-3p	hsa-miR-15b-3p	validated	NA	NA	tarbase	Degradome sequencing	positive		ENSG00000005108	ENSFCAG00000012989	101100458	THSD7A	thrombospondin type 1 domain containing 7A	-5.08532	5.48e-07	5.7e-06
fca-mir-15b-3p	hsa-miR-15b-3p	predicted	diana_microt	0.947	NA	NA	NA	NA	ENSG00000081052	ENSFCAG00000008677	101091469	COL4A4	collagen type IV alpha 4 chain	-2.61794	6.02e-07	6.19e-06
fca-mir-15b-3p	hsa-miR-15b-3p	predicted	miranda	-1.079	NA	NA	NA	NA	ENSG00000177200	ENSFCAG00000022534	101095145	CHD9	chromodomain helicase DNA binding protein 9	-2.0539	7.06e-07	7.09e-06
fca-mir-15b-3p	hsa-miR-15b-3p	validated	NA	NA	tarbase	Degradome sequencing	positive		ENSG00000183943	ENSFCAG00000030120	111558780	PRKX	protein kinase, X-linked	-3.53644	1.38e-06	1.25e-05
fca-mir-15b-3p	hsa-miR-15b-3p	predicted	miranda	-1.0353	NA	NA	NA	NA	ENSG00000204291	ENSFCAG00000012233	101093810	COL15A1	collagen type XV alpha 1 chain	-3.76043	1.54e-06	1.37e-05
fca-mir-15b-3p	hsa-miR-15b-3p	validated	NA	NA	tarbase	Degradome sequencing	positive		ENSG00000164961	ENSFCAG00000004683	101090992	WASHC5	WASH complex subunit 5	-2.55717	2.39e-06	1.98e-05
fca-mir-15b-3p	hsa-miR-15b-3p	predicted	miranda	-1.2936	NA	NA	NA	NA	ENSG00000102290	ENSFCAG00000023574	101099279	PCDH11X	protocadherin 11 X-linked	-12.0299	3.64e-06	2.83e-05
fca-mir-15b-3p	hsa-miR-15b-3p	predicted	microcosm	18.0174	NA	NA	NA	NA	ENSG00000139549	ENSFCAG00000043756	101095751	DHH	desert hedgehog	-2.45179	4.18e-06	3.18e-05
fca-mir-15b-3p	hsa-miR-15b-3p	validated	NA	NA	mirtarbase	HITS-CLIP	Functional MTI (Weak)	23824327	ENSG00000112182	ENSFCAG00000008901	101098143	BACH2	BTB domain and CNC homolog 2	-5.46515	1.83e-05	0.000111207
fca-mir-15b-3p	hsa-miR-15b-3p	predicted	miranda	-1.2148	NA	NA	NA	NA	ENSG00000146416	ENSFCAG00000005364	101090109	AIG1	androgen induced 1	-3.82164	2.43e-05	0.000141527
fca-mir-15b-3p	hsa-miR-15b-3p	predicted	miranda	-1.2396	NA	NA	NA	NA	ENSG00000091482	ENSFCAG00000037718	101083570	SMPX	small muscle protein, X-linked	-3.84078	2.59e-05	0.000149494
fca-mir-15b-3p	hsa-miR-15b-3p	predicted	diana_microt	0.886	NA	NA	NA	NA	ENSG00000106688	ENSFCAG00000023590	101099844	SLC1A1	solute carrier family 1 member 1	-2.29763	3.31e-05	0.000183519
fca-mir-15b-3p	hsa-miR-15b-3p	predicted	diana_microt	0.851	NA	NA	NA	NA	ENSG00000151746	ENSFCAG00000012035	101090026	BICD1	BICD cargo adaptor 1	-3.73084	4.35e-05	0.000232575
fca-mir-15b-3p	hsa-miR-15b-3p	predicted	miranda	-1.0528	NA	NA	NA	NA	ENSG00000149177	ENSFCAG00000004667	101086598	PTPRJ	protein tyrosine phosphatase, receptor type J	-2.57162	4.56e-05	0.000242483
fca-mir-15b-3p	hsa-miR-15b-3p	validated	NA	NA	tarbase	Degradome sequencing	positive		ENSG00000135486	ENSFCAG00000010150	101092031	HNRNPA1	heterogeneous nuclear ribonucleoprotein A1	-2.09541	7.01e-05	0.000348035
fca-mir-15b-3p	hsa-miR-15b-3p	validated	NA	NA	tarbase	Degradome sequencing	positive		ENSG00000159217	ENSFCAG00000002454	101096428	IGF2BP1	insulin like growth factor 2 mRNA binding protein 1	-3.14709	0.000102621	0.000482742
fca-mir-15b-3p	hsa-miR-15b-3p	validated	NA	NA	tarbase	Degradome sequencing	positive		ENSG00000087303	ENSFCAG00000042061	101090114	NID2	nidogen 2	-2.75746	0.00013023	0.000590815
fca-mir-15b-3p	hsa-miR-15b-3p	predicted	miranda	-1.1875	NA	NA	NA	NA	ENSG00000154975	ENSFCAG00000002278	101086609	CA10	carbonic anhydrase 10	-2.67206	0.000151361	0.000671388
fca-mir-15b-3p	hsa-miR-15b-3p	predicted	diana_microt	0.839	NA	NA	NA	NA	ENSG00000152284	ENSFCAG00000003376	101089850	TCF7L1	transcription factor 7 like 1	-2.13011	0.000165211	0.000723422
fca-mir-15b-3p	hsa-miR-15b-3p	validated	NA	NA	mirtarbase	PAR-CLIP	Functional MTI (Weak)	21572407	ENSG00000112320	ENSFCAG00000028431	101097398	SOBP	sine oculis binding protein homolog	-2.99837	0.000239986	0.000991079
fca-mir-15b-3p	hsa-miR-15b-3p	predicted	miranda	-1.1315	NA	NA	NA	NA	ENSG00000119900	ENSFCAG00000037623	101087665	OGFRL1	opioid growth factor receptor like 1	-2.64663	0.000282368	0.00113553
fca-mir-15b-3p	hsa-miR-15b-3p	predicted	miranda	-1.1819	NA	NA	NA	NA	ENSG00000158856	ENSFCAG00000012976	101094093	DMTN	dematin actin binding protein	-2.09925	0.000291504	0.00116622
fca-mir-15b-3p	hsa-miR-15b-3p	predicted	miranda	-1.045	NA	NA	NA	NA	ENSG00000142627	ENSFCAG00000010170	101085481	EPHA2	EPH receptor A2	-2.89698	0.000352089	0.00137335
fca-mir-15b-3p	hsa-miR-15b-3p	validated	NA	NA	mirtarbase	HITS-CLIP	Functional MTI (Weak)	23824327	ENSG00000146376	ENSFCAG00000005958	101087578	ARHGAP18	Rho GTPase activating protein 18	-2.26538	0.000532957	0.00194969
fca-mir-15b-3p	hsa-miR-15b-3p	validated	NA	NA	tarbase	Degradome sequencing	positive		ENSG00000113494	ENSFCAG00000008827	101101444	PRLR	prolactin receptor	-3.40718	0.000536522	0.00196005
fca-mir-15b-3p	hsa-miR-15b-3p	validated	NA	NA	tarbase	Degradome sequencing	positive		ENSG00000106344	ENSFCAG00000028746	101084018	PRRT4	proline rich transmembrane protein 4	-4.859	0.000543415	0.00198165
fca-mir-15b-3p	hsa-miR-15b-3p	validated	NA	NA	mirtarbase	HITS-CLIP	Functional MTI (Weak)	23824327	ENSG00000137959	ENSFCAG00000013210	101090198	IFI44L	interferon induced protein 44 like	-3.23484	0.000751379	0.00260192
fca-mir-15b-3p	hsa-miR-15b-3p	validated	NA	NA	mirtarbase	PAR-CLIP	Functional MTI (Weak)	22100165	ENSG00000168792	ENSFCAG00000002756	101083556	ABHD15	abhydrolase domain containing 15	-2.17435	0.00078968	0.00271081
fca-mir-15b-3p	hsa-miR-15b-3p	predicted	miranda	-1.1764	NA	NA	NA	NA	ENSG00000164106	ENSFCAG00000007702	105260493	SCRG1	stimulator of chondrogenesis 1	-3.00699	0.000859545	0.00291127
fca-mir-15b-3p	hsa-miR-15b-3p	predicted	miranda	-1.0876	NA	NA	NA	NA	ENSG00000164318	ENSFCAG00000010468	101097453	EGFLAM	EGF like, fibronectin type III and laminin G domains	-2.03337	0.000971516	0.0032265
fca-mir-15b-3p	hsa-miR-15b-3p	predicted	miranda	-1.2487	NA	NA	NA	NA	ENSG00000145808	ENSFCAG00000032620	101082622	ADAMTS19	ADAM metallopeptidase with thrombospondin type 1 motif 19	-3.17086	0.0010546	0.0034572
fca-mir-15b-3p	hsa-miR-15b-3p	validated	NA	NA	mirtarbase	PAR-CLIP	Functional MTI (Weak)	22100165	ENSG00000144057	ENSFCAG00000026742	101098620	ST6GAL2	ST6 beta-galactoside alpha-2,6-sialyltransferase 2	-2.07702	0.00109186	0.00355578
fca-mir-15b-3p	hsa-miR-15b-3p	validated	NA	NA	tarbase	Degradome sequencing	positive		ENSG00000187955	ENSFCAG00000001462	101098925	COL14A1	collagen type XIV alpha 1 chain	-2.23728	0.00113825	0.00368466
fca-mir-15b-3p	hsa-miR-15b-3p	predicted	mirdb	94.9316	NA	NA	NA	NA	ENSG00000170419	ENSFCAG00000003204	101084180	VSTM2A	V-set and transmembrane domain containing 2A	-5.09876	0.00152011	0.0046905
fca-mir-15b-3p	hsa-miR-15b-3p	validated_predicted	microcosm	18.6473	tarbase	Degradome sequencing//Degradome sequencing	positive		ENSG00000133124	ENSFCAG00000000760	101093251	IRS4	insulin receptor substrate 4	-3.65804	0.00166531	0.00507143
fca-mir-15b-3p	hsa-miR-15b-3p	predicted	diana_microt	0.831	NA	NA	NA	NA	ENSG00000184012	ENSFCAG00000008071	101096004	TMPRSS2	transmembrane protease, serine 2	-3.60305	0.00176911	0.00532312
fca-mir-15b-3p	hsa-miR-15b-3p	predicted	miranda	-1.1116	NA	NA	NA	NA	ENSG00000163508	ENSFCAG00000003602	101089957	EOMES	eomesodermin	-4.46556	0.0018687	0.00558061
fca-mir-15b-3p	hsa-miR-15b-3p	validated_predicted	miranda	-1.1382	tarbase	Degradome sequencing	positive		ENSG00000204267	ENSFCAG00000035701	101089770	LOC101089770	antigen peptide transporter 2	-2.25447	0.00264147	0.00749432
fca-mir-15b-3p	hsa-miR-15b-3p	predicted	miranda	-1.0726	NA	NA	NA	NA	ENSG00000073792	ENSFCAG00000005369	101082772	IGF2BP2	insulin like growth factor 2 mRNA binding protein 2	-2.2035	0.0026645	0.00755144
fca-mir-15b-3p	hsa-miR-15b-3p	validated	NA	NA	mirtarbase	PAR-CLIP	Functional MTI (Weak)	23592263	ENSG00000102053	ENSFCAG00000032299	101093258	ZC3H12B	zinc finger CCCH-type containing 12B	-8.31568	0.0028863	0.00806764
fca-mir-15b-3p	hsa-miR-15b-3p	validated	NA	NA	tarbase	Degradome sequencing	positive		ENSG00000077274	ENSFCAG00000011507	101095474	CAPN6	calpain 6	-10.7881	0.0045434	0.0118614
fca-mir-15b-3p	hsa-miR-15b-3p	predicted	miranda	-1.1413	NA	NA	NA	NA	ENSG00000169299	ENSFCAG00000004734	101095577	PGM2	phosphoglucomutase 2	-2.00962	0.00505125	0.0129863
fca-mir-15b-3p	hsa-miR-15b-3p	predicted	microcosm	17.5543	NA	NA	NA	NA	ENSG00000071282	ENSFCAG00000014723	101081203	LMCD1	LIM and cysteine rich domains 1	-2.20785	0.00574986	0.0145015
fca-mir-15b-3p	hsa-miR-15b-3p	validated	NA	NA	tarbase	Degradome sequencing	positive		ENSG00000141668	ENSFCAG00000040188	101098260	CBLN2	cerebellin 2 precursor	-2.94246	0.00970825	0.0226911
fca-mir-15b-3p	hsa-miR-15b-3p	validated	NA	NA	mirtarbase	PAR-CLIP	Functional MTI (Weak)	21572407	ENSG00000141682	ENSFCAG00000042068	102900397	PMAIP1	phorbol-12-myristate-13-acetate-induced protein 1	-2.80253	0.0178043	0.0378957
fca-mir-190b-5p	hsa-miR-190b-5p	predicted	diana_microt	1	NA	NA	NA	NA	ENSG00000159167	ENSFCAG00000026611	101083584	STC1	stanniocalcin 1	-5.21773	5.87e-11	2.38e-09
fca-mir-190b-5p	hsa-miR-190b-5p	predicted	miranda	-1.3074	NA	NA	NA	NA	ENSG00000126705	ENSFCAG00000007867	101083528	AHDC1	AT-hook DNA binding motif containing 1	-2.40717	9.82e-11	3.69e-09
fca-mir-190b-5p	hsa-miR-190b-5p	predicted	elmmo	0.567	NA	NA	NA	NA	ENSG00000111276	ENSFCAG00000043547	493958	CDKN1B	cyclin dependent kinase inhibitor 1B	-2.35823	1.34e-10	4.77e-09
fca-mir-190b-5p	hsa-miR-190b-5p	predicted	miranda	-1.1461	NA	NA	NA	NA	ENSG00000118263	ENSFCAG00000002514	101091038	KLF7	Kruppel like factor 7	-2.07966	2.03e-10	6.89e-09
fca-mir-190b-5p	hsa-miR-190b-5p	predicted	diana_microt	0.884	NA	NA	NA	NA	ENSG00000178695	ENSFCAG00000007569	101088711	KCTD12	potassium channel tetramerization domain containing 12	-2.57511	4.87e-10	1.48e-08
fca-mir-190b-5p	hsa-miR-190b-5p	predicted	pita	-10.34	NA	NA	NA	NA	ENSG00000184867	ENSFCAG00000006953	101089335	ARMCX2	armadillo repeat containing, X-linked 2	-2.66499	2.21e-09	5.27e-08
fca-mir-190b-5p	hsa-miR-190b-5p	predicted	diana_microt	0.911	NA	NA	NA	NA	ENSG00000162704	ENSFCAG00000015611	101088207	ARPC5	actin related protein 2/3 complex subunit 5	-2.08933	3.09e-09	7.01e-08
fca-mir-190b-5p	hsa-miR-190b-5p	predicted	diana_microt	0.874	NA	NA	NA	NA	ENSG00000178662	ENSFCAG00000010380	101081068	CSRNP3	cysteine and serine rich nuclear protein 3	-10.6098	5.84e-09	1.2e-07
fca-mir-190b-5p	hsa-miR-190b-5p	predicted	diana_microt	0.866	NA	NA	NA	NA	ENSG00000131711	ENSFCAG00000005451	101095713	MAP1B	microtubule associated protein 1B	-2.41442	1.15e-08	2.12e-07
fca-mir-190b-5p	hsa-miR-190b-5p	predicted	elmmo	0.566	NA	NA	NA	NA	ENSG00000003096	ENSFCAG00000027267	101081528	KLHL13	kelch like family member 13	-3.36384	2.02e-08	3.45e-07
fca-mir-190b-5p	hsa-miR-190b-5p	predicted	miranda	-1.1611	NA	NA	NA	NA	ENSG00000156313	ENSFCAG00000030242	101083491	SRPX	sushi repeat containing protein, X-linked	-3.30623	3.06e-08	4.95e-07
fca-mir-190b-5p	hsa-miR-190b-5p	predicted	diana_microt	0.807	NA	NA	NA	NA	ENSG00000030419	ENSFCAG00000036602	101100826	IKZF2	IKAROS family zinc finger 2	-2.49333	2.04e-07	2.49e-06
fca-mir-190b-5p	hsa-miR-190b-5p	predicted	elmmo	0.567	NA	NA	NA	NA	ENSG00000185008	ENSFCAG00000027646	101096340	ROBO2	roundabout guidance receptor 2	-4.57562	2.41e-07	2.87e-06
fca-mir-190b-5p	hsa-miR-190b-5p	predicted	diana_microt	0.998	NA	NA	NA	NA	ENSG00000168769	ENSFCAG00000051746	101092848	TET2	tet methylcytosine dioxygenase 2	-4.01138	1.83e-06	1.58e-05
fca-mir-190b-5p	hsa-miR-190b-5p	predicted	microcosm	17.6034	NA	NA	NA	NA	ENSG00000069020	ENSFCAG00000025450	101087553	MAST4	microtubule associated serine/threonine kinase family member 4	-2.8388	6.37e-06	4.54e-05
fca-mir-190b-5p	hsa-miR-190b-5p	predicted	diana_microt	0.897	NA	NA	NA	NA	ENSG00000221823	ENSFCAG00000033294	101090344	PPP3R1	protein phosphatase 3 regulatory subunit B, alpha	-2.81682	7.58e-06	5.27e-05
fca-mir-190b-5p	hsa-miR-190b-5p	predicted	miranda	-1.2385	NA	NA	NA	NA	ENSG00000091844	ENSFCAG00000037833	101084199	RGS17	regulator of G protein signaling 17	-4.22719	1.01e-05	6.72e-05
fca-mir-190b-5p	hsa-miR-190b-5p	predicted	diana_microt	0.922	NA	NA	NA	NA	ENSG00000135903	ENSFCAG00000018967	101082767	PAX3	paired box 3	-4.74412	1.04e-05	6.88e-05
fca-mir-190b-5p	hsa-miR-190b-5p	predicted	diana_microt	0.81	NA	NA	NA	NA	ENSG00000182197	ENSFCAG00000042984	101081362	EXT1	exostosin glycosyltransferase 1	-2.35732	1.16e-05	7.53e-05
fca-mir-190b-5p	hsa-miR-190b-5p	predicted	microcosm	17.7177	NA	NA	NA	NA	ENSG00000170525	ENSFCAG00000004933	101100062	PFKFB3	6-phosphofructo-2-kinase/fructose-2,6-biphosphatase 3	-2.19848	1.16e-05	7.52e-05
fca-mir-190b-5p	hsa-miR-190b-5p	predicted	miranda	-1.1237	NA	NA	NA	NA	ENSG00000214944	ENSFCAG00000013540	101094325	ARHGEF28	Rho guanine nucleotide exchange factor 28	-2.19097	1.34e-05	8.52e-05
fca-mir-190b-5p	hsa-miR-190b-5p	predicted	diana_microt	0.999	NA	NA	NA	NA	ENSG00000112182	ENSFCAG00000008901	101098143	BACH2	BTB domain and CNC homolog 2	-5.46515	1.83e-05	0.000111207
fca-mir-190b-5p	hsa-miR-190b-5p	predicted	microcosm	18.8608	NA	NA	NA	NA	ENSG00000112280	ENSFCAG00000010489	101086148	COL9A1	collagen type IX alpha 1 chain	-10.9949	1.83e-05	0.00011121
fca-mir-190b-5p	hsa-miR-190b-5p	predicted	diana_microt	0.986	NA	NA	NA	NA	ENSG00000182255	ENSFCAG00000031951	101084479	KCNA4	potassium voltage-gated channel subfamily A member 4	-2.25101	1.9e-05	0.000114736
fca-mir-190b-5p	hsa-miR-190b-5p	predicted	miranda	-1.2208	NA	NA	NA	NA	ENSG00000151690	ENSFCAG00000005191	101082334	MFSD6	major facilitator superfamily domain containing 6	-2.74923	2.51e-05	0.000145519
fca-mir-190b-5p	hsa-miR-190b-5p	predicted	elmmo	0.505	NA	NA	NA	NA	ENSG00000071564	ENSFCAG00000023514	101098930	TCF3	transcription factor 3	-2.11804	4.15e-05	0.000223085
fca-mir-190b-5p	hsa-miR-190b-5p	predicted	miranda	-1.2552	NA	NA	NA	NA	ENSG00000148110	ENSFCAG00000010215	101081935	MFSD14B	major facilitator superfamily domain containing 14B	-2.16099	5.78e-05	0.000296862
fca-mir-190b-5p	hsa-miR-190b-5p	predicted	diana_microt	0.844	NA	NA	NA	NA	ENSG00000168743	ENSFCAG00000023889	101091192	NPNT	nephronectin	-2.11635	6.5e-05	0.000327171
fca-mir-190b-5p	hsa-miR-190b-5p	predicted	miranda	-1.2739	NA	NA	NA	NA	ENSG00000256463	ENSFCAG00000028839	101100758	SALL3	spalt like transcription factor 3	-3.25107	6.83e-05	0.000340691
fca-mir-190b-5p	hsa-miR-190b-5p	predicted	miranda	-1.074	NA	NA	NA	NA	ENSG00000189184	ENSFCAG00000025770	101100886	PCDH18	protocadherin 18	-2.11295	0.000101868	0.000479987
fca-mir-190b-5p	hsa-miR-190b-5p	predicted	pita	-13.33	NA	NA	NA	NA	ENSG00000166147	ENSFCAG00000015352	101084882	FBN1	fibrillin 1	-2.69958	0.000110302	0.000513651
fca-mir-190b-5p	hsa-miR-190b-5p	predicted	diana_microt	0.9	NA	NA	NA	NA	ENSG00000184486	ENSFCAG00000022988	101083427	POU3F2	POU class 3 homeobox 2	-4.05303	0.000190017	0.000814109
fca-mir-190b-5p	hsa-miR-190b-5p	predicted	diana_microt	0.829	NA	NA	NA	NA	ENSG00000187889	ENSFCAG00000008242	101096252	FYB2	FYN binding protein 2	-2.11099	0.000216435	0.000907547
fca-mir-190b-5p	hsa-miR-190b-5p	predicted	diana_microt	0.866	NA	NA	NA	NA	ENSG00000204613	ENSFCAG00000032671	101098631	LOC101098631	tripartite motif-containing protein 10	-5.28627	0.000281983	0.00113414
fca-mir-190b-5p	hsa-miR-190b-5p	predicted	elmmo	0.56	NA	NA	NA	NA	ENSG00000168675	ENSFCAG00000022980	101094138	LDLRAD4	low density lipoprotein receptor class A domain containing 4	-2.57178	0.000308713	0.00122456
fca-mir-190b-5p	hsa-miR-190b-5p	predicted	elmmo	0.566	NA	NA	NA	NA	ENSG00000103460	ENSFCAG00000039012	101097364	TOX3	TOX high mobility group box family member 3	-2.04922	0.000714345	0.0024952
fca-mir-190b-5p	hsa-miR-190b-5p	predicted	miranda	-1.1194	NA	NA	NA	NA	ENSG00000113805	ENSFCAG00000012778	101094833	CNTN3	contactin 3	-2.11314	0.00107398	0.00351109
fca-mir-190b-5p	hsa-miR-190b-5p	predicted	microcosm	18.1298	NA	NA	NA	NA	ENSG00000165730	ENSFCAG00000043562	101098165	STOX1	storkhead box 1	-2.46817	0.00110128	0.0035832
fca-mir-190b-5p	hsa-miR-190b-5p	predicted	miranda	-1.2519	NA	NA	NA	NA	ENSG00000146386	ENSFCAG00000030650	101085546	ABRACL	ABRA C-terminal like	-3.58122	0.00120976	0.0038772
fca-mir-190b-5p	hsa-miR-190b-5p	predicted	diana_microt	0.886	NA	NA	NA	NA	ENSG00000168772	ENSFCAG00000044981	105260512	CXXC4	CXXC finger protein 4	-2.40721	0.00134021	0.00422494
fca-mir-190b-5p	hsa-miR-190b-5p	predicted	diana_microt	0.987	NA	NA	NA	NA	ENSG00000079156	ENSFCAG00000012535	101100746	OSBPL6	oxysterol binding protein like 6	-2.02478	0.00135601	0.00426537
fca-mir-190b-5p	hsa-miR-190b-5p	predicted	diana_microt	0.804	NA	NA	NA	NA	ENSG00000170419	ENSFCAG00000003204	101084180	VSTM2A	V-set and transmembrane domain containing 2A	-5.09876	0.00152011	0.0046905
[truncated: 2,657 more rows]

## Sheet: Table S2.3
Supplementary Table S2.3 Interactions between downregulated miRNAs and upregulated mRNAs in the testicular tissue of adult vs juvenile cats
[truncated: 3,036 more rows]

[truncated: 7 more sheets: Table S2.4, Table S2.5, Table S2.6, Table S2.7, Table S2.8, Table S2.9, Table S2.2-9 (Legend)]
