# Supplementary material for: Feline microRNAome in ovary and testis: Exploration of in-silico miRNA-mRNA networks involved in gonadal function and cellular stress response
Source: Front Genet. 2022 Sep 26;13:1009220. doi: 10.3389/fgene.2022.1009220 (PMC9548565; doi:10.3389/fgene.2022.1009220)
Supplement: Supplementary file 2 [file DataSheet3.zip]

Archive with 36 entries (25 files):
- Supplementary_file3_Condition/web_session/
- Supplementary_file3_Condition/web_session/.DS_Store
- Supplementary_file3_Condition/web_session/404.html
- Supplementary_file3_Condition/web_session/bower_components/
- Supplementary_file3_Condition/web_session/bower_components/sass-bootstrap/
- Supplementary_file3_Condition/web_session/bower_components/sass-bootstrap/fonts/
- Supplementary_file3_Condition/web_session/bower_components/sass-bootstrap/fonts/glyphicons-halflings-regular.eot
- Supplementary_file3_Condition/web_session/bower_components/sass-bootstrap/fonts/glyphicons-halflings-regular.svg
- Supplementary_file3_Condition/web_session/bower_components/sass-bootstrap/fonts/glyphicons-halflings-regular.ttf
- Supplementary_file3_Condition/web_session/bower_components/sass-bootstrap/fonts/glyphicons-halflings-regular.woff
- Supplementary_file3_Condition/web_session/data/
- Supplementary_file3_Condition/web_session/data/.DS_Store
- Supplementary_file3_Condition/web_session/data/networks.js
- Supplementary_file3_Condition/web_session/data/styles.js
- Supplementary_file3_Condition/web_session/favicon.ico
- Supplementary_file3_Condition/web_session/images/
- Supplementary_file3_Condition/web_session/images/cy3logo.svg
- Supplementary_file3_Condition/web_session/images/cy3logo_orange.svg
- Supplementary_file3_Condition/web_session/images/small_fit.svg
- Supplementary_file3_Condition/web_session/index.html
- Supplementary_file3_Condition/web_session/robots.txt
- Supplementary_file3_Condition/web_session/scripts/
- Supplementary_file3_Condition/web_session/scripts/1d327552.scripts.js
- Supplementary_file3_Condition/web_session/scripts/3e4be17b.app.js
- Supplementary_file3_Condition/web_session/scripts/65d77273.vendor.js
- Supplementary_file3_Condition/web_session/scripts/controllers/
- Supplementary_file3_Condition/web_session/scripts/controllers/d3d07913.main.js
- Supplementary_file3_Condition/web_session/scripts/custom.js
- Supplementary_file3_Condition/web_session/scripts/services/
- Supplementary_file3_Condition/web_session/scripts/services/22f5c459.network.js
- Supplementary_file3_Condition/web_session/scripts/services/ac1aeeaa.visual-styles.js
- Supplementary_file3_Condition/web_session/styles/
- Supplementary_file3_Condition/web_session/styles/dc4be20e.vendor.css
- Supplementary_file3_Condition/web_session/styles/dcab8a36.main.css
- Supplementary_file3_Condition/web_session/views/
- Supplementary_file3_Condition/web_session/views/main.html
