# Supplementary material for: Feline microRNAome in ovary and testis: Exploration of in-silico miRNA-mRNA networks involved in gonadal function and cellular stress response
Source: Front Genet. 2022 Sep 26;13:1009220. doi: 10.3389/fgene.2022.1009220 (PMC9548565; doi:10.3389/fgene.2022.1009220)
Supplement: Supplementary file 2 [file DataSheet3.zip › Supplementary_file3_Condition/web_session/data/styles.js]

var styles = [ {
  "format_version" : "1.0",
  "generated_by" : "cytoscape-3.9.1",
  "target_cytoscapejs_version" : "~2.1",
  "title" : "default",
  "style" : [ {
    "selector" : "node",
    "css" : {
      "border-color" : "rgb(51,51,51)",
      "shape" : "ellipse",
      "background-color" : "rgb(255,255,255)",
      "font-size" : 15,
      "height" : 35.0,
      "font-family" : "SansSerif.plain",
      "font-weight" : "normal",
      "border-width" : 2.0,
      "text-opacity" : 1.0,
      "text-valign" : "center",
      "text-halign" : "center",
      "width" : 100.0,
      "background-opacity" : 1.0,
      "border-opacity" : 1.0,
      "color" : "rgb(0,0,0)",
      "content" : "data(name)"
    }
  }, {
    "selector" : "node[mRNA_FC > 3.5145879]",
    "css" : {
      "background-color" : "rgb(178,24,43)"
    }
  }, {
    "selector" : "node[mRNA_FC = 3.5145879]",
    "css" : {
      "background-color" : "rgb(214,96,77)"
    }
  }, {
    "selector" : "node[mRNA_FC > 0][mRNA_FC < 3.5145879]",
    "css" : {
      "background-color" : "mapData(mRNA_FC,0,3.5145879,rgb(247,247,247),rgb(214,96,77))"
    }
  }, {
    "selector" : "node[mRNA_FC > -3.5145879][mRNA_FC < 0]",
    "css" : {
      "background-color" : "mapData(mRNA_FC,-3.5145879,0,rgb(67,147,195),rgb(247,247,247))"
    }
  }, {
    "selector" : "node[mRNA_FC = -3.5145879]",
    "css" : {
      "background-color" : "rgb(67,147,195)"
    }
  }, {
    "selector" : "node[mRNA_FC < -3.5145879]",
    "css" : {
      "background-color" : "rgb(33,102,172)"
    }
  }, {
    "selector" : "node[ id = '151' ]",
    "css" : {
      "content" : "fca-mir-182-5p"
    }
  }, {
    "selector" : "node[ id = '157' ]",
    "css" : {
      "content" : "fca-mir-183-5p"
    }
  }, {
    "selector" : "node[ id = '4097' ]",
    "css" : {
      "shape" : "rectangle"
    }
  }, {
    "selector" : "node[ id = '3809' ]",
    "css" : {
      "shape" : "triangle",
      "border-width" : 4.0
    }
  }, {
    "selector" : "node[ id = '3841' ]",
    "css" : {
      "shape" : "triangle",
      "border-width" : 4.0
    }
  }, {
    "selector" : "node[ id = '3873' ]",
    "css" : {
      "shape" : "triangle",
      "border-width" : 4.0
    }
  }, {
    "selector" : "node[ id = '3905' ]",
    "css" : {
      "shape" : "triangle",
      "border-width" : 4.0
    }
  }, {
    "selector" : "node[ id = '3937' ]",
    "css" : {
      "shape" : "triangle",
      "border-width" : 4.0
    }
  }, {
    "selector" : "node[ id = '4033' ]",
    "css" : {
      "shape" : "triangle",
      "border-width" : 4.0
    }
  }, {
    "selector" : "node[ id = '4099' ]",
    "css" : {
      "shape" : "rectangle"
    }
  }, {
    "selector" : "node[ id = '3779' ]",
    "css" : {
      "shape" : "triangle",
      "border-width" : 4.0
    }
  }, {
    "selector" : "node[ id = '3811' ]",
    "css" : {
      "shape" : "triangle",
      "border-width" : 4.0
    }
  }, {
    "selector" : "node[ id = '3875' ]",
    "css" : {
      "shape" : "triangle",
      "border-width" : 4.0
    }
  }, {
    "selector" : "node[ id = '4003' ]",
    "css" : {
      "shape" : "triangle",
      "border-width" : 4.0
    }
  }, {
    "selector" : "node[ id = '4035' ]",
    "css" : {
      "shape" : "triangle",
      "border-width" : 4.0
    }
  }, {
    "selector" : "node[ id = '4101' ]",
    "css" : {
      "shape" : "rectangle"
    }
  }, {
    "selector" : "node[ id = '3845' ]",
    "css" : {
      "shape" : "triangle",
      "border-width" : 4.0
    }
  }, {
    "selector" : "node[ id = '3877' ]",
    "css" : {
      "shape" : "triangle",
      "border-width" : 4.0
    }
  }, {
    "selector" : "node[ id = '4005' ]",
    "css" : {
      "shape" : "triangle",
      "border-width" : 4.0
    }
  }, {
    "selector" : "node[ id = '4103' ]",
    "css" : {
      "shape" : "diamond",
      "border-width" : 6.0
    }
  }, {
    "selector" : "node[ id = '3719' ]",
    "css" : {
      "shape" : "triangle",
      "border-width" : 4.0
    }
  }, {
    "selector" : "node[ id = '3847' ]",
    "css" : {
      "shape" : "triangle",
      "border-width" : 4.0
    }
  }, {
    "selector" : "node[ id = '3879' ]",
    "css" : {
      "shape" : "triangle",
      "border-width" : 4.0
    }
  }, {
    "selector" : "node[ id = '3911' ]",
    "css" : {
      "shape" : "triangle",
      "border-width" : 4.0
    }
  }, {
    "selector" : "node[ id = '4071' ]",
    "css" : {
      "shape" : "rectangle"
    }
  }, {
    "selector" : "node[ id = '4105' ]",
    "css" : {
      "shape" : "v"
    }
  }, {
    "selector" : "node[ id = '3785' ]",
    "css" : {
      "shape" : "triangle",
      "border-width" : 4.0
    }
  }, {
    "selector" : "node[ id = '3817' ]",
    "css" : {
      "shape" : "triangle",
      "border-width" : 4.0
    }
  }, {
    "selector" : "node[ id = '3945' ]",
    "css" : {
      "shape" : "triangle",
      "border-width" : 4.0
    }
  }, {
    "selector" : "node[ id = '4009' ]",
    "css" : {
      "shape" : "triangle",
      "border-width" : 4.0
    }
  }, {
    "selector" : "node[ id = '4107' ]",
    "css" : {
      "shape" : "diamond",
      "border-width" : 6.0
    }
  }, {
    "selector" : "node[ id = '3723' ]",
    "css" : {
      "shape" : "triangle",
      "border-width" : 4.0
    }
  }, {
    "selector" : "node[ id = '3883' ]",
    "css" : {
      "shape" : "triangle",
      "border-width" : 4.0
    }
  }, {
    "selector" : "node[ id = '4043' ]",
    "css" : {
      "shape" : "triangle",
      "border-width" : 4.0
    }
  }, {
    "selector" : "node[ id = '4075' ]",
    "css" : {
      "shape" : "rectangle"
    }
  }, {
    "selector" : "node[ id = '4109' ]",
    "css" : {
      "shape" : "rectangle"
    }
  }, {
    "selector" : "node[ id = '3757' ]",
    "css" : {
      "shape" : "triangle",
      "border-width" : 4.0
    }
  }, {
    "selector" : "node[ id = '3821' ]",
    "css" : {
      "shape" : "triangle",
      "border-width" : 4.0
    }
  }, {
    "selector" : "node[ id = '3949' ]",
    "css" : {
      "shape" : "triangle",
      "border-width" : 4.0
    }
  }, {
    "selector" : "node[ id = '4013' ]",
    "css" : {
      "shape" : "triangle",
      "border-width" : 4.0
    }
  }, {
    "selector" : "node[ id = '4077' ]",
    "css" : {
      "shape" : "rectangle"
    }
  }, {
    "selector" : "node[ id = '3855' ]",
    "css" : {
      "shape" : "triangle",
      "border-width" : 4.0
    }
  }, {
    "selector" : "node[ id = '3887' ]",
    "css" : {
      "shape" : "triangle",
      "border-width" : 4.0
    }
  }, {
    "selector" : "node[ id = '4079' ]",
    "css" : {
      "shape" : "v"
    }
  }, {
    "selector" : "node[ id = '4113' ]",
    "css" : {
      "shape" : "rectangle"
    }
  }, {
    "selector" : "node[ id = '3761' ]",
    "css" : {
      "shape" : "triangle",
      "border-width" : 4.0
    }
  }, {
    "selector" : "node[ id = '3825' ]",
    "css" : {
      "shape" : "triangle",
      "border-width" : 4.0
    }
  }, {
    "selector" : "node[ id = '3921' ]",
    "css" : {
      "shape" : "triangle",
      "border-width" : 4.0
    }
  }, {
    "selector" : "node[ id = '3985' ]",
    "css" : {
      "shape" : "triangle",
      "border-width" : 4.0
    }
  }, {
    "selector" : "node[ id = '4017' ]",
    "css" : {
      "shape" : "triangle",
      "border-width" : 4.0
    }
  }, {
    "selector" : "node[ id = '4083' ]",
    "css" : {
      "shape" : "rectangle"
    }
  }, {
    "selector" : "node[ id = '3797' ]",
    "css" : {
      "shape" : "triangle",
      "border-width" : 4.0
    }
  }, {
    "selector" : "node[ id = '3861' ]",
    "css" : {
      "shape" : "triangle",
      "border-width" : 4.0
    }
  }, {
    "selector" : "node[ id = '3893' ]",
    "css" : {
      "shape" : "triangle",
      "border-width" : 4.0
    }
  }, {
    "selector" : "node[ id = '3957' ]",
    "css" : {
      "shape" : "triangle",
      "border-width" : 4.0
    }
  }, {
    "selector" : "node[ id = '4085' ]",
    "css" : {
      "shape" : "rectangle"
    }
  }, {
    "selector" : "node[ id = '3799' ]",
    "css" : {
      "shape" : "triangle",
      "border-width" : 4.0
    }
  }, {
    "selector" : "node[ id = '3831' ]",
    "css" : {
      "shape" : "triangle",
      "border-width" : 4.0
    }
  }, {
    "selector" : "node[ id = '3927' ]",
    "css" : {
      "shape" : "triangle",
      "border-width" : 4.0
    }
  }, {
    "selector" : "node[ id = '3991' ]",
    "css" : {
      "shape" : "triangle",
      "border-width" : 4.0
    }
  }, {
    "selector" : "node[ id = '4055' ]",
    "css" : {
      "shape" : "triangle",
      "border-width" : 4.0
    }
  }, {
    "selector" : "node[ id = '4087' ]",
    "css" : {
      "shape" : "hexagon",
      "font-size" : 20,
      "content" : "NFAT5",
      "width" : 100.0,
      "border-width" : 6.0
    }
  }, {
    "selector" : "node[ id = '3769' ]",
    "css" : {
      "shape" : "triangle",
      "border-width" : 4.0
    }
  }, {
    "selector" : "node[ id = '3865' ]",
    "css" : {
      "shape" : "triangle",
      "border-width" : 4.0
    }
  }, {
    "selector" : "node[ id = '4089' ]",
    "css" : {
      "shape" : "rectangle"
    }
  }, {
    "selector" : "node[ id = '3739' ]",
    "css" : {
      "shape" : "triangle",
      "border-width" : 4.0
    }
  }, {
    "selector" : "node[ id = '3771' ]",
    "css" : {
      "shape" : "triangle",
      "border-width" : 4.0
    }
  }, {
    "selector" : "node[ id = '3963' ]",
    "css" : {
      "shape" : "triangle",
      "border-width" : 4.0
    }
  }, {
    "selector" : "node[ id = '3995' ]",
    "css" : {
      "shape" : "triangle",
      "border-width" : 4.0
    }
  }, {
    "selector" : "node[ id = '4027' ]",
    "css" : {
      "shape" : "triangle",
      "border-width" : 4.0
    }
  }, {
    "selector" : "node[ id = '4091' ]",
    "css" : {
      "shape" : "v"
    }
  }, {
    "selector" : "node[ id = '3901' ]",
    "css" : {
      "shape" : "triangle",
      "border-width" : 4.0
    }
  }, {
    "selector" : "node[ id = '4029' ]",
    "css" : {
      "shape" : "triangle",
      "border-width" : 4.0
    }
  }, {
    "selector" : "node[ id = '4093' ]",
    "css" : {
      "shape" : "rectangle"
    }
  }, {
    "selector" : "node[ id = '3775' ]",
    "css" : {
      "shape" : "triangle",
      "border-width" : 4.0
    }
  }, {
    "selector" : "node[ id = '3839' ]",
    "css" : {
      "shape" : "triangle",
      "border-width" : 4.0
    }
  }, {
    "selector" : "node[ id = '4063' ]",
    "css" : {
      "shape" : "triangle",
      "border-width" : 4.0
    }
  }, {
    "selector" : "node[ id = '4095' ]",
    "css" : {
      "shape" : "hexagon",
      "font-size" : 20,
      "content" : "ITGB8",
      "width" : 100.0,
      "border-width" : 6.0
    }
  }, {
    "selector" : "node[ id = '2465' ]",
    "css" : {
      "shape" : "diamond",
      "border-width" : 6.0
    }
  }, {
    "selector" : "node[ id = '2499' ]",
    "css" : {
      "shape" : "diamond",
      "border-width" : 6.0
    }
  }, {
    "selector" : "node[ id = '2627' ]",
    "css" : {
      "shape" : "diamond",
      "border-width" : 6.0
    }
  }, {
    "selector" : "node[ id = '2503' ]",
    "css" : {
      "shape" : "diamond",
      "border-width" : 6.0
    }
  }, {
    "selector" : "node[ id = '2855' ]",
    "css" : {
      "shape" : "diamond",
      "border-width" : 6.0
    }
  }, {
    "selector" : "node[ id = '2921' ]",
    "css" : {
      "shape" : "rectangle"
    }
  }, {
    "selector" : "node[ id = '2923' ]",
    "css" : {
      "shape" : "rectangle",
      "border-width" : 6.0
    }
  }, {
    "selector" : "node[ id = '2413' ]",
    "css" : {
      "shape" : "diamond",
      "border-width" : 6.0
    }
  }, {
    "selector" : "node[ id = '2925' ]",
    "css" : {
      "shape" : "rectangle"
    }
  }, {
    "selector" : "node[ id = '2897' ]",
    "css" : {
      "shape" : "diamond",
      "border-width" : 6.0
    }
  }, {
    "selector" : "node[ id = '2675' ]",
    "css" : {
      "shape" : "diamond",
      "border-width" : 6.0
    }
  }, {
    "selector" : "node[ id = '2423' ]",
    "css" : {
      "shape" : "diamond",
      "border-width" : 6.0
    }
  }, {
    "selector" : "node[ id = '2807' ]",
    "css" : {
      "shape" : "diamond",
      "border-width" : 6.0
    }
  }, {
    "selector" : "node[ id = '2393' ]",
    "css" : {
      "shape" : "diamond",
      "border-width" : 6.0
    }
  }, {
    "selector" : "node[ id = '2649' ]",
    "css" : {
      "shape" : "diamond",
      "border-width" : 6.0
    }
  }, {
    "selector" : "node[ id = '2681' ]",
    "css" : {
      "shape" : "diamond",
      "border-width" : 6.0
    }
  }, {
    "selector" : "node[ id = '2777' ]",
    "css" : {
      "shape" : "diamond",
      "border-width" : 6.0
    }
  }, {
    "selector" : "node[ id = '2715' ]",
    "css" : {
      "shape" : "diamond",
      "border-width" : 6.0
    }
  }, {
    "selector" : "node[ id = '2525' ]",
    "css" : {
      "shape" : "diamond",
      "border-width" : 6.0
    }
  }, {
    "selector" : "node[ id = '2335' ]",
    "css" : {
      "shape" : "hexagon"
    }
  }, {
    "selector" : "node[ id = '4835' ]",
    "css" : {
      "content" : "fca-let-7g-5p"
    }
  }, {
    "selector" : "node[ id = '4837' ]",
    "css" : {
      "content" : "fca-mir-19a-3p"
    }
  }, {
    "selector" : "node[ id = '4839' ]",
    "css" : {
      "content" : "fca-mir-30c-2-5p"
    }
  }, {
    "selector" : "node[ id = '4843' ]",
    "css" : {
      "content" : "fca-mir-335-5p"
    }
  }, {
    "selector" : "node:selected",
    "css" : {
      "background-color" : "rgb(255,255,0)"
    }
  }, {
    "selector" : "edge",
    "css" : {
      "line-style" : "solid",
      "target-arrow-color" : "rgb(0,0,0)",
      "line-color" : "rgb(102,102,102)",
      "font-family" : "Dialog.plain",
      "font-weight" : "normal",
      "color" : "rgb(0,0,0)",
      "text-opacity" : 1.0,
      "target-arrow-shape" : "none",
      "source-arrow-color" : "rgb(0,0,0)",
      "width" : 2.0,
      "opacity" : 1.0,
      "content" : "",
      "font-size" : 10,
      "source-arrow-shape" : "none"
    }
  }, {
    "selector" : "edge[interaction = 'validated']",
    "css" : {
      "line-style" : "solid"
    }
  }, {
    "selector" : "edge[interaction = 'validated_predicted']",
    "css" : {
      "line-style" : "solid"
    }
  }, {
    "selector" : "edge[interaction = 'predicted']",
    "css" : {
      "line-style" : "dashed"
    }
  }, {
    "selector" : "edge[interaction = 'validated_predicted']",
    "css" : {
      "width" : 3.0
    }
  }, {
    "selector" : "edge[interaction = 'pp']",
    "css" : {
      "line-color" : "rgb(118,42,131)"
    }
  }, {
    "selector" : "edge[interaction = 'validated']",
    "css" : {
      "line-color" : "rgb(27,120,55)"
    }
  }, {
    "selector" : "edge[interaction = 'validated_predicted']",
    "css" : {
      "line-color" : "rgb(27,120,55)"
    }
  }, {
    "selector" : "edge[interaction = 'predicted']",
    "css" : {
      "line-color" : "rgb(127,191,123)"
    }
  }, {
    "selector" : "edge:selected",
    "css" : {
      "line-color" : "rgb(255,0,0)"
    }
  } ]
}, {
  "format_version" : "1.0",
  "generated_by" : "cytoscape-3.9.1",
  "target_cytoscapejs_version" : "~2.1",
  "title" : "Figure_7D",
  "style" : [ {
    "selector" : "node",
    "css" : {
      "border-color" : "rgb(51,51,51)",
      "shape" : "ellipse",
      "background-color" : "rgb(255,255,255)",
      "font-size" : 25,
      "height" : 35.0,
      "font-family" : "SansSerif.plain",
      "font-weight" : "normal",
      "border-width" : 2.0,
      "text-opacity" : 1.0,
      "text-valign" : "center",
      "text-halign" : "center",
      "width" : 35.0,
      "background-opacity" : 1.0,
      "border-opacity" : 1.0,
      "color" : "rgb(0,0,0)",
      "content" : "data(cat_miRNA)"
    }
  }, {
    "selector" : "node[cat_miRNA = 'fca-mir-30c-2-5p']",
    "css" : {
      "shape" : "rectangle"
    }
  }, {
    "selector" : "node[cat_miRNA = 'fca-mir-335-5p']",
    "css" : {
      "shape" : "rectangle"
    }
  }, {
    "selector" : "node[cat_miRNA = 'fca-let-7g-5p']",
    "css" : {
      "shape" : "rectangle"
    }
  }, {
    "selector" : "node[cat_miRNA = 'fca-mir-19a-3p']",
    "css" : {
      "shape" : "rectangle"
    }
  }, {
    "selector" : "node[FoldChange_mRNA > -1.5]",
    "css" : {
      "background-color" : "rgb(255,247,251)"
    }
  }, {
    "selector" : "node[FoldChange_mRNA = -1.5]",
    "css" : {
      "background-color" : "rgb(236,231,242)"
    }
  }, {
    "selector" : "node[FoldChange_mRNA > -1.99999997][FoldChange_mRNA < -1.5]",
    "css" : {
      "background-color" : "mapData(FoldChange_mRNA,-1.99999997,-1.5,rgb(116,169,207),rgb(236,231,242))"
    }
  }, {
    "selector" : "node[FoldChange_mRNA > -4][FoldChange_mRNA < -1.99999997]",
    "css" : {
      "background-color" : "mapData(FoldChange_mRNA,-4,-1.99999997,rgb(4,90,141),rgb(116,169,207))"
    }
  }, {
    "selector" : "node[FoldChange_mRNA = -4]",
    "css" : {
      "background-color" : "rgb(4,90,141)"
    }
  }, {
    "selector" : "node[FoldChange_mRNA < -4]",
    "css" : {
      "background-color" : "rgb(2,56,88)"
    }
  }, {
    "selector" : "node[cat_miRNA = 'fca-mir-30c-2-5p']",
    "css" : {
      "font-size" : 25
    }
  }, {
    "selector" : "node[cat_miRNA = 'fca-mir-335-5p']",
    "css" : {
      "font-size" : 25
    }
  }, {
    "selector" : "node[cat_miRNA = 'fca-let-7g-5p']",
    "css" : {
      "font-size" : 25
    }
  }, {
    "selector" : "node[cat_miRNA = 'fca-mir-19a-3p']",
    "css" : {
      "font-size" : 25
    }
  }, {
    "selector" : "node[cat_miRNA = 'fca-mir-30c-2-5p']",
    "css" : {
      "height" : 50.0
    }
  }, {
    "selector" : "node[cat_miRNA = 'fca-mir-335-5p']",
    "css" : {
      "height" : 50.0
    }
  }, {
    "selector" : "node[cat_miRNA = 'fca-let-7g-5p']",
    "css" : {
      "height" : 50.0
    }
  }, {
    "selector" : "node[cat_miRNA = 'fca-mir-19a-3p']",
    "css" : {
      "height" : 50.0
    }
  }, {
    "selector" : "node[cat_miRNA = 'fca-mir-30c-2-5p']",
    "css" : {
      "width" : 250.0
    }
  }, {
    "selector" : "node[cat_miRNA = 'fca-mir-335-5p']",
    "css" : {
      "width" : 250.0
    }
  }, {
    "selector" : "node[cat_miRNA = 'fca-let-7g-5p']",
    "css" : {
      "width" : 250.0
    }
  }, {
    "selector" : "node[cat_miRNA = 'fca-mir-19a-3p']",
    "css" : {
      "width" : 250.0
    }
  }, {
    "selector" : "node[cat_miRNA = 'fca-mir-30c-2-5p']",
    "css" : {
      "border-width" : 6.0
    }
  }, {
    "selector" : "node[cat_miRNA = 'fca-mir-335-5p']",
    "css" : {
      "border-width" : 6.0
    }
  }, {
    "selector" : "node[cat_miRNA = 'fca-let-7g-5p']",
    "css" : {
      "border-width" : 6.0
    }
  }, {
    "selector" : "node[cat_miRNA = 'fca-mir-19a-3p']",
    "css" : {
      "border-width" : 6.0
    }
  }, {
    "selector" : "node[ id = '151' ]",
    "css" : {
      "content" : "fca-mir-182-5p"
    }
  }, {
    "selector" : "node[ id = '157' ]",
    "css" : {
      "content" : "fca-mir-183-5p"
    }
  }, {
    "selector" : "node[ id = '4097' ]",
    "css" : {
      "shape" : "rectangle"
    }
  }, {
    "selector" : "node[ id = '3809' ]",
    "css" : {
      "shape" : "triangle",
      "border-width" : 4.0
    }
  }, {
    "selector" : "node[ id = '3841' ]",
    "css" : {
      "shape" : "triangle",
      "border-width" : 4.0
    }
  }, {
    "selector" : "node[ id = '3873' ]",
    "css" : {
      "shape" : "triangle",
      "border-width" : 4.0
    }
  }, {
    "selector" : "node[ id = '3905' ]",
    "css" : {
      "shape" : "triangle",
      "border-width" : 4.0
    }
  }, {
    "selector" : "node[ id = '3937' ]",
    "css" : {
      "shape" : "triangle",
      "border-width" : 4.0
    }
  }, {
    "selector" : "node[ id = '4033' ]",
    "css" : {
      "shape" : "triangle",
      "border-width" : 4.0
    }
  }, {
    "selector" : "node[ id = '4099' ]",
    "css" : {
      "shape" : "rectangle"
    }
  }, {
    "selector" : "node[ id = '3779' ]",
    "css" : {
      "shape" : "triangle",
      "border-width" : 4.0
    }
  }, {
    "selector" : "node[ id = '3811' ]",
    "css" : {
      "shape" : "triangle",
      "border-width" : 4.0
    }
  }, {
    "selector" : "node[ id = '3875' ]",
    "css" : {
      "shape" : "triangle",
      "border-width" : 4.0
    }
  }, {
    "selector" : "node[ id = '4003' ]",
    "css" : {
      "shape" : "triangle",
      "border-width" : 4.0
    }
  }, {
    "selector" : "node[ id = '4035' ]",
    "css" : {
      "shape" : "triangle",
      "border-width" : 4.0
    }
  }, {
    "selector" : "node[ id = '4101' ]",
    "css" : {
      "shape" : "rectangle"
    }
  }, {
    "selector" : "node[ id = '3845' ]",
    "css" : {
      "shape" : "triangle",
      "border-width" : 4.0
    }
  }, {
    "selector" : "node[ id = '3877' ]",
    "css" : {
      "shape" : "triangle",
      "border-width" : 4.0
    }
  }, {
    "selector" : "node[ id = '4005' ]",
    "css" : {
      "shape" : "triangle",
      "border-width" : 4.0
    }
  }, {
    "selector" : "node[ id = '4103' ]",
    "css" : {
      "shape" : "diamond",
      "border-width" : 6.0
    }
  }, {
    "selector" : "node[ id = '3719' ]",
    "css" : {
      "shape" : "triangle",
      "border-width" : 4.0
    }
  }, {
    "selector" : "node[ id = '3847' ]",
    "css" : {
      "shape" : "triangle",
      "border-width" : 4.0
    }
  }, {
    "selector" : "node[ id = '3879' ]",
    "css" : {
      "shape" : "triangle",
      "border-width" : 4.0
    }
  }, {
    "selector" : "node[ id = '3911' ]",
    "css" : {
      "shape" : "triangle",
      "border-width" : 4.0
    }
  }, {
    "selector" : "node[ id = '4071' ]",
    "css" : {
      "shape" : "rectangle"
    }
  }, {
    "selector" : "node[ id = '4105' ]",
    "css" : {
      "shape" : "v"
    }
  }, {
    "selector" : "node[ id = '3785' ]",
    "css" : {
      "shape" : "triangle",
      "border-width" : 4.0
    }
  }, {
    "selector" : "node[ id = '3817' ]",
    "css" : {
      "shape" : "triangle",
      "border-width" : 4.0
    }
  }, {
    "selector" : "node[ id = '3945' ]",
    "css" : {
      "shape" : "triangle",
      "border-width" : 4.0
    }
  }, {
    "selector" : "node[ id = '4009' ]",
    "css" : {
      "shape" : "triangle",
      "border-width" : 4.0
    }
  }, {
    "selector" : "node[ id = '4107' ]",
    "css" : {
      "shape" : "diamond",
      "border-width" : 6.0
    }
  }, {
    "selector" : "node[ id = '3723' ]",
    "css" : {
      "shape" : "triangle",
      "border-width" : 4.0
    }
  }, {
    "selector" : "node[ id = '3883' ]",
    "css" : {
      "shape" : "triangle",
      "border-width" : 4.0
    }
  }, {
    "selector" : "node[ id = '4043' ]",
    "css" : {
      "shape" : "triangle",
      "border-width" : 4.0
    }
  }, {
    "selector" : "node[ id = '4075' ]",
    "css" : {
      "shape" : "rectangle"
    }
  }, {
    "selector" : "node[ id = '4109' ]",
    "css" : {
      "shape" : "rectangle"
    }
  }, {
    "selector" : "node[ id = '3757' ]",
    "css" : {
      "shape" : "triangle",
      "border-width" : 4.0
    }
  }, {
    "selector" : "node[ id = '3821' ]",
    "css" : {
      "shape" : "triangle",
      "border-width" : 4.0
    }
  }, {
    "selector" : "node[ id = '3949' ]",
    "css" : {
      "shape" : "triangle",
      "border-width" : 4.0
    }
  }, {
    "selector" : "node[ id = '4013' ]",
    "css" : {
      "shape" : "triangle",
      "border-width" : 4.0
    }
  }, {
    "selector" : "node[ id = '4077' ]",
    "css" : {
      "shape" : "rectangle"
    }
  }, {
    "selector" : "node[ id = '3855' ]",
    "css" : {
      "shape" : "triangle",
      "border-width" : 4.0
    }
  }, {
    "selector" : "node[ id = '3887' ]",
    "css" : {
      "shape" : "triangle",
      "border-width" : 4.0
    }
  }, {
    "selector" : "node[ id = '4079' ]",
    "css" : {
      "shape" : "v"
    }
  }, {
    "selector" : "node[ id = '4113' ]",
    "css" : {
      "shape" : "rectangle"
    }
  }, {
    "selector" : "node[ id = '3761' ]",
    "css" : {
      "shape" : "triangle",
      "border-width" : 4.0
    }
  }, {
    "selector" : "node[ id = '3825' ]",
    "css" : {
      "shape" : "triangle",
      "border-width" : 4.0
    }
  }, {
    "selector" : "node[ id = '3921' ]",
    "css" : {
      "shape" : "triangle",
      "border-width" : 4.0
    }
  }, {
    "selector" : "node[ id = '3985' ]",
    "css" : {
      "shape" : "triangle",
      "border-width" : 4.0
    }
  }, {
    "selector" : "node[ id = '4017' ]",
    "css" : {
      "shape" : "triangle",
      "border-width" : 4.0
    }
  }, {
    "selector" : "node[ id = '4083' ]",
    "css" : {
      "shape" : "rectangle"
    }
  }, {
    "selector" : "node[ id = '3797' ]",
    "css" : {
      "shape" : "triangle",
      "border-width" : 4.0
    }
  }, {
    "selector" : "node[ id = '3861' ]",
    "css" : {
      "shape" : "triangle",
      "border-width" : 4.0
    }
  }, {
    "selector" : "node[ id = '3893' ]",
    "css" : {
      "shape" : "triangle",
      "border-width" : 4.0
    }
  }, {
    "selector" : "node[ id = '3957' ]",
    "css" : {
      "shape" : "triangle",
      "border-width" : 4.0
    }
  }, {
    "selector" : "node[ id = '4085' ]",
    "css" : {
      "shape" : "rectangle"
    }
  }, {
    "selector" : "node[ id = '3799' ]",
    "css" : {
      "shape" : "triangle",
      "border-width" : 4.0
    }
  }, {
    "selector" : "node[ id = '3831' ]",
    "css" : {
      "shape" : "triangle",
      "border-width" : 4.0
    }
  }, {
    "selector" : "node[ id = '3927' ]",
    "css" : {
      "shape" : "triangle",
      "border-width" : 4.0
    }
  }, {
    "selector" : "node[ id = '3991' ]",
    "css" : {
      "shape" : "triangle",
      "border-width" : 4.0
    }
  }, {
    "selector" : "node[ id = '4055' ]",
    "css" : {
      "shape" : "triangle",
      "border-width" : 4.0
    }
  }, {
    "selector" : "node[ id = '4087' ]",
    "css" : {
      "shape" : "hexagon",
      "font-size" : 20,
      "content" : "NFAT5",
      "width" : 100.0,
      "border-width" : 6.0
    }
  }, {
    "selector" : "node[ id = '3769' ]",
    "css" : {
      "shape" : "triangle",
      "border-width" : 4.0
    }
  }, {
    "selector" : "node[ id = '3865' ]",
    "css" : {
      "shape" : "triangle",
      "border-width" : 4.0
    }
  }, {
    "selector" : "node[ id = '4089' ]",
    "css" : {
      "shape" : "rectangle"
    }
  }, {
    "selector" : "node[ id = '3739' ]",
    "css" : {
      "shape" : "triangle",
      "border-width" : 4.0
    }
  }, {
    "selector" : "node[ id = '3771' ]",
    "css" : {
      "shape" : "triangle",
      "border-width" : 4.0
    }
  }, {
    "selector" : "node[ id = '3963' ]",
    "css" : {
      "shape" : "triangle",
      "border-width" : 4.0
    }
  }, {
    "selector" : "node[ id = '3995' ]",
    "css" : {
      "shape" : "triangle",
      "border-width" : 4.0
    }
  }, {
    "selector" : "node[ id = '4027' ]",
    "css" : {
      "shape" : "triangle",
      "border-width" : 4.0
    }
  }, {
    "selector" : "node[ id = '4091' ]",
    "css" : {
      "shape" : "v"
    }
  }, {
    "selector" : "node[ id = '3901' ]",
    "css" : {
      "shape" : "triangle",
      "border-width" : 4.0
    }
  }, {
    "selector" : "node[ id = '4029' ]",
    "css" : {
      "shape" : "triangle",
      "border-width" : 4.0
    }
  }, {
    "selector" : "node[ id = '4093' ]",
    "css" : {
      "shape" : "rectangle"
    }
  }, {
    "selector" : "node[ id = '3775' ]",
    "css" : {
      "shape" : "triangle",
      "border-width" : 4.0
    }
  }, {
    "selector" : "node[ id = '3839' ]",
    "css" : {
      "shape" : "triangle",
      "border-width" : 4.0
    }
  }, {
    "selector" : "node[ id = '4063' ]",
    "css" : {
      "shape" : "triangle",
      "border-width" : 4.0
    }
  }, {
    "selector" : "node[ id = '4095' ]",
    "css" : {
      "shape" : "hexagon",
      "font-size" : 20,
      "content" : "ITGB8",
      "width" : 100.0,
      "border-width" : 6.0
    }
  }, {
    "selector" : "node[ id = '2465' ]",
    "css" : {
      "shape" : "diamond",
      "border-width" : 6.0
    }
  }, {
    "selector" : "node[ id = '2499' ]",
    "css" : {
      "shape" : "diamond",
      "border-width" : 6.0
    }
  }, {
    "selector" : "node[ id = '2627' ]",
    "css" : {
      "shape" : "diamond",
      "border-width" : 6.0
    }
  }, {
    "selector" : "node[ id = '2503' ]",
    "css" : {
      "shape" : "diamond",
      "border-width" : 6.0
    }
  }, {
    "selector" : "node[ id = '2855' ]",
    "css" : {
      "shape" : "diamond",
      "border-width" : 6.0
    }
  }, {
    "selector" : "node[ id = '2921' ]",
    "css" : {
      "shape" : "rectangle"
    }
  }, {
    "selector" : "node[ id = '2923' ]",
    "css" : {
      "shape" : "rectangle",
      "border-width" : 6.0
    }
  }, {
    "selector" : "node[ id = '2413' ]",
    "css" : {
      "shape" : "diamond",
      "border-width" : 6.0
    }
  }, {
    "selector" : "node[ id = '2925' ]",
    "css" : {
      "shape" : "rectangle"
    }
  }, {
    "selector" : "node[ id = '2897' ]",
    "css" : {
      "shape" : "diamond",
      "border-width" : 6.0
    }
  }, {
    "selector" : "node[ id = '2675' ]",
    "css" : {
      "shape" : "diamond",
      "border-width" : 6.0
    }
  }, {
    "selector" : "node[ id = '2423' ]",
    "css" : {
      "shape" : "diamond",
      "border-width" : 6.0
    }
  }, {
    "selector" : "node[ id = '2807' ]",
    "css" : {
      "shape" : "diamond",
      "border-width" : 6.0
    }
  }, {
    "selector" : "node[ id = '2393' ]",
    "css" : {
      "shape" : "diamond",
      "border-width" : 6.0
    }
  }, {
    "selector" : "node[ id = '2649' ]",
    "css" : {
      "shape" : "diamond",
      "border-width" : 6.0
    }
  }, {
    "selector" : "node[ id = '2681' ]",
    "css" : {
      "shape" : "diamond",
      "border-width" : 6.0
    }
  }, {
    "selector" : "node[ id = '2777' ]",
    "css" : {
      "shape" : "diamond",
      "border-width" : 6.0
    }
  }, {
    "selector" : "node[ id = '2715' ]",
    "css" : {
      "shape" : "diamond",
      "border-width" : 6.0
    }
  }, {
    "selector" : "node[ id = '2525' ]",
    "css" : {
      "shape" : "diamond",
      "border-width" : 6.0
    }
  }, {
    "selector" : "node[ id = '2335' ]",
    "css" : {
      "shape" : "hexagon"
    }
  }, {
    "selector" : "node[ id = '4835' ]",
    "css" : {
      "content" : "fca-let-7g-5p"
    }
  }, {
    "selector" : "node[ id = '4837' ]",
    "css" : {
      "content" : "fca-mir-19a-3p"
    }
  }, {
    "selector" : "node[ id = '4839' ]",
    "css" : {
      "content" : "fca-mir-30c-2-5p"
    }
  }, {
    "selector" : "node[ id = '4843' ]",
    "css" : {
      "content" : "fca-mir-335-5p"
    }
  }, {
    "selector" : "node:selected",
    "css" : {
      "background-color" : "rgb(255,255,0)"
    }
  }, {
    "selector" : "edge",
    "css" : {
      "line-style" : "solid",
      "target-arrow-color" : "rgb(0,0,0)",
      "line-color" : "rgb(102,102,102)",
      "font-family" : "Dialog.plain",
      "font-weight" : "normal",
      "color" : "rgb(0,0,0)",
      "text-opacity" : 1.0,
      "target-arrow-shape" : "none",
      "source-arrow-color" : "rgb(0,0,0)",
      "width" : 2.0,
      "opacity" : 1.0,
      "content" : "",
      "font-size" : 10,
      "source-arrow-shape" : "none"
    }
  }, {
    "selector" : "edge[interaction = 'validated']",
    "css" : {
      "line-style" : "solid"
    }
  }, {
    "selector" : "edge[interaction = 'validated_predicted']",
    "css" : {
      "line-style" : "solid"
    }
  }, {
    "selector" : "edge[interaction = 'predicted']",
    "css" : {
      "line-style" : "dashed"
    }
  }, {
    "selector" : "edge[interaction = 'validated']",
    "css" : {
      "target-arrow-shape" : "triangle"
    }
  }, {
    "selector" : "edge[interaction = 'validated_predicted']",
    "css" : {
      "target-arrow-shape" : "triangle"
    }
  }, {
    "selector" : "edge[interaction = 'predicted']",
    "css" : {
      "target-arrow-shape" : "triangle"
    }
  }, {
    "selector" : "edge[interaction = 'validated_predicted']",
    "css" : {
      "width" : 3.0
    }
  }, {
    "selector" : "edge[interaction = 'pp']",
    "css" : {
      "line-color" : "rgb(118,42,131)"
    }
  }, {
    "selector" : "edge[interaction = 'validated']",
    "css" : {
      "line-color" : "rgb(27,120,55)"
    }
  }, {
    "selector" : "edge[interaction = 'validated_predicted']",
    "css" : {
      "line-color" : "rgb(27,120,55)"
    }
  }, {
    "selector" : "edge[interaction = 'predicted']",
    "css" : {
      "line-color" : "rgb(27,120,55)"
    }
  }, {
    "selector" : "edge:selected",
    "css" : {
      "line-color" : "rgb(255,0,0)"
    }
  } ]
}, {
  "format_version" : "1.0",
  "generated_by" : "cytoscape-3.9.1",
  "target_cytoscapejs_version" : "~2.1",
  "title" : "Figure_7D_labeled",
  "style" : [ {
    "selector" : "node",
    "css" : {
      "border-color" : "rgb(51,51,51)",
      "shape" : "ellipse",
      "background-color" : "rgb(255,255,255)",
      "font-size" : 25,
      "height" : 35.0,
      "font-family" : "SansSerif.plain",
      "font-weight" : "normal",
      "border-width" : 2.0,
      "text-opacity" : 1.0,
      "text-valign" : "center",
      "text-halign" : "center",
      "width" : 35.0,
      "background-opacity" : 1.0,
      "border-opacity" : 1.0,
      "color" : "rgb(0,0,0)",
      "content" : "data(query_term)"
    }
  }, {
    "selector" : "node[cat_miRNA = 'fca-mir-30c-2-5p']",
    "css" : {
      "shape" : "rectangle"
    }
  }, {
    "selector" : "node[cat_miRNA = 'fca-mir-335-5p']",
    "css" : {
      "shape" : "rectangle"
    }
  }, {
    "selector" : "node[cat_miRNA = 'fca-let-7g-5p']",
    "css" : {
      "shape" : "rectangle"
    }
  }, {
    "selector" : "node[cat_miRNA = 'fca-mir-19a-3p']",
    "css" : {
      "shape" : "rectangle"
    }
  }, {
    "selector" : "node[FoldChange_mRNA > -1.5]",
    "css" : {
      "background-color" : "rgb(255,247,251)"
    }
  }, {
    "selector" : "node[FoldChange_mRNA = -1.5]",
    "css" : {
      "background-color" : "rgb(236,231,242)"
    }
  }, {
    "selector" : "node[FoldChange_mRNA > -1.99999997][FoldChange_mRNA < -1.5]",
    "css" : {
      "background-color" : "mapData(FoldChange_mRNA,-1.99999997,-1.5,rgb(116,169,207),rgb(236,231,242))"
    }
  }, {
    "selector" : "node[FoldChange_mRNA > -4][FoldChange_mRNA < -1.99999997]",
    "css" : {
      "background-color" : "mapData(FoldChange_mRNA,-4,-1.99999997,rgb(4,90,141),rgb(116,169,207))"
    }
  }, {
    "selector" : "node[FoldChange_mRNA = -4]",
    "css" : {
      "background-color" : "rgb(4,90,141)"
    }
  }, {
    "selector" : "node[FoldChange_mRNA < -4]",
    "css" : {
      "background-color" : "rgb(2,56,88)"
    }
  }, {
    "selector" : "node[cat_miRNA = 'fca-mir-30c-2-5p']",
    "css" : {
      "font-size" : 25
    }
  }, {
    "selector" : "node[cat_miRNA = 'fca-mir-335-5p']",
    "css" : {
      "font-size" : 25
    }
  }, {
    "selector" : "node[cat_miRNA = 'fca-let-7g-5p']",
    "css" : {
      "font-size" : 25
    }
  }, {
    "selector" : "node[cat_miRNA = 'fca-mir-19a-3p']",
    "css" : {
      "font-size" : 25
    }
  }, {
    "selector" : "node[cat_miRNA = 'fca-mir-30c-2-5p']",
    "css" : {
      "height" : 50.0
    }
  }, {
    "selector" : "node[cat_miRNA = 'fca-mir-335-5p']",
    "css" : {
      "height" : 50.0
    }
  }, {
    "selector" : "node[cat_miRNA = 'fca-let-7g-5p']",
    "css" : {
      "height" : 50.0
    }
  }, {
    "selector" : "node[cat_miRNA = 'fca-mir-19a-3p']",
    "css" : {
      "height" : 50.0
    }
  }, {
    "selector" : "node[cat_miRNA = 'fca-mir-30c-2-5p']",
    "css" : {
      "width" : 250.0
    }
  }, {
    "selector" : "node[cat_miRNA = 'fca-mir-335-5p']",
    "css" : {
      "width" : 250.0
    }
  }, {
    "selector" : "node[cat_miRNA = 'fca-let-7g-5p']",
    "css" : {
      "width" : 250.0
    }
  }, {
    "selector" : "node[cat_miRNA = 'fca-mir-19a-3p']",
    "css" : {
      "width" : 250.0
    }
  }, {
    "selector" : "node[cat_miRNA = 'fca-mir-30c-2-5p']",
    "css" : {
      "border-width" : 6.0
    }
  }, {
    "selector" : "node[cat_miRNA = 'fca-mir-335-5p']",
    "css" : {
      "border-width" : 6.0
    }
  }, {
    "selector" : "node[cat_miRNA = 'fca-let-7g-5p']",
    "css" : {
      "border-width" : 6.0
    }
  }, {
    "selector" : "node[cat_miRNA = 'fca-mir-19a-3p']",
    "css" : {
      "border-width" : 6.0
    }
  }, {
    "selector" : "node[ id = '151' ]",
    "css" : {
      "content" : "fca-mir-182-5p"
    }
  }, {
    "selector" : "node[ id = '157' ]",
    "css" : {
      "content" : "fca-mir-183-5p"
    }
  }, {
    "selector" : "node[ id = '4097' ]",
    "css" : {
      "shape" : "rectangle"
    }
  }, {
    "selector" : "node[ id = '3809' ]",
    "css" : {
      "shape" : "triangle",
      "border-width" : 4.0
    }
  }, {
    "selector" : "node[ id = '3841' ]",
    "css" : {
      "shape" : "triangle",
      "border-width" : 4.0
    }
  }, {
    "selector" : "node[ id = '3873' ]",
    "css" : {
      "shape" : "triangle",
      "border-width" : 4.0
    }
  }, {
    "selector" : "node[ id = '3905' ]",
    "css" : {
      "shape" : "triangle",
      "border-width" : 4.0
    }
  }, {
    "selector" : "node[ id = '3937' ]",
    "css" : {
      "shape" : "triangle",
      "border-width" : 4.0
    }
  }, {
    "selector" : "node[ id = '4033' ]",
    "css" : {
      "shape" : "triangle",
      "border-width" : 4.0
    }
  }, {
    "selector" : "node[ id = '4099' ]",
    "css" : {
      "shape" : "rectangle"
    }
  }, {
    "selector" : "node[ id = '3779' ]",
    "css" : {
      "shape" : "triangle",
      "border-width" : 4.0
    }
  }, {
    "selector" : "node[ id = '3811' ]",
    "css" : {
      "shape" : "triangle",
      "border-width" : 4.0
    }
  }, {
    "selector" : "node[ id = '3875' ]",
    "css" : {
      "shape" : "triangle",
      "border-width" : 4.0
    }
  }, {
    "selector" : "node[ id = '4003' ]",
    "css" : {
      "shape" : "triangle",
      "border-width" : 4.0
    }
  }, {
    "selector" : "node[ id = '4035' ]",
    "css" : {
      "shape" : "triangle",
      "border-width" : 4.0
    }
  }, {
    "selector" : "node[ id = '4101' ]",
    "css" : {
      "shape" : "rectangle"
    }
  }, {
    "selector" : "node[ id = '3845' ]",
    "css" : {
      "shape" : "triangle",
      "border-width" : 4.0
    }
  }, {
    "selector" : "node[ id = '3877' ]",
    "css" : {
      "shape" : "triangle",
      "border-width" : 4.0
    }
  }, {
    "selector" : "node[ id = '4005' ]",
    "css" : {
      "shape" : "triangle",
      "border-width" : 4.0
    }
  }, {
    "selector" : "node[ id = '4103' ]",
    "css" : {
      "shape" : "diamond",
      "border-width" : 6.0
    }
  }, {
    "selector" : "node[ id = '3719' ]",
    "css" : {
      "shape" : "triangle",
      "border-width" : 4.0
    }
  }, {
    "selector" : "node[ id = '3847' ]",
    "css" : {
      "shape" : "triangle",
      "border-width" : 4.0
    }
  }, {
    "selector" : "node[ id = '3879' ]",
    "css" : {
      "shape" : "triangle",
      "border-width" : 4.0
    }
  }, {
    "selector" : "node[ id = '3911' ]",
    "css" : {
      "shape" : "triangle",
      "border-width" : 4.0
    }
  }, {
    "selector" : "node[ id = '4071' ]",
    "css" : {
      "shape" : "rectangle"
    }
  }, {
    "selector" : "node[ id = '4105' ]",
    "css" : {
      "shape" : "v"
    }
  }, {
    "selector" : "node[ id = '3785' ]",
    "css" : {
      "shape" : "triangle",
      "border-width" : 4.0
    }
  }, {
    "selector" : "node[ id = '3817' ]",
    "css" : {
      "shape" : "triangle",
      "border-width" : 4.0
    }
  }, {
    "selector" : "node[ id = '3945' ]",
    "css" : {
      "shape" : "triangle",
      "border-width" : 4.0
    }
  }, {
    "selector" : "node[ id = '4009' ]",
    "css" : {
      "shape" : "triangle",
      "border-width" : 4.0
    }
  }, {
    "selector" : "node[ id = '4107' ]",
    "css" : {
      "shape" : "diamond",
      "border-width" : 6.0
    }
  }, {
    "selector" : "node[ id = '3723' ]",
    "css" : {
      "shape" : "triangle",
      "border-width" : 4.0
    }
  }, {
    "selector" : "node[ id = '3883' ]",
    "css" : {
      "shape" : "triangle",
      "border-width" : 4.0
    }
  }, {
    "selector" : "node[ id = '4043' ]",
    "css" : {
      "shape" : "triangle",
      "border-width" : 4.0
    }
  }, {
    "selector" : "node[ id = '4075' ]",
    "css" : {
      "shape" : "rectangle"
    }
  }, {
    "selector" : "node[ id = '4109' ]",
    "css" : {
      "shape" : "rectangle"
    }
  }, {
    "selector" : "node[ id = '3757' ]",
    "css" : {
      "shape" : "triangle",
      "border-width" : 4.0
    }
  }, {
    "selector" : "node[ id = '3821' ]",
    "css" : {
      "shape" : "triangle",
      "border-width" : 4.0
    }
  }, {
    "selector" : "node[ id = '3949' ]",
    "css" : {
      "shape" : "triangle",
      "border-width" : 4.0
    }
  }, {
    "selector" : "node[ id = '4013' ]",
    "css" : {
      "shape" : "triangle",
      "border-width" : 4.0
    }
  }, {
    "selector" : "node[ id = '4077' ]",
    "css" : {
      "shape" : "rectangle"
    }
  }, {
    "selector" : "node[ id = '3855' ]",
    "css" : {
      "shape" : "triangle",
      "border-width" : 4.0
    }
  }, {
    "selector" : "node[ id = '3887' ]",
    "css" : {
      "shape" : "triangle",
      "border-width" : 4.0
    }
  }, {
    "selector" : "node[ id = '4079' ]",
    "css" : {
      "shape" : "v"
    }
  }, {
    "selector" : "node[ id = '4113' ]",
    "css" : {
      "shape" : "rectangle"
    }
  }, {
    "selector" : "node[ id = '3761' ]",
    "css" : {
      "shape" : "triangle",
      "border-width" : 4.0
    }
  }, {
    "selector" : "node[ id = '3825' ]",
    "css" : {
      "shape" : "triangle",
      "border-width" : 4.0
    }
  }, {
    "selector" : "node[ id = '3921' ]",
    "css" : {
      "shape" : "triangle",
      "border-width" : 4.0
    }
  }, {
    "selector" : "node[ id = '3985' ]",
    "css" : {
      "shape" : "triangle",
      "border-width" : 4.0
    }
  }, {
    "selector" : "node[ id = '4017' ]",
    "css" : {
      "shape" : "triangle",
      "border-width" : 4.0
    }
  }, {
    "selector" : "node[ id = '4083' ]",
    "css" : {
      "shape" : "rectangle"
    }
  }, {
    "selector" : "node[ id = '3797' ]",
    "css" : {
      "shape" : "triangle",
      "border-width" : 4.0
    }
  }, {
    "selector" : "node[ id = '3861' ]",
    "css" : {
      "shape" : "triangle",
      "border-width" : 4.0
    }
  }, {
    "selector" : "node[ id = '3893' ]",
    "css" : {
      "shape" : "triangle",
      "border-width" : 4.0
    }
  }, {
    "selector" : "node[ id = '3957' ]",
    "css" : {
      "shape" : "triangle",
      "border-width" : 4.0
    }
  }, {
    "selector" : "node[ id = '4085' ]",
    "css" : {
      "shape" : "rectangle"
    }
  }, {
    "selector" : "node[ id = '3799' ]",
    "css" : {
      "shape" : "triangle",
      "border-width" : 4.0
    }
  }, {
    "selector" : "node[ id = '3831' ]",
    "css" : {
      "shape" : "triangle",
      "border-width" : 4.0
    }
  }, {
    "selector" : "node[ id = '3927' ]",
    "css" : {
      "shape" : "triangle",
      "border-width" : 4.0
    }
  }, {
    "selector" : "node[ id = '3991' ]",
    "css" : {
      "shape" : "triangle",
      "border-width" : 4.0
    }
  }, {
    "selector" : "node[ id = '4055' ]",
    "css" : {
      "shape" : "triangle",
      "border-width" : 4.0
    }
  }, {
    "selector" : "node[ id = '4087' ]",
    "css" : {
      "shape" : "hexagon",
      "font-size" : 20,
      "content" : "NFAT5",
      "width" : 100.0,
      "border-width" : 6.0
    }
  }, {
    "selector" : "node[ id = '3769' ]",
    "css" : {
      "shape" : "triangle",
      "border-width" : 4.0
    }
  }, {
    "selector" : "node[ id = '3865' ]",
    "css" : {
      "shape" : "triangle",
      "border-width" : 4.0
    }
  }, {
    "selector" : "node[ id = '4089' ]",
    "css" : {
      "shape" : "rectangle"
    }
  }, {
    "selector" : "node[ id = '3739' ]",
    "css" : {
      "shape" : "triangle",
      "border-width" : 4.0
    }
  }, {
    "selector" : "node[ id = '3771' ]",
    "css" : {
      "shape" : "triangle",
      "border-width" : 4.0
    }
  }, {
    "selector" : "node[ id = '3963' ]",
    "css" : {
      "shape" : "triangle",
      "border-width" : 4.0
    }
  }, {
    "selector" : "node[ id = '3995' ]",
    "css" : {
      "shape" : "triangle",
      "border-width" : 4.0
    }
  }, {
    "selector" : "node[ id = '4027' ]",
    "css" : {
      "shape" : "triangle",
      "border-width" : 4.0
    }
  }, {
    "selector" : "node[ id = '4091' ]",
    "css" : {
      "shape" : "v"
    }
  }, {
    "selector" : "node[ id = '3901' ]",
    "css" : {
      "shape" : "triangle",
      "border-width" : 4.0
    }
  }, {
    "selector" : "node[ id = '4029' ]",
    "css" : {
      "shape" : "triangle",
      "border-width" : 4.0
    }
  }, {
    "selector" : "node[ id = '4093' ]",
    "css" : {
      "shape" : "rectangle"
    }
  }, {
    "selector" : "node[ id = '3775' ]",
    "css" : {
      "shape" : "triangle",
      "border-width" : 4.0
    }
  }, {
    "selector" : "node[ id = '3839' ]",
    "css" : {
      "shape" : "triangle",
      "border-width" : 4.0
    }
  }, {
    "selector" : "node[ id = '4063' ]",
    "css" : {
      "shape" : "triangle",
      "border-width" : 4.0
    }
  }, {
    "selector" : "node[ id = '4095' ]",
    "css" : {
      "shape" : "hexagon",
      "font-size" : 20,
      "content" : "ITGB8",
      "width" : 100.0,
      "border-width" : 6.0
    }
  }, {
    "selector" : "node[ id = '2465' ]",
    "css" : {
      "shape" : "diamond",
      "border-width" : 6.0
    }
  }, {
    "selector" : "node[ id = '2499' ]",
    "css" : {
      "shape" : "diamond",
      "border-width" : 6.0
    }
  }, {
    "selector" : "node[ id = '2627' ]",
    "css" : {
      "shape" : "diamond",
      "border-width" : 6.0
    }
  }, {
    "selector" : "node[ id = '2503' ]",
    "css" : {
      "shape" : "diamond",
      "border-width" : 6.0
    }
  }, {
    "selector" : "node[ id = '2855' ]",
    "css" : {
      "shape" : "diamond",
      "border-width" : 6.0
    }
  }, {
    "selector" : "node[ id = '2921' ]",
    "css" : {
      "shape" : "rectangle"
    }
  }, {
    "selector" : "node[ id = '2923' ]",
    "css" : {
      "shape" : "rectangle",
      "border-width" : 6.0
    }
  }, {
    "selector" : "node[ id = '2413' ]",
    "css" : {
      "shape" : "diamond",
      "border-width" : 6.0
    }
  }, {
    "selector" : "node[ id = '2925' ]",
    "css" : {
      "shape" : "rectangle"
    }
  }, {
    "selector" : "node[ id = '2897' ]",
    "css" : {
      "shape" : "diamond",
      "border-width" : 6.0
    }
  }, {
    "selector" : "node[ id = '2675' ]",
    "css" : {
      "shape" : "diamond",
      "border-width" : 6.0
    }
  }, {
    "selector" : "node[ id = '2423' ]",
    "css" : {
      "shape" : "diamond",
      "border-width" : 6.0
    }
  }, {
    "selector" : "node[ id = '2807' ]",
    "css" : {
      "shape" : "diamond",
      "border-width" : 6.0
    }
  }, {
    "selector" : "node[ id = '2393' ]",
    "css" : {
      "shape" : "diamond",
      "border-width" : 6.0
    }
  }, {
    "selector" : "node[ id = '2649' ]",
    "css" : {
      "shape" : "diamond",
      "border-width" : 6.0
    }
  }, {
    "selector" : "node[ id = '2681' ]",
    "css" : {
      "shape" : "diamond",
      "border-width" : 6.0
    }
  }, {
    "selector" : "node[ id = '2777' ]",
    "css" : {
      "shape" : "diamond",
      "border-width" : 6.0
    }
  }, {
    "selector" : "node[ id = '2715' ]",
    "css" : {
      "shape" : "diamond",
      "border-width" : 6.0
    }
  }, {
    "selector" : "node[ id = '2525' ]",
    "css" : {
      "shape" : "diamond",
      "border-width" : 6.0
    }
  }, {
    "selector" : "node[ id = '2335' ]",
    "css" : {
      "shape" : "hexagon"
    }
  }, {
    "selector" : "node[ id = '4835' ]",
    "css" : {
      "content" : "fca-let-7g-5p"
    }
  }, {
    "selector" : "node[ id = '4837' ]",
    "css" : {
      "content" : "fca-mir-19a-3p"
    }
  }, {
    "selector" : "node[ id = '4839' ]",
    "css" : {
      "content" : "fca-mir-30c-2-5p"
    }
  }, {
    "selector" : "node[ id = '4843' ]",
    "css" : {
      "content" : "fca-mir-335-5p"
    }
  }, {
    "selector" : "node:selected",
    "css" : {
      "background-color" : "rgb(255,255,0)"
    }
  }, {
    "selector" : "edge",
    "css" : {
      "line-style" : "solid",
      "target-arrow-color" : "rgb(0,0,0)",
      "line-color" : "rgb(102,102,102)",
      "font-family" : "Dialog.plain",
      "font-weight" : "normal",
      "color" : "rgb(0,0,0)",
      "text-opacity" : 1.0,
      "target-arrow-shape" : "none",
      "source-arrow-color" : "rgb(0,0,0)",
      "width" : 2.0,
      "opacity" : 1.0,
      "content" : "",
      "font-size" : 10,
      "source-arrow-shape" : "none"
    }
  }, {
    "selector" : "edge[interaction = 'validated']",
    "css" : {
      "line-style" : "solid"
    }
  }, {
    "selector" : "edge[interaction = 'validated_predicted']",
    "css" : {
      "line-style" : "solid"
    }
  }, {
    "selector" : "edge[interaction = 'predicted']",
    "css" : {
      "line-style" : "dashed"
    }
  }, {
    "selector" : "edge[interaction = 'validated']",
    "css" : {
      "target-arrow-shape" : "triangle"
    }
  }, {
    "selector" : "edge[interaction = 'validated_predicted']",
    "css" : {
      "target-arrow-shape" : "triangle"
    }
  }, {
    "selector" : "edge[interaction = 'predicted']",
    "css" : {
      "target-arrow-shape" : "triangle"
    }
  }, {
    "selector" : "edge[interaction = 'validated_predicted']",
    "css" : {
      "width" : 3.0
    }
  }, {
    "selector" : "edge[interaction = 'pp']",
    "css" : {
      "line-color" : "rgb(118,42,131)"
    }
  }, {
    "selector" : "edge[interaction = 'validated']",
    "css" : {
      "line-color" : "rgb(27,120,55)"
    }
  }, {
    "selector" : "edge[interaction = 'validated_predicted']",
    "css" : {
      "line-color" : "rgb(27,120,55)"
    }
  }, {
    "selector" : "edge[interaction = 'predicted']",
    "css" : {
      "line-color" : "rgb(27,120,55)"
    }
  }, {
    "selector" : "edge:selected",
    "css" : {
      "line-color" : "rgb(255,0,0)"
    }
  } ]
}, {
  "format_version" : "1.0",
  "generated_by" : "cytoscape-3.9.1",
  "target_cytoscapejs_version" : "~2.1",
  "title" : "Figure_6A_labeled",
  "style" : [ {
    "selector" : "node",
    "css" : {
      "border-color" : "rgb(51,51,51)",
      "shape" : "ellipse",
      "background-color" : "rgb(255,255,255)",
      "font-size" : 25,
      "height" : 35.0,
      "font-family" : "SansSerif.plain",
      "font-weight" : "normal",
      "border-width" : 2.0,
      "text-opacity" : 1.0,
      "text-valign" : "center",
      "text-halign" : "center",
      "width" : 35.0,
      "background-opacity" : 1.0,
      "border-opacity" : 1.0,
      "color" : "rgb(0,0,0)",
      "content" : "data(shared_name)"
    }
  }, {
    "selector" : "node[cat_miRNA = 'fca-mir-183-5p']",
    "css" : {
      "shape" : "rectangle"
    }
  }, {
    "selector" : "node[cat_miRNA = 'fca-mir-182-5p']",
    "css" : {
      "shape" : "octagon"
    }
  }, {
    "selector" : "node[cat_miRNA = 'fca-mir-137-3p']",
    "css" : {
      "shape" : "hexagon"
    }
  }, {
    "selector" : "node[cat_miRNA = 'fca-mir-200a-3p']",
    "css" : {
      "shape" : "diamond"
    }
  }, {
    "selector" : "node[cat_miRNA = 'fca-mir-508-3p']",
    "css" : {
      "shape" : "hexagon"
    }
  }, {
    "selector" : "node[FoldChange_mRNA > -1.5]",
    "css" : {
      "background-color" : "rgb(255,247,251)"
    }
  }, {
    "selector" : "node[FoldChange_mRNA = -1.5]",
    "css" : {
      "background-color" : "rgb(236,231,242)"
    }
  }, {
    "selector" : "node[FoldChange_mRNA > -2][FoldChange_mRNA < -1.5]",
    "css" : {
      "background-color" : "mapData(FoldChange_mRNA,-2,-1.5,rgb(116,169,207),rgb(236,231,242))"
    }
  }, {
    "selector" : "node[FoldChange_mRNA > -3.5][FoldChange_mRNA < -2]",
    "css" : {
      "background-color" : "mapData(FoldChange_mRNA,-3.5,-2,rgb(4,90,141),rgb(116,169,207))"
    }
  }, {
    "selector" : "node[FoldChange_mRNA = -3.5]",
    "css" : {
      "background-color" : "rgb(4,90,141)"
    }
  }, {
    "selector" : "node[FoldChange_mRNA < -3.5]",
    "css" : {
      "background-color" : "rgb(2,56,88)"
    }
  }, {
    "selector" : "node[cat_miRNA = 'fca-mir-183-5p']",
    "css" : {
      "font-size" : 25
    }
  }, {
    "selector" : "node[cat_miRNA = 'fca-mir-182-5p']",
    "css" : {
      "font-size" : 25
    }
  }, {
    "selector" : "node[cat_miRNA = 'fca-mir-137-3p']",
    "css" : {
      "font-size" : 25
    }
  }, {
    "selector" : "node[cat_miRNA = 'fca-mir-200a-3p']",
    "css" : {
      "font-size" : 25
    }
  }, {
    "selector" : "node[cat_miRNA = 'fca-mir-508-3p']",
    "css" : {
      "font-size" : 25
    }
  }, {
    "selector" : "node[cat_miRNA = 'fca-mir-183-5p']",
    "css" : {
      "height" : 50.0
    }
  }, {
    "selector" : "node[cat_miRNA = 'fca-mir-182-5p']",
    "css" : {
      "height" : 50.0
    }
  }, {
    "selector" : "node[cat_miRNA = 'fca-mir-137-3p']",
    "css" : {
      "height" : 50.0
    }
  }, {
    "selector" : "node[cat_miRNA = 'fca-mir-200a-3p']",
    "css" : {
      "height" : 50.0
    }
  }, {
    "selector" : "node[cat_miRNA = 'fca-mir-508-3p']",
    "css" : {
      "height" : 50.0
    }
  }, {
    "selector" : "node[cat_miRNA = 'fca-mir-183-5p']",
    "css" : {
      "width" : 250.0
    }
  }, {
    "selector" : "node[cat_miRNA = 'fca-mir-182-5p']",
    "css" : {
      "width" : 250.0
    }
  }, {
    "selector" : "node[cat_miRNA = 'fca-mir-137-3p']",
    "css" : {
      "width" : 250.0
    }
  }, {
    "selector" : "node[cat_miRNA = 'fca-mir-200a-3p']",
    "css" : {
      "width" : 250.0
    }
  }, {
    "selector" : "node[cat_miRNA = 'fca-mir-508-3p']",
    "css" : {
      "width" : 250.0
    }
  }, {
    "selector" : "node[cat_miRNA = 'fca-mir-183-5p']",
    "css" : {
      "border-width" : 6.0
    }
  }, {
    "selector" : "node[cat_miRNA = 'fca-mir-182-5p']",
    "css" : {
      "border-width" : 6.0
    }
  }, {
    "selector" : "node[cat_miRNA = 'fca-mir-137-3p']",
    "css" : {
      "border-width" : 6.0
    }
  }, {
    "selector" : "node[cat_miRNA = 'fca-mir-200a-3p']",
    "css" : {
      "border-width" : 6.0
    }
  }, {
    "selector" : "node[cat_miRNA = 'fca-mir-508-3p']",
    "css" : {
      "border-width" : 6.0
    }
  }, {
    "selector" : "node[ id = '151' ]",
    "css" : {
      "content" : "fca-mir-182-5p"
    }
  }, {
    "selector" : "node[ id = '157' ]",
    "css" : {
      "content" : "fca-mir-183-5p"
    }
  }, {
    "selector" : "node[ id = '4097' ]",
    "css" : {
      "shape" : "rectangle"
    }
  }, {
    "selector" : "node[ id = '3809' ]",
    "css" : {
      "shape" : "triangle",
      "border-width" : 4.0
    }
  }, {
    "selector" : "node[ id = '3841' ]",
    "css" : {
      "shape" : "triangle",
      "border-width" : 4.0
    }
  }, {
    "selector" : "node[ id = '3873' ]",
    "css" : {
      "shape" : "triangle",
      "border-width" : 4.0
    }
  }, {
    "selector" : "node[ id = '3905' ]",
    "css" : {
      "shape" : "triangle",
      "border-width" : 4.0
    }
  }, {
    "selector" : "node[ id = '3937' ]",
    "css" : {
      "shape" : "triangle",
      "border-width" : 4.0
    }
  }, {
    "selector" : "node[ id = '4033' ]",
    "css" : {
      "shape" : "triangle",
      "border-width" : 4.0
    }
  }, {
    "selector" : "node[ id = '4099' ]",
    "css" : {
      "shape" : "rectangle"
    }
  }, {
    "selector" : "node[ id = '3779' ]",
    "css" : {
      "shape" : "triangle",
      "border-width" : 4.0
    }
  }, {
    "selector" : "node[ id = '3811' ]",
    "css" : {
      "shape" : "triangle",
      "border-width" : 4.0
    }
  }, {
    "selector" : "node[ id = '3875' ]",
    "css" : {
      "shape" : "triangle",
      "border-width" : 4.0
    }
  }, {
    "selector" : "node[ id = '4003' ]",
    "css" : {
      "shape" : "triangle",
      "border-width" : 4.0
    }
  }, {
    "selector" : "node[ id = '4035' ]",
    "css" : {
      "shape" : "triangle",
      "border-width" : 4.0
    }
  }, {
    "selector" : "node[ id = '4101' ]",
    "css" : {
      "shape" : "rectangle"
    }
  }, {
    "selector" : "node[ id = '3845' ]",
    "css" : {
      "shape" : "triangle",
      "border-width" : 4.0
    }
  }, {
    "selector" : "node[ id = '3877' ]",
    "css" : {
      "shape" : "triangle",
      "border-width" : 4.0
    }
  }, {
    "selector" : "node[ id = '4005' ]",
    "css" : {
      "shape" : "triangle",
      "border-width" : 4.0
    }
  }, {
    "selector" : "node[ id = '4103' ]",
    "css" : {
      "shape" : "diamond",
      "border-width" : 6.0
    }
  }, {
    "selector" : "node[ id = '3719' ]",
    "css" : {
      "shape" : "triangle",
      "border-width" : 4.0
    }
  }, {
    "selector" : "node[ id = '3847' ]",
    "css" : {
      "shape" : "triangle",
      "border-width" : 4.0
    }
  }, {
    "selector" : "node[ id = '3879' ]",
    "css" : {
      "shape" : "triangle",
      "border-width" : 4.0
    }
  }, {
    "selector" : "node[ id = '3911' ]",
    "css" : {
      "shape" : "triangle",
      "border-width" : 4.0
    }
  }, {
    "selector" : "node[ id = '4071' ]",
    "css" : {
      "shape" : "rectangle"
    }
  }, {
    "selector" : "node[ id = '4105' ]",
    "css" : {
      "shape" : "v"
    }
  }, {
    "selector" : "node[ id = '3785' ]",
    "css" : {
      "shape" : "triangle",
      "border-width" : 4.0
    }
  }, {
    "selector" : "node[ id = '3817' ]",
    "css" : {
      "shape" : "triangle",
      "border-width" : 4.0
    }
  }, {
    "selector" : "node[ id = '3945' ]",
    "css" : {
      "shape" : "triangle",
      "border-width" : 4.0
    }
  }, {
    "selector" : "node[ id = '4009' ]",
    "css" : {
      "shape" : "triangle",
      "border-width" : 4.0
    }
  }, {
    "selector" : "node[ id = '4107' ]",
    "css" : {
      "shape" : "diamond",
      "border-width" : 6.0
    }
  }, {
    "selector" : "node[ id = '3723' ]",
    "css" : {
      "shape" : "triangle",
      "border-width" : 4.0
    }
  }, {
    "selector" : "node[ id = '3883' ]",
    "css" : {
      "shape" : "triangle",
      "border-width" : 4.0
    }
  }, {
    "selector" : "node[ id = '4043' ]",
    "css" : {
      "shape" : "triangle",
      "border-width" : 4.0
    }
  }, {
    "selector" : "node[ id = '4075' ]",
    "css" : {
      "shape" : "rectangle"
    }
  }, {
    "selector" : "node[ id = '4109' ]",
    "css" : {
      "shape" : "rectangle"
    }
  }, {
    "selector" : "node[ id = '3757' ]",
    "css" : {
      "shape" : "triangle",
      "border-width" : 4.0
    }
  }, {
    "selector" : "node[ id = '3821' ]",
    "css" : {
      "shape" : "triangle",
      "border-width" : 4.0
    }
  }, {
    "selector" : "node[ id = '3949' ]",
    "css" : {
      "shape" : "triangle",
      "border-width" : 4.0
    }
  }, {
    "selector" : "node[ id = '4013' ]",
    "css" : {
      "shape" : "triangle",
      "border-width" : 4.0
    }
  }, {
    "selector" : "node[ id = '4077' ]",
    "css" : {
      "shape" : "rectangle"
    }
  }, {
    "selector" : "node[ id = '3855' ]",
    "css" : {
      "shape" : "triangle",
      "border-width" : 4.0
    }
  }, {
    "selector" : "node[ id = '3887' ]",
    "css" : {
      "shape" : "triangle",
      "border-width" : 4.0
    }
  }, {
    "selector" : "node[ id = '4079' ]",
    "css" : {
      "shape" : "v"
    }
  }, {
    "selector" : "node[ id = '4113' ]",
    "css" : {
      "shape" : "rectangle"
    }
  }, {
    "selector" : "node[ id = '3761' ]",
    "css" : {
      "shape" : "triangle",
      "border-width" : 4.0
    }
  }, {
    "selector" : "node[ id = '3825' ]",
    "css" : {
      "shape" : "triangle",
      "border-width" : 4.0
    }
  }, {
    "selector" : "node[ id = '3921' ]",
    "css" : {
      "shape" : "triangle",
      "border-width" : 4.0
    }
  }, {
    "selector" : "node[ id = '3985' ]",
    "css" : {
      "shape" : "triangle",
      "border-width" : 4.0
    }
  }, {
    "selector" : "node[ id = '4017' ]",
    "css" : {
      "shape" : "triangle",
      "border-width" : 4.0
    }
  }, {
    "selector" : "node[ id = '4083' ]",
    "css" : {
      "shape" : "rectangle"
    }
  }, {
    "selector" : "node[ id = '3797' ]",
    "css" : {
      "shape" : "triangle",
      "border-width" : 4.0
    }
  }, {
    "selector" : "node[ id = '3861' ]",
    "css" : {
      "shape" : "triangle",
      "border-width" : 4.0
    }
  }, {
    "selector" : "node[ id = '3893' ]",
    "css" : {
      "shape" : "triangle",
      "border-width" : 4.0
    }
  }, {
    "selector" : "node[ id = '3957' ]",
    "css" : {
      "shape" : "triangle",
      "border-width" : 4.0
    }
  }, {
    "selector" : "node[ id = '4085' ]",
    "css" : {
      "shape" : "rectangle"
    }
  }, {
    "selector" : "node[ id = '3799' ]",
    "css" : {
      "shape" : "triangle",
      "border-width" : 4.0
    }
  }, {
    "selector" : "node[ id = '3831' ]",
    "css" : {
      "shape" : "triangle",
      "border-width" : 4.0
    }
  }, {
    "selector" : "node[ id = '3927' ]",
    "css" : {
      "shape" : "triangle",
      "border-width" : 4.0
    }
  }, {
    "selector" : "node[ id = '3991' ]",
    "css" : {
      "shape" : "triangle",
      "border-width" : 4.0
    }
  }, {
    "selector" : "node[ id = '4055' ]",
    "css" : {
      "shape" : "triangle",
      "border-width" : 4.0
    }
  }, {
    "selector" : "node[ id = '4087' ]",
    "css" : {
      "shape" : "hexagon",
      "font-size" : 20,
      "content" : "NFAT5",
      "width" : 100.0,
      "border-width" : 6.0
    }
  }, {
    "selector" : "node[ id = '3769' ]",
    "css" : {
      "shape" : "triangle",
      "border-width" : 4.0
    }
  }, {
    "selector" : "node[ id = '3865' ]",
    "css" : {
      "shape" : "triangle",
      "border-width" : 4.0
    }
  }, {
    "selector" : "node[ id = '4089' ]",
    "css" : {
      "shape" : "rectangle"
    }
  }, {
    "selector" : "node[ id = '3739' ]",
    "css" : {
      "shape" : "triangle",
      "border-width" : 4.0
    }
  }, {
    "selector" : "node[ id = '3771' ]",
    "css" : {
      "shape" : "triangle",
      "border-width" : 4.0
    }
  }, {
    "selector" : "node[ id = '3963' ]",
    "css" : {
      "shape" : "triangle",
      "border-width" : 4.0
    }
  }, {
    "selector" : "node[ id = '3995' ]",
    "css" : {
      "shape" : "triangle",
      "border-width" : 4.0
    }
  }, {
    "selector" : "node[ id = '4027' ]",
    "css" : {
      "shape" : "triangle",
      "border-width" : 4.0
    }
  }, {
    "selector" : "node[ id = '4091' ]",
    "css" : {
      "shape" : "v"
    }
  }, {
    "selector" : "node[ id = '3901' ]",
    "css" : {
      "shape" : "triangle",
      "border-width" : 4.0
    }
  }, {
    "selector" : "node[ id = '4029' ]",
    "css" : {
      "shape" : "triangle",
      "border-width" : 4.0
    }
  }, {
    "selector" : "node[ id = '4093' ]",
    "css" : {
      "shape" : "rectangle"
    }
  }, {
    "selector" : "node[ id = '3775' ]",
    "css" : {
      "shape" : "triangle",
      "border-width" : 4.0
    }
  }, {
    "selector" : "node[ id = '3839' ]",
    "css" : {
      "shape" : "triangle",
      "border-width" : 4.0
    }
  }, {
    "selector" : "node[ id = '4063' ]",
    "css" : {
      "shape" : "triangle",
      "border-width" : 4.0
    }
  }, {
    "selector" : "node[ id = '4095' ]",
    "css" : {
      "shape" : "hexagon",
      "font-size" : 20,
      "content" : "ITGB8",
      "width" : 100.0,
      "border-width" : 6.0
    }
  }, {
    "selector" : "node[ id = '2465' ]",
    "css" : {
      "shape" : "diamond",
      "border-width" : 6.0
    }
  }, {
    "selector" : "node[ id = '2499' ]",
    "css" : {
      "shape" : "diamond",
      "border-width" : 6.0
    }
  }, {
    "selector" : "node[ id = '2627' ]",
    "css" : {
      "shape" : "diamond",
      "border-width" : 6.0
    }
  }, {
    "selector" : "node[ id = '2503' ]",
    "css" : {
      "shape" : "diamond",
      "border-width" : 6.0
    }
  }, {
    "selector" : "node[ id = '2855' ]",
    "css" : {
      "shape" : "diamond",
      "border-width" : 6.0
    }
  }, {
    "selector" : "node[ id = '2921' ]",
    "css" : {
      "shape" : "rectangle"
    }
  }, {
    "selector" : "node[ id = '2923' ]",
    "css" : {
      "shape" : "rectangle",
      "border-width" : 6.0
    }
  }, {
    "selector" : "node[ id = '2413' ]",
    "css" : {
      "shape" : "diamond",
      "border-width" : 6.0
    }
  }, {
    "selector" : "node[ id = '2925' ]",
    "css" : {
      "shape" : "rectangle"
    }
  }, {
    "selector" : "node[ id = '2897' ]",
    "css" : {
      "shape" : "diamond",
      "border-width" : 6.0
    }
  }, {
    "selector" : "node[ id = '2675' ]",
    "css" : {
      "shape" : "diamond",
      "border-width" : 6.0
    }
  }, {
    "selector" : "node[ id = '2423' ]",
    "css" : {
      "shape" : "diamond",
      "border-width" : 6.0
    }
  }, {
    "selector" : "node[ id = '2807' ]",
    "css" : {
      "shape" : "diamond",
      "border-width" : 6.0
    }
  }, {
    "selector" : "node[ id = '2393' ]",
    "css" : {
      "shape" : "diamond",
      "border-width" : 6.0
    }
  }, {
    "selector" : "node[ id = '2649' ]",
    "css" : {
      "shape" : "diamond",
      "border-width" : 6.0
    }
  }, {
    "selector" : "node[ id = '2681' ]",
    "css" : {
      "shape" : "diamond",
      "border-width" : 6.0
    }
  }, {
    "selector" : "node[ id = '2777' ]",
    "css" : {
      "shape" : "diamond",
      "border-width" : 6.0
    }
  }, {
    "selector" : "node[ id = '2715' ]",
    "css" : {
      "shape" : "diamond",
      "border-width" : 6.0
    }
  }, {
    "selector" : "node[ id = '2525' ]",
    "css" : {
      "shape" : "diamond",
      "border-width" : 6.0
    }
  }, {
    "selector" : "node[ id = '2335' ]",
    "css" : {
      "shape" : "hexagon"
    }
  }, {
    "selector" : "node[ id = '4835' ]",
    "css" : {
      "content" : "fca-let-7g-5p"
    }
  }, {
    "selector" : "node[ id = '4837' ]",
    "css" : {
      "content" : "fca-mir-19a-3p"
    }
  }, {
    "selector" : "node[ id = '4839' ]",
    "css" : {
      "content" : "fca-mir-30c-2-5p"
    }
  }, {
    "selector" : "node[ id = '4843' ]",
    "css" : {
      "content" : "fca-mir-335-5p"
    }
  }, {
    "selector" : "node:selected",
    "css" : {
      "background-color" : "rgb(255,255,0)"
    }
  }, {
    "selector" : "edge",
    "css" : {
      "line-style" : "solid",
      "target-arrow-color" : "rgb(0,0,0)",
      "line-color" : "rgb(102,102,102)",
      "font-family" : "Dialog.plain",
      "font-weight" : "normal",
      "color" : "rgb(0,0,0)",
      "text-opacity" : 1.0,
      "target-arrow-shape" : "none",
      "source-arrow-color" : "rgb(0,0,0)",
      "width" : 2.0,
      "opacity" : 1.0,
      "content" : "",
      "font-size" : 10,
      "source-arrow-shape" : "none"
    }
  }, {
    "selector" : "edge[interaction = 'validated']",
    "css" : {
      "line-style" : "solid"
    }
  }, {
    "selector" : "edge[interaction = 'validated_predicted']",
    "css" : {
      "line-style" : "solid"
    }
  }, {
    "selector" : "edge[interaction = 'predicted']",
    "css" : {
      "line-style" : "dashed"
    }
  }, {
    "selector" : "edge[interaction = 'validated']",
    "css" : {
      "target-arrow-shape" : "triangle"
    }
  }, {
    "selector" : "edge[interaction = 'validated_predicted']",
    "css" : {
      "target-arrow-shape" : "triangle"
    }
  }, {
    "selector" : "edge[interaction = 'predicted']",
    "css" : {
      "target-arrow-shape" : "triangle"
    }
  }, {
    "selector" : "edge[interaction = 'validated_predicted']",
    "css" : {
      "width" : 3.0
    }
  }, {
    "selector" : "edge[interaction = 'validated']",
    "css" : {
      "line-color" : "rgb(27,120,55)"
    }
  }, {
    "selector" : "edge[interaction = 'validated_predicted']",
    "css" : {
      "line-color" : "rgb(27,120,55)"
    }
  }, {
    "selector" : "edge[interaction = 'predicted']",
    "css" : {
      "line-color" : "rgb(27,120,55)"
    }
  }, {
    "selector" : "edge:selected",
    "css" : {
      "line-color" : "rgb(255,0,0)"
    }
  } ]
}, {
  "format_version" : "1.0",
  "generated_by" : "cytoscape-3.9.1",
  "target_cytoscapejs_version" : "~2.1",
  "title" : "Figure_6B",
  "style" : [ {
    "selector" : "node",
    "css" : {
      "border-color" : "rgb(51,51,51)",
      "shape" : "ellipse",
      "background-color" : "rgb(255,255,255)",
      "font-size" : 15,
      "height" : 35.0,
      "font-family" : "SansSerif.plain",
      "font-weight" : "normal",
      "border-width" : 2.0,
      "text-opacity" : 1.0,
      "text-valign" : "center",
      "text-halign" : "center",
      "width" : 35.0,
      "background-opacity" : 1.0,
      "border-opacity" : 1.0,
      "color" : "rgb(0,0,0)",
      "content" : "data(cat_miRNA)"
    }
  }, {
    "selector" : "node[cat_miRNA = 'fca-mir-30c-2-5p']",
    "css" : {
      "shape" : "rectangle"
    }
  }, {
    "selector" : "node[cat_miRNA = 'fca-mir-335-5p']",
    "css" : {
      "shape" : "rectangle"
    }
  }, {
    "selector" : "node[cat_miRNA = 'fca-mir-92a-5p']",
    "css" : {
      "shape" : "hexagon"
    }
  }, {
    "selector" : "node[cat_miRNA = 'fca-mir-92b-3p']",
    "css" : {
      "shape" : "hexagon"
    }
  }, {
    "selector" : "node[cat_miRNA = 'fca-mir-1249-5p']",
    "css" : {
      "shape" : "hexagon"
    }
  }, {
    "selector" : "node[cat_miRNA = 'fca-let-7g-5p']",
    "css" : {
      "shape" : "rectangle"
    }
  }, {
    "selector" : "node[cat_miRNA = 'fca-mir-193a-5p']",
    "css" : {
      "shape" : "hexagon"
    }
  }, {
    "selector" : "node[cat_miRNA = 'fca-mir-19a-3p']",
    "css" : {
      "shape" : "rectangle"
    }
  }, {
    "selector" : "node[FoldChange_mRNA > -1.5]",
    "css" : {
      "background-color" : "rgb(255,247,251)"
    }
  }, {
    "selector" : "node[FoldChange_mRNA = -1.5]",
    "css" : {
      "background-color" : "rgb(236,231,242)"
    }
  }, {
    "selector" : "node[FoldChange_mRNA > -1.99999997][FoldChange_mRNA < -1.5]",
    "css" : {
      "background-color" : "mapData(FoldChange_mRNA,-1.99999997,-1.5,rgb(116,169,207),rgb(236,231,242))"
    }
  }, {
    "selector" : "node[FoldChange_mRNA > -4][FoldChange_mRNA < -1.99999997]",
    "css" : {
      "background-color" : "mapData(FoldChange_mRNA,-4,-1.99999997,rgb(4,90,141),rgb(116,169,207))"
    }
  }, {
    "selector" : "node[FoldChange_mRNA = -4]",
    "css" : {
      "background-color" : "rgb(4,90,141)"
    }
  }, {
    "selector" : "node[FoldChange_mRNA < -4]",
    "css" : {
      "background-color" : "rgb(2,56,88)"
    }
  }, {
    "selector" : "node[cat_miRNA = 'fca-mir-30c-2-5p']",
    "css" : {
      "font-size" : 25
    }
  }, {
    "selector" : "node[cat_miRNA = 'fca-mir-335-5p']",
    "css" : {
      "font-size" : 25
    }
  }, {
    "selector" : "node[cat_miRNA = 'fca-mir-92a-5p']",
    "css" : {
      "font-size" : 25
    }
  }, {
    "selector" : "node[cat_miRNA = 'fca-mir-92b-3p']",
    "css" : {
      "font-size" : 25
    }
  }, {
    "selector" : "node[cat_miRNA = 'fca-mir-1249-5p']",
    "css" : {
      "font-size" : 25
    }
  }, {
    "selector" : "node[cat_miRNA = 'fca-let-7g-5p']",
    "css" : {
      "font-size" : 25
    }
  }, {
    "selector" : "node[cat_miRNA = 'fca-mir-193a-5p']",
    "css" : {
      "font-size" : 25
    }
  }, {
    "selector" : "node[cat_miRNA = 'fca-mir-19a-3p']",
    "css" : {
      "font-size" : 25
    }
  }, {
    "selector" : "node[cat_miRNA = 'fca-mir-30c-2-5p']",
    "css" : {
      "height" : 50.0
    }
  }, {
    "selector" : "node[cat_miRNA = 'fca-mir-335-5p']",
    "css" : {
      "height" : 50.0
    }
  }, {
    "selector" : "node[cat_miRNA = 'fca-mir-92a-5p']",
    "css" : {
      "height" : 50.0
    }
  }, {
    "selector" : "node[cat_miRNA = 'fca-mir-92b-3p']",
    "css" : {
      "height" : 50.0
    }
  }, {
    "selector" : "node[cat_miRNA = 'fca-mir-1249-5p']",
    "css" : {
      "height" : 50.0
    }
  }, {
    "selector" : "node[cat_miRNA = 'fca-let-7g-5p']",
    "css" : {
      "height" : 50.0
    }
  }, {
    "selector" : "node[cat_miRNA = 'fca-mir-193a-5p']",
    "css" : {
      "height" : 50.0
    }
  }, {
    "selector" : "node[cat_miRNA = 'fca-mir-19a-3p']",
    "css" : {
      "height" : 50.0
    }
  }, {
    "selector" : "node[cat_miRNA = 'fca-mir-30c-2-5p']",
    "css" : {
      "width" : 250.0
    }
  }, {
    "selector" : "node[cat_miRNA = 'fca-mir-335-5p']",
    "css" : {
      "width" : 250.0
    }
  }, {
    "selector" : "node[cat_miRNA = 'fca-mir-92a-5p']",
    "css" : {
      "width" : 250.0
    }
  }, {
    "selector" : "node[cat_miRNA = 'fca-mir-92b-3p']",
    "css" : {
      "width" : 250.0
    }
  }, {
    "selector" : "node[cat_miRNA = 'fca-mir-1249-5p']",
    "css" : {
      "width" : 250.0
    }
  }, {
    "selector" : "node[cat_miRNA = 'fca-let-7g-5p']",
    "css" : {
      "width" : 250.0
    }
  }, {
    "selector" : "node[cat_miRNA = 'fca-mir-193a-5p']",
    "css" : {
      "width" : 250.0
    }
  }, {
    "selector" : "node[cat_miRNA = 'fca-mir-19a-3p']",
    "css" : {
      "width" : 250.0
    }
  }, {
    "selector" : "node[cat_miRNA = 'fca-mir-30c-2-5p']",
    "css" : {
      "border-width" : 6.0
    }
  }, {
    "selector" : "node[cat_miRNA = 'fca-mir-335-5p']",
    "css" : {
      "border-width" : 6.0
    }
  }, {
    "selector" : "node[cat_miRNA = 'fca-mir-92a-5p']",
    "css" : {
      "border-width" : 6.0
    }
  }, {
    "selector" : "node[cat_miRNA = 'fca-mir-92b-3p']",
    "css" : {
      "border-width" : 6.0
    }
  }, {
    "selector" : "node[cat_miRNA = 'fca-mir-1249-5p']",
    "css" : {
      "border-width" : 6.0
    }
  }, {
    "selector" : "node[cat_miRNA = 'fca-let-7g-5p']",
    "css" : {
      "border-width" : 6.0
    }
  }, {
    "selector" : "node[cat_miRNA = 'fca-mir-193a-5p']",
    "css" : {
      "border-width" : 6.0
    }
  }, {
    "selector" : "node[cat_miRNA = 'fca-mir-19a-3p']",
    "css" : {
      "border-width" : 6.0
    }
  }, {
    "selector" : "node[ id = '151' ]",
    "css" : {
      "content" : "fca-mir-182-5p"
    }
  }, {
    "selector" : "node[ id = '157' ]",
    "css" : {
      "content" : "fca-mir-183-5p"
    }
  }, {
    "selector" : "node[ id = '4097' ]",
    "css" : {
      "shape" : "rectangle"
    }
  }, {
    "selector" : "node[ id = '3809' ]",
    "css" : {
      "shape" : "triangle",
      "border-width" : 4.0
    }
  }, {
    "selector" : "node[ id = '3841' ]",
    "css" : {
      "shape" : "triangle",
      "border-width" : 4.0
    }
  }, {
    "selector" : "node[ id = '3873' ]",
    "css" : {
      "shape" : "triangle",
      "border-width" : 4.0
    }
  }, {
    "selector" : "node[ id = '3905' ]",
    "css" : {
      "shape" : "triangle",
      "border-width" : 4.0
    }
  }, {
    "selector" : "node[ id = '3937' ]",
    "css" : {
      "shape" : "triangle",
      "border-width" : 4.0
    }
  }, {
    "selector" : "node[ id = '4033' ]",
    "css" : {
      "shape" : "triangle",
      "border-width" : 4.0
    }
  }, {
    "selector" : "node[ id = '4099' ]",
    "css" : {
      "shape" : "rectangle"
    }
  }, {
    "selector" : "node[ id = '3779' ]",
    "css" : {
      "shape" : "triangle",
      "border-width" : 4.0
    }
  }, {
    "selector" : "node[ id = '3811' ]",
    "css" : {
      "shape" : "triangle",
      "border-width" : 4.0
    }
  }, {
    "selector" : "node[ id = '3875' ]",
    "css" : {
      "shape" : "triangle",
      "border-width" : 4.0
    }
  }, {
    "selector" : "node[ id = '4003' ]",
    "css" : {
      "shape" : "triangle",
      "border-width" : 4.0
    }
  }, {
    "selector" : "node[ id = '4035' ]",
    "css" : {
      "shape" : "triangle",
      "border-width" : 4.0
    }
  }, {
    "selector" : "node[ id = '4101' ]",
    "css" : {
      "shape" : "rectangle"
    }
  }, {
    "selector" : "node[ id = '3845' ]",
    "css" : {
      "shape" : "triangle",
      "border-width" : 4.0
    }
  }, {
    "selector" : "node[ id = '3877' ]",
    "css" : {
      "shape" : "triangle",
      "border-width" : 4.0
    }
  }, {
    "selector" : "node[ id = '4005' ]",
    "css" : {
      "shape" : "triangle",
      "border-width" : 4.0
    }
  }, {
    "selector" : "node[ id = '4103' ]",
    "css" : {
      "shape" : "diamond",
      "border-width" : 6.0
    }
  }, {
    "selector" : "node[ id = '3719' ]",
    "css" : {
      "shape" : "triangle",
      "border-width" : 4.0
    }
  }, {
    "selector" : "node[ id = '3847' ]",
    "css" : {
      "shape" : "triangle",
      "border-width" : 4.0
    }
  }, {
    "selector" : "node[ id = '3879' ]",
    "css" : {
      "shape" : "triangle",
      "border-width" : 4.0
    }
  }, {
    "selector" : "node[ id = '3911' ]",
    "css" : {
      "shape" : "triangle",
      "border-width" : 4.0
    }
  }, {
    "selector" : "node[ id = '4071' ]",
    "css" : {
      "shape" : "rectangle"
    }
  }, {
    "selector" : "node[ id = '4105' ]",
    "css" : {
      "shape" : "v"
    }
  }, {
    "selector" : "node[ id = '3785' ]",
    "css" : {
      "shape" : "triangle",
      "border-width" : 4.0
    }
  }, {
    "selector" : "node[ id = '3817' ]",
    "css" : {
      "shape" : "triangle",
      "border-width" : 4.0
    }
  }, {
    "selector" : "node[ id = '3945' ]",
    "css" : {
      "shape" : "triangle",
      "border-width" : 4.0
    }
  }, {
    "selector" : "node[ id = '4009' ]",
    "css" : {
      "shape" : "triangle",
      "border-width" : 4.0
    }
  }, {
    "selector" : "node[ id = '4107' ]",
    "css" : {
      "shape" : "diamond",
      "border-width" : 6.0
    }
  }, {
    "selector" : "node[ id = '3723' ]",
    "css" : {
      "shape" : "triangle",
      "border-width" : 4.0
    }
  }, {
    "selector" : "node[ id = '3883' ]",
    "css" : {
      "shape" : "triangle",
      "border-width" : 4.0
    }
  }, {
    "selector" : "node[ id = '4043' ]",
    "css" : {
      "shape" : "triangle",
      "border-width" : 4.0
    }
  }, {
    "selector" : "node[ id = '4075' ]",
    "css" : {
      "shape" : "rectangle"
    }
  }, {
    "selector" : "node[ id = '4109' ]",
    "css" : {
      "shape" : "rectangle"
    }
  }, {
    "selector" : "node[ id = '3757' ]",
    "css" : {
      "shape" : "triangle",
      "border-width" : 4.0
    }
  }, {
    "selector" : "node[ id = '3821' ]",
    "css" : {
      "shape" : "triangle",
      "border-width" : 4.0
    }
  }, {
    "selector" : "node[ id = '3949' ]",
    "css" : {
      "shape" : "triangle",
      "border-width" : 4.0
    }
  }, {
    "selector" : "node[ id = '4013' ]",
    "css" : {
      "shape" : "triangle",
      "border-width" : 4.0
    }
  }, {
    "selector" : "node[ id = '4077' ]",
    "css" : {
      "shape" : "rectangle"
    }
  }, {
    "selector" : "node[ id = '3855' ]",
    "css" : {
      "shape" : "triangle",
      "border-width" : 4.0
    }
  }, {
    "selector" : "node[ id = '3887' ]",
    "css" : {
      "shape" : "triangle",
      "border-width" : 4.0
    }
  }, {
    "selector" : "node[ id = '4079' ]",
    "css" : {
      "shape" : "v"
    }
  }, {
    "selector" : "node[ id = '4113' ]",
    "css" : {
      "shape" : "rectangle"
    }
  }, {
    "selector" : "node[ id = '3761' ]",
    "css" : {
      "shape" : "triangle",
      "border-width" : 4.0
    }
  }, {
    "selector" : "node[ id = '3825' ]",
    "css" : {
      "shape" : "triangle",
      "border-width" : 4.0
    }
  }, {
    "selector" : "node[ id = '3921' ]",
    "css" : {
      "shape" : "triangle",
      "border-width" : 4.0
    }
  }, {
    "selector" : "node[ id = '3985' ]",
    "css" : {
      "shape" : "triangle",
      "border-width" : 4.0
    }
  }, {
    "selector" : "node[ id = '4017' ]",
    "css" : {
      "shape" : "triangle",
      "border-width" : 4.0
    }
  }, {
    "selector" : "node[ id = '4083' ]",
    "css" : {
      "shape" : "rectangle"
    }
  }, {
    "selector" : "node[ id = '3797' ]",
    "css" : {
      "shape" : "triangle",
      "border-width" : 4.0
    }
  }, {
    "selector" : "node[ id = '3861' ]",
    "css" : {
      "shape" : "triangle",
      "border-width" : 4.0
    }
  }, {
    "selector" : "node[ id = '3893' ]",
    "css" : {
      "shape" : "triangle",
      "border-width" : 4.0
    }
  }, {
    "selector" : "node[ id = '3957' ]",
    "css" : {
      "shape" : "triangle",
      "border-width" : 4.0
    }
  }, {
    "selector" : "node[ id = '4085' ]",
    "css" : {
      "shape" : "rectangle"
    }
  }, {
    "selector" : "node[ id = '3799' ]",
    "css" : {
      "shape" : "triangle",
      "border-width" : 4.0
    }
  }, {
    "selector" : "node[ id = '3831' ]",
    "css" : {
      "shape" : "triangle",
      "border-width" : 4.0
    }
  }, {
    "selector" : "node[ id = '3927' ]",
    "css" : {
      "shape" : "triangle",
      "border-width" : 4.0
    }
  }, {
    "selector" : "node[ id = '3991' ]",
    "css" : {
      "shape" : "triangle",
      "border-width" : 4.0
    }
  }, {
    "selector" : "node[ id = '4055' ]",
    "css" : {
      "shape" : "triangle",
      "border-width" : 4.0
    }
  }, {
    "selector" : "node[ id = '4087' ]",
    "css" : {
      "shape" : "hexagon",
      "font-size" : 20,
      "content" : "NFAT5",
      "width" : 100.0,
      "border-width" : 6.0
    }
  }, {
    "selector" : "node[ id = '3769' ]",
    "css" : {
      "shape" : "triangle",
      "border-width" : 4.0
    }
  }, {
    "selector" : "node[ id = '3865' ]",
    "css" : {
      "shape" : "triangle",
      "border-width" : 4.0
    }
  }, {
    "selector" : "node[ id = '4089' ]",
    "css" : {
      "shape" : "rectangle"
    }
  }, {
    "selector" : "node[ id = '3739' ]",
    "css" : {
      "shape" : "triangle",
      "border-width" : 4.0
    }
  }, {
    "selector" : "node[ id = '3771' ]",
    "css" : {
      "shape" : "triangle",
      "border-width" : 4.0
    }
  }, {
    "selector" : "node[ id = '3963' ]",
    "css" : {
      "shape" : "triangle",
      "border-width" : 4.0
    }
  }, {
    "selector" : "node[ id = '3995' ]",
    "css" : {
      "shape" : "triangle",
      "border-width" : 4.0
    }
  }, {
    "selector" : "node[ id = '4027' ]",
    "css" : {
      "shape" : "triangle",
      "border-width" : 4.0
    }
  }, {
    "selector" : "node[ id = '4091' ]",
    "css" : {
      "shape" : "v"
    }
  }, {
    "selector" : "node[ id = '3901' ]",
    "css" : {
      "shape" : "triangle",
      "border-width" : 4.0
    }
  }, {
    "selector" : "node[ id = '4029' ]",
    "css" : {
      "shape" : "triangle",
      "border-width" : 4.0
    }
  }, {
    "selector" : "node[ id = '4093' ]",
    "css" : {
      "shape" : "rectangle"
    }
  }, {
    "selector" : "node[ id = '3775' ]",
    "css" : {
      "shape" : "triangle",
      "border-width" : 4.0
    }
  }, {
    "selector" : "node[ id = '3839' ]",
    "css" : {
      "shape" : "triangle",
      "border-width" : 4.0
    }
  }, {
    "selector" : "node[ id = '4063' ]",
    "css" : {
      "shape" : "triangle",
      "border-width" : 4.0
    }
  }, {
    "selector" : "node[ id = '4095' ]",
    "css" : {
      "shape" : "hexagon",
      "font-size" : 20,
      "content" : "ITGB8",
      "width" : 100.0,
      "border-width" : 6.0
    }
  }, {
    "selector" : "node[ id = '2465' ]",
    "css" : {
      "shape" : "diamond",
      "border-width" : 6.0
    }
  }, {
    "selector" : "node[ id = '2499' ]",
    "css" : {
      "shape" : "diamond",
      "border-width" : 6.0
    }
  }, {
    "selector" : "node[ id = '2627' ]",
    "css" : {
      "shape" : "diamond",
      "border-width" : 6.0
    }
  }, {
    "selector" : "node[ id = '2503' ]",
    "css" : {
      "shape" : "diamond",
      "border-width" : 6.0
    }
  }, {
    "selector" : "node[ id = '2855' ]",
    "css" : {
      "shape" : "diamond",
      "border-width" : 6.0
    }
  }, {
    "selector" : "node[ id = '2921' ]",
    "css" : {
      "shape" : "rectangle"
    }
  }, {
    "selector" : "node[ id = '2923' ]",
    "css" : {
      "shape" : "rectangle",
      "border-width" : 6.0
    }
  }, {
    "selector" : "node[ id = '2413' ]",
    "css" : {
      "shape" : "diamond",
      "border-width" : 6.0
    }
  }, {
    "selector" : "node[ id = '2925' ]",
    "css" : {
      "shape" : "rectangle"
    }
  }, {
    "selector" : "node[ id = '2897' ]",
    "css" : {
      "shape" : "diamond",
      "border-width" : 6.0
    }
  }, {
    "selector" : "node[ id = '2675' ]",
    "css" : {
      "shape" : "diamond",
      "border-width" : 6.0
    }
  }, {
    "selector" : "node[ id = '2423' ]",
    "css" : {
      "shape" : "diamond",
      "border-width" : 6.0
    }
  }, {
    "selector" : "node[ id = '2807' ]",
    "css" : {
      "shape" : "diamond",
      "border-width" : 6.0
    }
  }, {
    "selector" : "node[ id = '2393' ]",
    "css" : {
      "shape" : "diamond",
      "border-width" : 6.0
    }
  }, {
    "selector" : "node[ id = '2649' ]",
    "css" : {
      "shape" : "diamond",
      "border-width" : 6.0
    }
  }, {
    "selector" : "node[ id = '2681' ]",
    "css" : {
      "shape" : "diamond",
      "border-width" : 6.0
    }
  }, {
    "selector" : "node[ id = '2777' ]",
    "css" : {
      "shape" : "diamond",
      "border-width" : 6.0
    }
  }, {
    "selector" : "node[ id = '2715' ]",
    "css" : {
      "shape" : "diamond",
      "border-width" : 6.0
    }
  }, {
    "selector" : "node[ id = '2525' ]",
    "css" : {
      "shape" : "diamond",
      "border-width" : 6.0
    }
  }, {
    "selector" : "node[ id = '2335' ]",
    "css" : {
      "shape" : "hexagon"
    }
  }, {
    "selector" : "node[ id = '4835' ]",
    "css" : {
      "content" : "fca-let-7g-5p"
    }
  }, {
    "selector" : "node[ id = '4837' ]",
    "css" : {
      "content" : "fca-mir-19a-3p"
    }
  }, {
    "selector" : "node[ id = '4839' ]",
    "css" : {
      "content" : "fca-mir-30c-2-5p"
    }
  }, {
    "selector" : "node[ id = '4843' ]",
    "css" : {
      "content" : "fca-mir-335-5p"
    }
  }, {
    "selector" : "node:selected",
    "css" : {
      "background-color" : "rgb(255,255,0)"
    }
  }, {
    "selector" : "edge",
    "css" : {
      "line-style" : "solid",
      "target-arrow-color" : "rgb(0,0,0)",
      "line-color" : "rgb(102,102,102)",
      "font-family" : "Dialog.plain",
      "font-weight" : "normal",
      "color" : "rgb(0,0,0)",
      "text-opacity" : 1.0,
      "target-arrow-shape" : "none",
      "source-arrow-color" : "rgb(0,0,0)",
      "width" : 2.0,
      "opacity" : 1.0,
      "content" : "",
      "font-size" : 10,
      "source-arrow-shape" : "none"
    }
  }, {
    "selector" : "edge[interaction = 'validated']",
    "css" : {
      "line-style" : "solid"
    }
  }, {
    "selector" : "edge[interaction = 'validated_predicted']",
    "css" : {
      "line-style" : "solid"
    }
  }, {
    "selector" : "edge[interaction = 'predicted']",
    "css" : {
      "line-style" : "dashed"
    }
  }, {
    "selector" : "edge[interaction = 'validated']",
    "css" : {
      "target-arrow-shape" : "triangle"
    }
  }, {
    "selector" : "edge[interaction = 'validated_predicted']",
    "css" : {
      "target-arrow-shape" : "triangle"
    }
  }, {
    "selector" : "edge[interaction = 'predicted']",
    "css" : {
      "target-arrow-shape" : "triangle"
    }
  }, {
    "selector" : "edge[interaction = 'validated_predicted']",
    "css" : {
      "width" : 3.0
    }
  }, {
    "selector" : "edge[interaction = 'pp']",
    "css" : {
      "line-color" : "rgb(118,42,131)"
    }
  }, {
    "selector" : "edge[interaction = 'validated']",
    "css" : {
      "line-color" : "rgb(27,120,55)"
    }
  }, {
    "selector" : "edge[interaction = 'validated_predicted']",
    "css" : {
      "line-color" : "rgb(27,120,55)"
    }
  }, {
    "selector" : "edge[interaction = 'predicted']",
    "css" : {
      "line-color" : "rgb(27,120,55)"
    }
  }, {
    "selector" : "edge:selected",
    "css" : {
      "line-color" : "rgb(255,0,0)"
    }
  } ]
}, {
  "format_version" : "1.0",
  "generated_by" : "cytoscape-3.9.1",
  "target_cytoscapejs_version" : "~2.1",
  "title" : "Figure_6A",
  "style" : [ {
    "selector" : "node",
    "css" : {
      "border-color" : "rgb(51,51,51)",
      "shape" : "ellipse",
      "background-color" : "rgb(255,255,255)",
      "font-size" : 25,
      "height" : 35.0,
      "font-family" : "SansSerif.plain",
      "font-weight" : "normal",
      "border-width" : 2.0,
      "text-opacity" : 1.0,
      "text-valign" : "center",
      "text-halign" : "center",
      "width" : 35.0,
      "background-opacity" : 1.0,
      "border-opacity" : 1.0,
      "color" : "rgb(0,0,0)",
      "content" : "data(cat_miRNA)"
    }
  }, {
    "selector" : "node[cat_miRNA = 'fca-mir-183-5p']",
    "css" : {
      "shape" : "rectangle"
    }
  }, {
    "selector" : "node[cat_miRNA = 'fca-mir-182-5p']",
    "css" : {
      "shape" : "octagon"
    }
  }, {
    "selector" : "node[cat_miRNA = 'fca-mir-137-3p']",
    "css" : {
      "shape" : "hexagon"
    }
  }, {
    "selector" : "node[cat_miRNA = 'fca-mir-200a-3p']",
    "css" : {
      "shape" : "diamond"
    }
  }, {
    "selector" : "node[cat_miRNA = 'fca-mir-508-3p']",
    "css" : {
      "shape" : "hexagon"
    }
  }, {
    "selector" : "node[FoldChange_mRNA > -1.5]",
    "css" : {
      "background-color" : "rgb(255,247,251)"
    }
  }, {
    "selector" : "node[FoldChange_mRNA = -1.5]",
    "css" : {
      "background-color" : "rgb(236,231,242)"
    }
  }, {
    "selector" : "node[FoldChange_mRNA > -2][FoldChange_mRNA < -1.5]",
    "css" : {
      "background-color" : "mapData(FoldChange_mRNA,-2,-1.5,rgb(116,169,207),rgb(236,231,242))"
    }
  }, {
    "selector" : "node[FoldChange_mRNA > -3.5][FoldChange_mRNA < -2]",
    "css" : {
      "background-color" : "mapData(FoldChange_mRNA,-3.5,-2,rgb(4,90,141),rgb(116,169,207))"
    }
  }, {
    "selector" : "node[FoldChange_mRNA = -3.5]",
    "css" : {
      "background-color" : "rgb(4,90,141)"
    }
  }, {
    "selector" : "node[FoldChange_mRNA < -3.5]",
    "css" : {
      "background-color" : "rgb(2,56,88)"
    }
  }, {
    "selector" : "node[cat_miRNA = 'fca-mir-183-5p']",
    "css" : {
      "font-size" : 25
    }
  }, {
    "selector" : "node[cat_miRNA = 'fca-mir-182-5p']",
    "css" : {
      "font-size" : 25
    }
  }, {
    "selector" : "node[cat_miRNA = 'fca-mir-137-3p']",
    "css" : {
      "font-size" : 25
    }
  }, {
    "selector" : "node[cat_miRNA = 'fca-mir-200a-3p']",
    "css" : {
      "font-size" : 25
    }
  }, {
    "selector" : "node[cat_miRNA = 'fca-mir-508-3p']",
    "css" : {
      "font-size" : 25
    }
  }, {
    "selector" : "node[cat_miRNA = 'fca-mir-183-5p']",
    "css" : {
      "height" : 50.0
    }
  }, {
    "selector" : "node[cat_miRNA = 'fca-mir-182-5p']",
    "css" : {
      "height" : 50.0
    }
  }, {
    "selector" : "node[cat_miRNA = 'fca-mir-137-3p']",
    "css" : {
      "height" : 50.0
    }
  }, {
    "selector" : "node[cat_miRNA = 'fca-mir-200a-3p']",
    "css" : {
      "height" : 50.0
    }
  }, {
    "selector" : "node[cat_miRNA = 'fca-mir-508-3p']",
    "css" : {
      "height" : 50.0
    }
  }, {
    "selector" : "node[cat_miRNA = 'fca-mir-183-5p']",
    "css" : {
      "width" : 250.0
    }
  }, {
    "selector" : "node[cat_miRNA = 'fca-mir-182-5p']",
    "css" : {
      "width" : 250.0
    }
  }, {
    "selector" : "node[cat_miRNA = 'fca-mir-137-3p']",
    "css" : {
      "width" : 250.0
    }
  }, {
    "selector" : "node[cat_miRNA = 'fca-mir-200a-3p']",
    "css" : {
      "width" : 250.0
    }
  }, {
    "selector" : "node[cat_miRNA = 'fca-mir-508-3p']",
    "css" : {
      "width" : 250.0
    }
  }, {
    "selector" : "node[cat_miRNA = 'fca-mir-183-5p']",
    "css" : {
      "border-width" : 6.0
    }
  }, {
    "selector" : "node[cat_miRNA = 'fca-mir-182-5p']",
    "css" : {
      "border-width" : 6.0
    }
  }, {
    "selector" : "node[cat_miRNA = 'fca-mir-137-3p']",
    "css" : {
      "border-width" : 6.0
    }
  }, {
    "selector" : "node[cat_miRNA = 'fca-mir-200a-3p']",
    "css" : {
      "border-width" : 6.0
    }
  }, {
    "selector" : "node[cat_miRNA = 'fca-mir-508-3p']",
    "css" : {
      "border-width" : 6.0
    }
  }, {
    "selector" : "node[ id = '151' ]",
    "css" : {
      "content" : "fca-mir-182-5p"
    }
  }, {
    "selector" : "node[ id = '157' ]",
    "css" : {
      "content" : "fca-mir-183-5p"
    }
  }, {
    "selector" : "node[ id = '4097' ]",
    "css" : {
      "shape" : "rectangle"
    }
  }, {
    "selector" : "node[ id = '3809' ]",
    "css" : {
      "shape" : "triangle",
      "border-width" : 4.0
    }
  }, {
    "selector" : "node[ id = '3841' ]",
    "css" : {
      "shape" : "triangle",
      "border-width" : 4.0
    }
  }, {
    "selector" : "node[ id = '3873' ]",
    "css" : {
      "shape" : "triangle",
      "border-width" : 4.0
    }
  }, {
    "selector" : "node[ id = '3905' ]",
    "css" : {
      "shape" : "triangle",
      "border-width" : 4.0
    }
  }, {
    "selector" : "node[ id = '3937' ]",
    "css" : {
      "shape" : "triangle",
      "border-width" : 4.0
    }
  }, {
    "selector" : "node[ id = '4033' ]",
    "css" : {
      "shape" : "triangle",
      "border-width" : 4.0
    }
  }, {
    "selector" : "node[ id = '4099' ]",
    "css" : {
      "shape" : "rectangle"
    }
  }, {
    "selector" : "node[ id = '3779' ]",
    "css" : {
      "shape" : "triangle",
      "border-width" : 4.0
    }
  }, {
    "selector" : "node[ id = '3811' ]",
    "css" : {
      "shape" : "triangle",
      "border-width" : 4.0
    }
  }, {
    "selector" : "node[ id = '3875' ]",
    "css" : {
      "shape" : "triangle",
      "border-width" : 4.0
    }
  }, {
    "selector" : "node[ id = '4003' ]",
    "css" : {
      "shape" : "triangle",
      "border-width" : 4.0
    }
  }, {
    "selector" : "node[ id = '4035' ]",
    "css" : {
      "shape" : "triangle",
      "border-width" : 4.0
    }
  }, {
    "selector" : "node[ id = '4101' ]",
    "css" : {
      "shape" : "rectangle"
    }
  }, {
    "selector" : "node[ id = '3845' ]",
    "css" : {
      "shape" : "triangle",
      "border-width" : 4.0
    }
  }, {
    "selector" : "node[ id = '3877' ]",
    "css" : {
      "shape" : "triangle",
      "border-width" : 4.0
    }
  }, {
    "selector" : "node[ id = '4005' ]",
    "css" : {
      "shape" : "triangle",
      "border-width" : 4.0
    }
  }, {
    "selector" : "node[ id = '4103' ]",
    "css" : {
      "shape" : "diamond",
      "border-width" : 6.0
    }
  }, {
    "selector" : "node[ id = '3719' ]",
    "css" : {
      "shape" : "triangle",
      "border-width" : 4.0
    }
  }, {
    "selector" : "node[ id = '3847' ]",
    "css" : {
      "shape" : "triangle",
      "border-width" : 4.0
    }
  }, {
    "selector" : "node[ id = '3879' ]",
    "css" : {
      "shape" : "triangle",
      "border-width" : 4.0
    }
  }, {
    "selector" : "node[ id = '3911' ]",
    "css" : {
      "shape" : "triangle",
      "border-width" : 4.0
    }
  }, {
    "selector" : "node[ id = '4071' ]",
    "css" : {
      "shape" : "rectangle"
    }
  }, {
    "selector" : "node[ id = '4105' ]",
    "css" : {
      "shape" : "v"
    }
  }, {
    "selector" : "node[ id = '3785' ]",
    "css" : {
      "shape" : "triangle",
      "border-width" : 4.0
    }
  }, {
    "selector" : "node[ id = '3817' ]",
    "css" : {
      "shape" : "triangle",
      "border-width" : 4.0
    }
  }, {
    "selector" : "node[ id = '3945' ]",
    "css" : {
      "shape" : "triangle",
      "border-width" : 4.0
    }
  }, {
    "selector" : "node[ id = '4009' ]",
    "css" : {
      "shape" : "triangle",
      "border-width" : 4.0
    }
  }, {
    "selector" : "node[ id = '4107' ]",
    "css" : {
      "shape" : "diamond",
      "border-width" : 6.0
    }
  }, {
    "selector" : "node[ id = '3723' ]",
    "css" : {
      "shape" : "triangle",
      "border-width" : 4.0
    }
  }, {
    "selector" : "node[ id = '3883' ]",
    "css" : {
      "shape" : "triangle",
      "border-width" : 4.0
    }
  }, {
    "selector" : "node[ id = '4043' ]",
    "css" : {
      "shape" : "triangle",
      "border-width" : 4.0
    }
  }, {
    "selector" : "node[ id = '4075' ]",
    "css" : {
      "shape" : "rectangle"
    }
  }, {
    "selector" : "node[ id = '4109' ]",
    "css" : {
      "shape" : "rectangle"
    }
  }, {
    "selector" : "node[ id = '3757' ]",
    "css" : {
      "shape" : "triangle",
      "border-width" : 4.0
    }
  }, {
    "selector" : "node[ id = '3821' ]",
    "css" : {
      "shape" : "triangle",
      "border-width" : 4.0
    }
  }, {
    "selector" : "node[ id = '3949' ]",
    "css" : {
      "shape" : "triangle",
      "border-width" : 4.0
    }
  }, {
    "selector" : "node[ id = '4013' ]",
    "css" : {
      "shape" : "triangle",
      "border-width" : 4.0
    }
  }, {
    "selector" : "node[ id = '4077' ]",
    "css" : {
      "shape" : "rectangle"
    }
  }, {
    "selector" : "node[ id = '3855' ]",
    "css" : {
      "shape" : "triangle",
      "border-width" : 4.0
    }
  }, {
    "selector" : "node[ id = '3887' ]",
    "css" : {
      "shape" : "triangle",
      "border-width" : 4.0
    }
  }, {
    "selector" : "node[ id = '4079' ]",
    "css" : {
      "shape" : "v"
    }
  }, {
    "selector" : "node[ id = '4113' ]",
    "css" : {
      "shape" : "rectangle"
    }
  }, {
    "selector" : "node[ id = '3761' ]",
    "css" : {
      "shape" : "triangle",
      "border-width" : 4.0
    }
  }, {
    "selector" : "node[ id = '3825' ]",
    "css" : {
      "shape" : "triangle",
      "border-width" : 4.0
    }
  }, {
    "selector" : "node[ id = '3921' ]",
    "css" : {
      "shape" : "triangle",
      "border-width" : 4.0
    }
  }, {
    "selector" : "node[ id = '3985' ]",
    "css" : {
      "shape" : "triangle",
      "border-width" : 4.0
    }
  }, {
    "selector" : "node[ id = '4017' ]",
    "css" : {
      "shape" : "triangle",
      "border-width" : 4.0
    }
  }, {
    "selector" : "node[ id = '4083' ]",
    "css" : {
      "shape" : "rectangle"
    }
  }, {
    "selector" : "node[ id = '3797' ]",
    "css" : {
      "shape" : "triangle",
      "border-width" : 4.0
    }
  }, {
    "selector" : "node[ id = '3861' ]",
    "css" : {
      "shape" : "triangle",
      "border-width" : 4.0
    }
  }, {
    "selector" : "node[ id = '3893' ]",
    "css" : {
      "shape" : "triangle",
      "border-width" : 4.0
    }
  }, {
    "selector" : "node[ id = '3957' ]",
    "css" : {
      "shape" : "triangle",
      "border-width" : 4.0
    }
  }, {
    "selector" : "node[ id = '4085' ]",
    "css" : {
      "shape" : "rectangle"
    }
  }, {
    "selector" : "node[ id = '3799' ]",
    "css" : {
      "shape" : "triangle",
      "border-width" : 4.0
    }
  }, {
    "selector" : "node[ id = '3831' ]",
    "css" : {
      "shape" : "triangle",
      "border-width" : 4.0
    }
  }, {
    "selector" : "node[ id = '3927' ]",
    "css" : {
      "shape" : "triangle",
      "border-width" : 4.0
    }
  }, {
    "selector" : "node[ id = '3991' ]",
    "css" : {
      "shape" : "triangle",
      "border-width" : 4.0
    }
  }, {
    "selector" : "node[ id = '4055' ]",
    "css" : {
      "shape" : "triangle",
      "border-width" : 4.0
    }
  }, {
    "selector" : "node[ id = '4087' ]",
    "css" : {
      "shape" : "hexagon",
      "font-size" : 20,
      "content" : "NFAT5",
      "width" : 100.0,
      "border-width" : 6.0
    }
  }, {
    "selector" : "node[ id = '3769' ]",
    "css" : {
      "shape" : "triangle",
      "border-width" : 4.0
    }
  }, {
    "selector" : "node[ id = '3865' ]",
    "css" : {
      "shape" : "triangle",
      "border-width" : 4.0
    }
  }, {
    "selector" : "node[ id = '4089' ]",
    "css" : {
      "shape" : "rectangle"
    }
  }, {
    "selector" : "node[ id = '3739' ]",
    "css" : {
      "shape" : "triangle",
      "border-width" : 4.0
    }
  }, {
    "selector" : "node[ id = '3771' ]",
    "css" : {
      "shape" : "triangle",
      "border-width" : 4.0
    }
  }, {
    "selector" : "node[ id = '3963' ]",
    "css" : {
      "shape" : "triangle",
      "border-width" : 4.0
    }
  }, {
    "selector" : "node[ id = '3995' ]",
    "css" : {
      "shape" : "triangle",
      "border-width" : 4.0
    }
  }, {
    "selector" : "node[ id = '4027' ]",
    "css" : {
      "shape" : "triangle",
      "border-width" : 4.0
    }
  }, {
    "selector" : "node[ id = '4091' ]",
    "css" : {
      "shape" : "v"
    }
  }, {
    "selector" : "node[ id = '3901' ]",
    "css" : {
      "shape" : "triangle",
      "border-width" : 4.0
    }
  }, {
    "selector" : "node[ id = '4029' ]",
    "css" : {
      "shape" : "triangle",
      "border-width" : 4.0
    }
  }, {
    "selector" : "node[ id = '4093' ]",
    "css" : {
      "shape" : "rectangle"
    }
  }, {
    "selector" : "node[ id = '3775' ]",
    "css" : {
      "shape" : "triangle",
      "border-width" : 4.0
    }
  }, {
    "selector" : "node[ id = '3839' ]",
    "css" : {
      "shape" : "triangle",
      "border-width" : 4.0
    }
  }, {
    "selector" : "node[ id = '4063' ]",
    "css" : {
      "shape" : "triangle",
      "border-width" : 4.0
    }
  }, {
    "selector" : "node[ id = '4095' ]",
    "css" : {
      "shape" : "hexagon",
      "font-size" : 20,
      "content" : "ITGB8",
      "width" : 100.0,
      "border-width" : 6.0
    }
  }, {
    "selector" : "node[ id = '2465' ]",
    "css" : {
      "shape" : "diamond",
      "border-width" : 6.0
    }
  }, {
    "selector" : "node[ id = '2499' ]",
    "css" : {
      "shape" : "diamond",
      "border-width" : 6.0
    }
  }, {
    "selector" : "node[ id = '2627' ]",
    "css" : {
      "shape" : "diamond",
      "border-width" : 6.0
    }
  }, {
    "selector" : "node[ id = '2503' ]",
    "css" : {
      "shape" : "diamond",
      "border-width" : 6.0
    }
  }, {
    "selector" : "node[ id = '2855' ]",
    "css" : {
      "shape" : "diamond",
      "border-width" : 6.0
    }
  }, {
    "selector" : "node[ id = '2921' ]",
    "css" : {
      "shape" : "rectangle"
    }
  }, {
    "selector" : "node[ id = '2923' ]",
    "css" : {
      "shape" : "rectangle",
      "border-width" : 6.0
    }
  }, {
    "selector" : "node[ id = '2413' ]",
    "css" : {
      "shape" : "diamond",
      "border-width" : 6.0
    }
  }, {
    "selector" : "node[ id = '2925' ]",
    "css" : {
      "shape" : "rectangle"
    }
  }, {
    "selector" : "node[ id = '2897' ]",
    "css" : {
      "shape" : "diamond",
      "border-width" : 6.0
    }
  }, {
    "selector" : "node[ id = '2675' ]",
    "css" : {
      "shape" : "diamond",
      "border-width" : 6.0
    }
  }, {
    "selector" : "node[ id = '2423' ]",
    "css" : {
      "shape" : "diamond",
      "border-width" : 6.0
    }
  }, {
    "selector" : "node[ id = '2807' ]",
    "css" : {
      "shape" : "diamond",
      "border-width" : 6.0
    }
  }, {
    "selector" : "node[ id = '2393' ]",
    "css" : {
      "shape" : "diamond",
      "border-width" : 6.0
    }
  }, {
    "selector" : "node[ id = '2649' ]",
    "css" : {
      "shape" : "diamond",
      "border-width" : 6.0
    }
  }, {
    "selector" : "node[ id = '2681' ]",
    "css" : {
      "shape" : "diamond",
      "border-width" : 6.0
    }
  }, {
    "selector" : "node[ id = '2777' ]",
    "css" : {
      "shape" : "diamond",
      "border-width" : 6.0
    }
  }, {
    "selector" : "node[ id = '2715' ]",
    "css" : {
      "shape" : "diamond",
      "border-width" : 6.0
    }
  }, {
    "selector" : "node[ id = '2525' ]",
    "css" : {
      "shape" : "diamond",
      "border-width" : 6.0
    }
  }, {
    "selector" : "node[ id = '2335' ]",
    "css" : {
      "shape" : "hexagon"
    }
  }, {
    "selector" : "node[ id = '4835' ]",
    "css" : {
      "content" : "fca-let-7g-5p"
    }
  }, {
    "selector" : "node[ id = '4837' ]",
    "css" : {
      "content" : "fca-mir-19a-3p"
    }
  }, {
    "selector" : "node[ id = '4839' ]",
    "css" : {
      "content" : "fca-mir-30c-2-5p"
    }
  }, {
    "selector" : "node[ id = '4843' ]",
    "css" : {
      "content" : "fca-mir-335-5p"
    }
  }, {
    "selector" : "node:selected",
    "css" : {
      "background-color" : "rgb(255,255,0)"
    }
  }, {
    "selector" : "edge",
    "css" : {
      "line-style" : "solid",
      "target-arrow-color" : "rgb(0,0,0)",
      "line-color" : "rgb(102,102,102)",
      "font-family" : "Dialog.plain",
      "font-weight" : "normal",
      "color" : "rgb(0,0,0)",
      "text-opacity" : 1.0,
      "target-arrow-shape" : "none",
      "source-arrow-color" : "rgb(0,0,0)",
      "width" : 2.0,
      "opacity" : 1.0,
      "content" : "",
      "font-size" : 10,
      "source-arrow-shape" : "none"
    }
  }, {
    "selector" : "edge[interaction = 'validated']",
    "css" : {
      "line-style" : "solid"
    }
  }, {
    "selector" : "edge[interaction = 'validated_predicted']",
    "css" : {
      "line-style" : "solid"
    }
  }, {
    "selector" : "edge[interaction = 'predicted']",
    "css" : {
      "line-style" : "dashed"
    }
  }, {
    "selector" : "edge[interaction = 'validated']",
    "css" : {
      "target-arrow-shape" : "triangle"
    }
  }, {
    "selector" : "edge[interaction = 'validated_predicted']",
    "css" : {
      "target-arrow-shape" : "triangle"
    }
  }, {
    "selector" : "edge[interaction = 'predicted']",
    "css" : {
      "target-arrow-shape" : "triangle"
    }
  }, {
    "selector" : "edge[interaction = 'validated_predicted']",
    "css" : {
      "width" : 3.0
    }
  }, {
    "selector" : "edge[interaction = 'validated']",
    "css" : {
      "line-color" : "rgb(27,120,55)"
    }
  }, {
    "selector" : "edge[interaction = 'validated_predicted']",
    "css" : {
      "line-color" : "rgb(27,120,55)"
    }
  }, {
    "selector" : "edge[interaction = 'predicted']",
    "css" : {
      "line-color" : "rgb(27,120,55)"
    }
  }, {
    "selector" : "edge:selected",
    "css" : {
      "line-color" : "rgb(255,0,0)"
    }
  } ]
}, {
  "format_version" : "1.0",
  "generated_by" : "cytoscape-3.9.1",
  "target_cytoscapejs_version" : "~2.1",
  "title" : "Figure_7C_labeled",
  "style" : [ {
    "selector" : "node",
    "css" : {
      "border-color" : "rgb(51,51,51)",
      "shape" : "ellipse",
      "background-color" : "rgb(255,255,255)",
      "font-size" : 25,
      "height" : 35.0,
      "font-family" : "SansSerif.plain",
      "font-weight" : "normal",
      "border-width" : 2.0,
      "text-opacity" : 1.0,
      "text-valign" : "center",
      "text-halign" : "center",
      "width" : 35.0,
      "background-opacity" : 1.0,
      "border-opacity" : 1.0,
      "color" : "rgb(0,0,0)",
      "content" : "data(query_term)"
    }
  }, {
    "selector" : "node[cat_miRNA = 'fca-mir-183-5p']",
    "css" : {
      "shape" : "rectangle"
    }
  }, {
    "selector" : "node[cat_miRNA = 'fca-mir-182-5p']",
    "css" : {
      "shape" : "rectangle"
    }
  }, {
    "selector" : "node[FoldChange_mRNA > -1.5]",
    "css" : {
      "background-color" : "rgb(255,247,251)"
    }
  }, {
    "selector" : "node[FoldChange_mRNA = -1.5]",
    "css" : {
      "background-color" : "rgb(236,231,242)"
    }
  }, {
    "selector" : "node[FoldChange_mRNA > -2.5][FoldChange_mRNA < -1.5]",
    "css" : {
      "background-color" : "mapData(FoldChange_mRNA,-2.5,-1.5,rgb(116,169,207),rgb(236,231,242))"
    }
  }, {
    "selector" : "node[FoldChange_mRNA > -3.5][FoldChange_mRNA < -2.5]",
    "css" : {
      "background-color" : "mapData(FoldChange_mRNA,-3.5,-2.5,rgb(4,90,141),rgb(116,169,207))"
    }
  }, {
    "selector" : "node[FoldChange_mRNA = -3.5]",
    "css" : {
      "background-color" : "rgb(4,90,141)"
    }
  }, {
    "selector" : "node[FoldChange_mRNA < -3.5]",
    "css" : {
      "background-color" : "rgb(2,56,88)"
    }
  }, {
    "selector" : "node[cat_miRNA = 'fca-mir-183-5p']",
    "css" : {
      "font-size" : 25
    }
  }, {
    "selector" : "node[cat_miRNA = 'fca-mir-182-5p']",
    "css" : {
      "font-size" : 25
    }
  }, {
    "selector" : "node[cat_miRNA = 'fca-mir-183-5p']",
    "css" : {
      "height" : 50.0
    }
  }, {
    "selector" : "node[cat_miRNA = 'fca-mir-182-5p']",
    "css" : {
      "height" : 50.0
    }
  }, {
    "selector" : "node[cat_miRNA = 'fca-mir-183-5p']",
    "css" : {
      "width" : 250.0
    }
  }, {
    "selector" : "node[cat_miRNA = 'fca-mir-182-5p']",
    "css" : {
      "width" : 250.0
    }
  }, {
    "selector" : "node[cat_miRNA = 'fca-mir-183-5p']",
    "css" : {
      "border-width" : 6.0
    }
  }, {
    "selector" : "node[cat_miRNA = 'fca-mir-182-5p']",
    "css" : {
      "border-width" : 6.0
    }
  }, {
    "selector" : "node[ id = '151' ]",
    "css" : {
      "content" : "fca-mir-182-5p"
    }
  }, {
    "selector" : "node[ id = '157' ]",
    "css" : {
      "content" : "fca-mir-183-5p"
    }
  }, {
    "selector" : "node[ id = '4097' ]",
    "css" : {
      "shape" : "rectangle"
    }
  }, {
    "selector" : "node[ id = '3809' ]",
    "css" : {
      "shape" : "triangle",
      "border-width" : 4.0
    }
  }, {
    "selector" : "node[ id = '3841' ]",
    "css" : {
      "shape" : "triangle",
      "border-width" : 4.0
    }
  }, {
    "selector" : "node[ id = '3873' ]",
    "css" : {
      "shape" : "triangle",
      "border-width" : 4.0
    }
  }, {
    "selector" : "node[ id = '3905' ]",
    "css" : {
      "shape" : "triangle",
      "border-width" : 4.0
    }
  }, {
    "selector" : "node[ id = '3937' ]",
    "css" : {
      "shape" : "triangle",
      "border-width" : 4.0
    }
  }, {
    "selector" : "node[ id = '4033' ]",
    "css" : {
      "shape" : "triangle",
      "border-width" : 4.0
    }
  }, {
    "selector" : "node[ id = '4099' ]",
    "css" : {
      "shape" : "rectangle"
    }
  }, {
    "selector" : "node[ id = '3779' ]",
    "css" : {
      "shape" : "triangle",
      "border-width" : 4.0
    }
  }, {
    "selector" : "node[ id = '3811' ]",
    "css" : {
      "shape" : "triangle",
      "border-width" : 4.0
    }
  }, {
    "selector" : "node[ id = '3875' ]",
    "css" : {
      "shape" : "triangle",
      "border-width" : 4.0
    }
  }, {
    "selector" : "node[ id = '4003' ]",
    "css" : {
      "shape" : "triangle",
      "border-width" : 4.0
    }
  }, {
    "selector" : "node[ id = '4035' ]",
    "css" : {
      "shape" : "triangle",
      "border-width" : 4.0
    }
  }, {
    "selector" : "node[ id = '4101' ]",
    "css" : {
      "shape" : "rectangle"
    }
  }, {
    "selector" : "node[ id = '3845' ]",
    "css" : {
      "shape" : "triangle",
      "border-width" : 4.0
    }
  }, {
    "selector" : "node[ id = '3877' ]",
    "css" : {
      "shape" : "triangle",
      "border-width" : 4.0
    }
  }, {
    "selector" : "node[ id = '4005' ]",
    "css" : {
      "shape" : "triangle",
      "border-width" : 4.0
    }
  }, {
    "selector" : "node[ id = '4103' ]",
    "css" : {
      "shape" : "diamond",
      "border-width" : 6.0
    }
  }, {
    "selector" : "node[ id = '3719' ]",
    "css" : {
      "shape" : "triangle",
      "border-width" : 4.0
    }
  }, {
    "selector" : "node[ id = '3847' ]",
    "css" : {
      "shape" : "triangle",
      "border-width" : 4.0
    }
  }, {
    "selector" : "node[ id = '3879' ]",
    "css" : {
      "shape" : "triangle",
      "border-width" : 4.0
    }
  }, {
    "selector" : "node[ id = '3911' ]",
    "css" : {
      "shape" : "triangle",
      "border-width" : 4.0
    }
  }, {
    "selector" : "node[ id = '4071' ]",
    "css" : {
      "shape" : "rectangle"
    }
  }, {
    "selector" : "node[ id = '4105' ]",
    "css" : {
      "shape" : "v"
    }
  }, {
    "selector" : "node[ id = '3785' ]",
    "css" : {
      "shape" : "triangle",
      "border-width" : 4.0
    }
  }, {
    "selector" : "node[ id = '3817' ]",
    "css" : {
      "shape" : "triangle",
      "border-width" : 4.0
    }
  }, {
    "selector" : "node[ id = '3945' ]",
    "css" : {
      "shape" : "triangle",
      "border-width" : 4.0
    }
  }, {
    "selector" : "node[ id = '4009' ]",
    "css" : {
      "shape" : "triangle",
      "border-width" : 4.0
    }
  }, {
    "selector" : "node[ id = '4107' ]",
    "css" : {
      "shape" : "diamond",
      "border-width" : 6.0
    }
  }, {
    "selector" : "node[ id = '3723' ]",
    "css" : {
      "shape" : "triangle",
      "border-width" : 4.0
    }
  }, {
    "selector" : "node[ id = '3883' ]",
    "css" : {
      "shape" : "triangle",
      "border-width" : 4.0
    }
  }, {
    "selector" : "node[ id = '4043' ]",
    "css" : {
      "shape" : "triangle",
      "border-width" : 4.0
    }
  }, {
    "selector" : "node[ id = '4075' ]",
    "css" : {
      "shape" : "rectangle"
    }
  }, {
    "selector" : "node[ id = '4109' ]",
    "css" : {
      "shape" : "rectangle"
    }
  }, {
    "selector" : "node[ id = '3757' ]",
    "css" : {
      "shape" : "triangle",
      "border-width" : 4.0
    }
  }, {
    "selector" : "node[ id = '3821' ]",
    "css" : {
      "shape" : "triangle",
      "border-width" : 4.0
    }
  }, {
    "selector" : "node[ id = '3949' ]",
    "css" : {
      "shape" : "triangle",
      "border-width" : 4.0
    }
  }, {
    "selector" : "node[ id = '4013' ]",
    "css" : {
      "shape" : "triangle",
      "border-width" : 4.0
    }
  }, {
    "selector" : "node[ id = '4077' ]",
    "css" : {
      "shape" : "rectangle"
    }
  }, {
    "selector" : "node[ id = '3855' ]",
    "css" : {
      "shape" : "triangle",
      "border-width" : 4.0
    }
  }, {
    "selector" : "node[ id = '3887' ]",
    "css" : {
      "shape" : "triangle",
      "border-width" : 4.0
    }
  }, {
    "selector" : "node[ id = '4079' ]",
    "css" : {
      "shape" : "v"
    }
  }, {
    "selector" : "node[ id = '4113' ]",
    "css" : {
      "shape" : "rectangle"
    }
  }, {
    "selector" : "node[ id = '3761' ]",
    "css" : {
      "shape" : "triangle",
      "border-width" : 4.0
    }
  }, {
    "selector" : "node[ id = '3825' ]",
    "css" : {
      "shape" : "triangle",
      "border-width" : 4.0
    }
  }, {
    "selector" : "node[ id = '3921' ]",
    "css" : {
      "shape" : "triangle",
      "border-width" : 4.0
    }
  }, {
    "selector" : "node[ id = '3985' ]",
    "css" : {
      "shape" : "triangle",
      "border-width" : 4.0
    }
  }, {
    "selector" : "node[ id = '4017' ]",
    "css" : {
      "shape" : "triangle",
      "border-width" : 4.0
    }
  }, {
    "selector" : "node[ id = '4083' ]",
    "css" : {
      "shape" : "rectangle"
    }
  }, {
    "selector" : "node[ id = '3797' ]",
    "css" : {
      "shape" : "triangle",
      "border-width" : 4.0
    }
  }, {
    "selector" : "node[ id = '3861' ]",
    "css" : {
      "shape" : "triangle",
      "border-width" : 4.0
    }
  }, {
    "selector" : "node[ id = '3893' ]",
    "css" : {
      "shape" : "triangle",
      "border-width" : 4.0
    }
  }, {
    "selector" : "node[ id = '3957' ]",
    "css" : {
      "shape" : "triangle",
      "border-width" : 4.0
    }
  }, {
    "selector" : "node[ id = '4085' ]",
    "css" : {
      "shape" : "rectangle"
    }
  }, {
    "selector" : "node[ id = '3799' ]",
    "css" : {
      "shape" : "triangle",
      "border-width" : 4.0
    }
  }, {
    "selector" : "node[ id = '3831' ]",
    "css" : {
      "shape" : "triangle",
      "border-width" : 4.0
    }
  }, {
    "selector" : "node[ id = '3927' ]",
    "css" : {
      "shape" : "triangle",
      "border-width" : 4.0
    }
  }, {
    "selector" : "node[ id = '3991' ]",
    "css" : {
      "shape" : "triangle",
      "border-width" : 4.0
    }
  }, {
    "selector" : "node[ id = '4055' ]",
    "css" : {
      "shape" : "triangle",
      "border-width" : 4.0
    }
  }, {
    "selector" : "node[ id = '4087' ]",
    "css" : {
      "shape" : "hexagon",
      "font-size" : 20,
      "content" : "NFAT5",
      "width" : 100.0,
      "border-width" : 6.0
    }
  }, {
    "selector" : "node[ id = '3769' ]",
    "css" : {
      "shape" : "triangle",
      "border-width" : 4.0
    }
  }, {
    "selector" : "node[ id = '3865' ]",
    "css" : {
      "shape" : "triangle",
      "border-width" : 4.0
    }
  }, {
    "selector" : "node[ id = '4089' ]",
    "css" : {
      "shape" : "rectangle"
    }
  }, {
    "selector" : "node[ id = '3739' ]",
    "css" : {
      "shape" : "triangle",
      "border-width" : 4.0
    }
  }, {
    "selector" : "node[ id = '3771' ]",
    "css" : {
      "shape" : "triangle",
      "border-width" : 4.0
    }
  }, {
    "selector" : "node[ id = '3963' ]",
    "css" : {
      "shape" : "triangle",
      "border-width" : 4.0
    }
  }, {
    "selector" : "node[ id = '3995' ]",
    "css" : {
      "shape" : "triangle",
      "border-width" : 4.0
    }
  }, {
    "selector" : "node[ id = '4027' ]",
    "css" : {
      "shape" : "triangle",
      "border-width" : 4.0
    }
  }, {
    "selector" : "node[ id = '4091' ]",
    "css" : {
      "shape" : "v"
    }
  }, {
    "selector" : "node[ id = '3901' ]",
    "css" : {
      "shape" : "triangle",
      "border-width" : 4.0
    }
  }, {
    "selector" : "node[ id = '4029' ]",
    "css" : {
      "shape" : "triangle",
      "border-width" : 4.0
    }
  }, {
    "selector" : "node[ id = '4093' ]",
    "css" : {
      "shape" : "rectangle"
    }
  }, {
    "selector" : "node[ id = '3775' ]",
    "css" : {
      "shape" : "triangle",
      "border-width" : 4.0
    }
  }, {
    "selector" : "node[ id = '3839' ]",
    "css" : {
      "shape" : "triangle",
      "border-width" : 4.0
    }
  }, {
    "selector" : "node[ id = '4063' ]",
    "css" : {
      "shape" : "triangle",
      "border-width" : 4.0
    }
  }, {
    "selector" : "node[ id = '4095' ]",
    "css" : {
      "shape" : "hexagon",
      "font-size" : 20,
      "content" : "ITGB8",
      "width" : 100.0,
      "border-width" : 6.0
    }
  }, {
    "selector" : "node[ id = '2465' ]",
    "css" : {
      "shape" : "diamond",
      "border-width" : 6.0
    }
  }, {
    "selector" : "node[ id = '2499' ]",
    "css" : {
      "shape" : "diamond",
      "border-width" : 6.0
    }
  }, {
    "selector" : "node[ id = '2627' ]",
    "css" : {
      "shape" : "diamond",
      "border-width" : 6.0
    }
  }, {
    "selector" : "node[ id = '2503' ]",
    "css" : {
      "shape" : "diamond",
      "border-width" : 6.0
    }
  }, {
    "selector" : "node[ id = '2855' ]",
    "css" : {
      "shape" : "diamond",
      "border-width" : 6.0
    }
  }, {
    "selector" : "node[ id = '2921' ]",
    "css" : {
      "shape" : "rectangle"
    }
  }, {
    "selector" : "node[ id = '2923' ]",
    "css" : {
      "shape" : "rectangle",
      "border-width" : 6.0
    }
  }, {
    "selector" : "node[ id = '2413' ]",
    "css" : {
      "shape" : "diamond",
      "border-width" : 6.0
    }
  }, {
    "selector" : "node[ id = '2925' ]",
    "css" : {
      "shape" : "rectangle"
    }
  }, {
    "selector" : "node[ id = '2897' ]",
    "css" : {
      "shape" : "diamond",
      "border-width" : 6.0
    }
  }, {
    "selector" : "node[ id = '2675' ]",
    "css" : {
      "shape" : "diamond",
      "border-width" : 6.0
    }
  }, {
    "selector" : "node[ id = '2423' ]",
    "css" : {
      "shape" : "diamond",
      "border-width" : 6.0
    }
  }, {
    "selector" : "node[ id = '2807' ]",
    "css" : {
      "shape" : "diamond",
      "border-width" : 6.0
    }
  }, {
    "selector" : "node[ id = '2393' ]",
    "css" : {
      "shape" : "diamond",
      "border-width" : 6.0
    }
  }, {
    "selector" : "node[ id = '2649' ]",
    "css" : {
      "shape" : "diamond",
      "border-width" : 6.0
    }
  }, {
    "selector" : "node[ id = '2681' ]",
    "css" : {
      "shape" : "diamond",
      "border-width" : 6.0
    }
  }, {
    "selector" : "node[ id = '2777' ]",
    "css" : {
      "shape" : "diamond",
      "border-width" : 6.0
    }
  }, {
    "selector" : "node[ id = '2715' ]",
    "css" : {
      "shape" : "diamond",
      "border-width" : 6.0
    }
  }, {
    "selector" : "node[ id = '2525' ]",
    "css" : {
      "shape" : "diamond",
      "border-width" : 6.0
    }
  }, {
    "selector" : "node[ id = '2335' ]",
    "css" : {
      "shape" : "hexagon"
    }
  }, {
    "selector" : "node[ id = '4835' ]",
    "css" : {
      "content" : "fca-let-7g-5p"
    }
  }, {
    "selector" : "node[ id = '4837' ]",
    "css" : {
      "content" : "fca-mir-19a-3p"
    }
  }, {
    "selector" : "node[ id = '4839' ]",
    "css" : {
      "content" : "fca-mir-30c-2-5p"
    }
  }, {
    "selector" : "node[ id = '4843' ]",
    "css" : {
      "content" : "fca-mir-335-5p"
    }
  }, {
    "selector" : "node:selected",
    "css" : {
      "background-color" : "rgb(255,255,0)"
    }
  }, {
    "selector" : "edge",
    "css" : {
      "line-style" : "solid",
      "target-arrow-color" : "rgb(0,0,0)",
      "line-color" : "rgb(102,102,102)",
      "font-family" : "Dialog.plain",
      "font-weight" : "normal",
      "color" : "rgb(0,0,0)",
      "text-opacity" : 1.0,
      "target-arrow-shape" : "none",
      "source-arrow-color" : "rgb(0,0,0)",
      "width" : 2.0,
      "opacity" : 1.0,
      "content" : "",
      "font-size" : 10,
      "source-arrow-shape" : "none"
    }
  }, {
    "selector" : "edge[interaction = 'pp']",
    "css" : {
      "line-style" : "solid"
    }
  }, {
    "selector" : "edge[interaction = 'validated']",
    "css" : {
      "line-style" : "solid"
    }
  }, {
    "selector" : "edge[interaction = 'validated_predicted']",
    "css" : {
      "line-style" : "solid"
    }
  }, {
    "selector" : "edge[interaction = 'predicted']",
    "css" : {
      "line-style" : "dashed"
    }
  }, {
    "selector" : "edge[interaction = 'validated']",
    "css" : {
      "target-arrow-shape" : "triangle"
    }
  }, {
    "selector" : "edge[interaction = 'validated_predicted']",
    "css" : {
      "target-arrow-shape" : "triangle"
    }
  }, {
    "selector" : "edge[interaction = 'predicted']",
    "css" : {
      "target-arrow-shape" : "triangle"
    }
  }, {
    "selector" : "edge[interaction = 'validated_predicted']",
    "css" : {
      "width" : 3.0
    }
  }, {
    "selector" : "edge[interaction = 'pp']",
    "css" : {
      "line-color" : "rgb(118,42,131)"
    }
  }, {
    "selector" : "edge[interaction = 'validated']",
    "css" : {
      "line-color" : "rgb(27,120,55)"
    }
  }, {
    "selector" : "edge[interaction = 'validated_predicted']",
    "css" : {
      "line-color" : "rgb(27,120,55)"
    }
  }, {
    "selector" : "edge[interaction = 'predicted']",
    "css" : {
      "line-color" : "rgb(27,120,55)"
    }
  }, {
    "selector" : "edge:selected",
    "css" : {
      "line-color" : "rgb(255,0,0)"
    }
  } ]
}, {
  "format_version" : "1.0",
  "generated_by" : "cytoscape-3.9.1",
  "target_cytoscapejs_version" : "~2.1",
  "title" : "Figure_7C",
  "style" : [ {
    "selector" : "node",
    "css" : {
      "border-color" : "rgb(51,51,51)",
      "shape" : "ellipse",
      "background-color" : "rgb(255,255,255)",
      "font-size" : 25,
      "height" : 35.0,
      "font-family" : "SansSerif.plain",
      "font-weight" : "normal",
      "border-width" : 2.0,
      "text-opacity" : 1.0,
      "text-valign" : "center",
      "text-halign" : "center",
      "width" : 35.0,
      "background-opacity" : 1.0,
      "border-opacity" : 1.0,
      "color" : "rgb(0,0,0)",
      "content" : "data(cat_miRNA)"
    }
  }, {
    "selector" : "node[cat_miRNA = 'fca-mir-183-5p']",
    "css" : {
      "shape" : "rectangle"
    }
  }, {
    "selector" : "node[cat_miRNA = 'fca-mir-182-5p']",
    "css" : {
      "shape" : "rectangle"
    }
  }, {
    "selector" : "node[FoldChange_mRNA > -1.5]",
    "css" : {
      "background-color" : "rgb(255,247,251)"
    }
  }, {
    "selector" : "node[FoldChange_mRNA = -1.5]",
    "css" : {
      "background-color" : "rgb(236,231,242)"
    }
  }, {
    "selector" : "node[FoldChange_mRNA > -2.5][FoldChange_mRNA < -1.5]",
    "css" : {
      "background-color" : "mapData(FoldChange_mRNA,-2.5,-1.5,rgb(116,169,207),rgb(236,231,242))"
    }
  }, {
    "selector" : "node[FoldChange_mRNA > -3.5][FoldChange_mRNA < -2.5]",
    "css" : {
      "background-color" : "mapData(FoldChange_mRNA,-3.5,-2.5,rgb(4,90,141),rgb(116,169,207))"
    }
  }, {
    "selector" : "node[FoldChange_mRNA = -3.5]",
    "css" : {
      "background-color" : "rgb(4,90,141)"
    }
  }, {
    "selector" : "node[FoldChange_mRNA < -3.5]",
    "css" : {
      "background-color" : "rgb(2,56,88)"
    }
  }, {
    "selector" : "node[cat_miRNA = 'fca-mir-183-5p']",
    "css" : {
      "font-size" : 25
    }
  }, {
    "selector" : "node[cat_miRNA = 'fca-mir-182-5p']",
    "css" : {
      "font-size" : 25
    }
  }, {
    "selector" : "node[cat_miRNA = 'fca-mir-183-5p']",
    "css" : {
      "height" : 50.0
    }
  }, {
    "selector" : "node[cat_miRNA = 'fca-mir-182-5p']",
    "css" : {
      "height" : 50.0
    }
  }, {
    "selector" : "node[cat_miRNA = 'fca-mir-183-5p']",
    "css" : {
      "width" : 250.0
    }
  }, {
    "selector" : "node[cat_miRNA = 'fca-mir-182-5p']",
    "css" : {
      "width" : 250.0
    }
  }, {
    "selector" : "node[cat_miRNA = 'fca-mir-183-5p']",
    "css" : {
      "border-width" : 6.0
    }
  }, {
    "selector" : "node[cat_miRNA = 'fca-mir-182-5p']",
    "css" : {
      "border-width" : 6.0
    }
  }, {
    "selector" : "node[ id = '151' ]",
    "css" : {
      "content" : "fca-mir-182-5p"
    }
  }, {
    "selector" : "node[ id = '157' ]",
    "css" : {
      "content" : "fca-mir-183-5p"
    }
  }, {
    "selector" : "node[ id = '4097' ]",
    "css" : {
      "shape" : "rectangle"
    }
  }, {
    "selector" : "node[ id = '3809' ]",
    "css" : {
      "shape" : "triangle",
      "border-width" : 4.0
    }
  }, {
    "selector" : "node[ id = '3841' ]",
    "css" : {
      "shape" : "triangle",
      "border-width" : 4.0
    }
  }, {
    "selector" : "node[ id = '3873' ]",
    "css" : {
      "shape" : "triangle",
      "border-width" : 4.0
    }
  }, {
    "selector" : "node[ id = '3905' ]",
    "css" : {
      "shape" : "triangle",
      "border-width" : 4.0
    }
  }, {
    "selector" : "node[ id = '3937' ]",
    "css" : {
      "shape" : "triangle",
      "border-width" : 4.0
    }
  }, {
    "selector" : "node[ id = '4033' ]",
    "css" : {
      "shape" : "triangle",
      "border-width" : 4.0
    }
  }, {
    "selector" : "node[ id = '4099' ]",
    "css" : {
      "shape" : "rectangle"
    }
  }, {
    "selector" : "node[ id = '3779' ]",
    "css" : {
      "shape" : "triangle",
      "border-width" : 4.0
    }
  }, {
    "selector" : "node[ id = '3811' ]",
    "css" : {
      "shape" : "triangle",
      "border-width" : 4.0
    }
  }, {
    "selector" : "node[ id = '3875' ]",
    "css" : {
      "shape" : "triangle",
      "border-width" : 4.0
    }
  }, {
    "selector" : "node[ id = '4003' ]",
    "css" : {
      "shape" : "triangle",
      "border-width" : 4.0
    }
  }, {
    "selector" : "node[ id = '4035' ]",
    "css" : {
      "shape" : "triangle",
      "border-width" : 4.0
    }
  }, {
    "selector" : "node[ id = '4101' ]",
    "css" : {
      "shape" : "rectangle"
    }
  }, {
    "selector" : "node[ id = '3845' ]",
    "css" : {
      "shape" : "triangle",
      "border-width" : 4.0
    }
  }, {
    "selector" : "node[ id = '3877' ]",
    "css" : {
      "shape" : "triangle",
      "border-width" : 4.0
    }
  }, {
    "selector" : "node[ id = '4005' ]",
    "css" : {
      "shape" : "triangle",
      "border-width" : 4.0
    }
  }, {
    "selector" : "node[ id = '4103' ]",
    "css" : {
      "shape" : "diamond",
      "border-width" : 6.0
    }
  }, {
    "selector" : "node[ id = '3719' ]",
    "css" : {
      "shape" : "triangle",
      "border-width" : 4.0
    }
  }, {
    "selector" : "node[ id = '3847' ]",
    "css" : {
      "shape" : "triangle",
      "border-width" : 4.0
    }
  }, {
    "selector" : "node[ id = '3879' ]",
    "css" : {
      "shape" : "triangle",
      "border-width" : 4.0
    }
  }, {
    "selector" : "node[ id = '3911' ]",
    "css" : {
      "shape" : "triangle",
      "border-width" : 4.0
    }
  }, {
    "selector" : "node[ id = '4071' ]",
    "css" : {
      "shape" : "rectangle"
    }
  }, {
    "selector" : "node[ id = '4105' ]",
    "css" : {
      "shape" : "v"
    }
  }, {
    "selector" : "node[ id = '3785' ]",
    "css" : {
      "shape" : "triangle",
      "border-width" : 4.0
    }
  }, {
    "selector" : "node[ id = '3817' ]",
    "css" : {
      "shape" : "triangle",
      "border-width" : 4.0
    }
  }, {
    "selector" : "node[ id = '3945' ]",
    "css" : {
      "shape" : "triangle",
      "border-width" : 4.0
    }
  }, {
    "selector" : "node[ id = '4009' ]",
    "css" : {
      "shape" : "triangle",
      "border-width" : 4.0
    }
  }, {
    "selector" : "node[ id = '4107' ]",
    "css" : {
      "shape" : "diamond",
      "border-width" : 6.0
    }
  }, {
    "selector" : "node[ id = '3723' ]",
    "css" : {
      "shape" : "triangle",
      "border-width" : 4.0
    }
  }, {
    "selector" : "node[ id = '3883' ]",
    "css" : {
      "shape" : "triangle",
      "border-width" : 4.0
    }
  }, {
    "selector" : "node[ id = '4043' ]",
    "css" : {
      "shape" : "triangle",
      "border-width" : 4.0
    }
  }, {
    "selector" : "node[ id = '4075' ]",
    "css" : {
      "shape" : "rectangle"
    }
  }, {
    "selector" : "node[ id = '4109' ]",
    "css" : {
      "shape" : "rectangle"
    }
  }, {
    "selector" : "node[ id = '3757' ]",
    "css" : {
      "shape" : "triangle",
      "border-width" : 4.0
    }
  }, {
    "selector" : "node[ id = '3821' ]",
    "css" : {
      "shape" : "triangle",
      "border-width" : 4.0
    }
  }, {
    "selector" : "node[ id = '3949' ]",
    "css" : {
      "shape" : "triangle",
      "border-width" : 4.0
    }
  }, {
    "selector" : "node[ id = '4013' ]",
    "css" : {
      "shape" : "triangle",
      "border-width" : 4.0
    }
  }, {
    "selector" : "node[ id = '4077' ]",
    "css" : {
      "shape" : "rectangle"
    }
  }, {
    "selector" : "node[ id = '3855' ]",
    "css" : {
      "shape" : "triangle",
      "border-width" : 4.0
    }
  }, {
    "selector" : "node[ id = '3887' ]",
    "css" : {
      "shape" : "triangle",
      "border-width" : 4.0
    }
  }, {
    "selector" : "node[ id = '4079' ]",
    "css" : {
      "shape" : "v"
    }
  }, {
    "selector" : "node[ id = '4113' ]",
    "css" : {
      "shape" : "rectangle"
    }
  }, {
    "selector" : "node[ id = '3761' ]",
    "css" : {
      "shape" : "triangle",
      "border-width" : 4.0
    }
  }, {
    "selector" : "node[ id = '3825' ]",
    "css" : {
      "shape" : "triangle",
      "border-width" : 4.0
    }
  }, {
    "selector" : "node[ id = '3921' ]",
    "css" : {
      "shape" : "triangle",
      "border-width" : 4.0
    }
  }, {
    "selector" : "node[ id = '3985' ]",
    "css" : {
      "shape" : "triangle",
      "border-width" : 4.0
    }
  }, {
    "selector" : "node[ id = '4017' ]",
    "css" : {
      "shape" : "triangle",
      "border-width" : 4.0
    }
  }, {
    "selector" : "node[ id = '4083' ]",
    "css" : {
      "shape" : "rectangle"
    }
  }, {
    "selector" : "node[ id = '3797' ]",
    "css" : {
      "shape" : "triangle",
      "border-width" : 4.0
    }
  }, {
    "selector" : "node[ id = '3861' ]",
    "css" : {
      "shape" : "triangle",
      "border-width" : 4.0
    }
  }, {
    "selector" : "node[ id = '3893' ]",
    "css" : {
      "shape" : "triangle",
      "border-width" : 4.0
    }
  }, {
    "selector" : "node[ id = '3957' ]",
    "css" : {
      "shape" : "triangle",
      "border-width" : 4.0
    }
  }, {
    "selector" : "node[ id = '4085' ]",
    "css" : {
      "shape" : "rectangle"
    }
  }, {
    "selector" : "node[ id = '3799' ]",
    "css" : {
      "shape" : "triangle",
      "border-width" : 4.0
    }
  }, {
    "selector" : "node[ id = '3831' ]",
    "css" : {
      "shape" : "triangle",
      "border-width" : 4.0
    }
  }, {
    "selector" : "node[ id = '3927' ]",
    "css" : {
      "shape" : "triangle",
      "border-width" : 4.0
    }
  }, {
    "selector" : "node[ id = '3991' ]",
    "css" : {
      "shape" : "triangle",
      "border-width" : 4.0
    }
  }, {
    "selector" : "node[ id = '4055' ]",
    "css" : {
      "shape" : "triangle",
      "border-width" : 4.0
    }
  }, {
    "selector" : "node[ id = '4087' ]",
    "css" : {
      "shape" : "hexagon",
      "font-size" : 20,
      "content" : "NFAT5",
      "width" : 100.0,
      "border-width" : 6.0
    }
  }, {
    "selector" : "node[ id = '3769' ]",
    "css" : {
      "shape" : "triangle",
      "border-width" : 4.0
    }
  }, {
    "selector" : "node[ id = '3865' ]",
    "css" : {
      "shape" : "triangle",
      "border-width" : 4.0
    }
  }, {
    "selector" : "node[ id = '4089' ]",
    "css" : {
      "shape" : "rectangle"
    }
  }, {
    "selector" : "node[ id = '3739' ]",
    "css" : {
      "shape" : "triangle",
      "border-width" : 4.0
    }
  }, {
    "selector" : "node[ id = '3771' ]",
    "css" : {
      "shape" : "triangle",
      "border-width" : 4.0
    }
  }, {
    "selector" : "node[ id = '3963' ]",
    "css" : {
      "shape" : "triangle",
      "border-width" : 4.0
    }
  }, {
    "selector" : "node[ id = '3995' ]",
    "css" : {
      "shape" : "triangle",
      "border-width" : 4.0
    }
  }, {
    "selector" : "node[ id = '4027' ]",
    "css" : {
      "shape" : "triangle",
      "border-width" : 4.0
    }
  }, {
    "selector" : "node[ id = '4091' ]",
    "css" : {
      "shape" : "v"
    }
  }, {
    "selector" : "node[ id = '3901' ]",
    "css" : {
      "shape" : "triangle",
      "border-width" : 4.0
    }
  }, {
    "selector" : "node[ id = '4029' ]",
    "css" : {
      "shape" : "triangle",
      "border-width" : 4.0
    }
  }, {
    "selector" : "node[ id = '4093' ]",
    "css" : {
      "shape" : "rectangle"
    }
  }, {
    "selector" : "node[ id = '3775' ]",
    "css" : {
      "shape" : "triangle",
      "border-width" : 4.0
    }
  }, {
    "selector" : "node[ id = '3839' ]",
    "css" : {
      "shape" : "triangle",
      "border-width" : 4.0
    }
  }, {
    "selector" : "node[ id = '4063' ]",
    "css" : {
      "shape" : "triangle",
      "border-width" : 4.0
    }
  }, {
    "selector" : "node[ id = '4095' ]",
    "css" : {
      "shape" : "hexagon",
      "font-size" : 20,
      "content" : "ITGB8",
      "width" : 100.0,
      "border-width" : 6.0
    }
  }, {
    "selector" : "node[ id = '2465' ]",
    "css" : {
      "shape" : "diamond",
      "border-width" : 6.0
    }
  }, {
    "selector" : "node[ id = '2499' ]",
    "css" : {
      "shape" : "diamond",
      "border-width" : 6.0
    }
  }, {
    "selector" : "node[ id = '2627' ]",
    "css" : {
      "shape" : "diamond",
      "border-width" : 6.0
    }
  }, {
    "selector" : "node[ id = '2503' ]",
    "css" : {
      "shape" : "diamond",
      "border-width" : 6.0
    }
  }, {
    "selector" : "node[ id = '2855' ]",
    "css" : {
      "shape" : "diamond",
      "border-width" : 6.0
    }
  }, {
    "selector" : "node[ id = '2921' ]",
    "css" : {
      "shape" : "rectangle"
    }
  }, {
    "selector" : "node[ id = '2923' ]",
    "css" : {
      "shape" : "rectangle",
      "border-width" : 6.0
    }
  }, {
    "selector" : "node[ id = '2413' ]",
    "css" : {
      "shape" : "diamond",
      "border-width" : 6.0
    }
  }, {
    "selector" : "node[ id = '2925' ]",
    "css" : {
      "shape" : "rectangle"
    }
  }, {
    "selector" : "node[ id = '2897' ]",
    "css" : {
      "shape" : "diamond",
      "border-width" : 6.0
    }
  }, {
    "selector" : "node[ id = '2675' ]",
    "css" : {
      "shape" : "diamond",
      "border-width" : 6.0
    }
  }, {
    "selector" : "node[ id = '2423' ]",
    "css" : {
      "shape" : "diamond",
      "border-width" : 6.0
    }
  }, {
    "selector" : "node[ id = '2807' ]",
    "css" : {
      "shape" : "diamond",
      "border-width" : 6.0
    }
  }, {
    "selector" : "node[ id = '2393' ]",
    "css" : {
      "shape" : "diamond",
      "border-width" : 6.0
    }
  }, {
    "selector" : "node[ id = '2649' ]",
    "css" : {
      "shape" : "diamond",
      "border-width" : 6.0
    }
  }, {
    "selector" : "node[ id = '2681' ]",
    "css" : {
      "shape" : "diamond",
      "border-width" : 6.0
    }
  }, {
    "selector" : "node[ id = '2777' ]",
    "css" : {
      "shape" : "diamond",
      "border-width" : 6.0
    }
  }, {
    "selector" : "node[ id = '2715' ]",
    "css" : {
      "shape" : "diamond",
      "border-width" : 6.0
    }
  }, {
    "selector" : "node[ id = '2525' ]",
    "css" : {
      "shape" : "diamond",
      "border-width" : 6.0
    }
  }, {
    "selector" : "node[ id = '2335' ]",
    "css" : {
      "shape" : "hexagon"
    }
  }, {
    "selector" : "node[ id = '4835' ]",
    "css" : {
      "content" : "fca-let-7g-5p"
    }
  }, {
    "selector" : "node[ id = '4837' ]",
    "css" : {
      "content" : "fca-mir-19a-3p"
    }
  }, {
    "selector" : "node[ id = '4839' ]",
    "css" : {
      "content" : "fca-mir-30c-2-5p"
    }
  }, {
    "selector" : "node[ id = '4843' ]",
    "css" : {
      "content" : "fca-mir-335-5p"
    }
  }, {
    "selector" : "node:selected",
    "css" : {
      "background-color" : "rgb(255,255,0)"
    }
  }, {
    "selector" : "edge",
    "css" : {
      "line-style" : "solid",
      "target-arrow-color" : "rgb(0,0,0)",
      "line-color" : "rgb(102,102,102)",
      "font-family" : "Dialog.plain",
      "font-weight" : "normal",
      "color" : "rgb(0,0,0)",
      "text-opacity" : 1.0,
      "target-arrow-shape" : "none",
      "source-arrow-color" : "rgb(0,0,0)",
      "width" : 2.0,
      "opacity" : 1.0,
      "content" : "",
      "font-size" : 10,
      "source-arrow-shape" : "none"
    }
  }, {
    "selector" : "edge[interaction = 'pp']",
    "css" : {
      "line-style" : "solid"
    }
  }, {
    "selector" : "edge[interaction = 'validated']",
    "css" : {
      "line-style" : "solid"
    }
  }, {
    "selector" : "edge[interaction = 'validated_predicted']",
    "css" : {
      "line-style" : "solid"
    }
  }, {
    "selector" : "edge[interaction = 'predicted']",
    "css" : {
      "line-style" : "dashed"
    }
  }, {
    "selector" : "edge[interaction = 'validated']",
    "css" : {
      "target-arrow-shape" : "triangle"
    }
  }, {
    "selector" : "edge[interaction = 'validated_predicted']",
    "css" : {
      "target-arrow-shape" : "triangle"
    }
  }, {
    "selector" : "edge[interaction = 'predicted']",
    "css" : {
      "target-arrow-shape" : "triangle"
    }
  }, {
    "selector" : "edge[interaction = 'validated_predicted']",
    "css" : {
      "width" : 3.0
    }
  }, {
    "selector" : "edge[interaction = 'pp']",
    "css" : {
      "line-color" : "rgb(118,42,131)"
    }
  }, {
    "selector" : "edge[interaction = 'validated']",
    "css" : {
      "line-color" : "rgb(27,120,55)"
    }
  }, {
    "selector" : "edge[interaction = 'validated_predicted']",
    "css" : {
      "line-color" : "rgb(27,120,55)"
    }
  }, {
    "selector" : "edge[interaction = 'predicted']",
    "css" : {
      "line-color" : "rgb(27,120,55)"
    }
  }, {
    "selector" : "edge:selected",
    "css" : {
      "line-color" : "rgb(255,0,0)"
    }
  } ]
}, {
  "format_version" : "1.0",
  "generated_by" : "cytoscape-3.9.1",
  "target_cytoscapejs_version" : "~2.1",
  "title" : "Figure_6B_labeled",
  "style" : [ {
    "selector" : "node",
    "css" : {
      "border-color" : "rgb(51,51,51)",
      "shape" : "ellipse",
      "background-color" : "rgb(255,255,255)",
      "font-size" : 15,
      "height" : 35.0,
      "font-family" : "SansSerif.plain",
      "font-weight" : "normal",
      "border-width" : 2.0,
      "text-opacity" : 1.0,
      "text-valign" : "center",
      "text-halign" : "center",
      "width" : 35.0,
      "background-opacity" : 1.0,
      "border-opacity" : 1.0,
      "color" : "rgb(0,0,0)",
      "content" : "data(shared_name)"
    }
  }, {
    "selector" : "node[cat_miRNA = 'fca-mir-30c-2-5p']",
    "css" : {
      "shape" : "rectangle"
    }
  }, {
    "selector" : "node[cat_miRNA = 'fca-mir-335-5p']",
    "css" : {
      "shape" : "rectangle"
    }
  }, {
    "selector" : "node[cat_miRNA = 'fca-mir-92a-5p']",
    "css" : {
      "shape" : "hexagon"
    }
  }, {
    "selector" : "node[cat_miRNA = 'fca-mir-92b-3p']",
    "css" : {
      "shape" : "hexagon"
    }
  }, {
    "selector" : "node[cat_miRNA = 'fca-mir-1249-5p']",
    "css" : {
      "shape" : "hexagon"
    }
  }, {
    "selector" : "node[cat_miRNA = 'fca-let-7g-5p']",
    "css" : {
      "shape" : "rectangle"
    }
  }, {
    "selector" : "node[cat_miRNA = 'fca-mir-193a-5p']",
    "css" : {
      "shape" : "hexagon"
    }
  }, {
    "selector" : "node[cat_miRNA = 'fca-mir-19a-3p']",
    "css" : {
      "shape" : "rectangle"
    }
  }, {
    "selector" : "node[FoldChange_mRNA > -1.5]",
    "css" : {
      "background-color" : "rgb(255,247,251)"
    }
  }, {
    "selector" : "node[FoldChange_mRNA = -1.5]",
    "css" : {
      "background-color" : "rgb(236,231,242)"
    }
  }, {
    "selector" : "node[FoldChange_mRNA > -1.99999997][FoldChange_mRNA < -1.5]",
    "css" : {
      "background-color" : "mapData(FoldChange_mRNA,-1.99999997,-1.5,rgb(116,169,207),rgb(236,231,242))"
    }
  }, {
    "selector" : "node[FoldChange_mRNA > -4][FoldChange_mRNA < -1.99999997]",
    "css" : {
      "background-color" : "mapData(FoldChange_mRNA,-4,-1.99999997,rgb(4,90,141),rgb(116,169,207))"
    }
  }, {
    "selector" : "node[FoldChange_mRNA = -4]",
    "css" : {
      "background-color" : "rgb(4,90,141)"
    }
  }, {
    "selector" : "node[FoldChange_mRNA < -4]",
    "css" : {
      "background-color" : "rgb(2,56,88)"
    }
  }, {
    "selector" : "node[cat_miRNA = 'fca-mir-30c-2-5p']",
    "css" : {
      "font-size" : 25
    }
  }, {
    "selector" : "node[cat_miRNA = 'fca-mir-335-5p']",
    "css" : {
      "font-size" : 25
    }
  }, {
    "selector" : "node[cat_miRNA = 'fca-mir-92a-5p']",
    "css" : {
      "font-size" : 25
    }
  }, {
    "selector" : "node[cat_miRNA = 'fca-mir-92b-3p']",
    "css" : {
      "font-size" : 25
    }
  }, {
    "selector" : "node[cat_miRNA = 'fca-mir-1249-5p']",
    "css" : {
      "font-size" : 25
    }
  }, {
    "selector" : "node[cat_miRNA = 'fca-let-7g-5p']",
    "css" : {
      "font-size" : 25
    }
  }, {
    "selector" : "node[cat_miRNA = 'fca-mir-193a-5p']",
    "css" : {
      "font-size" : 25
    }
  }, {
    "selector" : "node[cat_miRNA = 'fca-mir-19a-3p']",
    "css" : {
      "font-size" : 25
    }
  }, {
    "selector" : "node[cat_miRNA = 'fca-mir-30c-2-5p']",
    "css" : {
      "height" : 50.0
    }
  }, {
    "selector" : "node[cat_miRNA = 'fca-mir-335-5p']",
    "css" : {
      "height" : 50.0
    }
  }, {
    "selector" : "node[cat_miRNA = 'fca-mir-92a-5p']",
    "css" : {
      "height" : 50.0
    }
  }, {
    "selector" : "node[cat_miRNA = 'fca-mir-92b-3p']",
    "css" : {
      "height" : 50.0
    }
  }, {
    "selector" : "node[cat_miRNA = 'fca-mir-1249-5p']",
    "css" : {
      "height" : 50.0
    }
  }, {
    "selector" : "node[cat_miRNA = 'fca-let-7g-5p']",
    "css" : {
      "height" : 50.0
    }
  }, {
    "selector" : "node[cat_miRNA = 'fca-mir-193a-5p']",
    "css" : {
      "height" : 50.0
    }
  }, {
    "selector" : "node[cat_miRNA = 'fca-mir-19a-3p']",
    "css" : {
      "height" : 50.0
    }
  }, {
    "selector" : "node[cat_miRNA = 'fca-mir-30c-2-5p']",
    "css" : {
      "width" : 250.0
    }
  }, {
    "selector" : "node[cat_miRNA = 'fca-mir-335-5p']",
    "css" : {
      "width" : 250.0
    }
  }, {
    "selector" : "node[cat_miRNA = 'fca-mir-92a-5p']",
    "css" : {
      "width" : 250.0
    }
  }, {
    "selector" : "node[cat_miRNA = 'fca-mir-92b-3p']",
    "css" : {
      "width" : 250.0
    }
  }, {
    "selector" : "node[cat_miRNA = 'fca-mir-1249-5p']",
    "css" : {
      "width" : 250.0
    }
  }, {
    "selector" : "node[cat_miRNA = 'fca-let-7g-5p']",
    "css" : {
      "width" : 250.0
    }
  }, {
    "selector" : "node[cat_miRNA = 'fca-mir-193a-5p']",
    "css" : {
      "width" : 250.0
    }
  }, {
    "selector" : "node[cat_miRNA = 'fca-mir-19a-3p']",
    "css" : {
      "width" : 250.0
    }
  }, {
    "selector" : "node[cat_miRNA = 'fca-mir-30c-2-5p']",
    "css" : {
      "border-width" : 6.0
    }
  }, {
    "selector" : "node[cat_miRNA = 'fca-mir-335-5p']",
    "css" : {
      "border-width" : 6.0
    }
  }, {
    "selector" : "node[cat_miRNA = 'fca-mir-92a-5p']",
    "css" : {
      "border-width" : 6.0
    }
  }, {
    "selector" : "node[cat_miRNA = 'fca-mir-92b-3p']",
    "css" : {
      "border-width" : 6.0
    }
  }, {
    "selector" : "node[cat_miRNA = 'fca-mir-1249-5p']",
    "css" : {
      "border-width" : 6.0
    }
  }, {
    "selector" : "node[cat_miRNA = 'fca-let-7g-5p']",
    "css" : {
      "border-width" : 6.0
    }
  }, {
    "selector" : "node[cat_miRNA = 'fca-mir-193a-5p']",
    "css" : {
      "border-width" : 6.0
    }
  }, {
    "selector" : "node[cat_miRNA = 'fca-mir-19a-3p']",
    "css" : {
      "border-width" : 6.0
    }
  }, {
    "selector" : "node[ id = '151' ]",
    "css" : {
      "content" : "fca-mir-182-5p"
    }
  }, {
    "selector" : "node[ id = '157' ]",
    "css" : {
      "content" : "fca-mir-183-5p"
    }
  }, {
    "selector" : "node[ id = '4097' ]",
    "css" : {
      "shape" : "rectangle"
    }
  }, {
    "selector" : "node[ id = '3809' ]",
    "css" : {
      "shape" : "triangle",
      "border-width" : 4.0
    }
  }, {
    "selector" : "node[ id = '3841' ]",
    "css" : {
      "shape" : "triangle",
      "border-width" : 4.0
    }
  }, {
    "selector" : "node[ id = '3873' ]",
    "css" : {
      "shape" : "triangle",
      "border-width" : 4.0
    }
  }, {
    "selector" : "node[ id = '3905' ]",
    "css" : {
      "shape" : "triangle",
      "border-width" : 4.0
    }
  }, {
    "selector" : "node[ id = '3937' ]",
    "css" : {
      "shape" : "triangle",
      "border-width" : 4.0
    }
  }, {
    "selector" : "node[ id = '4033' ]",
    "css" : {
      "shape" : "triangle",
      "border-width" : 4.0
    }
  }, {
    "selector" : "node[ id = '4099' ]",
    "css" : {
      "shape" : "rectangle"
    }
  }, {
    "selector" : "node[ id = '3779' ]",
    "css" : {
      "shape" : "triangle",
      "border-width" : 4.0
    }
  }, {
    "selector" : "node[ id = '3811' ]",
    "css" : {
      "shape" : "triangle",
      "border-width" : 4.0
    }
  }, {
    "selector" : "node[ id = '3875' ]",
    "css" : {
      "shape" : "triangle",
      "border-width" : 4.0
    }
  }, {
    "selector" : "node[ id = '4003' ]",
    "css" : {
      "shape" : "triangle",
      "border-width" : 4.0
    }
  }, {
    "selector" : "node[ id = '4035' ]",
    "css" : {
      "shape" : "triangle",
      "border-width" : 4.0
    }
  }, {
    "selector" : "node[ id = '4101' ]",
    "css" : {
      "shape" : "rectangle"
    }
  }, {
    "selector" : "node[ id = '3845' ]",
    "css" : {
      "shape" : "triangle",
      "border-width" : 4.0
    }
  }, {
    "selector" : "node[ id = '3877' ]",
    "css" : {
      "shape" : "triangle",
      "border-width" : 4.0
    }
  }, {
    "selector" : "node[ id = '4005' ]",
    "css" : {
      "shape" : "triangle",
      "border-width" : 4.0
    }
  }, {
    "selector" : "node[ id = '4103' ]",
    "css" : {
      "shape" : "diamond",
      "border-width" : 6.0
    }
  }, {
    "selector" : "node[ id = '3719' ]",
    "css" : {
      "shape" : "triangle",
      "border-width" : 4.0
    }
  }, {
    "selector" : "node[ id = '3847' ]",
    "css" : {
      "shape" : "triangle",
      "border-width" : 4.0
    }
  }, {
    "selector" : "node[ id = '3879' ]",
    "css" : {
      "shape" : "triangle",
      "border-width" : 4.0
    }
  }, {
    "selector" : "node[ id = '3911' ]",
    "css" : {
      "shape" : "triangle",
      "border-width" : 4.0
    }
  }, {
    "selector" : "node[ id = '4071' ]",
    "css" : {
      "shape" : "rectangle"
    }
  }, {
    "selector" : "node[ id = '4105' ]",
    "css" : {
      "shape" : "v"
    }
  }, {
    "selector" : "node[ id = '3785' ]",
    "css" : {
      "shape" : "triangle",
      "border-width" : 4.0
    }
  }, {
    "selector" : "node[ id = '3817' ]",
    "css" : {
      "shape" : "triangle",
      "border-width" : 4.0
    }
  }, {
    "selector" : "node[ id = '3945' ]",
    "css" : {
      "shape" : "triangle",
      "border-width" : 4.0
    }
  }, {
    "selector" : "node[ id = '4009' ]",
    "css" : {
      "shape" : "triangle",
      "border-width" : 4.0
    }
  }, {
    "selector" : "node[ id = '4107' ]",
    "css" : {
      "shape" : "diamond",
      "border-width" : 6.0
    }
  }, {
    "selector" : "node[ id = '3723' ]",
    "css" : {
      "shape" : "triangle",
      "border-width" : 4.0
    }
  }, {
    "selector" : "node[ id = '3883' ]",
    "css" : {
      "shape" : "triangle",
      "border-width" : 4.0
    }
  }, {
    "selector" : "node[ id = '4043' ]",
    "css" : {
      "shape" : "triangle",
      "border-width" : 4.0
    }
  }, {
    "selector" : "node[ id = '4075' ]",
    "css" : {
      "shape" : "rectangle"
    }
  }, {
    "selector" : "node[ id = '4109' ]",
    "css" : {
      "shape" : "rectangle"
    }
  }, {
    "selector" : "node[ id = '3757' ]",
    "css" : {
      "shape" : "triangle",
      "border-width" : 4.0
    }
  }, {
    "selector" : "node[ id = '3821' ]",
    "css" : {
      "shape" : "triangle",
      "border-width" : 4.0
    }
  }, {
    "selector" : "node[ id = '3949' ]",
    "css" : {
      "shape" : "triangle",
      "border-width" : 4.0
    }
  }, {
    "selector" : "node[ id = '4013' ]",
    "css" : {
      "shape" : "triangle",
      "border-width" : 4.0
    }
  }, {
    "selector" : "node[ id = '4077' ]",
    "css" : {
      "shape" : "rectangle"
    }
  }, {
    "selector" : "node[ id = '3855' ]",
    "css" : {
      "shape" : "triangle",
      "border-width" : 4.0
    }
  }, {
    "selector" : "node[ id = '3887' ]",
    "css" : {
      "shape" : "triangle",
      "border-width" : 4.0
    }
  }, {
    "selector" : "node[ id = '4079' ]",
    "css" : {
      "shape" : "v"
    }
  }, {
    "selector" : "node[ id = '4113' ]",
    "css" : {
      "shape" : "rectangle"
    }
  }, {
    "selector" : "node[ id = '3761' ]",
    "css" : {
      "shape" : "triangle",
      "border-width" : 4.0
    }
  }, {
    "selector" : "node[ id = '3825' ]",
    "css" : {
      "shape" : "triangle",
      "border-width" : 4.0
    }
  }, {
    "selector" : "node[ id = '3921' ]",
    "css" : {
      "shape" : "triangle",
      "border-width" : 4.0
    }
  }, {
    "selector" : "node[ id = '3985' ]",
    "css" : {
      "shape" : "triangle",
      "border-width" : 4.0
    }
  }, {
    "selector" : "node[ id = '4017' ]",
    "css" : {
      "shape" : "triangle",
      "border-width" : 4.0
    }
  }, {
    "selector" : "node[ id = '4083' ]",
    "css" : {
      "shape" : "rectangle"
    }
  }, {
    "selector" : "node[ id = '3797' ]",
    "css" : {
      "shape" : "triangle",
      "border-width" : 4.0
    }
  }, {
    "selector" : "node[ id = '3861' ]",
    "css" : {
      "shape" : "triangle",
      "border-width" : 4.0
    }
  }, {
    "selector" : "node[ id = '3893' ]",
    "css" : {
      "shape" : "triangle",
      "border-width" : 4.0
    }
  }, {
    "selector" : "node[ id = '3957' ]",
    "css" : {
      "shape" : "triangle",
      "border-width" : 4.0
    }
  }, {
    "selector" : "node[ id = '4085' ]",
    "css" : {
      "shape" : "rectangle"
    }
  }, {
    "selector" : "node[ id = '3799' ]",
    "css" : {
      "shape" : "triangle",
      "border-width" : 4.0
    }
  }, {
    "selector" : "node[ id = '3831' ]",
    "css" : {
      "shape" : "triangle",
      "border-width" : 4.0
    }
  }, {
    "selector" : "node[ id = '3927' ]",
    "css" : {
      "shape" : "triangle",
      "border-width" : 4.0
    }
  }, {
    "selector" : "node[ id = '3991' ]",
    "css" : {
      "shape" : "triangle",
      "border-width" : 4.0
    }
  }, {
    "selector" : "node[ id = '4055' ]",
    "css" : {
      "shape" : "triangle",
      "border-width" : 4.0
    }
  }, {
    "selector" : "node[ id = '4087' ]",
    "css" : {
      "shape" : "hexagon",
      "font-size" : 20,
      "content" : "NFAT5",
      "width" : 100.0,
      "border-width" : 6.0
    }
  }, {
    "selector" : "node[ id = '3769' ]",
    "css" : {
      "shape" : "triangle",
      "border-width" : 4.0
    }
  }, {
    "selector" : "node[ id = '3865' ]",
    "css" : {
      "shape" : "triangle",
      "border-width" : 4.0
    }
  }, {
    "selector" : "node[ id = '4089' ]",
    "css" : {
      "shape" : "rectangle"
    }
  }, {
    "selector" : "node[ id = '3739' ]",
    "css" : {
      "shape" : "triangle",
      "border-width" : 4.0
    }
  }, {
    "selector" : "node[ id = '3771' ]",
    "css" : {
      "shape" : "triangle",
      "border-width" : 4.0
    }
  }, {
    "selector" : "node[ id = '3963' ]",
    "css" : {
      "shape" : "triangle",
      "border-width" : 4.0
    }
  }, {
    "selector" : "node[ id = '3995' ]",
    "css" : {
      "shape" : "triangle",
      "border-width" : 4.0
    }
  }, {
    "selector" : "node[ id = '4027' ]",
    "css" : {
      "shape" : "triangle",
      "border-width" : 4.0
    }
  }, {
    "selector" : "node[ id = '4091' ]",
    "css" : {
      "shape" : "v"
    }
  }, {
    "selector" : "node[ id = '3901' ]",
    "css" : {
      "shape" : "triangle",
      "border-width" : 4.0
    }
  }, {
    "selector" : "node[ id = '4029' ]",
    "css" : {
      "shape" : "triangle",
      "border-width" : 4.0
    }
  }, {
    "selector" : "node[ id = '4093' ]",
    "css" : {
      "shape" : "rectangle"
    }
  }, {
    "selector" : "node[ id = '3775' ]",
    "css" : {
      "shape" : "triangle",
      "border-width" : 4.0
    }
  }, {
    "selector" : "node[ id = '3839' ]",
    "css" : {
      "shape" : "triangle",
      "border-width" : 4.0
    }
  }, {
    "selector" : "node[ id = '4063' ]",
    "css" : {
      "shape" : "triangle",
      "border-width" : 4.0
    }
  }, {
    "selector" : "node[ id = '4095' ]",
    "css" : {
      "shape" : "hexagon",
      "font-size" : 20,
      "content" : "ITGB8",
      "width" : 100.0,
      "border-width" : 6.0
    }
  }, {
    "selector" : "node[ id = '2465' ]",
    "css" : {
      "shape" : "diamond",
      "border-width" : 6.0
    }
  }, {
    "selector" : "node[ id = '2499' ]",
    "css" : {
      "shape" : "diamond",
      "border-width" : 6.0
    }
  }, {
    "selector" : "node[ id = '2627' ]",
    "css" : {
      "shape" : "diamond",
      "border-width" : 6.0
    }
  }, {
    "selector" : "node[ id = '2503' ]",
    "css" : {
      "shape" : "diamond",
      "border-width" : 6.0
    }
  }, {
    "selector" : "node[ id = '2855' ]",
    "css" : {
      "shape" : "diamond",
      "border-width" : 6.0
    }
  }, {
    "selector" : "node[ id = '2921' ]",
    "css" : {
      "shape" : "rectangle"
    }
  }, {
    "selector" : "node[ id = '2923' ]",
    "css" : {
      "shape" : "rectangle",
      "border-width" : 6.0
    }
  }, {
    "selector" : "node[ id = '2413' ]",
    "css" : {
      "shape" : "diamond",
      "border-width" : 6.0
    }
  }, {
    "selector" : "node[ id = '2925' ]",
    "css" : {
      "shape" : "rectangle"
    }
  }, {
    "selector" : "node[ id = '2897' ]",
    "css" : {
      "shape" : "diamond",
      "border-width" : 6.0
    }
  }, {
    "selector" : "node[ id = '2675' ]",
    "css" : {
      "shape" : "diamond",
      "border-width" : 6.0
    }
  }, {
    "selector" : "node[ id = '2423' ]",
    "css" : {
      "shape" : "diamond",
      "border-width" : 6.0
    }
  }, {
    "selector" : "node[ id = '2807' ]",
    "css" : {
      "shape" : "diamond",
      "border-width" : 6.0
    }
  }, {
    "selector" : "node[ id = '2393' ]",
    "css" : {
      "shape" : "diamond",
      "border-width" : 6.0
    }
  }, {
    "selector" : "node[ id = '2649' ]",
    "css" : {
      "shape" : "diamond",
      "border-width" : 6.0
    }
  }, {
    "selector" : "node[ id = '2681' ]",
    "css" : {
      "shape" : "diamond",
      "border-width" : 6.0
    }
  }, {
    "selector" : "node[ id = '2777' ]",
    "css" : {
      "shape" : "diamond",
      "border-width" : 6.0
    }
  }, {
    "selector" : "node[ id = '2715' ]",
    "css" : {
      "shape" : "diamond",
      "border-width" : 6.0
    }
  }, {
    "selector" : "node[ id = '2525' ]",
    "css" : {
      "shape" : "diamond",
      "border-width" : 6.0
    }
  }, {
    "selector" : "node[ id = '2335' ]",
    "css" : {
      "shape" : "hexagon"
    }
  }, {
    "selector" : "node[ id = '4835' ]",
    "css" : {
      "content" : "fca-let-7g-5p"
    }
  }, {
    "selector" : "node[ id = '4837' ]",
    "css" : {
      "content" : "fca-mir-19a-3p"
    }
  }, {
    "selector" : "node[ id = '4839' ]",
    "css" : {
      "content" : "fca-mir-30c-2-5p"
    }
  }, {
    "selector" : "node[ id = '4843' ]",
    "css" : {
      "content" : "fca-mir-335-5p"
    }
  }, {
    "selector" : "node:selected",
    "css" : {
      "background-color" : "rgb(255,255,0)"
    }
  }, {
    "selector" : "edge",
    "css" : {
      "line-style" : "solid",
      "target-arrow-color" : "rgb(0,0,0)",
      "line-color" : "rgb(102,102,102)",
      "font-family" : "Dialog.plain",
      "font-weight" : "normal",
      "color" : "rgb(0,0,0)",
      "text-opacity" : 1.0,
      "target-arrow-shape" : "none",
      "source-arrow-color" : "rgb(0,0,0)",
      "width" : 2.0,
      "opacity" : 1.0,
      "content" : "",
      "font-size" : 10,
      "source-arrow-shape" : "none"
    }
  }, {
    "selector" : "edge[interaction = 'validated']",
    "css" : {
      "line-style" : "solid"
    }
  }, {
    "selector" : "edge[interaction = 'validated_predicted']",
    "css" : {
      "line-style" : "solid"
    }
  }, {
    "selector" : "edge[interaction = 'predicted']",
    "css" : {
      "line-style" : "dashed"
    }
  }, {
    "selector" : "edge[interaction = 'validated']",
    "css" : {
      "target-arrow-shape" : "triangle"
    }
  }, {
    "selector" : "edge[interaction = 'validated_predicted']",
    "css" : {
      "target-arrow-shape" : "triangle"
    }
  }, {
    "selector" : "edge[interaction = 'predicted']",
    "css" : {
      "target-arrow-shape" : "triangle"
    }
  }, {
    "selector" : "edge[interaction = 'validated_predicted']",
    "css" : {
      "width" : 3.0
    }
  }, {
    "selector" : "edge[interaction = 'pp']",
    "css" : {
      "line-color" : "rgb(118,42,131)"
    }
  }, {
    "selector" : "edge[interaction = 'validated']",
    "css" : {
      "line-color" : "rgb(27,120,55)"
    }
  }, {
    "selector" : "edge[interaction = 'validated_predicted']",
    "css" : {
      "line-color" : "rgb(27,120,55)"
    }
  }, {
    "selector" : "edge[interaction = 'predicted']",
    "css" : {
      "line-color" : "rgb(27,120,55)"
    }
  }, {
    "selector" : "edge:selected",
    "css" : {
      "line-color" : "rgb(255,0,0)"
    }
  } ]
} ]
