# Supplementary material for: Feline microRNAome in ovary and testis: Exploration of in-silico miRNA-mRNA networks involved in gonadal function and cellular stress response
Source: Front Genet. 2022 Sep 26;13:1009220. doi: 10.3389/fgene.2022.1009220 (PMC9548565; doi:10.3389/fgene.2022.1009220)
Supplement: Supplementary file 3 [file Table3.XLSX]

## Sheet: Table S3.1
Supplementary Table S3.1 Differential expression analysis output for condition effect in ovary and testis tissue
miRNA	10 min Dry vs Fresh	5 min Dry vs Fresh	10 min vs 5 min Dry	Vitrifed vs Fresh Ovary	Vitrified vs Fresh Testis, Adult	Vitrified vs Fresh Testis, Juvenile	baseMean_OvD10vsF	log2FC_OvD10vsF	FC_OvD10vsF	pvalue_OvD10vsF	padj_OvD10vsF	baseMean_OvD5vsF	log2FC_OvD5vsF	FC_OvD5vsF	pvalue_OvD5vsF	padj_OvD5vsF	baseMean_OvD10vsD5	log2FC_OvD10vsD5	FC_OvD10vsD5	pvalue_OvD10vsD5	padj_OvD10vsD5	baseMean_OvVvsF	log2FC_OvVvsF	FC_OvVvsF	pvalue_OvVvsF	padj_OvVvsF	baseMean_TesAVvsAF	log2FC_TesAVvsAF	FC_TesAVvsAF	pvalue_TesAVvsAF	padj_TesAVvsAF	baseMean_TesJVvsJF	log2FC_TesJVvsJF	FC_TesJVvsJF	pvalue_TesJVvsJF	padj_TesJVvsJF
fca-let-7a-1-3p	non DE	non DE	non DE	filtered out	non DE	non DE	12.2241	-0.0138318	-1.00963	0.975301	0.999033	12.2241	0.0913301	1.06535	0.832766	0.998592	12.2241	-0.105162	-1.07561	0.818546	0.997952	NA	NA	NA	NA	NA	7.30836	-0.404154	-1.32331	0.392309	0.999	14.6414	0.113777	1.08206	0.811328	0.999381
fca-let-7a-2-3p	non DE	non DE	non DE	filtered out	non DE	non DE	0.716829	-0.943944	-1.92378	0.508946	0.998162	0.716829	-0.684945	-1.60764	0.618586	0.974962	0.716829	-0.259001	-1.19665	0.868224	0.997952	NA	NA	NA	NA	NA	0.258927	1.64211	3.12121	0.55379	0.999	1.08621	-0.673764	-1.59523	0.586735	0.999381
fca-let-7a-5p	non DE	non DE	non DE	non DE	non DE	non DE	326761	0.124562	1.09018	0.354784	0.998162	326761	0.25608	1.19423	0.057119	0.738572	326761	-0.131518	-1.09545	0.32856	0.997952	326761	0.372465	1.29456	0.00565761	0.0963679	188688	-0.102757	-1.07382	0.37439	0.999	266460	-0.115866	-1.08363	0.516894	0.999381
fca-let-7c-3p	non DE	non DE	non DE	filtered out	non DE	non DE	6.46499	-0.828902	-1.77633	0.094008	0.998162	6.46499	0.0574747	1.04064	0.892953	0.999288	6.46499	-0.886376	-1.84853	0.0817503	0.997952	NA	NA	NA	NA	NA	3.02041	0.185446	1.13717	0.795362	0.999	5.08029	0.0575524	1.0407	0.917639	0.999381
fca-let-7c-5p	non DE	non DE	non DE	non DE	non DE	non DE	148428	0.0520529	1.03674	0.68346	0.998162	148428	0.134409	1.09764	0.292389	0.974962	148428	-0.082356	-1.05875	0.518858	0.997952	148428	0.203593	1.15156	0.110754	0.445931	58435.3	0.00642837	1.00447	0.953801	0.999	78961.1	-0.081557	-1.05816	0.670882	0.999381
fca-let-7e-3p	non DE	non DE	non DE	filtered out	non DE	non DE	7.84088	0.0887167	1.06342	0.851489	0.998162	7.84088	-0.0680673	-1.04831	0.884195	0.999288	7.84088	0.156784	1.1148	0.750883	0.997952	NA	NA	NA	NA	NA	1.65364	1.20749	2.30936	0.251276	0.999	2.81415	-0.657667	-1.57753	0.440361	0.999381
fca-let-7e-5p	non DE	non DE	non DE	non DE	non DE	non DE	28437.7	0.121319	1.08773	0.281854	0.998162	28437.7	0.21267	1.15883	0.0591862	0.738572	28437.7	-0.0913503	-1.06537	0.41781	0.997952	28437.7	0.236158	1.17785	0.0361839	0.251643	13608.4	-0.0370511	-1.02601	0.704515	0.999	20934.4	-0.109536	-1.07888	0.436265	0.999381
fca-let-7f-3p	non DE	non DE	non DE	filtered out	non DE	non DE	7.20173	-0.284669	-1.21813	0.609764	0.998162	7.20173	-0.148223	-1.1082	0.781734	0.998592	7.20173	-0.136445	-1.09919	0.814372	0.997952	NA	NA	NA	NA	NA	4.2612	0.246471	1.1863	0.699431	0.999	7.9893	-0.462744	-1.37816	0.341695	0.999381
fca-let-7f-5p	non DE	non DE	non DE	Upregulated	non DE	non DE	116823	0.18283	1.13511	0.249718	0.998162	116823	0.319317	1.24774	0.044394	0.738572	116823	-0.136486	-1.09922	0.390197	0.997952	116823	0.479992	1.39474	0.00251199	0.0960837	68383.3	-0.1053	-1.07572	0.558687	0.999	102890	0.0529259	1.03737	0.741428	0.999381
fca-let-7g-3p	non DE	non DE	non DE	filtered out	non DE	non DE	6.34588	0.0445808	1.03138	0.930646	0.998162	6.34588	0.224608	1.16846	0.64662	0.974962	6.34588	-0.180027	-1.13291	0.73089	0.997952	NA	NA	NA	NA	NA	5.10992	0.349631	1.27423	0.52627	0.999	5.38204	-0.0252571	-1.01766	0.966015	0.999381
fca-let-7g-5p	non DE	non DE	non DE	Upregulated	non DE	non DE	69658.4	0.284771	1.21822	0.0608018	0.998162	69658.4	0.355995	1.27987	0.0190802	0.576494	69658.4	-0.0712241	-1.05061	0.639118	0.997952	69658.4	0.506702	1.4208	0.000849386	0.061102	44101.8	-0.0778432	-1.05544	0.652201	0.999	52307	0.0590622	1.04179	0.630641	0.999381
fca-let-7i-3p	non DE	non DE	non DE	filtered out	non DE	non DE	85.3789	-0.0710123	-1.05045	0.68832	0.998162	85.3789	-0.0413482	-1.02908	0.811464	0.998592	85.3789	-0.029664	-1.02077	0.870335	0.997952	NA	NA	NA	NA	NA	23.7571	-0.108115	-1.07782	0.712992	0.999	36.7207	0.368856	1.29133	0.160793	0.999381
fca-let-7i-5p	non DE	non DE	non DE	non DE	non DE	non DE	74080	0.0967282	1.06935	0.435343	0.998162	74080	0.128827	1.0934	0.298805	0.974962	74080	-0.0320992	-1.0225	0.795746	0.997952	74080	0.28055	1.21466	0.0236621	0.195944	30281.4	0.0391158	1.02748	0.728115	0.999	35810.3	0.00751238	1.00522	0.970532	0.999381
fca-mir-100-3p	non DE	non DE	non DE	filtered out	non DE	non DE	60.1223	-0.168922	-1.12422	0.433269	0.998162	60.1223	-0.41996	-1.33789	0.0505942	0.738572	60.1223	0.251039	1.19006	0.263519	0.997952	NA	NA	NA	NA	NA	84.2111	-0.127594	-1.09247	0.481452	0.999	115.266	-0.00310978	-1.00216	0.986683	0.999381
fca-mir-100-5p	non DE	non DE	non DE	non DE	non DE	non DE	13740.1	-0.0474487	-1.03344	0.69109	0.998162	13740.1	-0.156838	-1.11484	0.188946	0.974962	13740.1	0.109389	1.07877	0.359823	0.997952	13740.1	0.0675954	1.04797	0.571319	0.840348	15752.1	-0.180843	-1.13355	0.0904235	0.999	24077.5	0.219312	1.16418	0.350287	0.999381
fca-mir-101-3p	non DE	non DE	non DE	non DE	non DE	non DE	2226.46	-0.163037	-1.11964	0.308649	0.998162	2226.46	-0.144704	-1.1055	0.365771	0.974962	2226.46	-0.0183323	-1.01279	0.908995	0.997952	2226.46	-0.0527359	-1.03723	0.741918	0.93048	722.412	0.0433964	1.03054	0.807189	0.999	1059.71	0.15164	1.11083	0.525646	0.999381
fca-mir-101-5p	non DE	non DE	non DE	filtered out	non DE	non DE	201.139	0.013577	1.00946	0.933777	0.998162	201.139	0.00970766	1.00675	0.952206	0.999288	201.139	0.00386942	1.00269	0.981331	0.997952	NA	NA	NA	NA	NA	44.8382	0.195325	1.14498	0.433152	0.999	55.3126	0.198342	1.14738	0.595366	0.999381
fca-mir-103-3p	non DE	non DE	non DE	non DE	non DE	non DE	4740.41	-0.0164963	-1.0115	0.86362	0.998162	4740.41	0.186515	1.13801	0.0517135	0.738572	4740.41	-0.203011	-1.1511	0.0347039	0.997952	4740.41	-0.0804582	-1.05735	0.40249	0.764244	4154.68	-0.0428587	-1.03015	0.648958	0.999	3151.9	-0.0551436	-1.03896	0.792944	0.999381
fca-mir-103-5p	non DE	non DE	non DE	filtered out	non DE	non DE	7.2464	-0.354825	-1.27883	0.419036	0.998162	7.2464	-0.385207	-1.30605	0.363174	0.974962	7.2464	0.0303824	1.02128	0.948627	0.997952	NA	NA	NA	NA	NA	17.5141	0.421457	1.33928	0.252637	0.999	9.93908	-0.114008	-1.08223	0.848779	0.999381
fca-mir-106a-3p	non DE	non DE	non DE	filtered out	non DE	non DE	0.0998747	0.298651	1.22999	0.944365	0.998162	0.0998747	-0.0136888	-1.00953	0.997448	0.999288	0.0998747	0.312305	1.24169	0.941826	0.997952	NA	NA	NA	NA	NA	0.6002	1.33776	2.52758	0.456873	0.999	0.544205	1.92012	3.78455	0.30201	0.999381
fca-mir-106a-5p	non DE	non DE	non DE	non DE	non DE	non DE	518.835	0.162602	1.1193	0.395626	0.998162	518.835	0.118914	1.08592	0.533612	0.974962	518.835	0.0436891	1.03075	0.819958	0.997952	518.835	0.0282035	1.01974	0.883116	0.982285	1008.38	0.0104252	1.00725	0.957775	0.999	1405	-0.136741	-1.09942	0.592473	0.999381
fca-mir-106b-3p	non DE	non DE	non DE	filtered out	non DE	non DE	5.45077	-0.137234	-1.09979	0.794102	0.998162	5.45077	0.249657	1.18892	0.610448	0.974962	5.45077	-0.386891	-1.30757	0.470894	0.997952	NA	NA	NA	NA	NA	5.66064	0.125586	1.09095	0.82229	0.999	8.63062	0.286201	1.21942	0.585778	0.999381
fca-mir-106b-5p	non DE	non DE	non DE	non DE	non DE	non DE	5683.34	-0.0271299	-1.01898	0.82851	0.998162	5683.34	0.0218176	1.01524	0.861623	0.998592	5683.34	-0.0489474	-1.03451	0.696147	0.997952	5683.34	0.095205	1.06822	0.447147	0.797251	5332.4	0.0429545	1.03022	0.753213	0.999	5960.3	0.0307076	1.02151	0.875109	0.999381
fca-mir-107-3p	non DE	non DE	non DE	non DE	non DE	non DE	848.136	0.0291515	1.02041	0.704691	0.998162	848.136	0.032431	1.02273	0.670373	0.978657	848.136	-0.00327947	-1.00228	0.9664	0.997952	848.136	-0.11569	-1.08349	0.135851	0.506954	1123.37	0.0972464	1.06973	0.326479	0.999	830.299	-0.0630548	-1.04468	0.816563	0.999381
fca-mir-10a-3p	non DE	non DE	non DE	filtered out	non DE	non DE	37.1894	0.0303146	1.02123	0.925907	0.998162	37.1894	-0.281737	-1.21566	0.387548	0.974962	37.1894	0.312052	1.24147	0.350126	0.997952	NA	NA	NA	NA	NA	8.52738	0.467169	1.38239	0.34614	0.999	9.38138	-0.106517	-1.07663	0.808412	0.999381
fca-mir-10a-5p	non DE	non DE	non DE	non DE	non DE	non DE	1832	0.131907	1.09574	0.624788	0.998162	1832	0.0814616	1.05809	0.762556	0.998592	1832	0.0504461	1.03559	0.851695	0.997952	1832	0.148402	1.10834	0.582202	0.840348	551.639	-0.156691	-1.11473	0.606954	0.999	777.377	0.490888	1.40531	0.174483	0.999381
fca-mir-10b-3p	non DE	non DE	non DE	non DE	non DE	non DE	256.46	0.154058	1.11269	0.328495	0.998162	256.46	0.227468	1.17078	0.145423	0.951527	256.46	-0.0734102	-1.0522	0.643579	0.997952	256.46	0.144895	1.10565	0.35942	0.757149	240.09	-0.321554	-1.24968	0.0283396	0.999	347.875	-0.16242	-1.11916	0.414686	0.999381
fca-mir-10b-5p	non DE	non DE	non DE	non DE	non DE	non DE	3437.47	-0.047718	-1.03363	0.79828	0.998162	3437.47	0.0938152	1.06719	0.615129	0.974962	3437.47	-0.141533	-1.10308	0.448638	0.997952	3437.47	0.132955	1.09654	0.47635	0.80269	3165.17	-0.0735721	-1.05232	0.670734	0.999	4735.26	0.25203	1.19088	0.356723	0.999381
fca-mir-1185-3p	non DE	non DE	non DE	filtered out	non DE	non DE	22.201	0.00420363	1.00292	0.98981	0.999033	22.201	-0.00997494	-1.00694	0.975372	0.999288	22.201	0.0141788	1.00988	0.966516	0.997952	NA	NA	NA	NA	NA	40.2925	-0.258062	-1.19587	0.438992	0.999	14.3621	-0.544597	-1.45861	0.295187	0.999381
fca-mir-1185-5p	non DE	non DE	non DE	filtered out	non DE	non DE	39.8429	0.0602161	1.04262	0.763359	0.998162	39.8429	-0.0743513	-1.05289	0.70533	0.987929	39.8429	0.134568	1.09776	0.5196	0.997952	NA	NA	NA	NA	NA	22.9587	-0.0272361	-1.01906	0.927595	0.999	24.6225	-0.232196	-1.17462	0.616503	0.999381
fca-mir-122-3p	non DE	non DE	non DE	filtered out	non DE	non DE	0.0300095	0.298656	1.23	0.944364	0.998162	0.0300095	-0.0136835	-1.00953	0.997449	0.999288	0.0300095	0.312311	1.24169	0.941825	0.997952	NA	NA	NA	NA	NA	0.702833	-1.01418	-2.01976	0.489919	0.999	0.591157	-1.52375	-2.87538	0.357896	0.999381
fca-mir-1224-3p	non DE	non DE	non DE	filtered out	non DE	non DE	3.03568	-1.30777	-2.47558	0.124709	0.998162	3.03568	-1.46559	-2.76177	0.0786094	0.773297	3.03568	0.157822	1.1156	0.870065	0.997952	NA	NA	NA	NA	NA	0.603106	1.36941	2.58365	0.437956	0.999	1.42339	-0.973859	-1.96409	0.421621	0.999381
fca-mir-1224-5p	non DE	non DE	non DE	filtered out	non DE	non DE	98.3126	0.0464307	1.03271	0.842886	0.998162	98.3126	0.19152	1.14197	0.407591	0.974962	98.3126	-0.145089	-1.1058	0.538913	0.997952	NA	NA	NA	NA	NA	17.0283	0.0361582	1.02538	0.929381	0.999	24.8025	-0.192286	-1.14257	0.666137	0.999381
fca-mir-122-5p	non DE	non DE	non DE	filtered out	non DE	non DE	0.606568	-0.748369	-1.67989	0.681317	0.998162	0.606568	0.103647	1.07449	0.954566	0.999288	0.606568	-0.852021	-1.80503	0.644557	0.997952	NA	NA	NA	NA	NA	7.10418	0.222433	1.1667	0.689563	0.999	8.29812	1.07719	2.10993	0.0908169	0.999381
fca-mir-124-3p	non DE	non DE	non DE	filtered out	non DE	non DE	7.26393	0.572961	1.48757	0.258604	0.998162	7.26393	0.493202	1.40757	0.322661	0.974962	7.26393	0.0797599	1.05684	0.875616	0.997952	NA	NA	NA	NA	NA	90.2783	-0.100576	-1.0722	0.703739	0.999	80.5354	-0.22746	-1.17077	0.674163	0.999381
fca-mir-124-5p	non DE	non DE	non DE	filtered out	non DE	non DE	0.0851742	0.875697	1.83489	0.837868	0.998162	0.0851742	1.70433	3.25877	0.69038	0.979969	0.0851742	-0.828614	-1.77598	0.846438	0.997952	NA	NA	NA	NA	NA	7.7155	-0.531666	-1.4456	0.323359	0.999	4.03959	-1.02838	-2.03973	0.236066	0.999381
fca-mir-1249-3p	non DE	non DE	non DE	filtered out	non DE	non DE	17.8083	-0.501413	-1.4156	0.128482	0.998162	17.8083	-0.304534	-1.23502	0.331278	0.974962	17.8083	-0.196878	-1.14622	0.569986	0.997952	NA	NA	NA	NA	NA	11.8832	-0.29692	-1.22852	0.455293	0.999	15.0728	-0.107614	-1.07744	0.791061	0.999381
fca-mir-1249-5p	non DE	non DE	non DE	filtered out	Upregulated	non DE	14.9749	0.024596	1.01719	0.958843	0.998162	14.9749	-0.273716	-1.20892	0.565627	0.974962	14.9749	0.298313	1.22971	0.542856	0.997952	NA	NA	NA	NA	NA	15.0844	0.670061	1.59114	0.0494959	0.999	22.9892	0.408533	1.32734	0.305133	0.999381
fca-mir-125a-3p	non DE	non DE	non DE	non DE	non DE	non DE	376.762	-0.0951424	-1.06817	0.512117	0.998162	376.762	-0.0616703	-1.04367	0.668802	0.978657	376.762	-0.0334721	-1.02347	0.819202	0.997952	376.762	-0.147961	-1.108	0.30962	0.728798	140.064	0.115611	1.08343	0.427558	0.999	243.026	-0.120587	-1.08718	0.503532	0.999381
fca-mir-125a-5p	non DE	non DE	non DE	non DE	non DE	non DE	12829	-0.168367	-1.12379	0.237813	0.998162	12829	-0.246591	-1.1864	0.0837796	0.805427	12829	0.0782244	1.05572	0.583514	0.997952	12829	-0.271567	-1.20712	0.056941	0.311142	3174.07	0.23435	1.17638	0.19117	0.999	4384.42	0.157635	1.11546	0.528587	0.999381
fca-mir-125b-1-3p	non DE	non DE	non DE	non DE	non DE	non DE	324.478	-0.0471272	-1.03321	0.648461	0.998162	324.478	-0.00918198	-1.00638	0.928097	0.999288	324.478	-0.0379451	-1.02665	0.718637	0.997952	324.478	-0.0705917	-1.05015	0.497073	0.80269	160.425	-0.128384	-1.09307	0.504494	0.999	270.967	0.00169995	1.00118	0.993465	0.999381
fca-mir-125b-2-3p	non DE	non DE	non DE	non DE	non DE	non DE	717.935	-0.0567456	-1.04012	0.68523	0.998162	717.935	-0.0683036	-1.04848	0.624503	0.974962	717.935	0.0115581	1.00804	0.934538	0.997952	717.935	-0.183277	-1.13546	0.191783	0.58556	117.618	0.247336	1.18701	0.161293	0.999	171.274	-0.181287	-1.1339	0.436386	0.999381
fca-mir-125b-5p	non DE	non DE	non DE	non DE	non DE	non DE	48506.6	-0.166235	-1.12213	0.182973	0.998162	48506.6	-0.0954332	-1.06839	0.444543	0.974962	48506.6	-0.0708018	-1.0503	0.570637	0.997952	48506.6	-0.159659	-1.11702	0.200917	0.591159	14607	-0.0429897	-1.03025	0.739303	0.999	21096.5	0.0688925	1.04891	0.692361	0.999381
fca-mir-126-3p	non DE	non DE	non DE	non DE	non DE	non DE	5405.86	0.11779	1.08507	0.527958	0.998162	5405.86	0.175408	1.12928	0.347148	0.974962	5405.86	-0.0576179	-1.04075	0.757596	0.997952	5405.86	0.379213	1.30063	0.0421393	0.268638	3593.72	0.29768	1.22917	0.243112	0.999	3122.53	0.132166	1.09594	0.42485	0.999381
fca-mir-126-5p	non DE	non DE	non DE	non DE	non DE	non DE	13092	0.117219	1.08464	0.420413	0.998162	13092	0.21324	1.15929	0.142639	0.951527	13092	-0.0960205	-1.06882	0.509324	0.997952	13092	0.321948	1.25002	0.0268943	0.195944	10395.9	0.085066	1.06074	0.597523	0.999	7971.56	-0.170138	-1.12517	0.540752	0.999381
fca-mir-1271-3p	non DE	non DE	non DE	filtered out	non DE	non DE	14.998	0.489525	1.40398	0.169797	0.998162	14.998	0.137146	1.09973	0.701453	0.985763	14.998	0.352379	1.27666	0.336964	0.997952	NA	NA	NA	NA	NA	8.64544	-0.0472821	-1.03332	0.918964	0.999	12.9781	0.558502	1.47274	0.254271	0.999381
fca-mir-1271-5p	non DE	non DE	non DE	non DE	non DE	non DE	453.519	0.155407	1.11374	0.326684	0.998162	453.519	0.00105527	1.00073	0.994676	0.999288	453.519	0.154351	1.11292	0.332805	0.997952	453.519	-0.138201	-1.10053	0.385997	0.757149	183.484	0.161412	1.11838	0.481327	0.999	224.677	0.1294	1.09384	0.610054	0.999381
fca-mir-127-3p	non DE	non DE	non DE	non DE	non DE	non DE	1623.95	0.122902	1.08892	0.43667	0.998162	1623.95	0.00992647	1.0069	0.949871	0.999288	1623.95	0.112976	1.08146	0.475338	0.997952	1623.95	0.0259375	1.01814	0.86972	0.982285	104.948	0.0663232	1.04704	0.864115	0.999	306.442	-0.130762	-1.09487	0.77171	0.999381
fca-mir-127-5p	non DE	non DE	non DE	filtered out	non DE	non DE	26.2972	0.0955335	1.06846	0.707769	0.998162	26.2972	0.161466	1.11842	0.512494	0.974962	26.2972	-0.0659322	-1.04676	0.800913	0.997952	NA	NA	NA	NA	NA	3.21303	0.275636	1.21053	0.730963	0.999	9.63609	-0.588291	-1.50346	0.245131	0.999381
fca-mir-128-3p	non DE	non DE	non DE	filtered out	non DE	non DE	72.9117	0.10286	1.0739	0.6105	0.998162	72.9117	0.111217	1.08014	0.575648	0.974962	72.9117	-0.00835713	-1.00581	0.967559	0.997952	NA	NA	NA	NA	NA	269.159	0.154631	1.11314	0.373495	0.999	260.144	0.215037	1.16073	0.45444	0.999381
fca-mir-128-5p	non DE	non DE	non DE	filtered out	non DE	non DE	2.93363	-0.429422	-1.34669	0.565858	0.998162	2.93363	0.327271	1.25464	0.620614	0.974962	2.93363	-0.756692	-1.68961	0.318838	0.997952	NA	NA	NA	NA	NA	12.1086	0.568392	1.48287	0.184205	0.999	17.3024	0.0764985	1.05446	0.854886	0.999381
fca-mir-129-3p	non DE	non DE	non DE	filtered out	non DE	non DE	202.676	-0.275502	-1.21042	0.223965	0.998162	202.676	-0.292205	-1.22451	0.195122	0.974962	202.676	0.0167032	1.01165	0.941757	0.997952	NA	NA	NA	NA	NA	887.23	0.0749496	1.05332	0.742282	0.999	1762.33	0.0345857	1.02426	0.922812	0.999381
fca-mir-129-5p	non DE	non DE	non DE	filtered out	non DE	non DE	71.3653	0.018223	1.01271	0.953921	0.998162	71.3653	0.141339	1.10293	0.651104	0.974962	71.3653	-0.123116	-1.08908	0.698158	0.997952	NA	NA	NA	NA	NA	340.186	-0.0352963	-1.02477	0.883919	0.999	626.21	-0.0782666	-1.05575	0.804204	0.999381
fca-mir-130a-3p	non DE	non DE	non DE	non DE	non DE	non DE	22389.6	0.0977302	1.07009	0.337019	0.998162	22389.6	0.10471	1.07528	0.303548	0.974962	22389.6	-0.00698006	-1.00485	0.945345	0.997952	22389.6	0.0889	1.06356	0.382525	0.757149	5616.24	0.0120086	1.00836	0.933628	0.999	14096.8	-0.156332	-1.11445	0.725929	0.999381
fca-mir-130a-5p	non DE	non DE	non DE	filtered out	non DE	non DE	23.0553	-0.542941	-1.45694	0.0939875	0.998162	23.0553	-0.0836938	-1.05973	0.784609	0.998592	23.0553	-0.459247	-1.37482	0.168	0.997952	NA	NA	NA	NA	NA	5.42522	0.0481158	1.03391	0.929909	0.999	18.7948	-0.428288	-1.34564	0.473312	0.999381
fca-mir-130b-3p	non DE	non DE	non DE	non DE	non DE	non DE	402.703	0.104431	1.07507	0.519374	0.998162	402.703	0.163481	1.11999	0.310538	0.974962	402.703	-0.0590502	-1.04178	0.716866	0.997952	402.703	0.227542	1.17084	0.160159	0.556916	391.845	0.0720715	1.05122	0.603963	0.999	346.118	0.077266	1.05502	0.778305	0.999381
fca-mir-130b-5p	non DE	non DE	non DE	filtered out	non DE	non DE	5.95994	0.51366	1.42767	0.468417	0.998162	5.95994	0.500593	1.4148	0.473967	0.974962	5.95994	0.013068	1.0091	0.985322	0.997952	NA	NA	NA	NA	NA	18.8247	-0.158874	-1.11642	0.633584	0.999	7.07494	0.054198	1.03828	0.913682	0.999381
fca-mir-132-3p	non DE	non DE	non DE	non DE	non DE	non DE	466.849	-0.107783	-1.07757	0.704911	0.998162	466.849	-0.0846479	-1.06043	0.765841	0.998592	466.849	-0.0231347	-1.01616	0.935342	0.997952	466.849	-0.188293	-1.13941	0.508619	0.80269	1173.66	0.145616	1.1062	0.623141	0.999	200.874	0.118587	1.08567	0.590734	0.999381
fca-mir-132-5p	non DE	non DE	non DE	filtered out	non DE	non DE	14.454	-0.0912144	-1.06527	0.822135	0.998162	14.454	0.11595	1.08369	0.767669	0.998592	14.454	-0.207164	-1.15442	0.616664	0.997952	NA	NA	NA	NA	NA	43.3325	0.0468058	1.03298	0.867268	0.999	7.96811	0.156359	1.11447	0.752049	0.999381
fca-mir-133a-3p	non DE	non DE	non DE	filtered out	non DE	non DE	27.1906	0.0916473	1.06559	0.800729	0.998162	27.1906	0.236237	1.17792	0.507124	0.974962	27.1906	-0.144589	-1.10542	0.693554	0.997952	NA	NA	NA	NA	NA	35.7604	0.01166	1.00811	0.967767	0.999	46.2273	0.295483	1.2273	0.300526	0.999381
fca-mir-133a-5p	non DE	non DE	non DE	filtered out	non DE	non DE	0.770462	0.730142	1.6588	0.62672	0.998162	0.770462	-0.969596	-1.95829	0.553946	0.974962	0.770462	1.69973	3.24841	0.30284	0.997952	NA	NA	NA	NA	NA	0.88818	0.185617	1.1373	0.901139	0.999	1.90715	1.2668	2.40628	0.2054	0.999381
fca-mir-1343-3p	non DE	non DE	non DE	filtered out	non DE	non DE	42.2739	-0.169326	-1.12453	0.539261	0.998162	42.2739	0.0782952	1.05577	0.770751	0.998592	42.2739	-0.247621	-1.18725	0.376664	0.997952	NA	NA	NA	NA	NA	29.4902	0.408129	1.32696	0.189691	0.999	32.331	-0.184555	-1.13647	0.565739	0.999381
fca-mir-1343-5p	non DE	non DE	non DE	filtered out	non DE	non DE	9.40277	0.369007	1.29146	0.410856	0.998162	9.40277	0.105069	1.07555	0.814248	0.998592	9.40277	0.263938	1.20075	0.567157	0.997952	NA	NA	NA	NA	NA	14.5025	0.652887	1.57231	0.078683	0.999	14.6705	0.00499798	1.00347	0.989517	0.999381
fca-mir-135a-3p	non DE	non DE	non DE	filtered out	non DE	non DE	2.18179	-0.612205	-1.52859	0.540516	0.998162	2.18179	-0.573841	-1.48848	0.553674	0.974962	2.18179	-0.0383639	-1.02695	0.971134	0.997952	NA	NA	NA	NA	NA	2.85406	-0.216813	-1.16216	0.777697	0.999	6.47167	-0.580904	-1.49579	0.359265	0.999381
fca-mir-135a-5p	non DE	non DE	non DE	filtered out	non DE	non DE	118.44	0.0855411	1.06109	0.764391	0.998162	118.44	0.21985	1.16461	0.438019	0.974962	118.44	-0.134309	-1.09757	0.639299	0.997952	NA	NA	NA	NA	NA	64.4824	0.092702	1.06637	0.777735	0.999	85.3805	-0.503206	-1.41736	0.333147	0.999381
fca-mir-135b-3p	filtered out	filtered out	filtered out	filtered out	non DE	non DE	NA	NA	NA	NA	NA	NA	NA	NA	NA	NA	NA	NA	NA	NA	NA	NA	NA	NA	NA	NA	0.133302	1.05053	2.07128	0.739613	0.999	2.12558	-1.05513	-2.0779	0.426225	0.999381
fca-mir-135b-5p	non DE	non DE	non DE	filtered out	non DE	non DE	1.04092	0.00451908	1.00314	0.997225	0.999033	1.04092	-1.81648	-3.52221	0.197696	0.974962	1.04092	1.82099	3.53324	0.22264	0.997952	NA	NA	NA	NA	NA	3.63363	-0.359353	-1.28285	0.681766	0.999	51.958	-0.0374188	-1.02628	0.965254	0.999381
fca-mir-136-3p	non DE	non DE	non DE	non DE	non DE	non DE	378.395	-0.246493	-1.18632	0.0571952	0.998162	378.395	-0.230137	-1.17295	0.0733334	0.738572	378.395	-0.0163554	-1.0114	0.900989	0.997952	378.395	-0.160894	-1.11798	0.214535	0.619318	43.4411	-0.289473	-1.22219	0.361934	0.999	106.43	-0.396978	-1.31675	0.348325	0.999381
fca-mir-136-5p	non DE	non DE	non DE	non DE	non DE	non DE	430.703	-0.327921	-1.2552	0.0216265	0.953163	430.703	-0.440453	-1.35703	0.00195678	0.275907	430.703	0.112533	1.08112	0.436625	0.997952	430.703	-0.279341	-1.21364	0.0506129	0.297837	88.4273	-0.103138	-1.07411	0.780087	0.999	227.984	0.0310487	1.02175	0.939416	0.999381
fca-mir-137-3p	non DE	Upregulated	non DE	filtered out	non DE	non DE	50.0082	0.245562	1.18555	0.331062	0.998162	50.0082	0.5519	1.46601	0.0244727	0.690129	50.0082	-0.306337	-1.23656	0.225584	0.997952	NA	NA	NA	NA	NA	10.0938	-0.259262	-1.19687	0.596596	0.999	31.5624	-0.383521	-1.30452	0.51214	0.999381
fca-mir-137-5p	non DE	non DE	non DE	filtered out	non DE	non DE	0.285972	0.298679	1.23002	0.89364	0.998162	0.285972	1.22195	2.33262	0.577249	0.974962	0.285972	-0.923266	-1.8964	0.673639	0.997952	NA	NA	NA	NA	NA	0.201967	0.473458	1.38843	0.874273	0.999	0.0960746	-0.190529	-1.14118	0.951933	0.999381
fca-mir-138-3p	non DE	non DE	non DE	filtered out	non DE	non DE	6.31379	0.804522	1.74657	0.107026	0.998162	6.31379	0.88203	1.84297	0.0674159	0.738572	6.31379	-0.0775078	-1.05519	0.873232	0.997952	NA	NA	NA	NA	NA	8.28356	0.39498	1.31492	0.387611	0.999	21.9807	0.546208	1.46024	0.214186	0.999381
fca-mir-138-5p	non DE	non DE	non DE	filtered out	non DE	non DE	191.484	0.275753	1.21063	0.244517	0.998162	191.484	0.320674	1.24891	0.173892	0.974962	191.484	-0.0449206	-1.03163	0.850047	0.997952	NA	NA	NA	NA	NA	497.979	0.0214551	1.01498	0.938777	0.999	1072.81	-0.244944	-1.18505	0.421247	0.999381
fca-mir-139-3p	non DE	non DE	non DE	filtered out	non DE	non DE	14.9163	0.254584	1.19299	0.466705	0.998162	14.9163	0.187384	1.1387	0.584352	0.974962	14.9163	0.0672	1.04768	0.851356	0.997952	NA	NA	NA	NA	NA	22.3828	-0.481265	-1.39597	0.109305	0.999	16.9501	-0.349468	-1.27409	0.313781	0.999381
fca-mir-139-5p	non DE	non DE	non DE	non DE	non DE	non DE	682.738	0.0578285	1.0409	0.575476	0.998162	682.738	0.183826	1.13589	0.0723223	0.738572	682.738	-0.125997	-1.09126	0.225332	0.997952	682.738	0.274865	1.20988	0.00758935	0.105561	781.358	-0.0561032	-1.03965	0.719699	0.999	620.757	-0.173086	-1.12747	0.306044	0.999381
fca-mir-1-3p	non DE	non DE	non DE	filtered out	non DE	non DE	98.3867	0.577464	1.49222	0.195653	0.998162	98.3867	0.374542	1.29643	0.400938	0.974962	98.3867	0.202923	1.15103	0.649746	0.997952	NA	NA	NA	NA	NA	98.5615	0.0863825	1.0617	0.756201	0.999	113.029	0.315927	1.24481	0.313847	0.999381
fca-mir-140-3p	non DE	non DE	non DE	non DE	non DE	non DE	6913.94	-0.0525264	-1.03708	0.623314	0.998162	6913.94	-0.179021	-1.13212	0.0940184	0.849744	6913.94	0.126495	1.09164	0.237409	0.997952	6913.94	-0.0954892	-1.06843	0.37207	0.757149	6265.33	0.201327	1.14976	0.283441	0.999	9122.91	0.074215	1.05279	0.741319	0.999381
fca-mir-140-5p	non DE	non DE	non DE	non DE	non DE	non DE	10092.7	0.119818	1.0866	0.211808	0.998162	10092.7	0.157417	1.11529	0.100726	0.871947	10092.7	-0.037599	-1.0264	0.695347	0.997952	10092.7	0.11371	1.08201	0.236126	0.637827	7685.84	0.0205517	1.01435	0.909904	0.999	11661.5	-0.0373769	-1.02625	0.866693	0.999381
fca-mir-141-3p	non DE	non DE	non DE	non DE	non DE	non DE	292.154	0.369211	1.29165	0.270539	0.998162	292.154	-0.0320967	-1.0225	0.923726	0.999288	292.154	0.401308	1.3207	0.232172	0.997952	292.154	0.111688	1.08049	0.739357	0.93048	343.634	0.0255835	1.01789	0.943255	0.999	139.625	0.373565	1.29555	0.284676	0.999381
fca-mir-141-5p	non DE	non DE	non DE	filtered out	non DE	non DE	0.221824	0.875723	1.83493	0.78471	0.998162	0.221824	1.14046	2.20451	0.722012	0.99521	0.221824	-0.264743	-1.20142	0.934179	0.997952	NA	NA	NA	NA	NA	0.646454	0.0581824	1.04115	0.971013	0.999	0.82705	0.0199342	1.01391	0.988818	0.999381
fca-mir-142-3p	non DE	non DE	non DE	non DE	non DE	non DE	941.044	0.051411	1.03628	0.829865	0.998162	941.044	0.151314	1.11058	0.526623	0.974962	941.044	-0.0999023	-1.0717	0.676561	0.997952	941.044	0.199375	1.1482	0.4046	0.764244	449.965	-0.269211	-1.20515	0.406341	0.999	441.411	-0.234588	-1.17657	0.503968	0.999381
fca-mir-142-5p	non DE	non DE	Downregulated	filtered out	non DE	non DE	43.4875	-0.529927	-1.44386	0.0562045	0.998162	43.4875	0.145202	1.10589	0.580631	0.974962	43.4875	-0.675129	-1.59674	0.01637	0.997952	NA	NA	NA	NA	NA	27.7182	-0.602864	-1.51873	0.0856886	0.999	30.7325	-0.345687	-1.27076	0.324769	0.999381
fca-mir-143-3p	non DE	non DE	non DE	non DE	non DE	non DE	328385	0.0340787	1.0239	0.847796	0.998162	328385	0.0205715	1.01436	0.907764	0.999288	328385	0.0135074	1.00941	0.939361	0.997952	328385	0.167095	1.1228	0.346663	0.757149	241496	-0.0739372	-1.05259	0.579445	0.999	238403	0.042973	1.03023	0.916759	0.999381
fca-mir-143-5p	non DE	non DE	non DE	non DE	non DE	non DE	2423.82	0.167313	1.12296	0.254335	0.998162	2423.82	0.0393447	1.02765	0.788555	0.998592	2423.82	0.127968	1.09275	0.383884	0.997952	2423.82	0.048366	1.03409	0.741951	0.93048	1510.42	0.140557	1.10233	0.49534	0.999	1637.01	0.0504315	1.03557	0.899709	0.999381
fca-mir-144-3p	non DE	non DE	non DE	filtered out	non DE	non DE	41.8733	0.116393	1.08402	0.73929	0.998162	41.8733	0.0751411	1.05346	0.828399	0.998592	41.8733	0.0412518	1.02901	0.907271	0.997952	NA	NA	NA	NA	NA	13.1603	-0.18181	-1.13431	0.641698	0.999	15.795	0.212295	1.15853	0.608231	0.999381
fca-mir-144-5p	non DE	non DE	non DE	filtered out	non DE	non DE	1.68868	-1.27076	-2.41288	0.245048	0.998162	1.68868	0.410244	1.32891	0.615837	0.974962	1.68868	-1.681	-3.2065	0.126904	0.997952	NA	NA	NA	NA	NA	0.412527	-0.796648	-1.73706	0.712543	0.999	0.258645	-1.31736	-2.49209	0.662349	0.999381
fca-mir-145-3p	non DE	non DE	non DE	non DE	non DE	non DE	8777.09	0.00979188	1.00681	0.952352	0.998162	8777.09	-0.0970626	-1.06959	0.55359	0.974962	8777.09	0.106855	1.07688	0.514497	0.997952	8777.09	-0.133485	-1.09694	0.415401	0.774626	3519	0.00957437	1.00666	0.95655	0.999	4009.52	-0.0291513	-1.02041	0.936715	0.999381
fca-mir-145-5p	non DE	non DE	non DE	non DE	non DE	non DE	133634	-0.0716022	-1.05088	0.653464	0.998162	133634	-0.22631	-1.16984	0.155898	0.974962	133634	0.154708	1.1132	0.33204	0.997952	133634	-0.308952	-1.23881	0.0527288	0.298796	51895.7	0.188189	1.13933	0.42359	0.999	48408.1	-0.00289496	-1.00201	0.994182	0.999381
fca-mir-146a-5p	non DE	non DE	non DE	non DE	non DE	non DE	1900.82	0.16303	1.11964	0.242507	0.998162	1900.82	0.138568	1.10081	0.319974	0.974962	1900.82	0.0244621	1.0171	0.860983	0.997952	1900.82	0.0823161	1.05872	0.555452	0.833178	4097.84	0.169886	1.12497	0.522955	0.999	1380.78	0.011983	1.00834	0.962039	0.999381
fca-mir-146b-5p	non DE	non DE	non DE	filtered out	non DE	non DE	168.954	-0.0105157	-1.00732	0.94613	0.998162	168.954	0.214688	1.16045	0.159041	0.974962	168.954	-0.225203	-1.16894	0.151899	0.997952	NA	NA	NA	NA	NA	1062.92	0.104433	1.07507	0.585533	0.999	331.073	0.000666843	1.00046	0.998189	0.999381
fca-mir-147-3p	non DE	non DE	non DE	filtered out	non DE	non DE	2.36601	-1.1559	-2.22823	0.181681	0.998162	2.36601	0.313239	1.24249	0.641462	0.974962	2.36601	-1.46914	-2.76857	0.0937377	0.997952	NA	NA	NA	NA	NA	69.84	-0.267099	-1.20339	0.233207	0.999	16.3434	0.508931	1.423	0.391027	0.999381
fca-mir-147-5p	non DE	non DE	non DE	filtered out	non DE	non DE	0.0590086	0.875702	1.8349	0.837867	0.998162	0.0590086	1.14044	2.20448	0.789868	0.998592	0.0590086	-0.264736	-1.20142	0.950674	0.997952	NA	NA	NA	NA	NA	1.60783	-0.0145953	-1.01017	0.988987	0.999	0.182037	-0.792379	-1.73193	0.801892	0.999381
fca-mir-148a-3p	non DE	non DE	non DE	non DE	non DE	non DE	514.701	-0.184846	-1.1367	0.369601	0.998162	514.701	0.16506	1.12121	0.42078	0.974962	514.701	-0.349906	-1.27448	0.0900947	0.997952	514.701	0.0544924	1.03849	0.791142	0.968358	94.2978	-0.301022	-1.23202	0.341405	0.999	146.746	-0.0727671	-1.05173	0.783744	0.999381
fca-mir-148a-5p	non DE	non DE	non DE	filtered out	non DE	non DE	13.4036	0.154579	1.1131	0.675515	0.998162	13.4036	-0.0337868	-1.0237	0.926365	0.999288	13.4036	0.188366	1.13947	0.623014	0.997952	NA	NA	NA	NA	NA	2.8157	-0.255045	-1.19337	0.765314	0.999	5.39984	0.338915	1.26481	0.577712	0.999381
fca-mir-148b-3p	non DE	non DE	non DE	filtered out	non DE	non DE	160.774	0.0840342	1.05998	0.706657	0.998162	160.774	0.282858	1.2166	0.200765	0.974962	160.774	-0.198823	-1.14776	0.37525	0.997952	NA	NA	NA	NA	NA	139.86	0.104648	1.07523	0.518654	0.999	127.424	-0.0853361	-1.06093	0.673428	0.999381
fca-mir-148b-5p	non DE	non DE	non DE	filtered out	non DE	non DE	41.1414	-0.183397	-1.13555	0.399446	0.998162	41.1414	-0.221073	-1.1656	0.298189	0.974962	41.1414	0.0376761	1.02646	0.868573	0.997952	NA	NA	NA	NA	NA	34.8692	0.170513	1.12546	0.526172	0.999	33.7026	-0.200713	-1.14927	0.471545	0.999381
fca-mir-150-5p	non DE	non DE	non DE	filtered out	non DE	non DE	37.9759	-0.242138	-1.18274	0.44049	0.998162	37.9759	-0.053113	-1.0375	0.862367	0.998592	37.9759	-0.189024	-1.13999	0.554974	0.997952	NA	NA	NA	NA	NA	26.5809	0.160032	1.11731	0.845233	0.999	12.6387	0.543315	1.45732	0.285777	0.999381
fca-mir-151-3p	non DE	non DE	non DE	non DE	non DE	non DE	1266.2	0.00628569	1.00437	0.960406	0.998162	1266.2	0.0837897	1.0598	0.506885	0.974962	1266.2	-0.0775039	-1.05519	0.541572	0.997952	1266.2	-0.00613711	-1.00426	0.961379	0.982285	938.977	0.106833	1.07686	0.419281	0.999	1356.88	-0.00110269	-1.00076	0.996565	0.999381
fca-mir-151-5p	non DE	non DE	non DE	non DE	non DE	non DE	33214.7	0.102787	1.07385	0.457842	0.998162	33214.7	-0.0454669	-1.03202	0.742602	0.998592	33214.7	0.148254	1.10823	0.284316	0.997952	33214.7	0.180196	1.13304	0.193084	0.58556	31234.6	-0.0887023	-1.06341	0.550253	0.999	38874.1	-0.00540577	-1.00375	0.97594	0.999381
fca-mir-152-3p	non DE	non DE	non DE	non DE	non DE	non DE	2324.11	0.0539842	1.03813	0.689216	0.998162	2324.11	0.215565	1.16116	0.109679	0.871947	2324.11	-0.161581	-1.11851	0.231759	0.997952	2324.11	0.130819	1.09492	0.33253	0.757149	1207	-0.0960752	-1.06886	0.425946	0.999	1300.2	-0.123306	-1.08923	0.636292	0.999381
fca-mir-152-5p	non DE	non DE	non DE	filtered out	non DE	non DE	0.500152	0.298801	1.23012	0.867651	0.998162	0.500152	0.516643	1.43062	0.768602	0.998592	0.500152	-0.217842	-1.16299	0.903586	0.997952	NA	NA	NA	NA	NA	0.57741	-0.605702	-1.52172	0.716354	0.999	0.756935	0.999493	1.9993	0.547008	0.999381
fca-mir-153-3p	non DE	non DE	non DE	non DE	non DE	non DE	654.927	-0.0373421	-1.02622	0.874299	0.998162	654.927	0.00468058	1.00325	0.984155	0.999288	654.927	-0.0420225	-1.02956	0.858956	0.997952	654.927	0.083749	1.05977	0.722707	0.93048	265.953	-0.374026	-1.29596	0.076596	0.999	427.896	-0.25748	-1.19539	0.589691	0.999381
fca-mir-153-5p	non DE	non DE	non DE	filtered out	non DE	non DE	131.479	-0.00041313	-1.00029	0.998568	0.999033	131.479	0.00732301	1.00509	0.974441	0.999288	131.479	-0.00773595	-1.00538	0.97344	0.997952	NA	NA	NA	NA	NA	83.5459	-0.457707	-1.37336	0.00655334	0.999	145.047	-0.352346	-1.27663	0.466194	0.999381
fca-mir-155-5p	non DE	non DE	non DE	non DE	non DE	non DE	3012.24	0.161139	1.11817	0.214791	0.998162	3012.24	0.132498	1.09619	0.307322	0.974962	3012.24	0.0286408	1.02005	0.825671	0.997952	3012.24	0.151049	1.11038	0.245077	0.637827	392.552	-0.105612	-1.07595	0.450858	0.999	568.583	-0.201655	-1.15002	0.489044	0.999381
fca-mir-15a-3p	non DE	non DE	non DE	filtered out	non DE	non DE	1.60457	-0.00462517	-1.00321	0.996744	0.999033	1.60457	-0.991866	-1.98876	0.417372	0.974962	1.60457	0.987237	1.98238	0.443257	0.997952	NA	NA	NA	NA	NA	2.18841	1.01316	2.01833	0.271995	0.999	1.89658	-0.0822614	-1.05868	0.928775	0.999381
fca-mir-15a-5p	non DE	non DE	non DE	non DE	non DE	non DE	867.827	-0.0407352	-1.02864	0.780848	0.998162	867.827	0.0864819	1.06178	0.553295	0.974962	867.827	-0.127217	-1.09218	0.386345	0.997952	867.827	0.0663166	1.04704	0.650566	0.904878	850.147	0.00517459	1.00359	0.967863	0.999	862.635	0.146089	1.10657	0.571732	0.999381
fca-mir-15b-3p	non DE	non DE	non DE	filtered out	non DE	non DE	4.53106	-0.503621	-1.41777	0.453786	0.998162	4.53106	-0.560993	-1.47528	0.392998	0.974962	4.53106	0.057372	1.04057	0.935985	0.997952	NA	NA	NA	NA	NA	23.6023	-0.133537	-1.09698	0.642428	0.999	11.257	0.160207	1.11745	0.770584	0.999381
fca-mir-15b-5p	non DE	non DE	non DE	non DE	non DE	non DE	655.265	0.0848186	1.06055	0.608451	0.998162	655.265	0.182574	1.13491	0.26852	0.974962	655.265	-0.0977555	-1.07011	0.555897	0.997952	655.265	0.0687428	1.0488	0.678348	0.918471	1487.94	0.0580754	1.04108	0.646859	0.999	957.458	0.175595	1.12943	0.43214	0.999381
fca-mir-1-5p	non DE	non DE	non DE	filtered out	non DE	non DE	0.0984992	0.298651	1.22999	0.944365	0.998162	0.0984992	-0.0136888	-1.00953	0.997448	0.999288	0.0984992	0.312305	1.24169	0.941826	0.997952	NA	NA	NA	NA	NA	0.549195	0.492252	1.40664	0.785347	0.999	0.68426	0.888371	1.85108	0.591215	0.999381
fca-mir-16-5p	non DE	non DE	non DE	non DE	non DE	non DE	71778.7	0.197363	1.1466	0.0524856	0.998162	71778.7	0.18939	1.14028	0.0627567	0.738572	71778.7	0.00797275	1.00554	0.937566	0.997952	71778.7	0.329694	1.25675	0.00119808	0.061102	103272	-0.00296307	-1.00206	0.984102	0.999	69968	0.0167153	1.01165	0.922165	0.999381
fca-mir-17-3p	non DE	non DE	non DE	non DE	non DE	non DE	735.313	0.109914	1.07916	0.276685	0.998162	735.313	-0.0344371	-1.02416	0.732389	0.998592	735.313	0.144351	1.10523	0.157074	0.997952	735.313	0.0137553	1.00958	0.892186	0.982285	424.367	-0.0135591	-1.00944	0.900348	0.999	650.332	0.00606624	1.00421	0.981082	0.999381
fca-mir-17-5p	non DE	non DE	non DE	non DE	non DE	non DE	10603.2	0.0615219	1.04357	0.55254	0.998162	10603.2	0.124091	1.08982	0.230674	0.974962	10603.2	-0.0625691	-1.04432	0.545984	0.997952	10603.2	0.0960908	1.06887	0.353612	0.757149	10547.7	0.056675	1.04007	0.617876	0.999	10754.6	-0.090497	-1.06474	0.652825	0.999381
fca-mir-181a-1-3p	non DE	non DE	non DE	filtered out	non DE	non DE	96.2839	-0.092467	-1.06619	0.631621	0.998162	96.2839	-0.0493402	-1.03479	0.794981	0.998592	96.2839	-0.0431267	-1.03034	0.826358	0.997952	NA	NA	NA	NA	NA	32.2291	-0.169484	-1.12466	0.639363	0.999	63.1177	-0.165313	-1.12141	0.656499	0.999381
fca-mir-181a-2-3p	non DE	non DE	non DE	filtered out	non DE	non DE	118.839	0.01723	1.01201	0.935109	0.998162	118.839	-0.307676	-1.23771	0.146216	0.951527	118.839	0.324906	1.25258	0.132062	0.997952	NA	NA	NA	NA	NA	10.7335	0.0986147	1.07074	0.81451	0.999	31.6035	0.373624	1.2956	0.493741	0.999381
fca-mir-181a-5p	non DE	non DE	non DE	non DE	non DE	non DE	27241.7	0.0862577	1.06161	0.437305	0.998162	27241.7	-0.0590756	-1.0418	0.594715	0.974962	27241.7	0.145333	1.10599	0.190726	0.997952	27241.7	-0.0152206	-1.01061	0.890994	0.982285	3464.75	0.0222123	1.01552	0.924502	0.999	6764.41	0.000268764	1.00019	0.999362	0.999381
fca-mir-181b-1-3p	non DE	non DE	non DE	filtered out	filtered out	non DE	0.614382	-0.162563	-1.11927	0.907588	0.998162	0.614382	-1.98824	-3.96754	0.186198	0.974962	0.614382	1.82567	3.54472	0.251461	0.997952	NA	NA	NA	NA	NA	NA	NA	NA	NA	NA	0.322597	0.958621	1.94345	0.687182	0.999381
fca-mir-181b-2-3p	non DE	non DE	non DE	filtered out	non DE	non DE	26.4389	-0.137438	-1.09995	0.596134	0.998162	26.4389	-0.157556	-1.1154	0.532713	0.974962	26.4389	0.0201185	1.01404	0.940796	0.997952	NA	NA	NA	NA	NA	3.42785	0.124126	1.08985	0.866897	0.999	7.43602	-0.225416	-1.16911	0.733053	0.999381
fca-mir-181b-5p	non DE	non DE	non DE	non DE	non DE	non DE	11764.8	0.103208	1.07416	0.366406	0.998162	11764.8	-0.00314844	-1.00218	0.978014	0.999288	11764.8	0.106357	1.07651	0.352181	0.997952	11764.8	-0.00875115	-1.00608	0.938968	0.982285	1083.71	0.108517	1.07812	0.592333	0.999	2103.94	0.0377736	1.02653	0.905271	0.999381
fca-mir-181c-3p	non DE	non DE	non DE	filtered out	non DE	non DE	12.5103	0.453086	1.36897	0.335665	0.998162	12.5103	0.0177768	1.0124	0.970066	0.999288	12.5103	0.435309	1.3522	0.366626	0.997952	NA	NA	NA	NA	NA	26.5262	-0.0155528	-1.01084	0.954207	0.999	55.0377	0.0642977	1.04558	0.841528	0.999381
fca-mir-181c-5p	non DE	non DE	non DE	non DE	non DE	non DE	246.212	0.323571	1.25142	0.534998	0.998162	246.212	-0.020207	-1.01411	0.969098	0.999288	246.212	0.343779	1.26908	0.510291	0.997952	246.212	0.222692	1.16691	0.66955	0.918471	264.746	-0.0858014	-1.06128	0.617695	0.999	453.931	-0.0220944	-1.01543	0.930687	0.999381
fca-mir-181d-5p	non DE	non DE	non DE	filtered out	non DE	non DE	107.036	0.290494	1.22306	0.307262	0.998162	107.036	0.0719466	1.05113	0.80008	0.998592	107.036	0.218548	1.16356	0.445662	0.997952	NA	NA	NA	NA	NA	157.523	0.207589	1.15476	0.234271	0.999	369.052	-0.103011	-1.07401	0.724901	0.999381
fca-mir-182-3p	filtered out	filtered out	filtered out	filtered out	filtered out	non DE	NA	NA	NA	NA	NA	NA	NA	NA	NA	NA	NA	NA	NA	NA	NA	NA	NA	NA	NA	NA	NA	NA	NA	NA	NA	0.203272	0.386543	1.30726	0.902665	0.999381
fca-mir-182-5p	Upregulated	Upregulated	non DE	filtered out	non DE	non DE	6.74308	1.15925	2.23342	0.0338682	0.998162	6.74308	1.31321	2.48494	0.0135248	0.473407	6.74308	-0.153959	-1.11262	0.767102	0.997952	NA	NA	NA	NA	NA	99.5492	0.293284	1.22543	0.297604	0.999	124.098	-0.0561199	-1.03967	0.838537	0.999381
fca-mir-183-3p	non DE	non DE	non DE	filtered out	non DE	non DE	0.143223	-0.921394	-1.89394	0.803791	0.998162	0.143223	-0.65666	-1.57643	0.85946	0.998592	0.143223	-0.264748	-1.20143	0.943454	0.997952	NA	NA	NA	NA	NA	4.11816	-0.226519	-1.17001	0.789084	0.999	4.35272	-0.711134	-1.63709	0.289021	0.999381
fca-mir-183-5p	Upregulated	non DE	non DE	filtered out	non DE	non DE	6.50274	1.31368	2.48576	0.0113053	0.953163	6.50274	0.547133	1.46118	0.30734	0.974962	6.50274	0.766551	1.7012	0.139962	0.997952	NA	NA	NA	NA	NA	83.8702	-0.192967	-1.14311	0.614106	0.999	106.157	0.0210436	1.01469	0.94867	0.999381
fca-mir-185-3p	non DE	non DE	non DE	filtered out	non DE	non DE	28.9949	0.136391	1.09915	0.631022	0.998162	28.9949	-0.246478	-1.18631	0.387727	0.974962	28.9949	0.382869	1.30393	0.195355	0.997952	NA	NA	NA	NA	NA	18.1181	0.184817	1.13667	0.606695	0.999	22.2133	0.248084	1.18763	0.597968	0.999381
fca-mir-185-5p	non DE	non DE	non DE	non DE	non DE	non DE	2572.62	0.0318975	1.02236	0.775966	0.998162	2572.62	0.0233114	1.01629	0.835013	0.998592	2572.62	0.00858613	1.00597	0.939061	0.997952	2572.62	0.0551367	1.03896	0.622924	0.874379	3315.15	0.125867	1.09116	0.406995	0.999	3062.45	0.0964746	1.06916	0.718009	0.999381
fca-mir-186-3p	non DE	non DE	non DE	filtered out	non DE	non DE	9.52296	-0.57556	-1.49026	0.145459	0.998162	9.52296	-0.155505	-1.11381	0.667069	0.978657	9.52296	-0.420054	-1.33798	0.310449	0.997952	NA	NA	NA	NA	NA	8.02561	-0.572136	-1.48672	0.213824	0.999	13.8847	0.213573	1.15956	0.57608	0.999381
fca-mir-186-5p	non DE	non DE	non DE	non DE	non DE	non DE	8190.67	-0.0739954	-1.05263	0.359235	0.998162	8190.67	-0.149972	-1.10955	0.0629628	0.738572	8190.67	0.0759762	1.05407	0.347279	0.997952	8190.67	-0.108045	-1.07777	0.180865	0.580917	3569.2	0.0810647	1.0578	0.312444	0.999	3517.19	-0.0700284	-1.04974	0.61504	0.999381
fca-mir-188-3p	non DE	non DE	non DE	filtered out	non DE	non DE	18.5171	0.0784157	1.05586	0.789263	0.998162	18.5171	0.0996845	1.07154	0.725278	0.99521	18.5171	-0.0212686	-1.01485	0.944104	0.997952	NA	NA	NA	NA	NA	30.4987	0.117678	1.08499	0.69936	0.999	33.9139	0.0976368	1.07002	0.758108	0.999381
fca-mir-188-5p	non DE	non DE	non DE	non DE	non DE	non DE	297.252	-0.0241111	-1.01685	0.905542	0.998162	297.252	-0.120165	-1.08686	0.553189	0.974962	297.252	0.0960544	1.06885	0.638617	0.997952	297.252	-0.0804746	-1.05737	0.69271	0.921702	363.535	-0.0778147	-1.05542	0.753684	0.999	397.448	0.119033	1.08601	0.563025	0.999381
fca-mir-18a-3p	non DE	non DE	non DE	filtered out	non DE	non DE	1.59697	-0.387591	-1.30821	0.704624	0.998162	1.59697	0.373199	1.29522	0.681018	0.979969	1.59697	-0.760789	-1.69442	0.462095	0.997952	NA	NA	NA	NA	NA	2.38601	-0.531186	-1.44512	0.518012	0.999	3.82546	1.02511	2.03511	0.128205	0.999381
fca-mir-18a-5p	non DE	non DE	non DE	non DE	non DE	non DE	1328.42	0.121094	1.08756	0.257542	0.998162	1328.42	0.178213	1.13148	0.0944161	0.849744	1328.42	-0.0571184	-1.04039	0.594465	0.997952	1328.42	0.303141	1.23383	0.0045522	0.0963679	3290.99	0.00160092	1.00111	0.990976	0.999	2509.75	0.143678	1.10472	0.497954	0.999381
fca-mir-18b-3p	non DE	non DE	non DE	filtered out	non DE	non DE	0.0637274	-0.278395	-1.21285	0.948133	0.998162	0.0637274	-0.590735	-1.50601	0.890212	0.999288	0.0637274	0.312305	1.24169	0.941826	0.997952	NA	NA	NA	NA	NA	0.582285	-0.211182	-1.15764	0.918331	0.999	1.19468	1.29672	2.45669	0.287404	0.999381
fca-mir-18b-5p	non DE	non DE	non DE	filtered out	non DE	non DE	46.3821	0.149724	1.10936	0.50251	0.998162	46.3821	0.279907	1.21412	0.196542	0.974962	46.3821	-0.130183	-1.09443	0.565515	0.997952	NA	NA	NA	NA	NA	76.323	0.0429987	1.03025	0.862014	0.999	106.321	-0.059147	-1.04185	0.843519	0.999381
fca-mir-190a-3p	non DE	non DE	non DE	filtered out	non DE	non DE	1.26784	-1.586	-3.00216	0.210326	0.998162	1.26784	-1.13694	-2.19913	0.321632	0.974962	1.26784	-0.449065	-1.36516	0.74388	0.997952	NA	NA	NA	NA	NA	0.688914	0.315776	1.24468	0.86041	0.999	0.278973	0.968937	1.9574	0.695248	0.999381
fca-mir-190a-5p	non DE	non DE	non DE	non DE	non DE	non DE	6435.39	0.149373	1.10909	0.520158	0.998162	6435.39	0.170738	1.12563	0.462223	0.974962	6435.39	-0.0213647	-1.01492	0.926722	0.997952	6435.39	0.202877	1.15099	0.382427	0.757149	1495.53	-0.277288	-1.21191	0.128872	0.999	1937.28	-0.204059	-1.15193	0.408648	0.999381
fca-mir-190b-5p	non DE	non DE	non DE	filtered out	non DE	non DE	14.6125	0.0108459	1.00755	0.977724	0.999033	14.6125	-0.230841	-1.17352	0.550345	0.974962	14.6125	0.241687	1.18237	0.550586	0.997952	NA	NA	NA	NA	NA	94.3148	-0.0658882	-1.04673	0.835825	0.999	45.4681	0.121483	1.08785	0.776356	0.999381
fca-mir-191-3p	non DE	non DE	non DE	filtered out	non DE	non DE	30.0155	0.235401	1.17723	0.378385	0.998162	30.0155	0.158147	1.11585	0.547488	0.974962	30.0155	0.0772541	1.05501	0.777371	0.997952	NA	NA	NA	NA	NA	46.9409	0.144347	1.10523	0.469648	0.999	34.3146	0.000332265	1.00023	0.999381	0.999381
fca-mir-191-5p	non DE	non DE	non DE	non DE	non DE	non DE	52362.1	0.0664602	1.04714	0.395276	0.998162	52362.1	-0.0163937	-1.01143	0.833891	0.998592	52362.1	0.082854	1.05911	0.289354	0.997952	52362.1	0.209556	1.15633	0.00735173	0.105561	80038.9	0.0466352	1.03285	0.741863	0.999	50800.7	-0.000628495	-1.00044	0.998047	0.999381
fca-mir-192-3p	non DE	non DE	non DE	filtered out	non DE	non DE	0.347354	0.298677	1.23002	0.899042	0.998162	0.347354	1.56859	2.96615	0.492355	0.974962	0.347354	-1.2699	-2.41145	0.578326	0.997952	NA	NA	NA	NA	NA	1.49698	0.322288	1.25031	0.751859	0.999	0.966502	-0.599856	-1.51557	0.678255	0.999381
fca-mir-192-5p	non DE	non DE	non DE	filtered out	non DE	non DE	6.74517	-0.217232	-1.1625	0.636914	0.998162	6.74517	-0.203169	-1.15122	0.646449	0.974962	6.74517	-0.014062	-1.00979	0.976959	0.997952	NA	NA	NA	NA	NA	42.192	0.274702	1.20974	0.359615	0.999	13.1776	-0.0927867	-1.06643	0.886741	0.999381
fca-mir-193a-3p	non DE	non DE	non DE	non DE	non DE	non DE	2282.4	-0.0815662	-1.05817	0.611773	0.998162	2282.4	-0.307697	-1.23773	0.0554881	0.738572	2282.4	0.226131	1.16969	0.160118	0.997952	2282.4	-0.374442	-1.29634	0.0199618	0.190885	768.993	0.11319	1.08162	0.565581	0.999	1181.76	0.0385212	1.02706	0.811336	0.999381
fca-mir-193a-5p	non DE	non DE	non DE	non DE	Upregulated	non DE	281.476	0.0763613	1.05436	0.747065	0.998162	281.476	0.156739	1.11476	0.5064	0.974962	281.476	-0.0803774	-1.05729	0.735026	0.997952	281.476	0.0449336	1.03164	0.849702	0.982285	146.463	0.560459	1.47474	0.0104963	0.999	227.219	0.422783	1.34051	0.115333	0.999381
fca-mir-193b-3p	non DE	non DE	non DE	filtered out	non DE	non DE	202.028	-0.156864	-1.11486	0.381007	0.998162	202.028	-0.130292	-1.09452	0.463267	0.974962	202.028	-0.0265718	-1.01859	0.883392	0.997952	NA	NA	NA	NA	NA	148.075	0.127851	1.09267	0.567778	0.999	161.158	0.0303538	1.02126	0.892969	0.999381
fca-mir-193b-5p	non DE	non DE	non DE	filtered out	non DE	non DE	67.1217	0.0631762	1.04476	0.75662	0.998162	67.1217	0.253581	1.19216	0.201256	0.974962	67.1217	-0.190405	-1.14108	0.356198	0.997952	NA	NA	NA	NA	NA	35.1607	-0.357968	-1.28162	0.218956	0.999	41.3409	0.0808265	1.05762	0.788618	0.999381
fca-mir-194-5p	non DE	non DE	non DE	filtered out	non DE	non DE	8.39987	-0.0974852	-1.06991	0.806676	0.998162	8.39987	-0.218594	-1.1636	0.574118	0.974962	8.39987	0.121109	1.08757	0.775452	0.997952	NA	NA	NA	NA	NA	63.5822	0.00629528	1.00437	0.983395	0.999	23.8127	0.378697	1.30017	0.532621	0.999381
fca-mir-195-3p	non DE	non DE	non DE	filtered out	non DE	non DE	114.317	-0.209593	-1.15636	0.269318	0.998162	114.317	-0.0825847	-1.05891	0.65792	0.978657	114.317	-0.127008	-1.09203	0.510576	0.997952	NA	NA	NA	NA	NA	25.7973	-0.27649	-1.21124	0.31244	0.999	48.831	-0.171725	-1.1264	0.604206	0.999381
fca-mir-195-5p	non DE	non DE	non DE	non DE	non DE	non DE	41592.6	0.141339	1.10293	0.297151	0.998162	41592.6	0.197559	1.14676	0.145016	0.951527	41592.6	-0.0562197	-1.03974	0.678384	0.997952	41592.6	0.162211	1.119	0.231503	0.637827	13597.7	0.0320369	1.02245	0.858161	0.999	19608.7	0.130256	1.09449	0.51399	0.999381
fca-mir-196a-5p	non DE	non DE	Downregulated	non DE	non DE	non DE	920.446	-0.809096	-1.75211	0.291372	0.998162	920.446	0.898159	1.86369	0.241163	0.974962	920.446	-1.70725	-3.26538	0.0259805	0.997952	920.446	0.192353	1.14263	0.801852	0.968778	160.781	0.000663313	1.00046	0.998773	0.999	464.545	0.0890457	1.06367	0.868488	0.999381
fca-mir-196b-3p	non DE	non DE	non DE	filtered out	non DE	filtered out	0.0300095	0.298656	1.23	0.944364	0.998162	0.0300095	-0.0136835	-1.00953	0.997449	0.999288	0.0300095	0.312311	1.24169	0.941825	0.997952	NA	NA	NA	NA	NA	0.125625	1.05053	2.07128	0.739613	0.999	NA	NA	NA	NA	NA
fca-mir-196b-5p	non DE	non DE	non DE	non DE	non DE	non DE	494.955	-0.518586	-1.43255	0.547673	0.998162	494.955	1.06375	2.09035	0.217075	0.974962	494.955	-1.58233	-2.99453	0.0665367	0.997952	494.955	-0.189501	-1.14037	0.826069	0.979756	62.5743	0.0307418	1.02154	0.941642	0.999	189.295	0.315113	1.24411	0.617586	0.999381
fca-mir-197-3p	non DE	non DE	non DE	filtered out	non DE	non DE	65.558	-0.324173	-1.25195	0.143103	0.998162	65.558	-0.0277197	-1.0194	0.8972	0.999288	65.558	-0.296453	-1.22812	0.189066	0.997952	NA	NA	NA	NA	NA	26.4979	0.447821	1.36398	0.132178	0.999	43.5888	-0.00134164	-1.00093	0.996614	0.999381
fca-mir-197-5p	non DE	non DE	non DE	filtered out	non DE	non DE	0.875569	-0.90612	-1.874	0.511207	0.998162	0.875569	0.953693	1.93682	0.402217	0.974962	0.875569	-1.85981	-3.62959	0.169515	0.997952	NA	NA	NA	NA	NA	0.367661	2.23398	4.70428	0.376971	0.999	0.796676	-0.100888	-1.07243	0.950242	0.999381
fca-mir-199a-3p	non DE	non DE	non DE	non DE	non DE	non DE	69913.1	-0.107251	-1.07717	0.522296	0.998162	69913.1	-0.119212	-1.08614	0.476972	0.974962	69913.1	0.0119611	1.00833	0.943118	0.997952	69913.1	-0.0278771	-1.01951	0.86792	0.982285	7780.13	0.0876141	1.06261	0.668168	0.999	14966.6	0.113354	1.08174	0.660197	0.999381
fca-mir-199a-5p	non DE	non DE	non DE	non DE	non DE	non DE	14647.1	-0.164833	-1.12104	0.224392	0.998162	14647.1	-0.153408	-1.11219	0.258082	0.974962	14647.1	-0.0114253	-1.00795	0.932909	0.997952	14647.1	-0.0568407	-1.04019	0.675248	0.918471	1791.53	0.174707	1.12873	0.36527	0.999	3213.28	0.145467	1.10609	0.489376	0.999381
fca-mir-199b-3p	non DE	non DE	non DE	non DE	non DE	non DE	69913.1	-0.107251	-1.07717	0.522296	0.998162	69913.1	-0.119212	-1.08614	0.476972	0.974962	69913.1	0.0119611	1.00833	0.943118	0.997952	69913.1	-0.0278771	-1.01951	0.86792	0.982285	7780.13	0.0876141	1.06261	0.668168	0.999	14966.6	0.113354	1.08174	0.660197	0.999381
fca-mir-199b-5p	non DE	non DE	non DE	filtered out	non DE	non DE	222.695	-0.269278	-1.2052	0.257889	0.998162	222.695	-0.268775	-1.20478	0.256744	0.974962	222.695	-0.00050285	-1.00035	0.998328	0.999157	NA	NA	NA	NA	NA	38.7165	0.125123	1.0906	0.740507	0.999	54.8077	0.197776	1.14693	0.561651	0.999381
fca-mir-19a-3p	non DE	non DE	non DE	Upregulated	non DE	non DE	378.417	0.41712	1.33526	0.00357895	0.504632	378.417	0.380581	1.30187	0.00754118	0.366385	378.417	0.0365391	1.02565	0.799206	0.997952	378.417	0.558413	1.47265	9.4695e-05	0.0144883	259.58	-0.293514	-1.22562	0.134414	0.999	431.831	0.110884	1.07989	0.713696	0.999381
fca-mir-19a-5p	non DE	non DE	non DE	filtered out	non DE	non DE	0.482188	0.473765	1.38873	0.794354	0.998162	0.482188	-0.334745	-1.26115	0.856123	0.998592	0.482188	0.808505	1.7514	0.669245	0.997952	NA	NA	NA	NA	NA	0.494357	-1.11444	-2.16512	0.504605	0.999	0.105585	-0.190529	-1.14118	0.951933	0.999381
fca-mir-19b-3p	non DE	non DE	non DE	non DE	non DE	non DE	379.344	0.102535	1.07366	0.433545	0.998162	379.344	0.250723	1.1898	0.0528116	0.738572	379.344	-0.148188	-1.10818	0.260522	0.997952	379.344	0.360573	1.28394	0.0056687	0.0963679	173.664	-0.0857307	-1.06123	0.580408	0.999	296.383	0.403187	1.32243	0.210212	0.999381
fca-mir-19b-5p	non DE	non DE	non DE	filtered out	non DE	non DE	3.14314	1.33734	2.52685	0.0811478	0.998162	3.14314	0.557386	1.4716	0.48156	0.974962	3.14314	0.779956	1.71708	0.30936	0.997952	NA	NA	NA	NA	NA	1.65083	0.745395	1.67643	0.453095	0.999	2.55712	-1.63136	-3.09805	0.0841796	0.999381
fca-mir-200a-3p	non DE	Downregulated	Upregulated	filtered out	non DE	non DE	7.20845	-0.118209	-1.08539	0.813197	0.998162	7.20845	-1.66166	-3.1638	0.00343956	0.290986	7.20845	1.54345	2.9149	0.00902975	0.997952	NA	NA	NA	NA	NA	43.5534	0.232518	1.17488	0.50869	0.999	61.2606	0.165585	1.12162	0.809753	0.999381
fca-mir-200a-5p	non DE	non DE	non DE	filtered out	non DE	non DE	0.40895	2.07695	4.21914	0.309947	0.998162	0.40895	1.15311	2.22393	0.580115	0.974962	0.40895	0.923834	1.89715	0.651089	0.997952	NA	NA	NA	NA	NA	3.10574	-0.456586	-1.37229	0.553779	0.999	4.90714	-0.683425	-1.60595	0.503169	0.999381
fca-mir-200b-3p	non DE	non DE	non DE	filtered out	non DE	non DE	7.3543	0.653613	1.5731	0.239877	0.998162	7.3543	-0.504186	-1.41832	0.390613	0.974962	7.3543	1.1578	2.23117	0.0507467	0.997952	NA	NA	NA	NA	NA	46.1106	-0.0274471	-1.01921	0.917331	0.999	72.2391	0.239875	1.18089	0.71379	0.999381
fca-mir-200b-5p	non DE	non DE	non DE	filtered out	non DE	non DE	0.568181	0.604618	1.52058	0.707183	0.998162	0.568181	-0.681542	-1.60385	0.688852	0.979969	0.568181	1.28615	2.43877	0.45661	0.997952	NA	NA	NA	NA	NA	9.7634	-0.149947	-1.10953	0.787403	0.999	12.7883	-0.0357266	-1.02507	0.964874	0.999381
fca-mir-200c-3p	non DE	non DE	non DE	filtered out	non DE	non DE	36.9069	0.192774	1.14296	0.607539	0.998162	36.9069	0.138083	1.10044	0.711044	0.989381	36.9069	0.0546917	1.03864	0.885224	0.997952	NA	NA	NA	NA	NA	52.8081	0.215921	1.16145	0.49315	0.999	26.7408	0.274992	1.20999	0.589204	0.999381
fca-mir-202-3p	non DE	non DE	non DE	non DE	non DE	non DE	1847.46	0.0438675	1.03087	0.883051	0.998162	1847.46	0.107461	1.07733	0.718495	0.99521	1847.46	-0.0635927	-1.04507	0.831185	0.997952	1847.46	-0.286535	-1.21971	0.336871	0.757149	4994.04	-0.0228233	-1.01595	0.902698	0.999	7071.65	-0.0267831	-1.01874	0.939929	0.999381
fca-mir-202-5p	non DE	non DE	non DE	non DE	non DE	non DE	3164.98	-0.264779	-1.20145	0.306058	0.998162	3164.98	-0.222104	-1.16643	0.39045	0.974962	3164.98	-0.0426748	-1.03002	0.869029	0.997952	3164.98	-0.0603057	-1.04269	0.815654	0.974961	11677.7	-0.0954718	-1.06841	0.668343	0.999	19277	0.178034	1.13134	0.590521	0.999381
fca-mir-203-3p	non DE	non DE	non DE	filtered out	non DE	non DE	36.8469	0.410057	1.32874	0.0913696	0.998162	36.8469	0.18858	1.13964	0.43486	0.974962	36.8469	0.221478	1.16593	0.371816	0.997952	NA	NA	NA	NA	NA	377.79	0.0857017	1.0612	0.693277	0.999	240.851	-0.0747448	-1.05317	0.767414	0.999381
fca-mir-203-5p	non DE	non DE	non DE	filtered out	non DE	non DE	0.222759	0.875751	1.83496	0.76098	0.998162	0.222759	-0.0136656	-1.00952	0.996213	0.999288	0.222759	0.889406	1.85241	0.757369	0.997952	NA	NA	NA	NA	NA	0.960049	1.5972	3.02556	0.245673	0.999	0.861669	-0.553711	-1.46786	0.684451	0.999381
fca-mir-204-3p	non DE	non DE	non DE	filtered out	non DE	non DE	16.5974	0.0887912	1.06348	0.807649	0.998162	16.5974	-0.0719765	-1.05116	0.841845	0.998592	16.5974	0.160768	1.11788	0.670203	0.997952	NA	NA	NA	NA	NA	97.6441	0.19684	1.14619	0.436019	0.999	130.985	-0.238153	-1.17948	0.559911	0.999381
fca-mir-204-5p	non DE	non DE	non DE	non DE	non DE	non DE	495.125	-0.14532	-1.10598	0.601813	0.998162	495.125	-0.246309	-1.18617	0.376071	0.974962	495.125	0.10099	1.07251	0.717542	0.997952	495.125	-0.307014	-1.23714	0.270903	0.668519	2364.1	0.0275483	1.01928	0.884241	0.999	2922.13	-0.106091	-1.07631	0.82297	0.999381
fca-mir-205-3p	non DE	non DE	non DE	filtered out	non DE	non DE	0.036979	0.298656	1.23	0.944364	0.998162	0.036979	-0.0136835	-1.00953	0.997449	0.999288	0.036979	0.312311	1.24169	0.941825	0.997952	NA	NA	NA	NA	NA	1.12289	0.394463	1.31445	0.762101	0.999	3.1036	-0.305799	-1.2361	0.666404	0.999381
fca-mir-205-5p	non DE	non DE	non DE	filtered out	non DE	non DE	2.08538	-0.573903	-1.48855	0.575911	0.998162	2.08538	0.523687	1.43763	0.556093	0.974962	2.08538	-1.09759	-2.13997	0.285741	0.997952	NA	NA	NA	NA	NA	16.1268	-0.403824	-1.32301	0.284354	0.999	35.4717	0.00592657	1.00412	0.988849	0.999381
fca-mir-208a-3p	filtered out	filtered out	filtered out	filtered out	non DE	non DE	NA	NA	NA	NA	NA	NA	NA	NA	NA	NA	NA	NA	NA	NA	NA	NA	NA	NA	NA	NA	22.6674	0.0126681	1.00882	0.975859	0.999	54.6742	-0.0671923	-1.04768	0.787166	0.999381
fca-mir-20a-3p	non DE	non DE	non DE	non DE	non DE	non DE	412.171	-0.0165014	-1.0115	0.870784	0.998162	412.171	-0.0819225	-1.05843	0.415093	0.974962	412.171	0.0654212	1.04639	0.526407	0.997952	412.171	0.00317752	1.0022	0.975082	0.982285	100.809	-0.0883904	-1.06318	0.648499	0.999	185.139	-0.308583	-1.23849	0.28326	0.999381
fca-mir-20a-5p	non DE	non DE	non DE	non DE	non DE	non DE	13946.2	0.0148736	1.01036	0.890668	0.998162	13946.2	0.0186121	1.01298	0.86339	0.998592	13946.2	-0.00373847	-1.00259	0.972449	0.997952	13946.2	0.0210448	1.01469	0.845806	0.982285	13389.9	0.0605773	1.04288	0.578134	0.999	15394.6	-0.109149	-1.07859	0.574046	0.999381
fca-mir-20b-5p	non DE	non DE	non DE	non DE	non DE	non DE	484.719	0.231794	1.17429	0.253524	0.998162	484.719	0.324248	1.25201	0.109152	0.871947	484.719	-0.0924529	-1.06618	0.649285	0.997952	484.719	0.242555	1.18309	0.232506	0.637827	1140.86	0.101808	1.07312	0.536991	0.999	1680.51	-0.0660055	-1.04681	0.800063	0.999381
fca-mir-211-3p	non DE	non DE	non DE	filtered out	non DE	filtered out	0.32909	0.373595	1.29558	0.861482	0.998162	0.32909	-0.515824	-1.42981	0.80962	0.998592	0.32909	0.88941	1.85242	0.681532	0.997952	NA	NA	NA	NA	NA	0.115157	-0.103616	-1.07446	0.973848	0.999	NA	NA	NA	NA	NA
fca-mir-2114-5p	non DE	non DE	non DE	non DE	non DE	non DE	306.023	0.0367418	1.02579	0.823669	0.998162	306.023	-0.121837	-1.08812	0.458743	0.974962	306.023	0.158579	1.11619	0.340856	0.997952	306.023	-0.146628	-1.10698	0.3767	0.757149	603.51	0.0975633	1.06996	0.525817	0.999	1315.06	0.209031	1.15591	0.429826	0.999381
fca-mir-211-5p	non DE	non DE	non DE	filtered out	non DE	non DE	72.6618	-0.0326937	-1.02292	0.921279	0.998162	72.6618	-0.225548	-1.16922	0.494478	0.974962	72.6618	0.192855	1.14302	0.564272	0.997952	NA	NA	NA	NA	NA	21.211	0.354987	1.27897	0.277794	0.999	27.6314	-0.0638236	-1.04523	0.880382	0.999381
fca-mir-21-3p	non DE	non DE	non DE	filtered out	non DE	non DE	107.676	-0.163944	-1.12035	0.514026	0.998162	107.676	-0.214794	-1.16054	0.389761	0.974962	107.676	0.0508506	1.03588	0.841588	0.997952	NA	NA	NA	NA	NA	101.39	-0.0749377	-1.05332	0.752204	0.999	145.131	-0.311093	-1.24065	0.114706	0.999381
fca-mir-214-3p	non DE	non DE	non DE	non DE	non DE	non DE	9775.18	-0.179734	-1.13267	0.274658	0.998162	9775.18	-0.101074	-1.07257	0.538914	0.974962	9775.18	-0.0786596	-1.05604	0.632688	0.997952	9775.18	-0.236839	-1.17841	0.150062	0.546653	1241.77	0.354833	1.27884	0.140357	0.999	1944.39	0.0316208	1.02216	0.884595	0.999381
fca-mir-214-5p	non DE	non DE	non DE	filtered out	non DE	non DE	43.4492	-0.324131	-1.25191	0.229825	0.998162	43.4492	-0.072161	-1.05129	0.782708	0.998592	43.4492	-0.25197	-1.19083	0.361332	0.997952	NA	NA	NA	NA	NA	6.92335	-0.547892	-1.46195	0.323559	0.999	10.0759	0.00425782	1.00296	0.99205	0.999381
fca-mir-21-5p	non DE	non DE	non DE	non DE	non DE	non DE	14964	-0.146491	-1.10687	0.244505	0.998162	14964	-0.0306341	-1.02146	0.807661	0.998592	14964	-0.115857	-1.08362	0.357494	0.997952	14964	0.163029	1.11964	0.195187	0.58556	15815.4	-0.0614842	-1.04354	0.70588	0.999	18249.1	0.0416263	1.02927	0.813785	0.999381
fca-mir-216a-3p	non DE	non DE	non DE	filtered out	non DE	non DE	0.349028	-1.30264	-2.46679	0.532055	0.998162	0.349028	-1.0379	-2.05324	0.618569	0.974962	0.349028	-0.264743	-1.20142	0.902565	0.997952	NA	NA	NA	NA	NA	1.30626	0.226055	1.16963	0.866229	0.999	2.90522	-0.373824	-1.29578	0.715012	0.999381
fca-mir-216a-5p	non DE	non DE	non DE	filtered out	non DE	non DE	15.1118	0.417643	1.33574	0.344829	0.998162	15.1118	-0.106378	-1.07652	0.812036	0.998592	15.1118	0.524021	1.43796	0.250495	0.997952	NA	NA	NA	NA	NA	39.2677	-0.46893	-1.38408	0.228802	0.999	92.8878	0.160942	1.11802	0.814001	0.999381
fca-mir-216b-3p	non DE	non DE	non DE	filtered out	non DE	non DE	1.07821	-0.350271	-1.2748	0.760271	0.998162	1.07821	-0.266541	-1.20292	0.806948	0.998592	1.07821	-0.0837305	-1.05975	0.945385	0.997952	NA	NA	NA	NA	NA	3.76204	-0.278892	-1.21326	0.667619	0.999	7.41212	-0.327772	-1.25507	0.713826	0.999381
fca-mir-216b-5p	non DE	non DE	non DE	filtered out	non DE	non DE	31.1007	-0.0671296	-1.04763	0.859785	0.998162	31.1007	-0.0619806	-1.0439	0.869039	0.999288	31.1007	-0.00514864	-1.00358	0.989358	0.998803	NA	NA	NA	NA	NA	152.348	-0.056637	-1.04004	0.869088	0.999	445.38	0.0131012	1.00912	0.983869	0.999381
fca-mir-218-1-3p	non DE	non DE	non DE	filtered out	non DE	non DE	0.351757	1.7728	3.41716	0.387313	0.998162	0.351757	-0.0136628	-1.00952	0.994856	0.999288	0.351757	1.78645	3.44966	0.383668	0.997952	NA	NA	NA	NA	NA	0.315933	-0.449965	-1.36601	0.842461	0.999	0.257315	-1.30821	-2.47634	0.664876	0.999381
fca-mir-218-2-3p	non DE	non DE	non DE	filtered out	non DE	non DE	0.0851742	0.875697	1.83489	0.837868	0.998162	0.0851742	1.70433	3.25877	0.69038	0.979969	0.0851742	-0.828614	-1.77598	0.846438	0.997952	NA	NA	NA	NA	NA	0.79919	0.303033	1.23374	0.861138	0.999	0.815906	1.12437	2.18007	0.446482	0.999381
fca-mir-218-5p	non DE	non DE	non DE	filtered out	non DE	non DE	36.6106	0.181334	1.13393	0.498066	0.998162	36.6106	0.125347	1.09077	0.634678	0.974962	36.6106	0.0559869	1.03957	0.837424	0.997952	NA	NA	NA	NA	NA	47.2491	0.0851924	1.06083	0.708357	0.999	63.3206	0.0619987	1.04391	0.874767	0.999381
fca-mir-219a-3p	non DE	non DE	non DE	filtered out	non DE	non DE	6.47577	-0.289719	-1.2224	0.564448	0.998162	6.47577	-0.279661	-1.21391	0.564967	0.974962	6.47577	-0.0100578	-1.007	0.984894	0.997952	NA	NA	NA	NA	NA	4.36949	-0.876673	-1.83614	0.164241	0.999	7.30672	-0.510018	-1.42407	0.381025	0.999381
fca-mir-219a-5p	non DE	non DE	non DE	filtered out	non DE	non DE	7.85662	0.232176	1.1746	0.619747	0.998162	7.85662	0.527862	1.44179	0.22838	0.974962	7.85662	-0.295687	-1.22747	0.528585	0.997952	NA	NA	NA	NA	NA	1.46628	0.246691	1.18648	0.837546	0.999	2.92387	0.0420734	1.02959	0.957783	0.999381
fca-mir-221-3p	non DE	non DE	non DE	non DE	non DE	non DE	395.612	-0.102095	-1.07333	0.597226	0.998162	395.612	-0.00972433	-1.00676	0.959694	0.999288	395.612	-0.0923705	-1.06612	0.634071	0.997952	395.612	-0.258571	-1.19629	0.182249	0.580917	228.562	0.15699	1.11496	0.367999	0.999	393.502	-0.430823	-1.348	0.146457	0.999381
fca-mir-22-3p	non DE	non DE	non DE	non DE	non DE	non DE	9339.41	-0.0723338	-1.05142	0.719046	0.998162	9339.41	-0.113037	-1.0815	0.573967	0.974962	9339.41	0.0407031	1.02861	0.839615	0.997952	9339.41	-0.360637	-1.28399	0.0729431	0.36001	13913.6	-0.0504809	-1.03561	0.664581	0.999	13594	-0.10792	-1.07767	0.756363	0.999381
fca-mir-22-5p	non DE	non DE	non DE	filtered out	non DE	non DE	61.7549	-0.02716	-1.019	0.914736	0.998162	61.7549	0.019706	1.01375	0.937219	0.999288	61.7549	-0.0468658	-1.03302	0.855639	0.997952	NA	NA	NA	NA	NA	140.318	-0.24083	-1.18167	0.0760032	0.999	131.033	-0.0423606	-1.0298	0.900966	0.999381
fca-mir-23a-3p	non DE	non DE	non DE	non DE	non DE	non DE	10755.4	-0.0810788	-1.05781	0.489934	0.998162	10755.4	-0.252981	-1.19167	0.0311991	0.694589	10755.4	0.171903	1.12654	0.143506	0.997952	10755.4	-0.234803	-1.17675	0.0456297	0.279254	8610.84	-0.0418654	-1.02944	0.785255	0.999	7819.29	-0.172527	-1.12703	0.538644	0.999381
fca-mir-23a-5p	non DE	non DE	non DE	filtered out	non DE	non DE	2.78367	-0.541826	-1.45581	0.444677	0.998162	2.78367	0.133823	1.0972	0.829914	0.998592	2.78367	-0.675648	-1.59731	0.354465	0.997952	NA	NA	NA	NA	NA	1.85474	0.485354	1.39993	0.647109	0.999	2.38893	0.637977	1.55615	0.444877	0.999381
fca-mir-23b-3p	non DE	non DE	non DE	non DE	non DE	non DE	12433.7	-0.151751	-1.11092	0.0822023	0.998162	12433.7	-0.226267	-1.1698	0.00952774	0.366385	12433.7	0.0745165	1.05301	0.393862	0.997952	12433.7	-0.228337	-1.17148	0.00894076	0.113995	6877.07	-0.0633416	-1.04488	0.70265	0.999	6219.8	-0.190823	-1.14141	0.42281	0.999381
fca-mir-23b-5p	Downregulated	Downregulated	non DE	filtered out	non DE	non DE	14.5153	-1.12199	-2.17647	0.000807958	0.247674	14.5153	-0.894499	-1.85896	0.00433458	0.305588	14.5153	-0.227492	-1.1708	0.53057	0.997952	NA	NA	NA	NA	NA	8.33416	0.109706	1.07901	0.813443	0.999	11.375	-0.104812	-1.07535	0.799928	0.999381
fca-mir-24-1-5p	non DE	non DE	non DE	filtered out	non DE	non DE	90.3254	-0.0911928	-1.06525	0.562997	0.998162	90.3254	-0.173423	-1.12773	0.263093	0.974962	90.3254	0.0822301	1.05865	0.615733	0.997952	NA	NA	NA	NA	NA	72.1635	-0.0464649	-1.03273	0.850646	0.999	87.8667	0.0883976	1.06319	0.69206	0.999381
fca-mir-24-2-5p	non DE	non DE	non DE	filtered out	non DE	non DE	13.2747	-0.169798	-1.1249	0.647842	0.998162	13.2747	-0.24194	-1.18258	0.505638	0.974962	13.2747	0.0721423	1.05128	0.853504	0.997952	NA	NA	NA	NA	NA	19.0653	-0.103208	-1.07416	0.748351	0.999	18.6302	0.18671	1.13816	0.577769	0.999381
fca-mir-24-3p	non DE	non DE	non DE	non DE	non DE	non DE	5383.98	0.160528	1.1177	0.240403	0.998162	5383.98	0.116026	1.08375	0.395959	0.974962	5383.98	0.0445018	1.03133	0.744972	0.997952	5383.98	0.0949635	1.06804	0.4875	0.80269	3215.86	0.262959	1.19994	0.111369	0.999	3474.79	0.240348	1.18128	0.276613	0.999381
fca-mir-26a-1-3p	non DE	non DE	non DE	filtered out	non DE	non DE	4.70433	0.0581737	1.04115	0.914256	0.998162	4.70433	0.00776319	1.0054	0.9882	0.999288	4.70433	0.0504108	1.03556	0.928778	0.997952	NA	NA	NA	NA	NA	3.52974	-0.195821	-1.14538	0.764527	0.999	9.12727	-0.424736	-1.34233	0.388541	0.999381
fca-mir-26a-2-3p	non DE	non DE	non DE	filtered out	non DE	non DE	5.61418	-0.954327	-1.93768	0.122268	0.998162	5.61418	-0.107159	-1.0771	0.843161	0.998592	5.61418	-0.847168	-1.79897	0.184744	0.997952	NA	NA	NA	NA	NA	2.28661	-1.21448	-2.32058	0.1701	0.999	5.23461	-0.245567	-1.18556	0.723492	0.999381
fca-mir-26a-5p	non DE	non DE	non DE	non DE	non DE	non DE	341472	0.0170126	1.01186	0.804349	0.998162	341472	-0.0592528	-1.04193	0.388243	0.974962	341472	0.0762654	1.05429	0.266801	0.997952	341472	0.0603685	1.04273	0.379385	0.757149	115821	-0.00653727	-1.00454	0.947294	0.999	171150	-0.13606	-1.0989	0.547892	0.999381
fca-mir-27a-3p	non DE	non DE	non DE	non DE	non DE	non DE	26340.9	-0.0324496	-1.02275	0.703971	0.998162	26340.9	-0.162667	-1.11935	0.0567779	0.738572	26340.9	0.130218	1.09446	0.127492	0.997952	26340.9	0.0331821	1.02327	0.697624	0.921702	21295.6	0.0743407	1.05288	0.480017	0.999	22385.8	-0.127066	-1.09207	0.51866	0.999381
fca-mir-27a-5p	non DE	non DE	non DE	filtered out	non DE	non DE	19.9982	-0.456974	-1.37266	0.250463	0.998162	19.9982	-0.362475	-1.28563	0.352695	0.974962	19.9982	-0.0944988	-1.06769	0.81714	0.997952	NA	NA	NA	NA	NA	28.2722	-0.303851	-1.23444	0.44356	0.999	31.5841	0.125823	1.09113	0.713801	0.999381
fca-mir-27b-3p	non DE	non DE	non DE	non DE	non DE	non DE	19037.9	-0.113881	-1.08214	0.27594	0.998162	19037.9	-0.131383	-1.09534	0.208682	0.974962	19037.9	0.0175015	1.01221	0.86708	0.997952	19037.9	-0.0708353	-1.05032	0.498002	0.80269	8013.71	0.0632938	1.04485	0.638981	0.999	11742.8	-0.00837883	-1.00582	0.964109	0.999381
fca-mir-27b-5p	non DE	non DE	non DE	filtered out	non DE	non DE	77.5627	-0.0387802	-1.02724	0.833658	0.998162	77.5627	0.00771442	1.00536	0.965986	0.999288	77.5627	-0.0464945	-1.03275	0.805578	0.997952	NA	NA	NA	NA	NA	74.0385	0.0901537	1.06448	0.658753	0.999	97.8762	0.206317	1.15374	0.461215	0.999381
fca-mir-28-3p	non DE	non DE	non DE	non DE	non DE	non DE	2426.09	0.0146875	1.01023	0.859994	0.998162	2426.09	0.0603638	1.04273	0.467031	0.974962	2426.09	-0.0456762	-1.03217	0.584688	0.997952	2426.09	0.156866	1.11486	0.0594714	0.313763	1273.65	0.0243406	1.01701	0.834761	0.999	1203.61	0.0185973	1.01297	0.893097	0.999381
fca-mir-28-5p	non DE	non DE	non DE	non DE	non DE	non DE	8340.08	0.262615	1.19965	0.0274676	0.998162	8340.08	0.130518	1.09469	0.273074	0.974962	8340.08	0.132097	1.09589	0.267632	0.997952	8340.08	0.0777736	1.05539	0.513962	0.80269	4826.89	0.0363656	1.02553	0.646602	0.999	5698.37	0.00877862	1.0061	0.960539	0.999381
fca-mir-296-3p	non DE	non DE	non DE	filtered out	non DE	non DE	1.47195	-0.0705936	-1.05015	0.944955	0.998162	1.47195	0.58135	1.49625	0.533849	0.974962	1.47195	-0.651942	-1.57128	0.523305	0.997952	NA	NA	NA	NA	NA	140.509	0.108445	1.07807	0.52571	0.999	46.4445	0.00909389	1.00632	0.988078	0.999381
fca-mir-296-5p	non DE	non DE	non DE	filtered out	non DE	non DE	0.655018	-0.246137	-1.18603	0.873797	0.998162	0.655018	-2.05931	-4.16788	0.209886	0.974962	0.655018	1.81317	3.51413	0.294101	0.997952	NA	NA	NA	NA	NA	42.1507	0.360299	1.28369	0.136902	0.999	10.4968	0.35119	1.27561	0.557694	0.999381
fca-mir-299a-3p	non DE	non DE	non DE	non DE	non DE	non DE	260.77	-0.0490766	-1.0346	0.668135	0.998162	260.77	-0.112781	-1.08131	0.319177	0.974962	260.77	0.0637041	1.04515	0.586175	0.997952	260.77	-0.285196	-1.21858	0.0143216	0.156514	15.1317	0.222711	1.16692	0.504175	0.999	46.6969	-0.0742073	-1.05278	0.861131	0.999381
fca-mir-299a-5p	non DE	non DE	non DE	filtered out	non DE	non DE	47.2047	0.0282505	1.01977	0.906455	0.998162	47.2047	0.0279902	1.01959	0.905469	0.999288	47.2047	0.00026045	1.00018	0.999157	0.999157	NA	NA	NA	NA	NA	3.0836	0.128874	1.09344	0.86006	0.999	9.18392	-0.340807	-1.26647	0.58877	0.999381
fca-mir-29a-3p	non DE	non DE	non DE	non DE	non DE	non DE	14152.8	0.0800789	1.05708	0.617189	0.998162	14152.8	0.0277638	1.01943	0.862404	0.998592	14152.8	0.0523153	1.03693	0.744058	0.997952	14152.8	0.0791308	1.05638	0.62138	0.874379	10194.4	-0.0860065	-1.06143	0.604184	0.999	8525.44	-0.0510172	-1.036	0.836766	0.999381
fca-mir-29a-5p	non DE	non DE	non DE	filtered out	non DE	non DE	114.64	-0.372956	-1.295	0.0225334	0.953163	114.64	-0.214509	-1.16031	0.177937	0.974962	114.64	-0.158447	-1.11609	0.345724	0.997952	NA	NA	NA	NA	NA	79.1569	-0.00973264	-1.00677	0.956875	0.999	69.3955	-0.146293	-1.10672	0.544563	0.999381
fca-mir-29b-2-3p	non DE	non DE	non DE	non DE	non DE	non DE	941.588	0.0129821	1.00904	0.95333	0.998162	941.588	0.0270293	1.01891	0.902913	0.999288	941.588	-0.014047	-1.00978	0.949576	0.997952	941.588	0.0110023	1.00766	0.960457	0.982285	1464.65	-0.0426574	-1.03001	0.805846	0.999	1065.75	0.178765	1.13191	0.63913	0.999381
fca-mir-29b-2-5p	non DE	non DE	non DE	filtered out	non DE	non DE	94.8814	0.323633	1.25148	0.0824194	0.998162	94.8814	0.352192	1.2765	0.0550737	0.738572	94.8814	-0.0285589	-1.01999	0.879117	0.997952	NA	NA	NA	NA	NA	126.164	-0.204067	-1.15194	0.190279	0.999	133.176	-0.119833	-1.08661	0.802644	0.999381
fca-mir-29c-3p	non DE	non DE	non DE	non DE	non DE	non DE	5624.61	0.0623118	1.04414	0.693019	0.998162	5624.61	0.0347705	1.02439	0.8256	0.998592	5624.61	0.0275414	1.01927	0.861549	0.997952	5624.61	0.102438	1.07359	0.516391	0.80269	10004	-0.14834	-1.10829	0.442426	0.999	6689.49	0.0221033	1.01544	0.966609	0.999381
fca-mir-29c-5p	non DE	non DE	non DE	filtered out	non DE	non DE	66.1005	-0.193367	-1.14343	0.308981	0.998162	66.1005	-0.288787	-1.22161	0.123121	0.94691	66.1005	0.0954196	1.06838	0.629204	0.997952	NA	NA	NA	NA	NA	94.4493	-0.370742	-1.29302	0.086878	0.999	104.352	-0.257951	-1.19578	0.559558	0.999381
fca-mir-301a-3p	non DE	non DE	non DE	filtered out	non DE	non DE	168.643	0.283066	1.21678	0.132771	0.998162	168.643	0.199676	1.14844	0.286386	0.974962	168.643	0.0833904	1.05951	0.660173	0.997952	NA	NA	NA	NA	NA	418.092	0.156102	1.11427	0.287859	0.999	214.048	-0.080737	-1.05756	0.875891	0.999381
fca-mir-301a-5p	non DE	non DE	non DE	filtered out	non DE	filtered out	0.159652	-0.278401	-1.21285	0.938205	0.998162	0.159652	-0.0136677	-1.00952	0.996963	0.999288	0.159652	-0.264747	-1.20143	0.94123	0.997952	NA	NA	NA	NA	NA	0.200238	-0.720888	-1.6482	0.811422	0.999	NA	NA	NA	NA	NA
fca-mir-3065-3p	non DE	non DE	non DE	filtered out	non DE	non DE	0.0958112	0.875724	1.83493	0.837863	0.998162	0.0958112	-0.0136888	-1.00953	0.997448	0.999288	0.0958112	0.889378	1.85238	0.835371	0.997952	NA	NA	NA	NA	NA	0.260806	-1.35338	-2.5551	0.622426	0.999	0.671816	1.52171	2.87132	0.347902	0.999381
fca-mir-3065-5p	non DE	non DE	non DE	filtered out	non DE	non DE	1.73558	0.322517	1.25051	0.734338	0.998162	1.73558	-0.483965	-1.39858	0.629705	0.974962	1.73558	0.806481	1.74894	0.439715	0.997952	NA	NA	NA	NA	NA	5.57874	0.343565	1.26889	0.585304	0.999	11.5263	-0.0839703	-1.05993	0.861863	0.999381
fca-mir-30a-3p	non DE	non DE	non DE	non DE	non DE	non DE	641.358	0.0610559	1.04323	0.701147	0.998162	641.358	-0.0194751	-1.01359	0.902354	0.999288	641.358	0.080531	1.05741	0.614328	0.997952	641.358	0.266137	1.20258	0.0939843	0.40954	736.271	-0.204089	-1.15196	0.128863	0.999	463.937	-0.175867	-1.12964	0.396019	0.999381
fca-mir-30a-5p	non DE	non DE	non DE	non DE	non DE	non DE	3280.35	0.0369329	1.02593	0.736727	0.998162	3280.35	0.0640914	1.04543	0.559106	0.974962	3280.35	-0.0271584	-1.019	0.805029	0.997952	3280.35	0.0684945	1.04862	0.533088	0.807549	2608	0.00972048	1.00676	0.921668	0.999	1916.39	0.0180968	1.01262	0.915422	0.999381
fca-mir-30b-3p	non DE	non DE	non DE	filtered out	non DE	non DE	102.536	-0.150679	-1.11009	0.390639	0.998162	102.536	0.0271368	1.01899	0.874094	0.999288	102.536	-0.177815	-1.13117	0.319974	0.997952	NA	NA	NA	NA	NA	111.172	-0.190918	-1.14149	0.223747	0.999	158.998	-0.123402	-1.0893	0.646602	0.999381
fca-mir-30b-5p	non DE	non DE	non DE	non DE	non DE	non DE	1039.05	-0.246374	-1.18622	0.0786671	0.998162	1039.05	-0.168248	-1.12369	0.228323	0.974962	1039.05	-0.0781255	-1.05565	0.578707	0.997952	1039.05	0.0132473	1.00922	0.924561	0.982285	878.108	0.0496691	1.03503	0.701458	0.999	1068.52	0.305232	1.23562	0.147215	0.999381
fca-mir-30c-2-3p	non DE	non DE	non DE	filtered out	non DE	non DE	45.3886	0.00721549	1.00501	0.975812	0.999033	45.3886	-0.0378151	-1.02656	0.871601	0.999288	45.3886	0.0450307	1.03171	0.853984	0.997952	NA	NA	NA	NA	NA	40.0952	0.125827	1.09113	0.620705	0.999	28.1456	-0.205958	-1.15345	0.488012	0.999381
fca-mir-30c-2-5p	non DE	non DE	non DE	Upregulated	non DE	non DE	559.947	-0.122965	-1.08897	0.49803	0.998162	559.947	0.0813728	1.05802	0.65228	0.974962	559.947	-0.204338	-1.15216	0.261748	0.997952	559.947	0.51944	1.4334	0.0040116	0.0963679	453.506	0.00622544	1.00432	0.961146	0.999	592.306	0.224994	1.16877	0.234546	0.999381
fca-mir-30e-3p	non DE	non DE	non DE	non DE	non DE	non DE	4388.35	0.0153963	1.01073	0.900917	0.998162	4388.35	0.0696564	1.04947	0.572909	0.974962	4388.35	-0.05426	-1.03833	0.661114	0.997952	4388.35	0.294503	1.22646	0.0171897	0.175335	3208.76	-0.340114	-1.26586	0.0440021	0.999	4516.33	-0.204342	-1.15216	0.35121	0.999381
fca-mir-30e-5p	non DE	non DE	non DE	non DE	non DE	non DE	14385.7	-0.0841089	-1.06003	0.205754	0.998162	14385.7	-0.0321486	-1.02253	0.628334	0.974962	14385.7	-0.0519603	-1.03667	0.434904	0.997952	14385.7	-0.0164853	-1.01149	0.804149	0.968778	11804.7	0.0532504	1.0376	0.578963	0.999	13836.9	0.0201667	1.01408	0.868977	0.999381
fca-mir-3120-3p	non DE	non DE	non DE	filtered out	non DE	non DE	11.6824	0.290383	1.22297	0.493869	0.998162	11.6824	-0.328345	-1.25557	0.450157	0.974962	11.6824	0.618728	1.53552	0.168133	0.997952	NA	NA	NA	NA	NA	9.13817	-0.0151279	-1.01054	0.977107	0.999	13.0654	-0.125757	-1.09108	0.805563	0.999381
fca-mir-31-3p	non DE	non DE	non DE	filtered out	non DE	non DE	25.3132	-0.194933	-1.14467	0.446321	0.998162	25.3132	0.171546	1.12626	0.471331	0.974962	25.3132	-0.366479	-1.2892	0.162992	0.997952	NA	NA	NA	NA	NA	14.9234	0.189071	1.14003	0.649715	0.999	32.2166	-0.20392	-1.15182	0.494847	0.999381
fca-mir-31-5p	non DE	non DE	non DE	non DE	non DE	non DE	15521.9	0.332477	1.25917	0.0208125	0.953163	15521.9	0.146444	1.10684	0.308618	0.974962	15521.9	0.186034	1.13763	0.195982	0.997952	15521.9	0.19916	1.14803	0.166242	0.565222	12382.3	-0.01796	-1.01253	0.937932	0.999	24641.2	-0.0856389	-1.06116	0.730342	0.999381
fca-mir-320a-3p	non DE	non DE	non DE	non DE	non DE	non DE	8383.17	-0.219634	-1.16444	0.260838	0.998162	8383.17	-0.263224	-1.20016	0.177739	0.974962	8383.17	0.0435905	1.03068	0.823461	0.997952	8383.17	-0.34139	-1.26698	0.0805492	0.373456	2359.81	-0.0467483	-1.03293	0.778158	0.999	3629.85	-0.0941447	-1.06743	0.721582	0.999381
fca-mir-320a-5p	non DE	non DE	non DE	filtered out	non DE	non DE	1.70942	0.557904	1.47213	0.551646	0.998162	1.70942	1.15287	2.22356	0.184426	0.974962	1.70942	-0.594963	-1.51043	0.507789	0.997952	NA	NA	NA	NA	NA	0.541212	-1.25632	-2.38886	0.536716	0.999	1.52406	-0.740352	-1.67058	0.56232	0.999381
fca-mir-323a-3p	non DE	non DE	non DE	filtered out	non DE	non DE	83.0913	0.115245	1.08316	0.459659	0.998162	83.0913	0.0360164	1.02528	0.814104	0.998592	83.0913	0.0792291	1.05645	0.621607	0.997952	NA	NA	NA	NA	NA	63.8102	0.151283	1.11056	0.601337	0.999	56.2664	0.252477	1.19125	0.652153	0.999381
fca-mir-323a-5p	non DE	non DE	non DE	filtered out	non DE	non DE	6.75421	0.631704	1.54939	0.207019	0.998162	6.75421	0.517348	1.43132	0.294608	0.974962	6.75421	0.114357	1.08249	0.819872	0.997952	NA	NA	NA	NA	NA	3.88677	0.656537	1.57629	0.293432	0.999	4.53429	-0.512581	-1.4266	0.490561	0.999381
fca-mir-323b-3p	non DE	non DE	non DE	filtered out	non DE	non DE	80.3294	-0.150619	-1.11005	0.389615	0.998162	80.3294	-0.0459045	-1.03233	0.787459	0.998592	80.3294	-0.104714	-1.07528	0.56065	0.997952	NA	NA	NA	NA	NA	31.6015	-0.293254	-1.2254	0.316868	0.999	28.2842	0.0814084	1.05805	0.839009	0.999381
fca-mir-323b-5p	non DE	non DE	non DE	filtered out	non DE	non DE	0.200519	-0.77105	-1.70651	0.79369	0.998162	0.200519	0.0881016	1.06297	0.976145	0.999288	0.200519	-0.85915	-1.81397	0.771962	0.997952	NA	NA	NA	NA	NA	0.226075	-1.15919	-2.23332	0.69059	0.999	0.439933	0.379343	1.30075	0.867306	0.999381
fca-mir-32-5p	non DE	non DE	non DE	filtered out	non DE	non DE	24.984	0.0550567	1.0389	0.838319	0.998162	24.984	-0.207242	-1.15448	0.440574	0.974962	24.984	0.262299	1.19939	0.353896	0.997952	NA	NA	NA	NA	NA	47.1471	-0.0637619	-1.04519	0.760172	0.999	60.3451	0.0625595	1.04432	0.86858	0.999381
fca-mir-328-3p	non DE	non DE	non DE	filtered out	non DE	non DE	27.0486	-0.260924	-1.19825	0.452046	0.998162	27.0486	-0.341981	-1.2675	0.318927	0.974962	27.0486	0.0810567	1.05779	0.820575	0.997952	NA	NA	NA	NA	NA	13.175	0.487826	1.40233	0.151009	0.999	6.21776	0.462357	1.37779	0.398511	0.999381
fca-mir-328-5p	non DE	non DE	non DE	filtered out	non DE	non DE	0.701903	2.35589	5.1191	0.0970949	0.998162	0.701903	0.0449854	1.03167	0.977675	0.999288	0.701903	2.3109	4.96193	0.113513	0.997952	NA	NA	NA	NA	NA	0.449581	1.62622	3.08702	0.384226	0.999	0.156184	-0.750854	-1.68279	0.812116	0.999381
fca-mir-330-3p	non DE	non DE	non DE	filtered out	non DE	non DE	124.153	-0.00943678	-1.00656	0.959824	0.998162	124.153	-0.0818687	-1.05839	0.659463	0.978657	124.153	0.072432	1.05149	0.703764	0.997952	NA	NA	NA	NA	NA	34.3538	0.031823	1.0223	0.905621	0.999	31.8505	-0.555122	-1.46929	0.0690232	0.999381
fca-mir-330-5p	non DE	non DE	non DE	filtered out	non DE	non DE	27.2457	-0.0737574	-1.05245	0.773509	0.998162	27.2457	0.051245	1.03616	0.835267	0.998592	27.2457	-0.125002	-1.09051	0.636346	0.997952	NA	NA	NA	NA	NA	8.78013	-0.845446	-1.79682	0.0534824	0.999	9.3272	0.192276	1.14256	0.661769	0.999381
fca-mir-331-3p	non DE	non DE	non DE	filtered out	non DE	non DE	185.151	-0.456679	-1.37238	0.00117103	0.247674	185.151	-0.207538	-1.15472	0.129971	0.951527	185.151	-0.249142	-1.1885	0.083271	0.997952	NA	NA	NA	NA	NA	165.095	0.126011	1.09127	0.620588	0.999	207.194	-0.110363	-1.0795	0.608619	0.999381
fca-mir-331-5p	non DE	non DE	non DE	non DE	non DE	non DE	300.717	0.00182139	1.00126	0.98621	0.999033	300.717	0.0733596	1.05216	0.478261	0.974962	300.717	-0.0715382	-1.05084	0.504581	0.997952	300.717	0.17603	1.12977	0.0932416	0.40954	224.965	0.00264998	1.00184	0.984598	0.999	362.358	0.0723601	1.05144	0.748898	0.999381
fca-mir-335-3p	non DE	non DE	non DE	filtered out	non DE	non DE	0.308209	-1.57886	-2.98733	0.414946	0.998162	0.308209	-0.724819	-1.65269	0.707789	0.988101	0.308209	-0.854038	-1.80755	0.67533	0.997952	NA	NA	NA	NA	NA	9.20122	-0.505793	-1.4199	0.219655	0.999	7.85697	0.700092	1.62461	0.188203	0.999381
fca-mir-335-5p	non DE	non DE	non DE	Upregulated	non DE	non DE	1584.13	0.14263	1.10392	0.521534	0.998162	1584.13	0.251125	1.19014	0.258664	0.974962	1584.13	-0.108495	-1.0781	0.62603	0.997952	1584.13	0.64833	1.56735	0.00354376	0.0963679	4895.04	-0.39847	-1.31811	0.126949	0.999	4214.71	-0.0435451	-1.03064	0.859447	0.999381
fca-mir-337-5p	non DE	non DE	non DE	filtered out	non DE	non DE	97.9907	-0.27796	-1.21248	0.303611	0.998162	97.9907	-0.350794	-1.27526	0.191798	0.974962	97.9907	0.0728342	1.05178	0.790453	0.997952	NA	NA	NA	NA	NA	11.4223	0.063393	1.04492	0.867129	0.999	39.0175	-0.198358	-1.14739	0.74433	0.999381
fca-mir-338-3p	non DE	non DE	non DE	filtered out	non DE	non DE	123.371	0.125275	1.09072	0.688268	0.998162	123.371	0.143976	1.10495	0.643319	0.974962	123.371	-0.0187009	-1.01305	0.952448	0.997952	NA	NA	NA	NA	NA	102.827	-0.212005	-1.1583	0.402386	0.999	159.773	-0.00198159	-1.00137	0.992862	0.999381
fca-mir-338-5p	non DE	non DE	non DE	filtered out	non DE	non DE	28.0442	0.00520288	1.00361	0.984978	0.999033	28.0442	-0.0518815	-1.03662	0.848354	0.998592	28.0442	0.0570846	1.04036	0.841397	0.997952	NA	NA	NA	NA	NA	25.8174	0.0521326	1.0368	0.885591	0.999	42.1456	-0.0556547	-1.03933	0.877817	0.999381
fca-mir-33a-3p	non DE	non DE	non DE	filtered out	non DE	non DE	18.9304	-0.0866739	-1.06192	0.760545	0.998162	18.9304	-0.245072	-1.18515	0.380837	0.974962	18.9304	0.158398	1.11605	0.599588	0.997952	NA	NA	NA	NA	NA	17.9057	-0.175675	-1.12949	0.56348	0.999	16.7515	-0.329543	-1.25662	0.405539	0.999381
fca-mir-33a-5p	non DE	non DE	non DE	non DE	non DE	non DE	240.134	-0.0701747	-1.04984	0.80689	0.998162	240.134	-0.056419	-1.03988	0.843806	0.998592	240.134	-0.0137554	-1.00958	0.961924	0.997952	240.134	-0.0554323	-1.03917	0.847005	0.982285	178.944	-0.110109	-1.07931	0.42868	0.999	252.241	0.23915	1.1803	0.220741	0.999381
fca-mir-33b-3p	non DE	non DE	non DE	filtered out	non DE	non DE	3.56697	0.174503	1.12858	0.777276	0.998162	3.56697	-0.801524	-1.74294	0.229337	0.974962	3.56697	0.976027	1.96704	0.161952	0.997952	NA	NA	NA	NA	NA	16.1613	-0.0263702	-1.01845	0.93517	0.999	23.6868	0.156428	1.11452	0.799254	0.999381
fca-mir-33b-5p	non DE	non DE	non DE	filtered out	non DE	non DE	115.909	0.0295026	1.02066	0.903891	0.998162	115.909	-0.190693	-1.14131	0.434262	0.974962	115.909	0.220195	1.16489	0.373514	0.997952	NA	NA	NA	NA	NA	83.7514	-0.20865	-1.15561	0.26944	0.999	93.1661	0.0245524	1.01716	0.932042	0.999381
fca-mir-340-3p	non DE	non DE	non DE	filtered out	non DE	non DE	39.2636	-0.247989	-1.18755	0.317885	0.998162	39.2636	0.00956749	1.00665	0.968046	0.999288	39.2636	-0.257556	-1.19545	0.311337	0.997952	NA	NA	NA	NA	NA	92.9724	0.123223	1.08917	0.565427	0.999	116.534	0.258636	1.19635	0.272244	0.999381
fca-mir-340-5p	non DE	non DE	non DE	filtered out	non DE	non DE	233.772	0.143731	1.10476	0.385046	0.998162	233.772	0.067192	1.04768	0.682993	0.979969	233.772	0.076539	1.05449	0.64685	0.997952	NA	NA	NA	NA	NA	488.293	-0.204816	-1.15254	0.158063	0.999	626.681	0.0164391	1.01146	0.942415	0.999381
fca-mir-342-3p	non DE	non DE	non DE	non DE	non DE	non DE	1983.3	-0.136373	-1.09914	0.17952	0.998162	1983.3	-0.265073	-1.2017	0.00898485	0.366385	1983.3	0.128701	1.09331	0.20744	0.997952	1983.3	-0.113057	-1.08152	0.266127	0.6675	1098.75	-0.105592	-1.07594	0.59196	0.999	833.115	-0.0546319	-1.03859	0.835526	0.999381
fca-mir-342-5p	non DE	non DE	non DE	filtered out	non DE	non DE	67.7234	0.0651766	1.04621	0.723619	0.998162	67.7234	0.290191	1.2228	0.102467	0.871947	67.7234	-0.225014	-1.16879	0.228418	0.997952	NA	NA	NA	NA	NA	22.3517	-0.00744942	-1.00518	0.978443	0.999	23.8091	-0.283844	-1.21743	0.477472	0.999381
fca-mir-345-3p	non DE	non DE	non DE	filtered out	non DE	non DE	72.9517	0.271465	1.20703	0.171334	0.998162	72.9517	0.229578	1.17249	0.240694	0.974962	72.9517	0.0418877	1.02946	0.835143	0.997952	NA	NA	NA	NA	NA	54.3057	-0.132034	-1.09584	0.575912	0.999	81.4985	-0.0687127	-1.04878	0.702751	0.999381
fca-mir-345-5p	non DE	non DE	non DE	filtered out	non DE	non DE	46.5166	-0.157936	-1.11569	0.387971	0.998162	46.5166	-0.228297	-1.17145	0.200044	0.974962	46.5166	0.0703614	1.04998	0.716186	0.997952	NA	NA	NA	NA	NA	53.4884	0.233943	1.17604	0.22549	0.999	76.8419	0.0234256	1.01637	0.909476	0.999381
fca-mir-34a-5p	non DE	non DE	non DE	filtered out	non DE	non DE	63.22	0.251536	1.19047	0.240045	0.998162	63.22	0.384882	1.30575	0.0659314	0.738572	63.22	-0.133345	-1.09683	0.536391	0.997952	NA	NA	NA	NA	NA	41.8345	-0.124626	-1.09022	0.589412	0.999	87.6762	0.25453	1.19295	0.453379	0.999381
fca-mir-34b-3p	non DE	non DE	non DE	filtered out	non DE	non DE	1.33328	0.134065	1.09738	0.900154	0.998162	1.33328	-0.638302	-1.5565	0.568509	0.974962	1.33328	0.772366	1.70807	0.509668	0.997952	NA	NA	NA	NA	NA	786.25	0.113676	1.08198	0.4116	0.999	112.415	0.204881	1.15259	0.862492	0.999381
fca-mir-34b-5p	non DE	non DE	non DE	filtered out	non DE	non DE	14.4293	0.266683	1.20304	0.592607	0.998162	14.4293	0.425227	1.34278	0.38511	0.974962	14.4293	-0.158543	-1.11616	0.751462	0.997952	NA	NA	NA	NA	NA	8276.33	0.103821	1.07462	0.508372	0.999	1149.42	0.0858426	1.06131	0.943813	0.999381
fca-mir-34c-3p	non DE	non DE	non DE	filtered out	non DE	non DE	1.44785	-0.0673663	-1.0478	0.954891	0.998162	1.44785	1.20895	2.31169	0.24175	0.974962	1.44785	-1.27631	-2.42219	0.26655	0.997952	NA	NA	NA	NA	NA	950.286	0.226861	1.17029	0.11712	0.999	158.596	-0.0660536	-1.04685	0.946982	0.999381
fca-mir-34c-5p	non DE	non DE	non DE	filtered out	non DE	non DE	68.1344	0.656609	1.57637	0.236348	0.998162	68.1344	0.324153	1.25193	0.558896	0.974962	68.1344	0.332457	1.25916	0.549373	0.997952	NA	NA	NA	NA	NA	65656.2	0.0327182	1.02294	0.845235	0.999	9298.83	0.262624	1.19966	0.828649	0.999381
fca-mir-350-3p	non DE	non DE	non DE	filtered out	non DE	non DE	133.924	-0.170158	-1.12518	0.288938	0.998162	133.924	-0.081942	-1.05844	0.602467	0.974962	133.924	-0.0882157	-1.06305	0.59064	0.997952	NA	NA	NA	NA	NA	170.037	-0.0569969	-1.0403	0.666978	0.999	152.928	0.194048	1.14397	0.27938	0.999381
fca-mir-350-5p	non DE	non DE	non DE	filtered out	non DE	non DE	164.349	0.0699586	1.04969	0.624519	0.998162	164.349	0.0599103	1.0424	0.670947	0.978657	164.349	0.0100484	1.00699	0.944899	0.997952	NA	NA	NA	NA	NA	115.814	0.119135	1.08608	0.415703	0.999	114.276	0.144469	1.10532	0.619762	0.999381
fca-mir-361-3p	non DE	non DE	non DE	filtered out	non DE	non DE	198.748	-0.173141	-1.12751	0.101824	0.998162	198.748	-0.133449	-1.09691	0.195625	0.974962	198.748	-0.0396923	-1.02789	0.717034	0.997952	NA	NA	NA	NA	NA	137.97	-0.00391006	-1.00271	0.978754	0.999	240.346	0.0622235	1.04407	0.786534	0.999381
fca-mir-361-5p	non DE	non DE	non DE	non DE	non DE	non DE	2677.9	-0.0905137	-1.06475	0.499665	0.998162	2677.9	-0.16598	-1.12193	0.21544	0.974962	2677.9	0.0754666	1.0537	0.574245	0.997952	2677.9	-0.203761	-1.1517	0.12893	0.493157	1003.01	0.155311	1.11366	0.226436	0.999	1669.69	-0.0105676	-1.00735	0.943961	0.999381
fca-mir-362-3p	non DE	non DE	non DE	filtered out	non DE	non DE	43.4028	-0.0116502	-1.00811	0.957857	0.998162	43.4028	-0.237464	-1.17892	0.278229	0.974962	43.4028	0.225814	1.16944	0.327454	0.997952	NA	NA	NA	NA	NA	168.43	-0.0762139	-1.05425	0.737688	0.999	90.601	0.0832858	1.05943	0.825272	0.999381
fca-mir-362-5p	non DE	non DE	non DE	non DE	non DE	non DE	428.556	0.0796519	1.05676	0.715527	0.998162	428.556	-0.0687489	-1.04881	0.752823	0.998592	428.556	0.148401	1.10834	0.498701	0.997952	428.556	-0.176719	-1.13031	0.420222	0.774626	596.227	-0.030452	-1.02133	0.808419	0.999	724.333	0.0475797	1.03353	0.815143	0.999381
fca-mir-363-3p	non DE	non DE	non DE	filtered out	non DE	non DE	40.0559	-0.0459771	-1.03238	0.851146	0.998162	40.0559	-0.204907	-1.15261	0.398184	0.974962	40.0559	0.15893	1.11646	0.531759	0.997952	NA	NA	NA	NA	NA	53.4699	-0.11843	-1.08555	0.65823	0.999	69.765	-0.0671873	-1.04767	0.839567	0.999381
fca-mir-363-5p	non DE	non DE	non DE	filtered out	non DE	non DE	0.65048	0.775713	1.71204	0.59938	0.998162	0.65048	-1.43748	-2.70847	0.373272	0.974962	0.65048	2.21318	4.63697	0.172632	0.997952	NA	NA	NA	NA	NA	1.94429	1.28288	2.43324	0.17281	0.999	3.77523	-0.830961	-1.77887	0.2591	0.999381
fca-mir-3660-3p	non DE	non DE	non DE	filtered out	non DE	non DE	0.382877	0.375534	1.29732	0.841908	0.998162	0.382877	-0.981462	-1.97447	0.607098	0.974962	0.382877	1.35699	2.5615	0.489556	0.997952	NA	NA	NA	NA	NA	43.4813	-0.262291	-1.19938	0.410582	0.999	38.7777	0.0543721	1.03841	0.888343	0.999381
fca-mir-369-3p	non DE	non DE	non DE	filtered out	non DE	non DE	146.797	-0.293147	-1.22531	0.105529	0.998162	146.797	-0.399765	-1.31929	0.0262333	0.693542	146.797	0.106617	1.0767	0.564863	0.997952	NA	NA	NA	NA	NA	44.6258	-0.0784391	-1.05588	0.712203	0.999	72.8915	-0.00638616	-1.00444	0.986571	0.999381
fca-mir-369-5p	non DE	non DE	non DE	non DE	non DE	non DE	395.912	0.161058	1.11811	0.360757	0.998162	395.912	0.110448	1.07956	0.52952	0.974962	395.912	0.0506101	1.0357	0.774962	0.997952	395.912	0.167217	1.12289	0.343296	0.757149	99.7211	-0.147084	-1.10733	0.518168	0.999	209.791	-0.209183	-1.15603	0.642416	0.999381
fca-mir-370-3p	non DE	non DE	non DE	filtered out	non DE	non DE	62.8684	0.264911	1.20156	0.235925	0.998162	62.8684	-0.0937331	-1.06713	0.67569	0.979969	62.8684	0.358644	1.28222	0.117514	0.997952	NA	NA	NA	NA	NA	9.88604	0.514449	1.42845	0.293062	0.999	31.7829	0.210868	1.15738	0.708265	0.999381
fca-mir-370-5p	non DE	non DE	non DE	filtered out	non DE	non DE	5.05965	-0.621493	-1.53847	0.297051	0.998162	5.05965	-0.251497	-1.19044	0.651089	0.974962	5.05965	-0.369995	-1.29235	0.552594	0.997952	NA	NA	NA	NA	NA	0.947135	0.0841979	1.0601	0.96019	0.999	2.17114	-0.0873379	-1.06241	0.930561	0.999381
fca-mir-371-3p	non DE	non DE	non DE	filtered out	non DE	non DE	36.8271	0.475652	1.39055	0.297202	0.998162	36.8271	0.472298	1.38732	0.297948	0.974962	36.8271	0.00335489	1.00233	0.994143	0.999157	NA	NA	NA	NA	NA	5.18175	-0.0592601	-1.04193	0.935015	0.999	10.3128	0.280384	1.21452	0.560558	0.999381
fca-mir-371-5p	non DE	non DE	non DE	filtered out	non DE	non DE	11.6007	-0.260549	-1.19793	0.636942	0.998162	11.6007	-0.343736	-1.26904	0.529419	0.974962	11.6007	0.0831875	1.05936	0.883371	0.997952	NA	NA	NA	NA	NA	1.4824	-0.168972	-1.12426	0.865306	0.999	6.59691	-0.521145	-1.43509	0.351807	0.999381
fca-mir-374a-3p	non DE	non DE	non DE	filtered out	non DE	non DE	72.4407	-0.0356783	-1.02504	0.841685	0.998162	72.4407	-0.0562112	-1.03973	0.748052	0.998592	72.4407	0.0205329	1.01433	0.911254	0.997952	NA	NA	NA	NA	NA	41.7206	-0.0811581	-1.05787	0.735944	0.999	63.9586	-0.0157784	-1.011	0.953154	0.999381
fca-mir-374a-5p	non DE	non DE	non DE	filtered out	non DE	non DE	177.572	-0.194552	-1.14437	0.241268	0.998162	177.572	-0.081479	-1.0581	0.618586	0.974962	177.572	-0.113073	-1.08153	0.502292	0.997952	NA	NA	NA	NA	NA	174.461	-0.501702	-1.41588	0.0108883	0.999	258.646	0.125959	1.09123	0.643355	0.999381
fca-mir-374b-3p	non DE	non DE	non DE	filtered out	non DE	non DE	1.14024	-1.9132	-3.76644	0.137075	0.998162	1.14024	0.141821	1.1033	0.893275	0.999288	1.14024	-2.05502	-4.1555	0.118221	0.997952	NA	NA	NA	NA	NA	2.2757	1.21954	2.32872	0.151074	0.999	2.33973	-1.30931	-2.47822	0.13067	0.999381
fca-mir-374b-5p	non DE	non DE	non DE	filtered out	non DE	non DE	158.263	-0.123359	-1.08927	0.444832	0.998162	158.263	-0.16106	-1.11811	0.313466	0.974962	158.263	0.0377005	1.02648	0.818888	0.997952	NA	NA	NA	NA	NA	159.326	-0.191865	-1.14224	0.173267	0.999	219.577	-0.142756	-1.10401	0.565358	0.999381
fca-mir-375-3p	non DE	non DE	non DE	filtered out	non DE	non DE	1.77839	0.475225	1.39014	0.598653	0.998162	1.77839	-0.263403	-1.20031	0.778888	0.998592	1.77839	0.738629	1.66859	0.442708	0.997952	NA	NA	NA	NA	NA	1321.49	-0.0436376	-1.03071	0.852868	0.999	139.921	0.319441	1.24785	0.781845	0.999381
fca-mir-375-5p	filtered out	filtered out	filtered out	filtered out	non DE	non DE	NA	NA	NA	NA	NA	NA	NA	NA	NA	NA	NA	NA	NA	NA	NA	NA	NA	NA	NA	NA	0.223764	1.61718	3.06775	0.576362	0.999	0.121987	0.963613	1.95019	0.760466	0.999381
fca-mir-376a-1-5p	non DE	non DE	non DE	filtered out	non DE	non DE	36.8248	-0.255886	-1.19407	0.294973	0.998162	36.8248	-0.0419955	-1.02954	0.858117	0.998592	36.8248	-0.21389	-1.15981	0.395091	0.997952	NA	NA	NA	NA	NA	18.7387	-0.183314	-1.13549	0.703498	0.999	28.9053	-0.299376	-1.23061	0.494897	0.999381
fca-mir-376a-2-5p	non DE	non DE	non DE	filtered out	non DE	non DE	208.109	-0.132225	-1.09598	0.339087	0.998162	208.109	-0.179051	-1.13214	0.190811	0.974962	208.109	0.0468256	1.03299	0.740248	0.997952	NA	NA	NA	NA	NA	35.3828	0.0673417	1.04778	0.796052	0.999	83.6043	-0.116486	-1.08409	0.83222	0.999381
fca-mir-376a-3p	non DE	non DE	non DE	non DE	non DE	non DE	5192.01	-0.136491	-1.09923	0.324218	0.998162	5192.01	-0.25027	-1.18943	0.070577	0.738572	5192.01	0.113779	1.08206	0.411658	0.997952	5192.01	-0.0441659	-1.03109	0.749732	0.932594	1705.18	-0.116479	-1.08409	0.617962	0.999	2048.35	-0.190104	-1.14085	0.641135	0.999381
fca-mir-376b-3p	non DE	non DE	non DE	non DE	non DE	non DE	377.022	-0.113547	-1.08188	0.353709	0.998162	377.022	-0.265525	-1.20207	0.0293793	0.694589	377.022	0.151978	1.11109	0.222347	0.997952	377.022	-0.167994	-1.1235	0.171985	0.572036	180.082	0.0615029	1.04355	0.827386	0.999	122.85	-0.0479603	-1.0338	0.909083	0.999381
fca-mir-376b-5p	non DE	non DE	non DE	filtered out	non DE	non DE	39.6258	0.0532408	1.03759	0.81789	0.998162	39.6258	-0.0458114	-1.03226	0.840441	0.998592	39.6258	0.0990523	1.07107	0.678681	0.997952	NA	NA	NA	NA	NA	5.34757	0.706883	1.63227	0.202825	0.999	11.093	0.0487677	1.03438	0.945954	0.999381
fca-mir-376c-3p	non DE	non DE	non DE	non DE	non DE	non DE	14652.6	-0.123651	-1.08949	0.294267	0.998162	14652.6	-0.248298	-1.1878	0.0351722	0.718814	14652.6	0.124647	1.09024	0.29063	0.997952	14652.6	-0.000333758	-1.00023	0.997741	0.997741	2959.67	-0.0780521	-1.05559	0.69538	0.999	4275.84	0.0316323	1.02217	0.945066	0.999381
fca-mir-377-3p	non DE	non DE	non DE	filtered out	non DE	non DE	63.3258	-0.335013	-1.26139	0.105882	0.998162	63.3258	-0.297821	-1.22929	0.142001	0.951527	63.3258	-0.0371918	-1.02611	0.8622	0.997952	NA	NA	NA	NA	NA	20.695	-0.340227	-1.26596	0.290104	0.999	35.0376	-0.13364	-1.09706	0.757842	0.999381
fca-mir-377-5p	non DE	non DE	non DE	filtered out	non DE	non DE	9.67748	0.334224	1.2607	0.393092	0.998162	9.67748	0.178731	1.13189	0.642564	0.974962	9.67748	0.155493	1.1138	0.700138	0.997952	NA	NA	NA	NA	NA	4.24117	0.267689	1.20388	0.676933	0.999	7.84088	-0.00823689	-1.00573	0.991623	0.999381
fca-mir-378-3p	non DE	non DE	non DE	non DE	non DE	non DE	2887.18	0.394904	1.31486	0.00944584	0.953163	2887.18	0.29275	1.22497	0.0542372	0.738572	2887.18	0.102154	1.07338	0.502189	0.997952	2887.18	0.341976	1.26749	0.0246555	0.195944	1446.3	0.166463	1.1223	0.370085	0.999	2328.8	-0.0421608	-1.02965	0.849568	0.999381
fca-mir-378-5p	non DE	non DE	non DE	filtered out	non DE	non DE	55.5091	-0.000256255	-1.00018	0.999033	0.999033	55.5091	0.13899	1.10113	0.499364	0.974962	55.5091	-0.139246	-1.10133	0.517753	0.997952	NA	NA	NA	NA	NA	16.0674	0.37722	1.29884	0.310419	0.999	29.4126	0.0253577	1.01773	0.94733	0.999381
fca-mir-379-3p	non DE	non DE	non DE	filtered out	non DE	non DE	0.601602	0.12884	1.09341	0.931432	0.998162	0.601602	-0.151129	-1.11044	0.919259	0.999288	0.601602	0.279968	1.21417	0.859779	0.997952	NA	NA	NA	NA	NA	0.522495	-0.478498	-1.39329	0.775108	0.999	1.04308	0.328004	1.25528	0.855154	0.999381
fca-mir-379-5p	non DE	non DE	non DE	filtered out	non DE	non DE	157.248	0.0349183	1.0245	0.870551	0.998162	157.248	0.233698	1.17585	0.270291	0.974962	157.248	-0.19878	-1.14773	0.356109	0.997952	NA	NA	NA	NA	NA	38.8789	0.0315719	1.02213	0.921706	0.999	80.7748	0.517925	1.43189	0.348568	0.999381
fca-mir-380-3p	non DE	non DE	non DE	non DE	non DE	non DE	249.059	0.0236285	1.01651	0.885886	0.998162	249.059	0.133255	1.09677	0.413737	0.974962	249.059	-0.109627	-1.07895	0.508743	0.997952	249.059	0.190646	1.14127	0.245959	0.637827	113.911	0.0023731	1.00165	0.994004	0.999	172.859	-0.0018076	-1.00125	0.997377	0.999381
fca-mir-380-5p	non DE	non DE	non DE	filtered out	non DE	non DE	2.29787	0.699795	1.62427	0.423938	0.998162	2.29787	1.30285	2.46716	0.107514	0.871947	2.29787	-0.603053	-1.51893	0.465377	0.997952	NA	NA	NA	NA	NA	2.28892	0.0221076	1.01544	0.978471	0.999	2.42146	-1.30493	-2.47072	0.321266	0.999381
fca-mir-381-3p	non DE	non DE	non DE	non DE	non DE	non DE	473.441	-0.17263	-1.12711	0.0528352	0.998162	473.441	-0.280772	-1.21484	0.00148921	0.275907	473.441	0.108141	1.07784	0.237036	0.997952	473.441	-0.198775	-1.14772	0.0265781	0.195944	27.5587	0.161895	1.11876	0.685058	0.999	78.8421	0.0128967	1.00898	0.973554	0.999381
fca-mir-381-5p	non DE	non DE	non DE	filtered out	non DE	non DE	46.2733	-0.251645	-1.19056	0.199306	0.998162	46.2733	-0.188345	-1.13946	0.319511	0.974962	46.2733	-0.0633001	-1.04485	0.757591	0.997952	NA	NA	NA	NA	NA	3.46484	-0.230285	-1.17307	0.738975	0.999	9.80303	0.315407	1.24436	0.563686	0.999381
fca-mir-382-3p	non DE	non DE	non DE	filtered out	non DE	non DE	5.51712	-0.297117	-1.22869	0.59148	0.998162	5.51712	-0.41541	-1.33368	0.44435	0.974962	5.51712	0.118293	1.08545	0.840625	0.997952	NA	NA	NA	NA	NA	1.25999	-1.57685	-2.98317	0.182499	0.999	2.16724	-0.402189	-1.32151	0.694684	0.999381
fca-mir-382-5p	non DE	non DE	non DE	non DE	non DE	non DE	246.429	0.012451	1.00867	0.92683	0.998162	246.429	0.0350652	1.0246	0.793599	0.998592	246.429	-0.0226141	-1.0158	0.869317	0.997952	246.429	0.0754928	1.05372	0.578021	0.840348	86.266	0.00945952	1.00658	0.957527	0.999	127.255	-0.168474	-1.12387	0.669467	0.999381
fca-mir-383-3p	non DE	non DE	non DE	filtered out	non DE	non DE	0.0284905	0.298656	1.23	0.944364	0.998162	0.0284905	-0.0136835	-1.00953	0.997449	0.999288	0.0284905	0.312311	1.24169	0.941825	0.997952	NA	NA	NA	NA	NA	1.18587	1.3017	2.46519	0.279776	0.999	0.756134	0.830774	1.77864	0.58738	0.999381
fca-mir-383-5p	non DE	non DE	non DE	filtered out	non DE	non DE	2.66567	-0.441787	-1.35829	0.621279	0.998162	2.66567	-0.0881746	-1.06302	0.916133	0.999288	2.66567	-0.353612	-1.27776	0.703137	0.997952	NA	NA	NA	NA	NA	14.0362	-0.404573	-1.3237	0.286404	0.999	9.35222	0.421094	1.33894	0.400757	0.999381
fca-mir-3958-3p	non DE	non DE	non DE	filtered out	non DE	non DE	81.0724	0.168008	1.12351	0.398718	0.998162	81.0724	0.172716	1.12718	0.378629	0.974962	81.0724	-0.00470882	-1.00327	0.981396	0.997952	NA	NA	NA	NA	NA	28.0564	-0.345956	-1.27099	0.238579	0.999	29.072	-0.231476	-1.17404	0.502993	0.999381
fca-mir-3959-5p	non DE	non DE	non DE	non DE	non DE	non DE	706.675	0.101397	1.07281	0.44105	0.998162	706.675	0.0528857	1.03734	0.686844	0.979969	706.675	0.0485119	1.0342	0.713819	0.997952	706.675	0.122413	1.08855	0.352832	0.757149	106.029	-0.242038	-1.18266	0.275094	0.999	289.844	-0.161372	-1.11835	0.734449	0.999381
fca-mir-409-3p	non DE	non DE	non DE	non DE	non DE	non DE	331.734	0.139795	1.10175	0.346181	0.998162	331.734	0.0690603	1.04903	0.640058	0.974962	331.734	0.0707348	1.05025	0.636304	0.997952	331.734	-0.057548	-1.0407	0.700194	0.921702	85.58	0.000269193	1.00019	0.999	0.999	89.6563	-0.37159	-1.29378	0.283334	0.999381
fca-mir-409-5p	non DE	non DE	non DE	filtered out	non DE	non DE	186.684	0.180344	1.13315	0.265794	0.998162	186.684	0.28865	1.2215	0.0713616	0.738572	186.684	-0.108306	-1.07796	0.506688	0.997952	NA	NA	NA	NA	NA	48.7829	0.0335726	1.02354	0.925277	0.999	64.6362	-0.378495	-1.29999	0.416877	0.999381
fca-mir-411-3p	non DE	non DE	non DE	filtered out	non DE	non DE	7.01693	-0.243386	-1.18377	0.616142	0.998162	7.01693	-0.0436312	-1.0307	0.924105	0.999288	7.01693	-0.199754	-1.1485	0.693314	0.997952	NA	NA	NA	NA	NA	3.13183	1.36003	2.5669	0.0876463	0.999	4.42633	1.589	3.00841	0.0714788	0.999381
fca-mir-411-5p	non DE	non DE	non DE	non DE	non DE	non DE	2363.89	0.00389647	1.0027	0.97509	0.999033	2363.89	-0.11124	-1.08016	0.372292	0.974962	2363.89	0.115137	1.08308	0.357249	0.997952	2363.89	0.0472819	1.03332	0.704831	0.921702	693.998	-0.127397	-1.09232	0.588644	0.999	898.344	0.0230214	1.01609	0.954214	0.999381
fca-mir-412-3p	non DE	non DE	non DE	filtered out	non DE	non DE	0.0988404	0.875697	1.83489	0.837868	0.998162	0.0988404	1.14043	2.20447	0.789869	0.998592	0.0988404	-0.264741	-1.20142	0.950673	0.997952	NA	NA	NA	NA	NA	0.125625	1.05053	2.07128	0.739613	0.999	0.0960746	-0.190529	-1.14118	0.951933	0.999381
fca-mir-412-5p	non DE	non DE	non DE	filtered out	non DE	non DE	6.3692	-0.0343466	-1.02409	0.952633	0.998162	6.3692	-0.272669	-1.20804	0.635369	0.974962	6.3692	0.238322	1.17962	0.693727	0.997952	NA	NA	NA	NA	NA	5.33121	0.878407	1.83834	0.106693	0.999	7.3356	0.710685	1.63658	0.261533	0.999381
fca-mir-421-3p	non DE	non DE	non DE	filtered out	non DE	non DE	161.35	-0.133538	-1.09698	0.619687	0.998162	161.35	-0.0396272	-1.02785	0.882252	0.999288	161.35	-0.093911	-1.06726	0.728677	0.997952	NA	NA	NA	NA	NA	514.468	-0.0051081	-1.00355	0.961884	0.999	506.934	-0.0953283	-1.06831	0.799364	0.999381
fca-mir-421-5p	non DE	non DE	non DE	filtered out	non DE	non DE	0.864292	-1.51262	-2.85328	0.424771	0.998162	0.864292	-1.81261	-3.51276	0.338059	0.974962	0.864292	0.299974	1.23112	0.883864	0.997952	NA	NA	NA	NA	NA	2.24099	0.880213	1.84065	0.444473	0.999	2.63548	1.81439	3.51711	0.0879308	0.999381
fca-mir-423-3p	non DE	non DE	non DE	non DE	non DE	non DE	3090.77	0.163021	1.11963	0.120097	0.998162	3090.77	0.0920029	1.06585	0.37988	0.974962	3090.77	0.0710183	1.05046	0.499024	0.997952	3090.77	-0.0587171	-1.04154	0.576228	0.840348	1508.04	0.126846	1.0919	0.235687	0.999	2522.8	0.0537612	1.03797	0.76285	0.999381
fca-mir-423-5p	non DE	non DE	non DE	non DE	non DE	non DE	2469.73	0.0290349	1.02033	0.887922	0.998162	2469.73	-0.0497414	-1.03508	0.809152	0.998592	2469.73	0.0787765	1.05612	0.702377	0.997952	2469.73	-0.153643	-1.11237	0.456028	0.797251	2296.99	0.220985	1.16553	0.267074	0.999	3465.64	0.0110614	1.0077	0.973024	0.999381
fca-mir-424-3p	non DE	non DE	non DE	non DE	non DE	non DE	3488.8	-0.128213	-1.09294	0.503689	0.998162	3488.8	-0.152717	-1.11166	0.425587	0.974962	3488.8	0.0245037	1.01713	0.898372	0.997952	3488.8	-0.293159	-1.22532	0.12642	0.493157	683.335	0.151006	1.11034	0.186589	0.999	1803.97	0.0042093	1.00292	0.988592	0.999381
fca-mir-424-5p	non DE	non DE	non DE	non DE	non DE	non DE	28494.1	-0.0900212	-1.06439	0.601886	0.998162	28494.1	0.147862	1.10793	0.391461	0.974962	28494.1	-0.237883	-1.17926	0.168049	0.997952	28494.1	-0.116252	-1.08392	0.500513	0.80269	6515.75	-0.105689	-1.07601	0.421053	0.999	17862.8	-0.0326521	-1.02289	0.891704	0.999381
fca-mir-425-3p	non DE	non DE	non DE	filtered out	non DE	non DE	181.927	0.0739655	1.05261	0.726032	0.998162	181.927	-0.155762	-1.11401	0.459905	0.974962	181.927	0.229728	1.17261	0.281703	0.997952	NA	NA	NA	NA	NA	250.893	-0.113349	-1.08174	0.551642	0.999	227.684	0.1783	1.13155	0.543162	0.999381
fca-mir-425-5p	non DE	non DE	non DE	non DE	non DE	non DE	337.836	-0.0153781	-1.01072	0.900168	0.998162	337.836	-0.0851993	-1.06083	0.483789	0.974962	337.836	0.0698213	1.04959	0.574733	0.997952	337.836	-0.00937657	-1.00652	0.939204	0.982285	1361.61	-0.0265157	-1.01855	0.863116	0.999	799.367	0.0549334	1.03881	0.900723	0.999381
fca-mir-432-5p	non DE	non DE	non DE	non DE	non DE	non DE	235.28	0.0966674	1.0693	0.524332	0.998162	235.28	0.276174	1.21098	0.0650864	0.738572	235.28	-0.179506	-1.1325	0.240072	0.997952	235.28	0.25191	1.19078	0.0963623	0.40954	39.2285	0.229824	1.17269	0.475969	0.999	81.2692	-0.0269946	-1.01889	0.951255	0.999381
fca-mir-433-3p	non DE	non DE	non DE	filtered out	non DE	non DE	32.5254	0.0582433	1.0412	0.821661	0.998162	32.5254	0.165933	1.12189	0.508828	0.974962	32.5254	-0.107689	-1.0775	0.682773	0.997952	NA	NA	NA	NA	NA	3.50084	-0.135825	-1.09872	0.846529	0.999	7.38421	-0.241877	-1.18253	0.637718	0.999381
fca-mir-433-5p	non DE	non DE	Downregulated	filtered out	non DE	non DE	4.09868	-0.523308	-1.43725	0.450609	0.998162	4.09868	0.850923	1.80365	0.134691	0.951527	4.09868	-1.37423	-2.59229	0.0440033	0.997952	NA	NA	NA	NA	NA	0.745269	0.0945874	1.06776	0.952508	0.999	1.57586	-1.84236	-3.58597	0.107101	0.999381
fca-mir-449-3p	non DE	non DE	non DE	filtered out	non DE	non DE	0.282731	0.875754	1.83497	0.719937	0.998162	0.282731	-0.0136643	-1.00952	0.995536	0.999288	0.282731	0.889408	1.85242	0.715758	0.997952	NA	NA	NA	NA	NA	107.257	0.162955	1.11958	0.383351	0.999	19.6136	-0.112529	-1.08112	0.937939	0.999381
fca-mir-449-5p	non DE	non DE	non DE	filtered out	non DE	non DE	16.1818	0.147836	1.10791	0.695605	0.998162	16.1818	-0.131644	-1.09554	0.726997	0.99521	16.1818	0.27948	1.21376	0.475724	0.997952	NA	NA	NA	NA	NA	11189.1	0.228091	1.17128	0.279533	0.999	2030.92	0.0845753	1.06038	0.951009	0.999381
fca-mir-450a-3p	non DE	non DE	non DE	non DE	non DE	non DE	1217.6	0.338261	1.26423	0.0502788	0.998162	1217.6	0.339359	1.26519	0.0492548	0.738572	1217.6	-0.0010975	-1.00076	0.994936	0.999157	1217.6	0.317058	1.24579	0.0666777	0.340056	741.265	-0.137276	-1.09983	0.504963	0.999	1075.77	-0.0794757	-1.05663	0.746783	0.999381
fca-mir-450a-5p	non DE	non DE	non DE	non DE	non DE	non DE	8316.67	-0.186328	-1.13786	0.398592	0.998162	8316.67	-0.10737	-1.07726	0.626609	0.974962	8316.67	-0.0789573	-1.05625	0.720614	0.997952	8316.67	-0.0089916	-1.00625	0.967506	0.982285	5087.61	0.0203951	1.01424	0.902558	0.999	8529.23	0.0312905	1.02193	0.861775	0.999381
fca-mir-450b-5p	non DE	non DE	non DE	non DE	non DE	non DE	347.631	-0.360843	-1.28418	0.0724672	0.998162	347.631	-0.139444	-1.10148	0.48491	0.974962	347.631	-0.221399	-1.16586	0.273043	0.997952	347.631	-0.286643	-1.2198	0.153754	0.547079	193.271	-0.160121	-1.11738	0.333603	0.999	330.886	0.0175905	1.01227	0.946025	0.999381
fca-mir-454-3p	non DE	non DE	non DE	filtered out	non DE	non DE	205.165	0.351027	1.27547	0.0635288	0.998162	205.165	0.406795	1.32574	0.0302766	0.694589	205.165	-0.0557679	-1.03941	0.768793	0.997952	NA	NA	NA	NA	NA	212.445	0.0931325	1.06668	0.455705	0.999	210.577	0.111808	1.08058	0.642029	0.999381
fca-mir-485-3p	non DE	non DE	non DE	filtered out	non DE	non DE	1.60013	0.0589449	1.0417	0.944272	0.998162	1.60013	-1.13641	-2.19833	0.231668	0.974962	1.60013	1.19535	2.29001	0.232324	0.997952	NA	NA	NA	NA	NA	1.18141	1.13635	2.19824	0.333596	0.999	1.08032	0.679686	1.60179	0.622473	0.999381
fca-mir-485-5p	non DE	non DE	non DE	filtered out	non DE	non DE	62.0798	0.0375155	1.02634	0.834604	0.998162	62.0798	-0.112963	-1.08145	0.524431	0.974962	62.0798	0.150479	1.10994	0.41994	0.997952	NA	NA	NA	NA	NA	15.8284	0.179231	1.13228	0.638816	0.999	24.8573	0.291779	1.22415	0.598076	0.999381
fca-mir-486-3p	non DE	non DE	non DE	filtered out	non DE	non DE	69.2669	0.0569691	1.04028	0.822344	0.998162	69.2669	-0.0843041	-1.06018	0.738242	0.998592	69.2669	0.141273	1.10288	0.584096	0.997952	NA	NA	NA	NA	NA	8.53763	0.390654	1.31099	0.362098	0.999	9.08245	0.506518	1.42062	0.290625	0.999381
fca-mir-486-5p	non DE	non DE	non DE	non DE	non DE	non DE	889.302	-0.0991688	-1.07116	0.657639	0.998162	889.302	-0.210101	-1.15677	0.347442	0.974962	889.302	0.110932	1.07993	0.620781	0.997952	889.302	-0.240374	-1.1813	0.283209	0.687794	65.5458	0.1921	1.14243	0.514946	0.999	84.0841	0.0678579	1.04816	0.817405	0.999381
fca-mir-487a-3p	non DE	non DE	non DE	filtered out	non DE	non DE	33.3433	-0.0568021	-1.04016	0.844063	0.998162	33.3433	-0.26993	-1.20575	0.347162	0.974962	33.3433	0.213129	1.1592	0.476317	0.997952	NA	NA	NA	NA	NA	33.2264	0.202324	1.15055	0.513369	0.999	24.1115	-0.110823	-1.07984	0.769452	0.999381
fca-mir-487a-5p	non DE	non DE	non DE	filtered out	non DE	non DE	47.4988	-0.0700626	-1.04976	0.722133	0.998162	47.4988	0.0422145	1.02969	0.823903	0.998592	47.4988	-0.112277	-1.08093	0.580812	0.997952	NA	NA	NA	NA	NA	21.7698	0.417775	1.33587	0.174235	0.999	15.1506	-0.326519	-1.25398	0.40989	0.999381
fca-mir-487b-3p	non DE	non DE	non DE	non DE	non DE	non DE	303.323	-0.0672605	-1.04773	0.51107	0.998162	303.323	-0.213251	-1.1593	0.0356858	0.718814	303.323	0.145991	1.10649	0.165281	0.997952	303.323	-0.236722	-1.17831	0.0225885	0.195944	29.5104	0.0110696	1.0077	0.968969	0.999	72.6838	0.0167942	1.01171	0.967996	0.999381
fca-mir-488-3p	non DE	non DE	non DE	filtered out	non DE	non DE	40.7596	0.333697	1.26024	0.102605	0.998162	40.7596	0.135776	1.09868	0.502287	0.974962	40.7596	0.197921	1.14704	0.347599	0.997952	NA	NA	NA	NA	NA	166.768	-0.10437	-1.07502	0.654895	0.999	331.443	-0.00463153	-1.00322	0.989323	0.999381
fca-mir-488-5p	non DE	non DE	non DE	filtered out	non DE	non DE	0.0920225	0.298651	1.22999	0.944365	0.998162	0.0920225	0.563384	1.47773	0.895266	0.999288	0.0920225	-0.264741	-1.20142	0.950673	0.997952	NA	NA	NA	NA	NA	0.874706	2.72498	6.61151	0.10472	0.999	1.39199	1.08956	2.12808	0.470628	0.999381
fca-mir-490-3p	non DE	non DE	non DE	filtered out	non DE	non DE	0.901838	0.561401	1.4757	0.663256	0.998162	0.901838	0.841849	1.79235	0.489833	0.974962	0.901838	-0.280446	-1.21457	0.823922	0.997952	NA	NA	NA	NA	NA	0.959842	-2.37268	-5.17902	0.111601	0.999	3.15896	0.0279562	1.01957	0.971662	0.999381
fca-mir-490-5p	non DE	non DE	non DE	filtered out	non DE	non DE	4.95144	-0.202833	-1.15096	0.729148	0.998162	4.95144	-0.523774	-1.43771	0.37166	0.974962	4.95144	0.32094	1.24914	0.611568	0.997952	NA	NA	NA	NA	NA	9.6615	-0.55007	-1.46416	0.284027	0.999	25.9227	0.0346379	1.0243	0.953342	0.999381
fca-mir-491-3p	non DE	non DE	non DE	filtered out	non DE	non DE	0.862524	-0.0295867	-1.02072	0.983402	0.999033	0.862524	0.963701	1.95031	0.450797	0.974962	0.862524	-0.993284	-1.99071	0.47556	0.997952	NA	NA	NA	NA	NA	0.346951	-0.686225	-1.60907	0.727979	0.999	0.372716	-0.836309	-1.78548	0.721082	0.999381
fca-mir-491-5p	non DE	non DE	non DE	filtered out	non DE	non DE	69.4555	0.341733	1.26728	0.0319224	0.998162	69.4555	0.454848	1.37064	0.00313062	0.290986	69.4555	-0.113115	-1.08156	0.48073	0.997952	NA	NA	NA	NA	NA	28.2812	0.233949	1.17605	0.458626	0.999	41.7161	-0.173348	-1.12767	0.62839	0.999381
fca-mir-493-3p	non DE	non DE	non DE	filtered out	non DE	non DE	36.2523	-0.211069	-1.15755	0.393635	0.998162	36.2523	0.274033	1.20918	0.239688	0.974962	36.2523	-0.485101	-1.39968	0.0531753	0.997952	NA	NA	NA	NA	NA	4.27424	-0.661872	-1.58213	0.391538	0.999	12.2412	-0.234025	-1.17611	0.681571	0.999381
fca-mir-493-5p	non DE	non DE	non DE	filtered out	non DE	non DE	19.7341	-0.0332317	-1.0233	0.915614	0.998162	19.7341	0.186023	1.13762	0.536267	0.974962	19.7341	-0.219254	-1.16413	0.493422	0.997952	NA	NA	NA	NA	NA	3.46138	0.64151	1.55996	0.34173	0.999	8.49697	-0.249489	-1.18879	0.729855	0.999381
fca-mir-495-3p	non DE	non DE	non DE	filtered out	non DE	non DE	22.7686	-0.121703	-1.08802	0.644437	0.998162	22.7686	-0.00814063	-1.00566	0.974244	0.999288	22.7686	-0.113562	-1.0819	0.678847	0.997952	NA	NA	NA	NA	NA	5.90623	0.155753	1.114	0.767855	0.999	6.26728	0.549187	1.46326	0.331254	0.999381
fca-mir-495-5p	non DE	non DE	non DE	filtered out	non DE	non DE	20.5859	0.013216	1.0092	0.967053	0.999033	20.5859	0.135011	1.0981	0.662566	0.978657	20.5859	-0.121794	-1.08809	0.710043	0.997952	NA	NA	NA	NA	NA	5.36151	-0.637922	-1.55609	0.253812	0.999	7.97071	-0.381735	-1.30291	0.529344	0.999381
fca-mir-497-3p	non DE	non DE	non DE	non DE	non DE	non DE	749.286	-0.142864	-1.1041	0.313069	0.998162	749.286	-0.183562	-1.13568	0.193637	0.974962	749.286	0.0406974	1.02861	0.7751	0.997952	749.286	-0.105047	-1.07553	0.458549	0.797251	246.468	-0.21986	-1.16462	0.243398	0.999	339.696	-0.0999339	-1.07172	0.663982	0.999381
fca-mir-497-5p	non DE	non DE	non DE	non DE	non DE	non DE	3597.39	0.142141	1.10354	0.18983	0.998162	3597.39	0.283214	1.2169	0.00888643	0.366385	3597.39	-0.141072	-1.10272	0.193533	0.997952	3597.39	0.0755055	1.05373	0.486461	0.80269	1156.17	0.015346	1.01069	0.939256	0.999	1391.58	-0.0211997	-1.0148	0.918035	0.999381
fca-mir-499-3p	non DE	non DE	non DE	non DE	non DE	non DE	457.808	-0.114385	-1.08251	0.32893	0.998162	457.808	-0.363987	-1.28698	0.00186285	0.275907	457.808	0.249602	1.18888	0.0364183	0.997952	457.808	-0.0063869	-1.00444	0.956507	0.982285	443.381	-0.0843937	-1.06024	0.547003	0.999	388.833	0.221299	1.16578	0.270047	0.999381
fca-mir-499-5p	non DE	non DE	non DE	filtered out	non DE	non DE	162.347	-0.265372	-1.20195	0.21647	0.998162	162.347	-0.147982	-1.10802	0.486592	0.974962	162.347	-0.11739	-1.08477	0.588547	0.997952	NA	NA	NA	NA	NA	112.234	0.125429	1.09083	0.504606	0.999	93.4447	0.127247	1.09221	0.638832	0.999381
fca-mir-500-5p	non DE	non DE	non DE	non DE	non DE	non DE	557.074	0.0756957	1.05387	0.652263	0.998162	557.074	0.0593005	1.04196	0.723343	0.99521	557.074	0.0163953	1.01143	0.922537	0.997952	557.074	-0.112377	-1.08101	0.504918	0.80269	997.214	-0.00623839	-1.00433	0.964717	0.999	1194.93	0.0336587	1.0236	0.911285	0.999381
fca-mir-502-3p	non DE	non DE	non DE	filtered out	non DE	non DE	143.715	-0.0422987	-1.02975	0.793393	0.998162	143.715	-0.246131	-1.18602	0.125843	0.950564	143.715	0.203832	1.15175	0.21834	0.997952	NA	NA	NA	NA	NA	545.864	0.020981	1.01465	0.89365	0.999	447.625	0.0512878	1.03619	0.887029	0.999381
fca-mir-502-5p	non DE	non DE	non DE	filtered out	non DE	non DE	53.0909	0.0778769	1.05546	0.755391	0.998162	53.0909	-0.0336109	-1.02357	0.892088	0.999288	53.0909	0.111488	1.08034	0.662129	0.997952	NA	NA	NA	NA	NA	65.2926	-0.0689882	-1.04898	0.700105	0.999	89.2656	-0.0104205	-1.00725	0.967318	0.999381
fca-mir-503-3p	non DE	non DE	non DE	non DE	non DE	non DE	965.143	-0.05897	-1.04172	0.732235	0.998162	965.143	-0.0671451	-1.04764	0.696392	0.985197	965.143	0.00817523	1.00568	0.96226	0.997952	965.143	-0.358499	-1.28209	0.0380311	0.25299	137.728	0.244858	1.18498	0.237722	0.999	349.291	0.018282	1.01275	0.947368	0.999381
fca-mir-503-5p	non DE	non DE	non DE	non DE	non DE	non DE	2209.54	0.124979	1.09049	0.547984	0.998162	2209.54	0.169056	1.12432	0.416154	0.974962	2209.54	-0.0440768	-1.03102	0.832281	0.997952	2209.54	0.0560816	1.03964	0.787543	0.968358	508.029	0.117123	1.08457	0.388516	0.999	1541.65	0.19189	1.14226	0.598772	0.999381
fca-mir-505-3p	non DE	non DE	non DE	filtered out	non DE	non DE	88.4682	-0.322187	-1.25022	0.0648048	0.998162	88.4682	-0.120969	-1.08746	0.473451	0.974962	88.4682	-0.201218	-1.14967	0.262179	0.997952	NA	NA	NA	NA	NA	21.9635	-0.237395	-1.17886	0.417165	0.999	31.3637	0.340019	1.26577	0.298957	0.999381
fca-mir-505-5p	non DE	non DE	non DE	filtered out	non DE	non DE	175.515	0.0214511	1.01498	0.861822	0.998162	175.515	0.109886	1.07914	0.361274	0.974962	175.515	-0.0884347	-1.06322	0.481598	0.997952	NA	NA	NA	NA	NA	61.3481	0.172576	1.12707	0.38479	0.999	63.5458	-0.0785113	-1.05593	0.758808	0.999381
fca-mir-506-3p	non DE	non DE	non DE	filtered out	non DE	non DE	16.5625	0.283459	1.21711	0.442833	0.998162	16.5625	0.147477	1.10763	0.686245	0.979969	16.5625	0.135982	1.09884	0.718826	0.997952	NA	NA	NA	NA	NA	13106.1	0.078735	1.05609	0.6745	0.999	11690.8	0.10976	1.07905	0.77756	0.999381
fca-mir-506-5p	non DE	non DE	non DE	filtered out	non DE	non DE	1.24505	0.499155	1.41339	0.698882	0.998162	1.24505	1.27026	2.41205	0.29006	0.974962	1.24505	-0.7711	-1.70657	0.534209	0.997952	NA	NA	NA	NA	NA	1654.71	-0.0276991	-1.01939	0.878896	0.999	1061.79	0.0092514	1.00643	0.980628	0.999381
fca-mir-508-3p	non DE	Upregulated	non DE	filtered out	non DE	non DE	7.25858	0.794501	1.73448	0.108088	0.998162	7.25858	1.284	2.43513	0.0058067	0.35089	7.25858	-0.489499	-1.40396	0.296934	0.997952	NA	NA	NA	NA	NA	5246.27	-0.032041	-1.02246	0.895779	0.999	4143.78	0.221052	1.16558	0.641865	0.999381
fca-mir-508-5p	non DE	non DE	non DE	filtered out	non DE	non DE	1.28339	0.891584	1.85521	0.35085	0.998162	1.28339	0.0934701	1.06693	0.925448	0.999288	1.28339	0.798115	1.73883	0.423744	0.997952	NA	NA	NA	NA	NA	503.826	-0.231526	-1.17408	0.0999279	0.999	345.606	0.0766192	1.05454	0.84518	0.999381
fca-mir-514-3p	non DE	non DE	non DE	filtered out	non DE	non DE	1.10594	-0.830706	-1.77856	0.434095	0.998162	1.10594	-0.810302	-1.75358	0.422118	0.974962	1.10594	-0.0204045	-1.01424	0.986156	0.997952	NA	NA	NA	NA	NA	255.978	0.000421138	1.00029	0.99858	0.999	256.262	0.185971	1.13758	0.683	0.999381
fca-mir-514-5p	non DE	non DE	non DE	filtered out	non DE	non DE	13.9799	0.61566	1.53226	0.0922972	0.998162	13.9799	0.319798	1.24816	0.3814	0.974962	13.9799	0.295863	1.22762	0.425961	0.997952	NA	NA	NA	NA	NA	5230.31	-0.00174799	-1.00121	0.983732	0.999	5109.56	0.076394	1.05438	0.839478	0.999381
fca-mir-532-3p	non DE	non DE	non DE	filtered out	non DE	non DE	39.7557	-0.0849042	-1.06062	0.733973	0.998162	39.7557	0.210894	1.15741	0.378327	0.974962	39.7557	-0.295798	-1.22756	0.244368	0.997952	NA	NA	NA	NA	NA	44.9029	-0.00310912	-1.00216	0.987873	0.999	48.2116	0.247366	1.18704	0.41459	0.999381
fca-mir-532-5p	non DE	non DE	non DE	non DE	non DE	non DE	1574.49	0.17616	1.12987	0.213595	0.998162	1574.49	0.024783	1.01733	0.860998	0.998592	1574.49	0.151377	1.11063	0.286193	0.997952	1574.49	0.106023	1.07626	0.454541	0.797251	1302.54	0.0933341	1.06683	0.434336	0.999	1670.67	0.233902	1.17601	0.307013	0.999381
fca-mir-542-3p	non DE	non DE	non DE	non DE	non DE	non DE	656.95	-0.044211	-1.03112	0.857658	0.998162	656.95	0.189648	1.14049	0.440723	0.974962	656.95	-0.233858	-1.17598	0.343281	0.997952	656.95	0.016318	1.01138	0.947229	0.982285	271.098	-0.140977	-1.10265	0.442806	0.999	750.206	0.181179	1.13381	0.445813	0.999381
fca-mir-542-5p	non DE	non DE	non DE	non DE	non DE	non DE	3350.92	0.233938	1.17604	0.280571	0.998162	3350.92	0.238511	1.17977	0.271137	0.974962	3350.92	-0.00457209	-1.00317	0.983179	0.997952	3350.92	0.169899	1.12498	0.433327	0.789274	1551.99	0.0986121	1.07074	0.597357	0.999	4419.16	0.0204646	1.01429	0.951428	0.999381
fca-mir-543-3p	non DE	non DE	non DE	filtered out	non DE	non DE	19.814	-0.0303988	-1.02129	0.917258	0.998162	19.814	-0.0411478	-1.02893	0.88508	0.999288	19.814	0.0107492	1.00748	0.97179	0.997952	NA	NA	NA	NA	NA	5.14282	0.750454	1.68232	0.203956	0.999	10.384	-0.899984	-1.86605	0.109644	0.999381
fca-mir-574-3p	non DE	non DE	non DE	non DE	non DE	non DE	1219.59	-0.28729	-1.22035	0.0930694	0.998162	1219.59	0.085858	1.06132	0.614654	0.974962	1219.59	-0.373148	-1.29518	0.029395	0.997952	1219.59	-0.143531	-1.10461	0.401326	0.764244	121.544	0.0278683	1.0195	0.883929	0.999	194.084	0.12502	1.09052	0.60322	0.999381
fca-mir-590-3p	non DE	non DE	non DE	non DE	non DE	non DE	598.778	-0.171973	-1.1266	0.227928	0.998162	598.778	-0.229175	-1.17216	0.106905	0.871947	598.778	0.057202	1.04045	0.690666	0.997952	598.778	-0.00893156	-1.00621	0.95002	0.982285	415.5	-0.211217	-1.15766	0.200522	0.999	620.47	-0.193207	-1.1433	0.390335	0.999381
fca-mir-590-5p	non DE	non DE	non DE	non DE	non DE	non DE	587.853	-0.127923	-1.09272	0.187884	0.998162	587.853	-0.235973	-1.1777	0.0145492	0.473407	587.853	0.10805	1.07777	0.274051	0.997952	587.853	-0.108534	-1.07813	0.264963	0.6675	406.857	-0.0203748	-1.01422	0.860714	0.999	600.321	-0.112833	-1.08135	0.47297	0.999381
fca-mir-628-3p	non DE	non DE	non DE	filtered out	non DE	non DE	40.3103	0.138379	1.10067	0.522332	0.998162	40.3103	0.20781	1.15493	0.32072	0.974962	40.3103	-0.0694308	-1.0493	0.753681	0.997952	NA	NA	NA	NA	NA	103.939	-0.232783	-1.1751	0.308438	0.999	138.417	-0.0806136	-1.05747	0.781081	0.999381
fca-mir-628-5p	non DE	non DE	non DE	filtered out	non DE	non DE	72.2712	0.258457	1.1962	0.142124	0.998162	72.2712	0.274331	1.20943	0.111312	0.871947	72.2712	-0.0158739	-1.01106	0.929244	0.997952	NA	NA	NA	NA	NA	152.667	-0.196627	-1.14602	0.154801	0.999	193.125	-0.0458885	-1.03232	0.840254	0.999381
fca-mir-652-3p	non DE	non DE	non DE	non DE	non DE	non DE	529.148	0.0605239	1.04284	0.69154	0.998162	529.148	-0.058596	-1.04145	0.700213	0.985763	529.148	0.11912	1.08607	0.437655	0.997952	529.148	0.0130435	1.00908	0.931997	0.982285	682.807	0.129045	1.09357	0.597134	0.999	650.152	0.0206661	1.01443	0.936903	0.999381
fca-mir-652-5p	non DE	non DE	non DE	filtered out	non DE	non DE	73.6653	-0.211645	-1.15801	0.233335	0.998162	73.6653	-0.176002	-1.12975	0.310275	0.974962	73.6653	-0.0356431	-1.02501	0.846044	0.997952	NA	NA	NA	NA	NA	59.8624	-0.179298	-1.13233	0.600847	0.999	62.5851	-0.272487	-1.20789	0.294966	0.999381
fca-mir-6529-3p	non DE	non DE	non DE	filtered out	non DE	non DE	0.422608	0.875752	1.83496	0.630396	0.998162	0.422608	1.65832	3.15648	0.352854	0.974962	0.422608	-0.782561	-1.72018	0.661076	0.997952	NA	NA	NA	NA	NA	0.230315	-0.721972	-1.64943	0.819084	0.999	0.412691	-0.908453	-1.87703	0.686579	0.999381
fca-mir-6529-5p	non DE	non DE	non DE	filtered out	non DE	non DE	74.1827	0.154139	1.11276	0.525134	0.998162	74.1827	0.199235	1.14809	0.405816	0.974962	74.1827	-0.0450955	-1.03175	0.853918	0.997952	NA	NA	NA	NA	NA	270.841	0.0967087	1.06933	0.700416	0.999	167.617	-0.197349	-1.14659	0.517481	0.999381
fca-mir-660-3p	non DE	non DE	non DE	filtered out	non DE	non DE	2.34217	-0.520539	-1.43449	0.484128	0.998162	2.34217	-1.16505	-2.24241	0.135004	0.951527	2.34217	0.644508	1.56321	0.45338	0.997952	NA	NA	NA	NA	NA	10.8345	0.362524	1.28567	0.438926	0.999	6.71419	-0.379578	-1.30096	0.564703	0.999381
fca-mir-660-5p	non DE	non DE	non DE	non DE	non DE	non DE	1206.47	-0.0687755	-1.04883	0.599705	0.998162	1206.47	-0.091414	-1.06541	0.484485	0.974962	1206.47	0.0226386	1.01582	0.863352	0.997952	1206.47	-0.0086677	-1.00603	0.947281	0.982285	3442.23	-0.108829	-1.07835	0.246963	0.999	3063.13	0.0311937	1.02186	0.916705	0.999381
fca-mir-670-3p	Downregulated	non DE	non DE	filtered out	non DE	non DE	4.672	-1.34506	-2.54041	0.0208748	0.953163	4.672	-0.490371	-1.40481	0.320187	0.974962	4.672	-0.854692	-1.80837	0.164903	0.997952	NA	NA	NA	NA	NA	61.1522	-0.0119555	-1.00832	0.951744	0.999	77.3192	-0.090009	-1.06438	0.824359	0.999381
fca-mir-670-5p	non DE	non DE	non DE	filtered out	non DE	non DE	1.46309	0.547248	1.4613	0.599838	0.998162	1.46309	0.0249329	1.01743	0.981329	0.999288	1.46309	0.522315	1.43626	0.633003	0.997952	NA	NA	NA	NA	NA	15.7785	0.136118	1.09894	0.738215	0.999	22.7784	-0.130426	-1.09462	0.74248	0.999381
fca-mir-671-3p	non DE	non DE	non DE	filtered out	non DE	non DE	8.85493	0.0314496	1.02204	0.937342	0.998162	8.85493	-0.602311	-1.51815	0.14572	0.951527	8.85493	0.633761	1.5516	0.147702	0.997952	NA	NA	NA	NA	NA	8.25209	-0.196581	-1.14598	0.655789	0.999	9.62281	-0.57741	-1.49217	0.246156	0.999381
fca-mir-671-5p	non DE	non DE	non DE	non DE	non DE	non DE	379.271	0.162578	1.11929	0.380153	0.998162	379.271	0.136898	1.09954	0.458491	0.974962	379.271	0.0256801	1.01796	0.890169	0.997952	379.271	-0.061901	-1.04384	0.739389	0.93048	208.996	0.030331	1.02125	0.85806	0.999	227.319	-0.0481549	-1.03394	0.876413	0.999381
fca-mir-7-3p	non DE	non DE	Downregulated	filtered out	non DE	non DE	9.2614	-0.744591	-1.6755	0.106598	0.998162	9.2614	0.202545	1.15073	0.614799	0.974962	9.2614	-0.947136	-1.92804	0.0439549	0.997952	NA	NA	NA	NA	NA	12.4452	-0.205541	-1.15312	0.571174	0.999	16.3253	-0.105701	-1.07602	0.809209	0.999381
fca-mir-744-3p	non DE	non DE	non DE	filtered out	non DE	non DE	4.12035	0.0215548	1.01505	0.973402	0.999033	4.12035	0.333733	1.26027	0.583839	0.974962	4.12035	-0.312178	-1.24158	0.634313	0.997952	NA	NA	NA	NA	NA	1.97701	1.29197	2.44862	0.168267	0.999	2.24322	0.0220021	1.01537	0.978015	0.999381
fca-mir-744-5p	non DE	non DE	non DE	non DE	non DE	non DE	1669.15	-0.0203978	-1.01424	0.903295	0.998162	1669.15	0.0438539	1.03086	0.793689	0.998592	1669.15	-0.0642515	-1.04554	0.702282	0.997952	1669.15	-0.275983	-1.21082	0.100691	0.416369	736.813	0.43298	1.35002	0.0555936	0.999	850.414	-0.178941	-1.13205	0.345879	0.999381
fca-mir-7-5p	non DE	non DE	non DE	non DE	non DE	non DE	556.865	0.430892	1.34807	0.0202764	0.953163	556.865	0.332529	1.25922	0.0728031	0.738572	556.865	0.0983638	1.07056	0.596758	0.997952	556.865	0.217045	1.16235	0.243631	0.637827	2179.19	-0.181344	-1.13394	0.30845	0.999	2268.18	0.0180857	1.01261	0.966311	0.999381
fca-mir-760-3p	non DE	non DE	non DE	filtered out	non DE	non DE	4.37368	0.568902	1.48339	0.313737	0.998162	4.37368	0.345625	1.2707	0.536973	0.974962	4.37368	0.223277	1.16738	0.697931	0.997952	NA	NA	NA	NA	NA	34.2078	0.394	1.31403	0.157943	0.999	24.3028	0.00867353	1.00603	0.981367	0.999381
fca-mir-873-3p	non DE	non DE	non DE	filtered out	non DE	non DE	11.7821	0.183569	1.13569	0.6826	0.998162	11.7821	0.0104267	1.00725	0.981287	0.999288	11.7821	0.173142	1.12751	0.70829	0.997952	NA	NA	NA	NA	NA	2.42642	0.324306	1.25206	0.68937	0.999	7.99445	-0.00652467	-1.00453	0.99321	0.999381
fca-mir-873-5p	non DE	non DE	non DE	filtered out	non DE	non DE	10.8794	0.164452	1.12074	0.682055	0.998162	10.8794	-0.0843075	-1.06018	0.832684	0.998592	10.8794	0.24876	1.18819	0.553763	0.997952	NA	NA	NA	NA	NA	4.13875	0.0931348	1.06669	0.893623	0.999	6.98774	0.6688	1.58975	0.29007	0.999381
fca-mir-876-3p	non DE	non DE	non DE	filtered out	non DE	non DE	2.17727	0.337645	1.26369	0.695181	0.998162	2.17727	0.647948	1.56694	0.428184	0.974962	2.17727	-0.310302	-1.23997	0.717288	0.997952	NA	NA	NA	NA	NA	0.258927	1.64211	3.12121	0.55379	0.999	0.105585	-0.190529	-1.14118	0.951933	0.999381
fca-mir-876-5p	non DE	non DE	non DE	filtered out	non DE	non DE	8.29943	-0.203757	-1.15169	0.637614	0.998162	8.29943	-0.192803	-1.14298	0.644276	0.974962	8.29943	-0.0109535	-1.00762	0.98083	0.997952	NA	NA	NA	NA	NA	2.6404	-0.0982609	-1.07048	0.914418	0.999	7.49171	0.193478	1.14352	0.724757	0.999381
fca-mir-885-3p	non DE	non DE	non DE	filtered out	non DE	non DE	1.41275	0.694444	1.61826	0.485961	0.998162	1.41275	-0.220545	-1.16517	0.83456	0.998592	1.41275	0.914988	1.88555	0.392044	0.997952	NA	NA	NA	NA	NA	2.53167	0.475028	1.38995	0.631949	0.999	4.82454	0.128464	1.09313	0.841914	0.999381
fca-mir-885-5p	non DE	non DE	non DE	filtered out	non DE	non DE	2.29021	1.15949	2.23378	0.188655	0.998162	2.29021	-0.866798	-1.82361	0.416452	0.974962	2.29021	2.02628	4.07353	0.0537243	0.997952	NA	NA	NA	NA	NA	1.36029	-0.603408	-1.5193	0.599462	0.999	2.85955	0.483117	1.39776	0.563938	0.999381
fca-mir-889-3p	non DE	non DE	non DE	filtered out	non DE	non DE	96.7482	-0.113883	-1.08214	0.634419	0.998162	96.7482	0.0404434	1.02843	0.86403	0.998592	96.7482	-0.154327	-1.1129	0.523977	0.997952	NA	NA	NA	NA	NA	27.5913	-0.205271	-1.1529	0.558073	0.999	61.4237	-0.349114	-1.27378	0.332259	0.999381
fca-mir-8908d-3p	non DE	non DE	non DE	filtered out	non DE	non DE	25.2875	-0.0638463	-1.04525	0.869024	0.998162	25.2875	0.000340275	1.00024	0.999288	0.999288	25.2875	-0.0641862	-1.0455	0.870411	0.997952	NA	NA	NA	NA	NA	2622.73	-0.116685	-1.08424	0.603582	0.999	4594.01	0.0729815	1.05189	0.804093	0.999381
fca-mir-8908n-3p	non DE	non DE	non DE	filtered out	non DE	non DE	98.0026	0.324575	1.2523	0.26118	0.998162	98.0026	0.387034	1.3077	0.177526	0.974962	98.0026	-0.0624587	-1.04424	0.829258	0.997952	NA	NA	NA	NA	NA	25922.7	-0.0486828	-1.03432	0.788268	0.999	25208.6	-0.101852	-1.07315	0.802447	0.999381
fca-mir-8908n-5p	non DE	non DE	non DE	filtered out	non DE	non DE	36.7817	0.336565	1.26275	0.371348	0.998162	36.7817	0.486864	1.4014	0.190502	0.974962	36.7817	-0.150299	-1.1098	0.690272	0.997952	NA	NA	NA	NA	NA	8665.35	-0.234926	-1.17685	0.159328	0.999	10420.5	-0.077902	-1.05548	0.806781	0.999381
fca-mir-92a-3p	non DE	non DE	non DE	non DE	non DE	non DE	893.289	-0.143378	-1.10449	0.240437	0.998162	893.289	0.0697185	1.04951	0.565755	0.974962	893.289	-0.213096	-1.15917	0.0822954	0.997952	893.289	-0.125796	-1.09111	0.303577	0.725738	406.061	0.0279644	1.01957	0.807174	0.999	651.466	0.183092	1.13531	0.2999	0.999381
fca-mir-92a-5p	non DE	non DE	non DE	filtered out	Upregulated	non DE	35.4147	-0.26619	-1.20263	0.277202	0.998162	35.4147	-0.123642	-1.08948	0.60207	0.974962	35.4147	-0.142548	-1.10385	0.572896	0.997952	NA	NA	NA	NA	NA	55.0859	0.544714	1.45873	0.0297238	0.999	80.6917	-0.0716917	-1.05095	0.801757	0.999381
fca-mir-92b-3p	non DE	non DE	non DE	filtered out	Upregulated	non DE	7.6803	0.3634	1.28645	0.424212	0.998162	7.6803	0.229968	1.17281	0.606941	0.974962	7.6803	0.133431	1.0969	0.774887	0.997952	NA	NA	NA	NA	NA	59.6005	0.880722	1.8413	0.00130096	0.554209	14.4294	-0.107533	-1.07738	0.822476	0.999381
fca-mir-92b-5p	non DE	non DE	non DE	filtered out	non DE	non DE	1.68967	0.348624	1.27335	0.713839	0.998162	1.68967	0.313163	1.24243	0.735307	0.998592	1.68967	0.0354621	1.02489	0.970798	0.997952	NA	NA	NA	NA	NA	25.2706	0.0956008	1.06851	0.754173	0.999	4.12299	-0.58605	-1.50113	0.365024	0.999381
fca-mir-93-3p	non DE	non DE	non DE	non DE	non DE	non DE	289.457	0.0415485	1.02922	0.690658	0.998162	289.457	-0.0825294	-1.05887	0.424974	0.974962	289.457	0.124078	1.08981	0.245934	0.997952	289.457	-0.00318078	-1.00221	0.975864	0.982285	116.209	0.0467541	1.03294	0.776403	0.999	158.435	-0.0622005	-1.04406	0.815522	0.999381
fca-mir-93-5p	non DE	non DE	non DE	non DE	non DE	non DE	11598.2	-0.00160697	-1.00111	0.991092	0.999033	11598.2	-0.0229112	-1.01601	0.873501	0.999288	11598.2	0.0213043	1.01488	0.882363	0.997952	11598.2	0.092733	1.06639	0.519388	0.80269	14894.2	-0.0341799	-1.02397	0.815251	0.999	13151.9	0.0278589	1.0195	0.893361	0.999381
fca-mir-9-3p	non DE	non DE	non DE	filtered out	non DE	non DE	170.243	0.188804	1.13982	0.396027	0.998162	170.243	0.207634	1.15479	0.347717	0.974962	170.243	-0.0188303	-1.01314	0.932895	0.997952	NA	NA	NA	NA	NA	151.372	-0.398928	-1.31853	0.191251	0.999	148.714	-0.0876738	-1.06266	0.755404	0.999381
fca-mir-95-3p	non DE	non DE	non DE	non DE	non DE	non DE	293.968	0.267452	1.20368	0.173157	0.998162	293.968	0.232917	1.17521	0.233815	0.974962	293.968	0.034535	1.02423	0.860894	0.997952	293.968	0.344279	1.26952	0.0796151	0.373456	792.472	-0.0842273	-1.06012	0.499359	0.999	1311.89	-0.0917883	-1.06569	0.714563	0.999381
fca-mir-9-5p	non DE	non DE	non DE	non DE	non DE	non DE	359.833	0.186666	1.13813	0.268771	0.998162	359.833	0.159429	1.11684	0.342964	0.974962	359.833	0.0272375	1.01906	0.872397	0.997952	359.833	-0.00689625	-1.00479	0.967574	0.982285	179.956	-0.0684719	-1.04861	0.710027	0.999	185.659	-0.0874478	-1.06249	0.727975	0.999381
fca-mir-96-3p	filtered out	filtered out	filtered out	filtered out	non DE	non DE	NA	NA	NA	NA	NA	NA	NA	NA	NA	NA	NA	NA	NA	NA	NA	NA	NA	NA	NA	NA	0.272609	1.06504	2.09223	0.70116	0.999	0.490383	1.82353	3.53945	0.332752	0.999381
fca-mir-96-5p	non DE	non DE	non DE	filtered out	non DE	non DE	7.84498	0.766812	1.70151	0.0755724	0.998162	7.84498	0.493028	1.4074	0.251455	0.974962	7.84498	0.273785	1.20898	0.528418	0.997952	NA	NA	NA	NA	NA	54.5264	0.261232	1.1985	0.377634	0.999	72.4044	-0.080207	-1.05717	0.775714	0.999381
fca-mir-98-3p	non DE	non DE	non DE	filtered out	non DE	non DE	1.40148	-0.828689	-1.77607	0.556456	0.998162	1.40148	1.1793	2.26466	0.31144	0.974962	1.40148	-2.00798	-4.0222	0.142814	0.997952	NA	NA	NA	NA	NA	0.609427	1.29212	2.44888	0.464164	0.999	1.31129	0.412294	1.3308	0.706515	0.999381
fca-mir-98-5p	non DE	non DE	non DE	non DE	non DE	non DE	3401.14	0.183179	1.13538	0.280288	0.998162	3401.14	0.284646	1.21811	0.0931879	0.849744	3401.14	-0.101467	-1.07286	0.54995	0.997952	3401.14	0.430867	1.34804	0.0110781	0.130381	3054.24	-0.142121	-1.10353	0.380787	0.999	3749.67	0.0494906	1.0349	0.83337	0.999381
fca-mir-99a-3p	non DE	non DE	non DE	non DE	non DE	non DE	300.448	0.00159155	1.0011	0.99251	0.999033	300.448	-0.0916492	-1.06559	0.587367	0.974962	300.448	0.0932408	1.06676	0.585692	0.997952	300.448	-0.0917296	-1.06565	0.589918	0.843527	34.3059	0.300196	1.23131	0.171446	0.999	50.9686	0.0535237	1.0378	0.886107	0.999381
fca-mir-99a-5p	non DE	non DE	non DE	non DE	non DE	non DE	51893.7	-0.0149571	-1.01042	0.914114	0.998162	51893.7	-0.140298	-1.10213	0.311693	0.974962	51893.7	0.125341	1.09077	0.366145	0.997952	51893.7	0.0880649	1.06294	0.525423	0.803897	12817.1	0.0168467	1.01175	0.860507	0.999	20522.5	0.412269	1.33078	0.227184	0.999381
fca-mir-chrE3_33626-3p	non DE	non DE	non DE	filtered out	non DE	non DE	5.10231	-0.158572	-1.11618	0.792494	0.998162	5.10231	0.37444	1.29634	0.504683	0.974962	5.10231	-0.533012	-1.44695	0.381458	0.997952	NA	NA	NA	NA	NA	6.73679	0.238274	1.17958	0.637956	0.999	7.37838	-0.648923	-1.568	0.227302	0.999381
fca-mir-chrE3_33626-5p	non DE	non DE	non DE	filtered out	non DE	non DE	49.3096	0.159103	1.11659	0.62668	0.998162	49.3096	-0.0619946	-1.04391	0.849336	0.998592	49.3096	0.221098	1.16562	0.504857	0.997952	NA	NA	NA	NA	NA	50.1806	-0.160666	-1.1178	0.436765	0.999	48.1638	-0.0775384	-1.05522	0.738084	0.999381
fca-mir-chrX_38640-3p	non DE	non DE	non DE	filtered out	non DE	non DE	46.8873	0.418663	1.33669	0.311747	0.998162	46.8873	0.58453	1.49955	0.154574	0.974962	46.8873	-0.165867	-1.12184	0.688534	0.997952	NA	NA	NA	NA	NA	1076.93	0.143554	1.10462	0.493722	0.999	2119.81	0.228021	1.17123	0.271683	0.999381
fca-mir-chrX_38640-5p	non DE	non DE	non DE	filtered out	non DE	non DE	14.8947	0.2277	1.17097	0.70889	0.998162	14.8947	-0.117118	-1.08457	0.84788	0.998592	14.8947	0.344819	1.26999	0.577405	0.997952	NA	NA	NA	NA	NA	970.751	0.0481446	1.03393	0.804789	0.999	1507.17	0.20616	1.15361	0.392438	0.999381
fca-mir-chrX_QO3CD-3p	non DE	non DE	non DE	filtered out	non DE	non DE	30.0704	0.822287	1.76821	0.22251	0.998162	30.0704	0.564368	1.47874	0.402267	0.974962	30.0704	0.25792	1.19575	0.702009	0.997952	NA	NA	NA	NA	NA	883.151	-0.152022	-1.11113	0.576424	0.999	1726.28	-0.00955751	-1.00665	0.980464	0.999381
fca-mir-chrX_QO3CD-5p	non DE	non DE	non DE	filtered out	non DE	non DE	0.111359	-0.278401	-1.21285	0.948132	0.998162	0.111359	-0.0136677	-1.00952	0.997452	0.999288	0.111359	-0.264746	-1.20142	0.950672	0.997952	NA	NA	NA	NA	NA	74.651	-0.0484183	-1.03413	0.766664	0.999	140.182	0.129023	1.09355	0.619731	0.999381

## Sheet: Table S3.1 (Legend)
Legend for Supplementary Table S3.1
Column	Name	Description
A	miRNA	miRNA name
B	10 min Dry vs Fresh	Differential expression results for comparison pair 10 min Dry vs Fresh Ovary: Upregulated - enriched in dried/rehydrated tissue; Downregulated - enriched in fresh tissue; non DE - not differentially expressed; filtered out - filtered out during DESeq2 analysis
C	5 min Dry vs Fresh	Differential expression results for comparison pair 5 min Dry vs Fresh Ovary: Upregulated - enriched in dried/rerhydrated tissue; Downregulated - enriched in fresh tissue; non DE - not differentially expressed; filtered out - filtered out during DESeq2 analysis
D	10 min vs 5 min Dry	Differential expression results for comparison pair 10 min vs 5 min Dry Ovary: Upregulated - enriched after 10 min dry/rehydration; Downregulated - enriched after 5 min dry/rehydration; non DE - not differentially expressed; filtered out - filtered out during DESeq2 analysis
E	Vitrifed vs Fresh Ovary	Differential expression results for comparison pair Vitrified vs Fresh Ovary: Upregulated - enriched in vitrified/thawed tissue; Downregulated - enriched in fresh tissue; non DE - not differentially expressed; filtered out - filtered out during DESeq2 analysis
F	Vitrified vs Fresh Testis, Adult	Differential expression results for comparison pair Vitrified vs Fresh Testis, Adult age: Upregulated - enriched in vitrified/thawed tissue; Downregulated - enriched in fresh tissue; non DE - not differentially expressed; filtered out - filtered out during DESeq2 analysis
G	Vitrified vs Fresh Testis, Juvenile	Differential expression results for comparison pair Vitrified vs Fresh Testis, Juvenile age: non DE - not differentially expressed; filtered out - filtered out during DESeq2 analysis
H	baseMean_OvD10vsF	mean of normalized counts of all samples in 10 min Dry vs Fresh Ovary comparison [stats from DESeq2 analysis ]
I	log2FC_OvD10vsF	log2 Fold Change for 10 min Dry vs Fresh Ovary comparison [stats from DESeq2 analysis ]
J	FC_OvD10vsF	Fold Change for 10 min Dry vs Fresh Ovary comparison [stats from DESeq2 analysis ]
K	pvalue_OvD10vsF	raw p-value from pairwise Wald test for 10 min Dry vs Fresh Ovary comparison [stats from DESeq2 analysis ]
L	padj_OvD10vsF	adjusted p-value from Bonferroni correction for 10 min Dry vs Fresh Ovary comparison [stats from DESeq2 analysis ]
M	baseMean_OvD5vsF	mean of normalized counts of all samples in 5 min Dry vs Fresh Ovary comparison [stats from DESeq2 analysis ]
N	log2FC_OvD5vsF	log2 Fold Change for 5 min Dry vs Fresh Ovary comparison [stats from DESeq2 analysis ]
O	FC_OvD5vsF	Fold Change for 5 min Dry vs Fresh Ovary comparison [stats from DESeq2 analysis ]
P	pvalue_OvD5vsF	raw p-value from pairwise Wald test for 5 min Dry vs Fresh Ovary comparison [stats from DESeq2 analysis ]
Q	padj_OvD5vsF	adjusted p-value from Bonferroni correction for 5 min Dry vs Fresh Ovary comparison [stats from DESeq2 analysis ]
R	baseMean_OvD10vsD5	mean of normalized counts of all samples in 10 min vs 5 min Ovary comparison [stats from DESeq2 analysis ]
S	log2FC_OvD10vsD5	log2 Fold Change for 10 min vs 5 min Ovary comparison [stats from DESeq2 analysis ]
T	FC_OvD10vsD5	Fold Change for 10 min vs 5 min Ovary comparison [stats from DESeq2 analysis ]
U	pvalue_OvD10vsD5	raw p-value from pairwise Wald test for 10 min vs 5 min Ovary comparison [stats from DESeq2 analysis ]
V	padj_OvD10vsD5	adjusted p-value from Bonferroni correction for 10 min vs 5 min Ovary comparison [stats from DESeq2 analysis ]
W	baseMean_OvVvsF	mean of normalized counts of all samples in Vitrified vs Fresh Ovary comparison [stats from DESeq2 analysis ]
X	log2FC_OvVvsF	log2 Fold Change for Vitrified vs Fresh Ovary comparison [stats from DESeq2 analysis ]
Y	FC_OvVvsF	Fold Change for Vitrified vs Fresh Ovary comparison [stats from DESeq2 analysis ]
Z	pvalue_OvVvsF	raw p-value from pairwise Wald test for Vitrified vs Fresh Ovary comparison [stats from DESeq2 analysis ]
AA	padj_OvVvsF	adjusted p-value from Bonferroni correction for Vitrified vs Fresh Ovary comparison [stats from DESeq2 analysis ]
AB	baseMean_TesAVvsAF	mean of normalized counts of all samples in Vitrified vs Fresh Adult Testis comparison [stats from DESeq2 analysis ]
AC	log2FC_TesAVvsAF	log2 Fold Change for Vitrified vs Fresh Adult Testis comparison [stats from DESeq2 analysis ]
AD	FC_TesAVvsAF	Fold Change for Vitrified vs Fresh Adult Testis comparison [stats from DESeq2 analysis ]
AE	pvalue_TesAVvsAF	raw p-value from Wald test for Vitrified vs Fresh Adult Testis comparison [stats from DESeq2 analysis ]
AF	padj_TesAVvsAF	adjusted p-value from Bonferroni correction for Vitrified vs Fresh Adult Testis comparison [stats from DESeq2 analysis ]
AG	baseMean_TesJVvsJF	mean of normalized counts of all samples in Vitrified vs Fresh Juvenile Testis comparison [stats from DESeq2 analysis ]
AH	log2FC_TesJVvsJF	log2 Fold Change for Vitrified vs Fresh Juvenile Testis comparison [stats from DESeq2 analysis ]
AI	FC_TesJVvsJF	Fold Change for Vitrified vs Fresh Juvenile Testis comparison [stats from DESeq2 analysis ]
AJ	pvalue_TesJVvsJF	raw p-value from Wald test for Vitrified vs Fresh Juvenile Testis comparison [stats from DESeq2 analysis ]
AK	padj_TesJVvsJF	adjusted p-value from Bonferroni correction for Vitrified vs Fresh Juvenile Testis comparison [stats from DESeq2 analysis ]

## Sheet: Table S3.2
Supplementary Table S3.2 Interactions between upregulated miRNAs and downregulated mRNAs in the ovarian tissue in response to 10 min drying
miRNA	Ortholog	miRNA-mRNA interaction	Database (predicted)	Score	Database (validated)	Experiment	Support type	Pubmed ID	Target Ensembl ID	Cat Ensembl ID	Cat Entrez ID mRNA	Gene Symbol mRNA	Product mRNA	FC_OvD10vsF	pvalue_OvD10vsF	padj_OvD10vsF
fca-mir-182-5p	hsa-miR-182-5p	predicted	elmmo	0.647	NA	NA	NA	NA	ENSG00000115977	ENSFCAG00000045438	101094013	AAK1	AP2 associated kinase 1	-1.98772	5.3e-17	2.98e-13
fca-mir-182-5p	hsa-miR-182-5p	validated	NA	NA	tarbase	Degradome sequencing	positive	NA	ENSG00000115808	ENSFCAG00000012784	101082999	STRN	striatin	-1.79882	6.39e-16	2.69e-12
fca-mir-182-5p	hsa-miR-182-5p	validated_predicted	pita	-10.64	tarbase	Degradome sequencing	positive	NA	ENSG00000242265	ENSFCAG00000041002	101094251	PEG10	paternally expressed 10	-2.33707	2.11e-14	5.77e-11
fca-mir-182-5p	hsa-miR-182-5p	validated	NA	NA	tarbase	Degradome sequencing	positive	NA	ENSG00000072121	ENSFCAG00000007653	101093866	ZFYVE26	zinc finger FYVE-type containing 26	-1.66876	2.4e-14	5.77e-11
fca-mir-182-5p	hsa-miR-182-5p	predicted	elmmo	0.752	NA	NA	NA	NA	ENSG00000158715	ENSFCAG00000006724	101086621	ELK4	ELK4, ETS transcription factor	-2.15406	8.72e-14	1.84e-10
fca-mir-182-5p	hsa-miR-182-5p	validated	NA	NA	tarbase	Degradome sequencing	positive	NA	ENSG00000158470	ENSFCAG00000009515	101081792	B4GALT5	beta-1,4-galactosyltransferase 5	-2.08469	1.11e-13	2.08e-10
fca-mir-182-5p	hsa-miR-182-5p	validated	NA	NA	tarbase	Degradome sequencing	positive	NA	ENSG00000116539	ENSFCAG00000012088	101086114	ASH1L	ASH1 like histone lysine methyltransferase	-1.52066	5.3e-13	7.44e-10
fca-mir-182-5p	hsa-miR-182-5p	validated_predicted	diana_microt	1	tarbase	Degradome sequencing	positive	NA	ENSG00000140948	ENSFCAG00000031468	101095939	ZCCHC14	zinc finger CCHC-type containing 14	-1.65228	1.39e-12	1.56e-09
fca-mir-182-5p	hsa-miR-182-5p	validated_predicted	diana_microt	0.986	mirtarbase	HITS-CLIP	Functional MTI (Weak)	23824327	ENSG00000163590	ENSFCAG00000030361	101092959	PPM1L	protein phosphatase, Mg2+/Mn2+ dependent 1L	-1.81218	2.72e-12	2.87e-09
fca-mir-182-5p	hsa-miR-182-5p	validated_predicted	elmmo	0.611	tarbase	Degradome sequencing	positive	NA	ENSG00000114126	ENSFCAG00000003086	101088513	TFDP2	transcription factor Dp-2	-1.86915	3.38e-12	3.35e-09
fca-mir-182-5p	hsa-miR-182-5p	validated	NA	NA	tarbase	Degradome sequencing	positive	NA	ENSG00000157654	ENSFCAG00000027493	105261111	LOC105261111	A-kinase anchor protein 2	-2.71375	6.71e-12	5.95e-09
fca-mir-182-5p	hsa-miR-182-5p	predicted	pita	-12.9	NA	NA	NA	NA	ENSG00000166860	ENSFCAG00000005613	101089116	ZBTB39	zinc finger and BTB domain containing 39	-1.91307	1.73e-11	1.39e-08
fca-mir-182-5p	hsa-miR-182-5p	validated	NA	NA	tarbase	Degradome sequencing	negative	NA	ENSG00000147874	ENSFCAG00000028281	101082785	HAUS6	HAUS augmin like complex subunit 6	-1.65855	2.29e-11	1.63e-08
fca-mir-182-5p	hsa-miR-182-5p	validated_predicted	elmmo	0.769	tarbase	Degradome sequencing	positive	NA	ENSG00000131389	ENSFCAG00000007651	101101373	SLC6A6	solute carrier family 6 member 6	-3.10416	2.33e-11	1.63e-08
fca-mir-182-5p	hsa-miR-182-5p	validated	NA	NA	tarbase	Degradome sequencing	positive	NA	ENSG00000123066	ENSFCAG00000007556	101099593	MED13L	mediator complex subunit 13 like	-1.65112	3e-11	2.03e-08
fca-mir-182-5p	hsa-miR-182-5p	validated	NA	NA	tarbase	Degradome sequencing	positive	NA	ENSG00000186918	ENSFCAG00000030743	101095007	ZNF395	zinc finger protein 395	-1.79157	8.25e-11	4.64e-08
fca-mir-182-5p	hsa-miR-182-5p	validated_predicted	elmmo	0.674	tarbase	Degradome sequencing	positive	NA	ENSG00000105810	ENSFCAG00000045118	100037415	CDK6	cyclin dependent kinase 6	-2.206	8.97e-11	4.87e-08
fca-mir-182-5p	hsa-miR-182-5p	validated	NA	NA	tarbase	Degradome sequencing	positive	NA	ENSG00000188636	ENSFCAG00000028859	101088345	RTL6	retrotransposon Gag like 6	-1.89296	1.13e-10	5.94e-08
fca-mir-182-5p	hsa-miR-182-5p	predicted	elmmo	0.735	NA	NA	NA	NA	ENSG00000188636	ENSFCAG00000028859	101088345	RTL6	retrotransposon Gag like 6	-1.89296	1.13e-10	5.94e-08
fca-mir-182-5p	hsa-miR-182-5p	validated_predicted	elmmo	0.665	tarbase	Degradome sequencing	positive	NA	ENSG00000168807	ENSFCAG00000043662	101082361	SNTB2	syntrophin beta 2	-2.36536	1.63e-10	8.31e-08
fca-mir-182-5p	hsa-miR-182-5p	validated	NA	NA	tarbase	Degradome sequencing	negative	NA	ENSG00000143494	ENSFCAG00000019311	101098109	VASH2	vasohibin 2	-1.76165	2.22e-10	1.08e-07
fca-mir-182-5p	hsa-miR-182-5p	validated	NA	NA	tarbase	Degradome sequencing	positive	NA	ENSG00000101236	ENSFCAG00000044276	101085455	RNF24	ring finger protein 24	-1.73455	2.3e-10	1.08e-07
fca-mir-182-5p	hsa-miR-182-5p	validated	NA	NA	tarbase	Degradome sequencing	negative	NA	ENSG00000139668	ENSFCAG00000003701	101092480	WDFY2	WD repeat and FYVE domain containing 2	-2.26079	2.67e-10	1.22e-07
fca-mir-182-5p	hsa-miR-182-5p	predicted	diana_microt	0.972	NA	NA	NA	NA	ENSG00000179240	ENSFCAG00000025300	102900095	GVQW3	GVQW motif containing 3	-1.89568	3.19e-10	1.41e-07
fca-mir-182-5p	hsa-miR-182-5p	validated_predicted	diana_microt	0.999	tarbase	Degradome sequencing	positive	NA	ENSG00000145012	ENSFCAG00000006814	101096257	LPP	LIM domain containing preferred translocation partner in lipoma	-2.46205	1.34e-09	5.12e-07
fca-mir-182-5p	hsa-miR-182-5p	validated	NA	NA	tarbase	Degradome sequencing	positive	NA	ENSG00000083857	ENSFCAG00000025616	101097804	FAT1	FAT atypical cadherin 1	-1.61327	1.67e-09	6.26e-07
fca-mir-182-5p	hsa-miR-182-5p	predicted	targetscan	-0.511	NA	NA	NA	NA	ENSG00000138600	ENSFCAG00000023141	101083341	SPPL2A	signal peptide peptidase like 2A	-1.7173	1.78e-09	6.52e-07
fca-mir-182-5p	hsa-miR-182-5p	predicted	elmmo	0.89	NA	NA	NA	NA	ENSG00000165288	ENSFCAG00000022198	101091925	BRWD3	bromodomain and WD repeat domain containing 3	-1.70988	1.93e-09	6.73e-07
fca-mir-182-5p	hsa-miR-182-5p	validated	NA	NA	tarbase	Degradome sequencing	positive	NA	ENSG00000148358	ENSFCAG00000005107	101096770	GPR107	G protein-coupled receptor 107	-1.65528	2e-09	6.73e-07
fca-mir-182-5p	hsa-miR-182-5p	validated_predicted	diana_microt	0.859	tarbase	Degradome sequencing	positive	NA	ENSG00000173320	ENSFCAG00000014995	101089095	STOX2	storkhead box 2	-2.43947	2.08e-09	6.88e-07
fca-mir-182-5p	hsa-miR-182-5p	validated_predicted	diana_microt	0.888	tarbase	Degradome sequencing	positive	NA	ENSG00000112531	ENSFCAG00000019399	493723	QKI	QKI, KH domain containing RNA binding	-1.67685	2.66e-09	8.46e-07
fca-mir-182-5p	hsa-miR-182-5p	validated_predicted	elmmo	0.89	tarbase	Degradome sequencing	positive	NA	ENSG00000261609	ENSFCAG00000028273	101085089	GAN	gigaxonin	-2.50098	3.75e-09	1.13e-06
fca-mir-182-5p	hsa-miR-182-5p	validated_predicted	miranda	-1.166	tarbase	Degradome sequencing	positive	NA	ENSG00000092978	ENSFCAG00000007129	101092484	GPATCH2	G-patch domain containing 2	-1.52055	3.84e-09	1.13e-06
fca-mir-182-5p	hsa-miR-182-5p	validated	NA	NA	tarbase	Degradome sequencing	positive	NA	ENSG00000129657	ENSFCAG00000031926	101087434	SEC14L1	SEC14 like lipid binding 1	-1.70624	3.88e-09	1.13e-06
fca-mir-182-5p	hsa-miR-182-5p	validated	NA	NA	tarbase	Degradome sequencing	positive	NA	ENSG00000173706	ENSFCAG00000015098	101080319	HEG1	heart development protein with EGF like domains 1	-1.81368	3.97e-09	1.13e-06
fca-mir-182-5p	hsa-miR-182-5p	validated_predicted	diana_microt	0.973	tarbase	Degradome sequencing	negative	NA	ENSG00000143248	ENSFCAG00000045953	101082542	RGS5	regulator of G protein signaling 5	-2.72628	4.2e-09	1.16e-06
fca-mir-182-5p	hsa-miR-182-5p	validated	NA	NA	tarbase	Degradome sequencing	negative	NA	ENSG00000157827	ENSFCAG00000005239	101081067	FMNL2	formin like 2	-1.69427	4.36e-09	1.18e-06
fca-mir-182-5p	hsa-miR-182-5p	predicted	elmmo	0.512	NA	NA	NA	NA	ENSG00000070614	ENSFCAG00000002041	101083399	NDST1	N-deacetylase and N-sulfotransferase 1	-1.91176	7.26e-09	1.75e-06
fca-mir-182-5p	hsa-miR-182-5p	validated	NA	NA	tarbase	Degradome sequencing	positive	NA	ENSG00000134954	ENSFCAG00000018598	101090461	ETS1	ETS proto-oncogene 1, transcription factor	-2.82229	8.14e-09	1.93e-06
fca-mir-182-5p	hsa-miR-182-5p	predicted	diana_microt	0.833	NA	NA	NA	NA	ENSG00000112782	ENSFCAG00000037193	101099207	CLIC5	chloride intracellular channel 5	-2.92401	8.4e-09	1.94e-06
fca-mir-182-5p	hsa-miR-182-5p	validated_predicted	elmmo	0.554	mirtarbase	Luciferase reporter assay	Functional MTI	23226455	ENSG00000141646	ENSFCAG00000005257	101093650	SMAD4	SMAD family member 4	-1.69151	1.38e-08	3.03e-06
fca-mir-182-5p	hsa-miR-182-5p	validated	NA	NA	tarbase	Degradome sequencing	negative	NA	ENSG00000146833	ENSFCAG00000025749	101097197	TRIM4	tripartite motif containing 4	-1.86214	1.57e-08	3.22e-06
fca-mir-182-5p	hsa-miR-182-5p	validated	NA	NA	tarbase	Degradome sequencing	negative	NA	ENSG00000243244	ENSFCAG00000009254	105259614	STON1	stonin 1	-1.8643	1.88e-08	3.81e-06
fca-mir-182-5p	hsa-miR-182-5p	validated	NA	NA	tarbase	Degradome sequencing	positive	NA	ENSG00000083168	ENSFCAG00000029985	101095975	KAT6A	lysine acetyltransferase 6A	-1.65001	2.41e-08	4.72e-06
fca-mir-182-5p	hsa-miR-182-5p	validated	NA	NA	tarbase	Degradome sequencing	negative	NA	ENSG00000155111	ENSFCAG00000040944	101083850	CDK19	cyclin dependent kinase 19	-1.59747	3.47e-08	6.22e-06
fca-mir-182-5p	hsa-miR-182-5p	validated	NA	NA	tarbase	Degradome sequencing	negative	NA	ENSG00000155850	ENSFCAG00000026045	101087205	SLC26A2	solute carrier family 26 member 2	-2.19422	5.18e-08	8.72e-06
fca-mir-182-5p	hsa-miR-182-5p	validated	NA	NA	tarbase	Degradome sequencing	positive	NA	ENSG00000161649	ENSFCAG00000040975	101084243	CD300LG	CD300 molecule like family member g	-2.667	5.47e-08	9.12e-06
fca-mir-182-5p	hsa-miR-182-5p	validated	NA	NA	tarbase	Degradome sequencing	negative	NA	ENSG00000137558	ENSFCAG00000035893	101082374	PI15	peptidase inhibitor 15	-3.00539	6.96e-08	1.1e-05
fca-mir-182-5p	hsa-miR-182-5p	predicted	diana_microt	0.997	NA	NA	NA	NA	ENSG00000147548	ENSFCAG00000013609	101086901	NSD3	nuclear receptor binding SET domain protein 3	-1.53822	7.37e-08	1.15e-05
fca-mir-182-5p	hsa-miR-182-5p	validated_predicted	diana_microt	0.998	tarbase	Degradome sequencing	positive	NA	ENSG00000116016	ENSFCAG00000013629	101085621	EPAS1	endothelial PAS domain protein 1	-2.12413	7.57e-08	1.17e-05
fca-mir-182-5p	hsa-miR-182-5p	validated	NA	NA	tarbase	Degradome sequencing	negative	NA	ENSG00000108582	ENSFCAG00000018141	101081771	CPD	carboxypeptidase D	-1.70499	8.16e-08	1.23e-05
fca-mir-182-5p	hsa-miR-182-5p	predicted	elmmo	0.769	NA	NA	NA	NA	ENSG00000114739	ENSFCAG00000003157	101086087	ACVR2B	activin A receptor type 2B	-2.14455	1.3e-07	1.82e-05
fca-mir-182-5p	hsa-miR-182-5p	predicted	diana_microt	0.885	NA	NA	NA	NA	ENSG00000213949	ENSFCAG00000012064	101089743	ITGA1	integrin subunit alpha 1	-1.965	1.51e-07	2.04e-05
fca-mir-182-5p	hsa-miR-182-5p	validated_predicted	pita	-11.4	tarbase	Degradome sequencing	negative	NA	ENSG00000196628	ENSFCAG00000014682	101097354	TCF4	transcription factor 4	-1.79746	1.6e-07	2.13e-05
fca-mir-182-5p	hsa-miR-182-5p	validated	NA	NA	tarbase	Degradome sequencing	positive	NA	ENSG00000118762	ENSFCAG00000002839	101098948	PKD2	polycystin 2, transient receptor potential cation channel	-1.9446	1.62e-07	2.15e-05
fca-mir-182-5p	hsa-miR-182-5p	validated_predicted	diana_microt	0.994	tarbase	Degradome sequencing	negative	NA	ENSG00000173068	ENSFCAG00000027700	101096927	BNC2	basonuclin 2	-1.52608	1.68e-07	2.19e-05
fca-mir-182-5p	hsa-miR-182-5p	validated	NA	NA	tarbase	Degradome sequencing	positive	NA	ENSG00000185591	ENSFCAG00000030741	101100227	SP1	Sp1 transcription factor	-1.58001	1.82e-07	2.34e-05
fca-mir-182-5p	hsa-miR-182-5p	predicted	diana_microt	0.946	NA	NA	NA	NA	ENSG00000069122	ENSFCAG00000009300	101101312	ADGRF5	adhesion G protein-coupled receptor F5	-2.22029	1.98e-07	2.4e-05
fca-mir-182-5p	hsa-miR-182-5p	validated	NA	NA	tarbase	Degradome sequencing	negative	NA	ENSG00000164125	ENSFCAG00000039849	101087989	FAM198B	family with sequence similarity 198 member B	-3.51459	2.18e-07	2.58e-05
fca-mir-182-5p	hsa-miR-182-5p	validated_predicted	elmmo	0.89	tarbase	Degradome sequencing	positive	NA	ENSG00000145675	ENSFCAG00000011030	100271864	PIK3R1	phosphoinositide-3-kinase regulatory subunit 1	-1.60611	2.37e-07	2.72e-05
fca-mir-182-5p	hsa-miR-182-5p	predicted	elmmo	0.781	NA	NA	NA	NA	ENSG00000134371	ENSFCAG00000000348	101090918	CDC73	cell division cycle 73	-1.56029	2.44e-07	2.77e-05
fca-mir-182-5p	hsa-miR-182-5p	validated_predicted	elmmo	0.826	tarbase	Degradome sequencing	positive	NA	ENSG00000184083	ENSFCAG00000031189	101092747	FAM120C	family with sequence similarity 120C	-1.74557	2.74e-07	3.01e-05
fca-mir-182-5p	hsa-miR-182-5p	predicted	diana_microt	0.869	NA	NA	NA	NA	ENSG00000166801	ENSFCAG00000010723	101098490	FAM111A	family with sequence similarity 111 member A	-1.81923	3.03e-07	3.27e-05
fca-mir-182-5p	hsa-miR-182-5p	predicted	elmmo	0.512	NA	NA	NA	NA	ENSG00000124212	ENSFCAG00000030511	101082050	PTGIS	prostaglandin I2 synthase	-1.81303	3.04e-07	3.27e-05
fca-mir-182-5p	hsa-miR-182-5p	predicted	elmmo	0.79	NA	NA	NA	NA	ENSG00000168769	ENSFCAG00000051746	101092848	TET2	tet methylcytosine dioxygenase 2	-2.03976	3.25e-07	3.45e-05
fca-mir-182-5p	hsa-miR-182-5p	validated	NA	NA	tarbase	Degradome sequencing	negative	NA	ENSG00000198315	ENSFCAG00000003621	101088578	ZKSCAN8	zinc finger with KRAB and SCAN domains 8	-1.67882	3.3e-07	3.48e-05
fca-mir-182-5p	hsa-miR-182-5p	validated	NA	NA	tarbase	Degradome sequencing	negative	NA	ENSG00000113163	ENSFCAG00000031307	101099355	COL4A3BP	collagen type IV alpha 3 binding protein	-1.58748	3.39e-07	3.55e-05
fca-mir-182-5p	hsa-miR-182-5p	predicted	diana_microt	0.889	NA	NA	NA	NA	ENSG00000119401	ENSFCAG00000002357	101084580	TRIM32	tripartite motif containing 32	-1.91414	3.63e-07	3.68e-05
fca-mir-182-5p	hsa-miR-182-5p	validated	NA	NA	tarbase	Degradome sequencing	negative	NA	ENSG00000131724	ENSFCAG00000027640	101091351	IL13RA1	interleukin 13 receptor subunit alpha 1	-1.56314	4.2e-07	4.17e-05
fca-mir-182-5p	hsa-miR-182-5p	validated	NA	NA	tarbase	Degradome sequencing	positive	NA	ENSG00000163602	ENSFCAG00000043691	101093840	RYBP	RING1 and YY1 binding protein	-1.57087	6.27e-07	5.84e-05
fca-mir-182-5p	hsa-miR-182-5p	validated	NA	NA	tarbase	Degradome sequencing	negative	NA	ENSG00000137776	ENSFCAG00000023688	101087998	ADAM10	ADAM metallopeptidase domain 10	-1.64292	6.46e-07	5.95e-05
fca-mir-182-5p	hsa-miR-182-5p	validated_predicted	diana_microt	0.995	tarbase	Degradome sequencing	positive	NA	ENSG00000198087	ENSFCAG00000027698	101091623	CD2AP	CD2 associated protein	-1.63886	6.72e-07	6.03e-05
fca-mir-182-5p	hsa-miR-182-5p	validated	NA	NA	tarbase	Degradome sequencing	negative	NA	ENSG00000198625	ENSFCAG00000014851	101082460	MDM4	MDM4, p53 regulator	-1.88145	6.86e-07	6.12e-05
fca-mir-182-5p	hsa-miR-182-5p	validated	NA	NA	tarbase	Degradome sequencing	negative	NA	ENSG00000162769	ENSFCAG00000000207	493854	FLVCR1	feline leukemia virus subgroup C cellular receptor 1	-2.11078	7.42e-07	6.55e-05
fca-mir-182-5p	hsa-miR-182-5p	validated_predicted	elmmo	0.644	mirtarbase	CLASH	Functional MTI (Weak)	23622248	ENSG00000135503	ENSFCAG00000026263	101097654	ACVR1B	activin A receptor type 1B	-1.62086	7.65e-07	6.68e-05
fca-mir-182-5p	hsa-miR-182-5p	validated_predicted	elmmo	0.512	tarbase	Degradome sequencing	positive	NA	ENSG00000177034	ENSFCAG00000003877	101086782	MTX3	metaxin 3	-1.63326	8.91e-07	7.4e-05
fca-mir-182-5p	hsa-miR-182-5p	validated_predicted	elmmo	0.54	tarbase	Degradome sequencing	positive	NA	ENSG00000078124	ENSFCAG00000031003	101088610	ACER3	alkaline ceramidase 3	-1.77166	9.47e-07	7.79e-05
fca-mir-182-5p	hsa-miR-182-5p	validated_predicted	diana_microt	0.987	tarbase	Degradome sequencing	negative	NA	ENSG00000176105	ENSFCAG00000009235	101090724	YES1	YES proto-oncogene 1, Src family tyrosine kinase	-1.6226	1.11e-06	8.76e-05
fca-mir-182-5p	hsa-miR-182-5p	predicted	diana_microt	0.986	NA	NA	NA	NA	ENSG00000111885	ENSFCAG00000025282	101100723	MAN1A1	mannosidase alpha class 1A member 1	-1.66773	1.12e-06	8.77e-05
fca-mir-182-5p	hsa-miR-182-5p	validated_predicted	diana_microt	0.997	tarbase	Degradome sequencing	positive	NA	ENSG00000173542	ENSFCAG00000026258	101084106	MOB1B	MOB kinase activator 1B	-1.7106	1.13e-06	8.81e-05
fca-mir-182-5p	hsa-miR-182-5p	validated	NA	NA	tarbase	Degradome sequencing	negative	NA	ENSG00000113532	ENSFCAG00000021920	101084341	ST8SIA4	ST8 alpha-N-acetyl-neuraminide alpha-2,8-sialyltransferase 4	-2.30943	1.3e-06	9.5e-05
fca-mir-182-5p	hsa-miR-182-5p	predicted	diana_microt	0.846	NA	NA	NA	NA	ENSG00000196914	ENSFCAG00000026560	101085657	ARHGEF12	Rho guanine nucleotide exchange factor 12	-1.59438	1.67e-06	0.000114685
fca-mir-182-5p	hsa-miR-182-5p	validated	NA	NA	tarbase	Degradome sequencing	negative	NA	ENSG00000087301	ENSFCAG00000024023	101098545	TXNDC16	thioredoxin domain containing 16	-1.55012	1.78e-06	0.000119978
fca-mir-182-5p	hsa-miR-182-5p	validated	NA	NA	tarbase	Degradome sequencing	positive	NA	ENSG00000111371	ENSFCAG00000013535	101083092	SLC38A1	solute carrier family 38 member 1	-2.51607	1.79e-06	0.000120219
fca-mir-182-5p	hsa-miR-182-5p	validated	NA	NA	mirtarbase	CLASH	Functional MTI (Weak)	23622248	ENSG00000100154	ENSFCAG00000014237	101091657	TTC28	tetratricopeptide repeat domain 28	-1.80631	2.08e-06	0.000135639
fca-mir-182-5p	hsa-miR-182-5p	validated_predicted	diana_microt	0.928	tarbase	Degradome sequencing	negative	NA	ENSG00000158528	ENSFCAG00000011043	101090599	PPP1R9A	protein phosphatase 1 regulatory subunit 9A	-1.84967	2.47e-06	0.000155112
fca-mir-182-5p	hsa-miR-182-5p	validated	NA	NA	tarbase	Degradome sequencing	negative	NA	ENSG00000070018	ENSFCAG00000000044	101082246	LRP6	LDL receptor related protein 6	-1.57382	2.48e-06	0.000155112
fca-mir-182-5p	hsa-miR-182-5p	validated_predicted	diana_microt	0.962	tarbase	Degradome sequencing	negative	NA	ENSG00000189184	ENSFCAG00000025770	101100886	PCDH18	protocadherin 18	-1.54726	2.55e-06	0.000158913
fca-mir-182-5p	hsa-miR-182-5p	predicted	elmmo	0.512	NA	NA	NA	NA	ENSG00000158352	ENSFCAG00000015434	101082043	SHROOM4	shroom family member 4	-2.21619	2.59e-06	0.000160291
fca-mir-182-5p	hsa-miR-182-5p	validated	NA	NA	tarbase	Degradome sequencing	positive	NA	ENSG00000104643	ENSFCAG00000002993	101083335	MTMR9	myotubularin related protein 9	-2.09309	2.81e-06	0.000171064
fca-mir-182-5p	hsa-miR-182-5p	validated_predicted	diana_microt	0.993	tarbase	Degradome sequencing	positive	NA	ENSG00000131171	ENSFCAG00000030770	101092420	SH3BGRL	SH3 domain binding glutamate rich protein like	-1.62769	2.85e-06	0.000171665
fca-mir-182-5p	hsa-miR-182-5p	validated	NA	NA	tarbase	Degradome sequencing	positive	NA	ENSG00000085224	ENSFCAG00000030040	101086543	ATRX	ATRX, chromatin remodeler	-1.58422	2.98e-06	0.00017763
fca-mir-182-5p	hsa-miR-182-5p	validated	NA	NA	tarbase	Degradome sequencing	positive	NA	ENSG00000116903	ENSFCAG00000025577	101088434	EXOC8	exocyst complex component 8	-2.02555	3.53e-06	0.000200915
fca-mir-182-5p	hsa-miR-182-5p	validated	NA	NA	tarbase	Degradome sequencing	negative	NA	ENSG00000183580	ENSFCAG00000030930	101089921	FBXL7	F-box and leucine rich repeat protein 7	-1.96467	3.66e-06	0.00020786
fca-mir-182-5p	hsa-miR-182-5p	predicted	elmmo	0.644	NA	NA	NA	NA	ENSG00000164300	ENSFCAG00000003881	101089919	SERINC5	serine incorporator 5	-1.73918	4.03e-06	0.000225507
fca-mir-182-5p	hsa-miR-182-5p	validated	NA	NA	tarbase	Degradome sequencing	positive	NA	ENSG00000048707	ENSFCAG00000003779	101101323	VPS13D	vacuolar protein sorting 13 homolog D	-1.65694	4.08e-06	0.000226784
fca-mir-182-5p	hsa-miR-182-5p	validated_predicted	diana_microt	0.901	tarbase	Degradome sequencing	negative	NA	ENSG00000144724	ENSFCAG00000006340	101085869	PTPRG	protein tyrosine phosphatase, receptor type G	-1.53595	4.13e-06	0.00022828
fca-mir-182-5p	hsa-miR-182-5p	validated	NA	NA	tarbase	Degradome sequencing	positive	NA	ENSG00000155158	ENSFCAG00000014061	101096423	TTC39B	tetratricopeptide repeat domain 39B	-1.7161	5.51e-06	0.000292243
fca-mir-182-5p	hsa-miR-182-5p	validated	NA	NA	tarbase	Degradome sequencing	positive	NA	ENSG00000163161	ENSFCAG00000006989	101096406	MAP3K2	mitogen-activated protein kinase kinase kinase 2	-1.8552	5.52e-06	0.000292243
fca-mir-182-5p	hsa-miR-182-5p	predicted	elmmo	0.821	NA	NA	NA	NA	ENSG00000166128	ENSFCAG00000031584	101090774	RAB8B	RAB8B, member RAS oncogene family	-1.86303	5.59e-06	0.000292243
fca-mir-182-5p	hsa-miR-182-5p	validated	NA	NA	tarbase	Degradome sequencing	negative	NA	ENSG00000149311	ENSFCAG00000012430	101089291	ATM	ATM serine/threonine kinase	-1.51634	5.6e-06	0.000292243
fca-mir-182-5p	hsa-miR-182-5p	validated	NA	NA	tarbase	Degradome sequencing	positive	NA	ENSG00000069869	ENSFCAG00000008280	101085214	NEDD4	neural precursor cell expressed, developmentally down-regulated 4, E3 ubiquitin protein ligase	-1.723	5.9e-06	0.000303853
fca-mir-182-5p	hsa-miR-182-5p	predicted	diana_microt	0.812	NA	NA	NA	NA	ENSG00000116678	ENSFCAG00000011703	101085646	LEPR	leptin receptor	-1.99211	5.98e-06	0.000307222
fca-mir-182-5p	hsa-miR-182-5p	validated	NA	NA	tarbase	Degradome sequencing	positive	NA	ENSG00000131747	ENSFCAG00000009642	101083813	TOP2A	DNA topoisomerase II alpha	-2.54116	6.45e-06	0.000326518
fca-mir-182-5p	hsa-miR-182-5p	validated	NA	NA	tarbase	Degradome sequencing	positive	NA	ENSG00000108389	ENSFCAG00000004485	101082607	MTMR4	myotubularin related protein 4	-1.59116	6.85e-06	0.000341558
fca-mir-182-5p	hsa-miR-182-5p	validated_predicted	elmmo	0.769	mirtarbase	PAR-CLIP	Functional MTI (Weak)	23592263	ENSG00000179454	ENSFCAG00000023398	101088758	KLHL28	kelch like family member 28	-1.66682	6.88e-06	0.000341558
fca-mir-182-5p	hsa-miR-182-5p	validated_predicted	elmmo	0.89	mirtarbase	PAR-CLIP	Functional MTI (Weak)	20371350	ENSG00000205269	ENSFCAG00000038676	101091194	TMEM170B	transmembrane protein 170B	-1.93822	7.19e-06	0.000351098
fca-mir-182-5p	hsa-miR-182-5p	validated	NA	NA	tarbase	Degradome sequencing	positive	NA	ENSG00000156030	ENSFCAG00000012220	101088760	ELMSAN1	ELM2 and Myb/SANT domain containing 1	-1.59806	7.83e-06	0.000376949
fca-mir-182-5p	hsa-miR-182-5p	validated	NA	NA	tarbase	Degradome sequencing	negative	NA	ENSG00000151422	ENSFCAG00000013296	101094235	FER	FER tyrosine kinase	-1.5653	7.89e-06	0.000378029
fca-mir-182-5p	hsa-miR-182-5p	validated	NA	NA	tarbase	Degradome sequencing	negative	NA	ENSG00000102401	ENSFCAG00000005099	101089083	ARMCX3	armadillo repeat containing, X-linked 3	-1.64953	8.26e-06	0.000389768
fca-mir-182-5p	hsa-miR-182-5p	validated_predicted	diana_microt	0.985	tarbase	Degradome sequencing	negative	NA	ENSG00000125266	ENSFCAG00000015301	100135769	EFNB2	ephrin B2	-1.60663	1.16e-05	0.000512513
fca-mir-182-5p	hsa-miR-182-5p	validated	NA	NA	tarbase	Degradome sequencing	negative	NA	ENSG00000178163	ENSFCAG00000044332	101089860	ZNF518B	zinc finger protein 518B	-1.83208	1.18e-05	0.000523759
fca-mir-182-5p	hsa-miR-182-5p	predicted	diana_microt	0.857	NA	NA	NA	NA	ENSG00000163638	ENSFCAG00000001564	101085359	ADAMTS9	ADAM metallopeptidase with thrombospondin type 1 motif 9	-1.86605	1.29e-05	0.000559418
fca-mir-182-5p	hsa-miR-182-5p	predicted	elmmo	0.512	NA	NA	NA	NA	ENSG00000186951	ENSFCAG00000005547	101095837	PPARA	peroxisome proliferator activated receptor alpha	-1.59534	1.32e-05	0.000566032
fca-mir-182-5p	hsa-miR-182-5p	predicted	pita	-9.51	NA	NA	NA	NA	ENSG00000148943	ENSFCAG00000034804	101082691	LIN7C	lin-7 homolog C, crumbs cell polarity complex component	-1.53682	1.32e-05	0.000566032
fca-mir-182-5p	hsa-miR-182-5p	predicted	miranda	-1.1312	NA	NA	NA	NA	ENSG00000115760	ENSFCAG00000005996	101087396	BIRC6	baculoviral IAP repeat containing 6	-1.52343	1.39e-05	0.000587847
fca-mir-182-5p	hsa-miR-182-5p	predicted	diana_microt	0.906	NA	NA	NA	NA	ENSG00000164330	ENSFCAG00000008547	101081441	EBF1	early B-cell factor 1	-2.17008	1.62e-05	0.000644907
fca-mir-182-5p	hsa-miR-182-5p	validated_predicted	elmmo	0.512	tarbase	Degradome sequencing	positive	NA	ENSG00000112419	ENSFCAG00000008562	101091942	PHACTR2	phosphatase and actin regulator 2	-1.57216	1.66e-05	0.000657081
fca-mir-182-5p	hsa-miR-182-5p	validated	NA	NA	tarbase	Degradome sequencing	negative	NA	ENSG00000140937	ENSFCAG00000003320	101095064	LOC101095064	cadherin-11	-2.19043	1.74e-05	0.000685245
fca-mir-182-5p	hsa-miR-182-5p	validated	NA	NA	tarbase	Degradome sequencing	positive	NA	ENSG00000163939	ENSFCAG00000015718	101084269	PBRM1	polybromo 1	-1.83702	2.04e-05	0.000771458
fca-mir-182-5p	hsa-miR-182-5p	validated_predicted	elmmo	0.644	tarbase	Degradome sequencing	negative	NA	ENSG00000183718	ENSFCAG00000045223	101083995	TRIM52	tripartite motif containing 52	-1.63907	2.08e-05	0.000783403
fca-mir-182-5p	hsa-miR-182-5p	validated	NA	NA	tarbase	Degradome sequencing	negative	NA	ENSG00000162924	ENSFCAG00000008018	101099543	REL	REL proto-oncogene, NF-kB subunit	-2.55638	2.32e-05	0.000853369
fca-mir-182-5p	hsa-miR-182-5p	predicted	elmmo	0.89	NA	NA	NA	NA	ENSG00000155304	ENSFCAG00000032014	101092387	HSPA13	heat shock protein family A (Hsp70) member 13	-1.6775	2.47e-05	0.000899216
fca-mir-182-5p	hsa-miR-182-5p	validated	NA	NA	tarbase	Degradome sequencing	positive	NA	ENSG00000186642	ENSFCAG00000013190	101083366	PDE2A	phosphodiesterase 2A	-1.76698	2.72e-05	0.00096539
fca-mir-182-5p	hsa-miR-182-5p	validated	NA	NA	tarbase	Degradome sequencing	positive	NA	ENSG00000114978	ENSFCAG00000008607	101099872	MOB1A	MOB kinase activator 1A	-1.73404	2.77e-05	0.000977121
fca-mir-182-5p	hsa-miR-182-5p	validated	NA	NA	tarbase	Degradome sequencing	positive	NA	ENSG00000154654	ENSFCAG00000029827	101087087	NCAM2	neural cell adhesion molecule 2	-1.9755	2.92e-05	0.00100866
fca-mir-182-5p	hsa-miR-182-5p	validated_predicted	diana_microt	0.817	tarbase	Degradome sequencing	negative	NA	ENSG00000156958	ENSFCAG00000006030	101097562	GALK2	galactokinase 2	-1.69459	3.99e-05	0.00128501
fca-mir-182-5p	hsa-miR-182-5p	predicted	diana_microt	0.901	NA	NA	NA	NA	ENSG00000163873	ENSFCAG00000005150	101090033	GRIK3	glutamate ionotropic receptor kainate type subunit 3	-3.17266	4.34e-05	0.00135787
fca-mir-182-5p	hsa-miR-182-5p	validated	NA	NA	tarbase	Degradome sequencing	negative	NA	ENSG00000111799	ENSFCAG00000027408	101093359	COL12A1	collagen type XII alpha 1 chain	-1.93092	4.37e-05	0.00136249
fca-mir-182-5p	hsa-miR-182-5p	validated_predicted	elmmo	0.802	tarbase	Degradome sequencing	positive	NA	ENSG00000069702	ENSFCAG00000012148	101096404	TGFBR3	transforming growth factor beta receptor 3	-1.81874	4.39e-05	0.0013655
fca-mir-182-5p	hsa-miR-182-5p	validated	NA	NA	tarbase	Degradome sequencing	negative	NA	ENSG00000197872	ENSFCAG00000004125	101084616	FAM49A	family with sequence similarity 49 member A	-1.69703	4.48e-05	0.00138254
fca-mir-182-5p	hsa-miR-182-5p	validated_predicted	elmmo	0.801	tarbase	Degradome sequencing	positive	NA	ENSG00000113494	ENSFCAG00000008827	101101444	PRLR	prolactin receptor	-2.42269	4.52e-05	0.00139257
fca-mir-182-5p	hsa-miR-182-5p	validated	NA	NA	tarbase	Degradome sequencing	positive	NA	ENSG00000152127	ENSFCAG00000015759	101088682	MGAT5	mannosyl (alpha-1,6-)-glycoprotein beta-1,6-N-acetyl-glucosaminyltransferase	-1.8536	4.6e-05	0.00141429
fca-mir-182-5p	hsa-miR-182-5p	predicted	elmmo	0.644	NA	NA	NA	NA	ENSG00000105967	ENSFCAG00000027627	101085109	TFEC	transcription factor EC	-3.3983	4.75e-05	0.00143606
fca-mir-182-5p	hsa-miR-182-5p	validated_predicted	diana_microt	1	tarbase	Degradome sequencing	positive	NA	ENSG00000166225	ENSFCAG00000034591	101099133	FRS2	fibroblast growth factor receptor substrate 2	-1.6542	4.78e-05	0.00144203
fca-mir-182-5p	hsa-miR-182-5p	validated	NA	NA	tarbase	Degradome sequencing	positive	NA	ENSG00000198160	ENSFCAG00000028898	101086827	MIER1	MIER1 transcriptional regulator	-1.61855	4.84e-05	0.00145114
fca-mir-182-5p	hsa-miR-182-5p	validated	NA	NA	tarbase	Degradome sequencing	positive	NA	ENSG00000113555	ENSFCAG00000009401	101081023	PCDH12	protocadherin 12	-3.08049	4.9e-05	0.00146105
fca-mir-182-5p	hsa-miR-182-5p	validated	NA	NA	tarbase	Degradome sequencing	negative	NA	ENSG00000138448	ENSFCAG00000005653	101085820	ITGAV	integrin subunit alpha V	-1.66038	5.15e-05	0.00152746
fca-mir-182-5p	hsa-miR-182-5p	validated_predicted	elmmo	0.543	tarbase	Degradome sequencing	positive	NA	ENSG00000172795	ENSFCAG00000001895	101097375	DCP2	decapping mRNA 2	-1.55898	5.17e-05	0.00153124
fca-mir-182-5p	hsa-miR-182-5p	predicted	diana_microt	0.962	NA	NA	NA	NA	ENSG00000116833	ENSFCAG00000012604	101094231	NR5A2	nuclear receptor subfamily 5 group A member 2	-3.40118	6.25e-05	0.00175654
fca-mir-182-5p	hsa-miR-182-5p	validated	NA	NA	tarbase	Degradome sequencing	negative	NA	ENSG00000162618	ENSFCAG00000031487	101093625	ADGRL4	adhesion G protein-coupled receptor L4	-2.63288	6.76e-05	0.00186729
fca-mir-182-5p	hsa-miR-182-5p	validated	NA	NA	tarbase	Degradome sequencing	negative	NA	ENSG00000181192	ENSFCAG00000012864	101086155	DHTKD1	dehydrogenase E1 and transketolase domain containing 1	-1.54767	7.06e-05	0.00193847
fca-mir-182-5p	hsa-miR-182-5p	validated	NA	NA	tarbase	Degradome sequencing	negative	NA	ENSG00000164073	ENSFCAG00000018170	101084281	MFSD8	major facilitator superfamily domain containing 8	-1.69591	7.17e-05	0.00194804
fca-mir-182-5p	hsa-miR-182-5p	validated	NA	NA	tarbase	Degradome sequencing	positive	NA	ENSG00000165417	ENSFCAG00000033149	101089945	GTF2A1	general transcription factor IIA subunit 1	-1.55413	7.44e-05	0.00199318
fca-mir-182-5p	hsa-miR-182-5p	validated_predicted	pita	-10.17	tarbase	Degradome sequencing	negative	NA	ENSG00000123104	ENSFCAG00000004324	101101230	ITPR2	inositol 1,4,5-trisphosphate receptor type 2	-1.72331	7.94e-05	0.00208833
fca-mir-182-5p	hsa-miR-182-5p	validated	NA	NA	tarbase	Degradome sequencing	positive	NA	ENSG00000139218	ENSFCAG00000012832	101082833	SCAF11	SR-related CTD associated factor 11	-1.6455	8.82e-05	0.00225984
fca-mir-182-5p	hsa-miR-182-5p	predicted	diana_microt	0.809	NA	NA	NA	NA	ENSG00000109452	ENSFCAG00000026268	101089005	INPP4B	inositol polyphosphate-4-phosphatase type II B	-1.99704	9.47e-05	0.00238871
fca-mir-182-5p	hsa-miR-182-5p	validated_predicted	diana_microt	1	tarbase	Degradome sequencing	negative	NA	ENSG00000166450	ENSFCAG00000013524	101090020	PRTG	protogenin	-2.08579	9.9e-05	0.00247815
fca-mir-182-5p	hsa-miR-182-5p	validated	NA	NA	tarbase	Degradome sequencing	positive	NA	ENSG00000198018	ENSFCAG00000014376	101089720	ENTPD7	ectonucleoside triphosphate diphosphohydrolase 7	-1.77811	0.00010705	0.00262943
fca-mir-182-5p	hsa-miR-182-5p	validated	NA	NA	tarbase	Degradome sequencing	negative	NA	ENSG00000136111	ENSFCAG00000018543	101100706	TBC1D4	TBC1 domain family member 4	-1.53529	0.000107404	0.00263429
fca-mir-182-5p	hsa-miR-182-5p	validated	NA	NA	tarbase	Degradome sequencing	positive	NA	ENSG00000155846	ENSFCAG00000003629	101087453	PPARGC1B	PPARG coactivator 1 beta	-1.85634	0.000107717	0.00263813
fca-mir-182-5p	hsa-miR-182-5p	predicted	diana_microt	0.834	NA	NA	NA	NA	ENSG00000141052	ENSFCAG00000011071	101086685	MYOCD	myocardin	-1.68876	0.000112342	0.00271587
fca-mir-182-5p	hsa-miR-182-5p	predicted	diana_microt	0.989	NA	NA	NA	NA	ENSG00000186260	ENSFCAG00000030482	101100272	MKL2	MKL1/myocardin like 2	-1.56801	0.00012574	0.0029607
fca-mir-182-5p	hsa-miR-182-5p	validated_predicted	diana_microt	0.997	tarbase	Degradome sequencing	positive	NA	ENSG00000118200	ENSFCAG00000004594	101095222	CAMSAP2	calmodulin regulated spectrin associated protein family member 2	-1.67024	0.000126884	0.00297356
fca-mir-182-5p	hsa-miR-182-5p	validated	NA	NA	tarbase	Degradome sequencing	positive	NA	ENSG00000064393	ENSFCAG00000010565	101081031	HIPK2	homeodomain interacting protein kinase 2	-1.8892	0.000139204	0.00320874
fca-mir-182-5p	hsa-miR-182-5p	validated	NA	NA	tarbase	Degradome sequencing	positive	NA	ENSG00000056586	ENSFCAG00000007375	101100678	RC3H2	ring finger and CCCH-type domains 2	-1.80947	0.000143122	0.00328074
fca-mir-182-5p	hsa-miR-182-5p	predicted	diana_microt	0.825	NA	NA	NA	NA	ENSG00000174705	ENSFCAG00000038295	101093915	SH3PXD2B	SH3 and PX domains 2B	-1.68728	0.000171213	0.00376307
fca-mir-182-5p	hsa-miR-182-5p	validated	NA	NA	tarbase	Degradome sequencing	positive	NA	ENSG00000116747	ENSFCAG00000010161	101091674	TROVE2	TROVE domain family member 2	-1.6077	0.000172414	0.00378277
fca-mir-182-5p	hsa-miR-182-5p	predicted	diana_microt	0.813	NA	NA	NA	NA	ENSG00000166822	ENSFCAG00000030541	101091672	TMEM170A	transmembrane protein 170A	-1.53066	0.000175951	0.00383045
fca-mir-182-5p	hsa-miR-182-5p	validated	NA	NA	tarbase	Degradome sequencing	positive	NA	ENSG00000123643	ENSFCAG00000012885	101100108	SLC36A1	solute carrier family 36 member 1	-1.71785	0.000178496	0.00385534
fca-mir-182-5p	hsa-miR-182-5p	validated	NA	NA	tarbase	Degradome sequencing	negative	NA	ENSG00000109193	ENSFCAG00000019300	101086305	SULT1E1	sulfotransferase family 1E member 1	-1.81991	0.00018326	0.00393367
fca-mir-182-5p	hsa-miR-182-5p	validated	NA	NA	tarbase	Degradome sequencing	negative	NA	ENSG00000181722	ENSFCAG00000022767	101093386	ZBTB20	zinc finger and BTB domain containing 20	-1.91663	0.000184547	0.00395119
fca-mir-182-5p	hsa-miR-182-5p	validated	NA	NA	tarbase	Degradome sequencing	negative	NA	ENSG00000136960	ENSFCAG00000010937	101097620	ENPP2	ectonucleotide pyrophosphatase/phosphodiesterase 2	-1.74869	0.000189004	0.00400252
fca-mir-182-5p	hsa-miR-182-5p	predicted	diana_microt	0.865	NA	NA	NA	NA	ENSG00000119121	ENSFCAG00000011422	101092301	TRPM6	transient receptor potential cation channel subfamily M member 6	-1.76326	0.00019276	0.00406095
fca-mir-182-5p	hsa-miR-182-5p	predicted	diana_microt	0.811	NA	NA	NA	NA	ENSG00000113389	ENSFCAG00000003293	101082630	NPR3	natriuretic peptide receptor 3	-1.57832	0.000195151	0.00408545
fca-mir-182-5p	hsa-miR-182-5p	predicted	miranda	-1.2881	NA	NA	NA	NA	ENSG00000172986	ENSFCAG00000011005	101094332	GXYLT2	glucoside xylosyltransferase 2	-1.82883	0.000195423	0.00408545
fca-mir-182-5p	hsa-miR-182-5p	validated_predicted	diana_microt	0.905	tarbase	Degradome sequencing	negative	NA	ENSG00000170456	ENSFCAG00000005536	101089115	DENND5B	DENN domain containing 5B	-2.20499	0.000204716	0.00423247
fca-mir-182-5p	hsa-miR-182-5p	predicted	diana_microt	0.921	NA	NA	NA	NA	ENSG00000151718	ENSFCAG00000003067	101094842	WWC2	WW and C2 domain containing 2	-1.52897	0.000213389	0.00435132
fca-mir-182-5p	hsa-miR-182-5p	predicted	diana_microt	0.921	NA	NA	NA	NA	ENSG00000151718	ENSFCAG00000003067	101094842	WWC2	WW and C2 domain containing 2	-1.52897	0.000213389	0.00435132
fca-mir-182-5p	hsa-miR-182-5p	validated_predicted	diana_microt	0.898	tarbase	Degradome sequencing	negative	NA	ENSG00000124788	ENSFCAG00000011298	101092268	ATXN1	ataxin 1	-1.94588	0.000214788	0.00437099
fca-mir-182-5p	hsa-miR-182-5p	predicted	pita	-11.07	NA	NA	NA	NA	ENSG00000182255	ENSFCAG00000031951	101084479	KCNA4	potassium voltage-gated channel subfamily A member 4	-1.94984	0.00021901	0.00443548
fca-mir-182-5p	hsa-miR-182-5p	predicted	elmmo	0.644	NA	NA	NA	NA	ENSG00000125629	ENSFCAG00000008978	101083870	INSIG2	insulin induced gene 2	-1.52901	0.000222403	0.00448801
fca-mir-182-5p	hsa-miR-182-5p	validated	NA	NA	tarbase	Degradome sequencing	positive	NA	ENSG00000110400	ENSFCAG00000005493	101098252	NECTIN1	nectin cell adhesion molecule 1	-1.55126	0.000226438	0.00453684
fca-mir-182-5p	hsa-miR-182-5p	validated	NA	NA	tarbase	Degradome sequencing	positive	NA	ENSG00000099968	ENSFCAG00000011108	768270	BCL2L13	BCL2 like 13	-1.92382	0.000259096	0.00494986
fca-mir-182-5p	hsa-miR-182-5p	validated	NA	NA	tarbase	Degradome sequencing	negative	NA	ENSG00000163104	ENSFCAG00000003958	101083588	SMARCAD1	SWI/SNF-related, matrix-associated actin-dependent regulator of chromatin, subfamily a, containing DEAD/H box 1	-1.66609	0.000264104	0.00502275
fca-mir-182-5p	hsa-miR-182-5p	predicted	diana_microt	0.991	NA	NA	NA	NA	ENSG00000171365	ENSFCAG00000008619	101085351	CLCN5	chloride voltage-gated channel 5	-1.65052	0.000275938	0.00515471
fca-mir-182-5p	hsa-miR-182-5p	predicted	elmmo	0.89	NA	NA	NA	NA	ENSG00000153253	ENSFCAG00000024761	101082587	SCN3A	sodium voltage-gated channel alpha subunit 3	-2.28706	0.000289994	0.00536968
fca-mir-182-5p	hsa-miR-182-5p	predicted	elmmo	0.644	NA	NA	NA	NA	ENSG00000101445	ENSFCAG00000022215	101093926	PPP1R16B	protein phosphatase 1 regulatory subunit 16B	-1.85998	0.000322264	0.0057462
fca-mir-182-5p	hsa-miR-182-5p	predicted	miranda	-1.119	NA	NA	NA	NA	ENSG00000179776	ENSFCAG00000052653	101084501	CDH5	cadherin 5	-2.36649	0.000326995	0.00580468
fca-mir-182-5p	hsa-miR-182-5p	validated	NA	NA	tarbase	Degradome sequencing	positive	NA	ENSG00000181904	ENSFCAG00000025528	101101186	CA1H5orf24	chromosome A1 C5orf24 homolog	-1.52609	0.00036227	0.0062801
fca-mir-182-5p	hsa-miR-182-5p	predicted	diana_microt	0.959	NA	NA	NA	NA	ENSG00000118058	ENSFCAG00000011786	101090288	KMT2A	lysine methyltransferase 2A	-1.57859	0.000367492	0.00634452
fca-mir-182-5p	hsa-miR-182-5p	validated	NA	NA	tarbase	Degradome sequencing	positive	NA	ENSG00000074416	ENSFCAG00000026204	101089928	MGLL	monoglyceride lipase	-1.64035	0.000397184	0.00675334
fca-mir-182-5p	hsa-miR-182-5p	validated_predicted	diana_microt	0.858	tarbase	Degradome sequencing	positive	NA	ENSG00000120137	ENSFCAG00000024142	101085099	PANK3	pantothenate kinase 3	-2.07082	0.000402789	0.00682109
fca-mir-182-5p	hsa-miR-182-5p	validated	NA	NA	tarbase	Degradome sequencing	positive	NA	ENSG00000139354	ENSFCAG00000023152	101097568	GAS2L3	growth arrest specific 2 like 3	-1.74327	0.00040992	0.00689337
fca-mir-182-5p	hsa-miR-182-5p	validated_predicted	elmmo	0.89	tarbase	Degradome sequencing	negative	NA	ENSG00000171408	ENSFCAG00000029239	101100392	PDE7B	phosphodiesterase 7B	-1.5734	0.000418025	0.00700171
fca-mir-182-5p	hsa-miR-182-5p	predicted	elmmo	0.644	NA	NA	NA	NA	ENSG00000112902	ENSFCAG00000012608	101098118	SEMA5A	semaphorin 5A	-2.1914	0.000469433	0.00764247
fca-mir-182-5p	hsa-miR-182-5p	validated_predicted	diana_microt	0.993	tarbase	Degradome sequencing	positive	NA	ENSG00000085276	ENSFCAG00000012665	101088775	MECOM	MDS1 and EVI1 complex locus	-2.22094	0.000479033	0.00773892
fca-mir-182-5p	hsa-miR-182-5p	validated	NA	NA	tarbase	Degradome sequencing	negative	NA	ENSG00000154188	ENSFCAG00000045651	101087130	ANGPT1	angiopoietin 1	-2.03865	0.000510027	0.00809223
fca-mir-182-5p	hsa-miR-182-5p	predicted	diana_microt	0.834	NA	NA	NA	NA	ENSG00000138411	ENSFCAG00000008617	101087254	HECW2	HECT, C2 and WW domain containing E3 ubiquitin protein ligase 2	-1.75666	0.000514026	0.0081303
fca-mir-182-5p	hsa-miR-182-5p	validated	NA	NA	tarbase	Degradome sequencing	negative	NA	ENSG00000011258	ENSFCAG00000006743	101087949	MBTD1	mbt domain containing 1	-2.07466	0.00052349	0.00821303
fca-mir-182-5p	hsa-miR-182-5p	predicted	miranda	-1.1928	NA	NA	NA	NA	ENSG00000118407	ENSFCAG00000009789	101094101	FILIP1	filamin A interacting protein 1	-2.06338	0.000526234	0.00824841
fca-mir-182-5p	hsa-miR-182-5p	validated_predicted	elmmo	0.822	mirtarbase	HITS-CLIP	Functional MTI (Weak)	23824327	ENSG00000081320	ENSFCAG00000024768	101086995	STK17B	serine/threonine kinase 17b	-1.78285	0.000534175	0.00831872
fca-mir-182-5p	hsa-miR-182-5p	validated	NA	NA	tarbase	Degradome sequencing	positive	NA	ENSG00000173402	ENSFCAG00000043206	100174781	DAG1	dystroglycan 1	-2.07782	0.000548684	0.00845867
fca-mir-182-5p	hsa-miR-182-5p	validated	NA	NA	tarbase	Degradome sequencing	positive	NA	ENSG00000100311	ENSFCAG00000015580	100135774	PDGFB	platelet derived growth factor subunit B	-2.15461	0.000551919	0.00850077
fca-mir-182-5p	hsa-miR-182-5p	validated	NA	NA	tarbase	Degradome sequencing	negative	NA	ENSG00000008311	ENSFCAG00000029895	101091272	AASS	aminoadipate-semialdehyde synthase	-1.65204	0.000565342	0.00865215
fca-mir-182-5p	hsa-miR-182-5p	validated	NA	NA	tarbase	Degradome sequencing	positive	NA	ENSG00000110422	ENSFCAG00000023639	101091475	HIPK3	homeodomain interacting protein kinase 3	-1.61177	0.000590695	0.0089208
fca-mir-182-5p	hsa-miR-182-5p	predicted	elmmo	0.644	NA	NA	NA	NA	ENSG00000196083	ENSFCAG00000018587	101094125	IL1RAP	interleukin 1 receptor accessory protein	-1.55516	0.00065494	0.009672
fca-mir-182-5p	hsa-miR-182-5p	validated	NA	NA	tarbase	Degradome sequencing	negative	NA	ENSG00000254535	ENSFCAG00000028270	101080709	PABPC4L	poly(A) binding protein cytoplasmic 4 like	-1.54467	0.000677101	0.009921
fca-mir-182-5p	hsa-miR-182-5p	predicted	diana_microt	0.941	NA	NA	NA	NA	ENSG00000115170	ENSFCAG00000008054	101091298	ACVR1	activin A receptor type 1	-1.64695	0.000751003	0.0107316
fca-mir-182-5p	hsa-miR-182-5p	validated	NA	NA	tarbase	Degradome sequencing	positive	NA	ENSG00000140836	ENSFCAG00000023839	101099345	ZFHX3	zinc finger homeobox 3	-1.56744	0.000755525	0.0107795
fca-mir-182-5p	hsa-miR-182-5p	predicted	elmmo	0.644	NA	NA	NA	NA	ENSG00000006576	ENSFCAG00000023878	101089427	PHTF2	putative homeodomain transcription factor 2	-1.53007	0.000764441	0.0108699
fca-mir-182-5p	hsa-miR-182-5p	predicted	diana_microt	0.896	NA	NA	NA	NA	ENSG00000155011	ENSFCAG00000043481	101090100	DKK2	dickkopf WNT signaling pathway inhibitor 2	-2.26911	0.000804167	0.0113024
fca-mir-182-5p	hsa-miR-182-5p	validated	NA	NA	tarbase	Degradome sequencing	positive	NA	ENSG00000168685	ENSFCAG00000009200	101100697	IL7R	interleukin 7 receptor	-1.8365	0.000847989	0.0116832
fca-mir-182-5p	hsa-miR-182-5p	validated	NA	NA	tarbase	Degradome sequencing	negative	NA	ENSG00000174197	ENSFCAG00000007347	101084202	MGA	MGA, MAX dimerization protein	-2.31235	0.000874185	0.0119562
fca-mir-182-5p	hsa-miR-182-5p	validated_predicted	diana_microt	0.89	tarbase	Degradome sequencing	positive	NA	ENSG00000135709	ENSFCAG00000006136	101092979	KIAA0513	KIAA0513 ortholog	-1.53451	0.000885575	0.0120457
fca-mir-182-5p	hsa-miR-182-5p	validated	NA	NA	tarbase	Degradome sequencing	negative	NA	ENSG00000150893	ENSFCAG00000007720	101087292	FREM2	FRAS1 related extracellular matrix protein 2	-1.74733	0.000951296	0.0126921
fca-mir-182-5p	hsa-miR-182-5p	validated_predicted	pita	-11.21	tarbase	Degradome sequencing	positive	NA	ENSG00000038382	ENSFCAG00000052934	101091173	TRIO	trio Rho guanine nucleotide exchange factor	-1.55386	0.000957071	0.0127297
fca-mir-182-5p	hsa-miR-182-5p	validated_predicted	elmmo	0.709	mirtarbase	PAR-CLIP	Functional MTI (Weak)	24398324	ENSG00000177076	ENSFCAG00000002540	101098748	ACER2	alkaline ceramidase 2	-1.90694	0.00101358	0.0132496
fca-mir-182-5p	hsa-miR-182-5p	predicted	elmmo	0.512	NA	NA	NA	NA	ENSG00000127954	ENSFCAG00000024344	101101204	STEAP4	STEAP4 metalloreductase	-2.43892	0.00104601	0.0134956
fca-mir-182-5p	hsa-miR-182-5p	predicted	elmmo	0.644	NA	NA	NA	NA	ENSG00000197584	ENSFCAG00000006044	101097911	KCNMB2	potassium calcium-activated channel subfamily M regulatory beta subunit 2	-1.81002	0.00105061	0.0135032
fca-mir-182-5p	hsa-miR-182-5p	validated	NA	NA	tarbase	Degradome sequencing	positive	NA	ENSG00000162636	ENSFCAG00000027847	101095839	FAM102B	family with sequence similarity 102 member B	-1.55482	0.00105267	0.0135169
fca-mir-182-5p	hsa-miR-182-5p	validated	NA	NA	tarbase	Degradome sequencing	positive	NA	ENSG00000169908	ENSFCAG00000013771	101101157	TM4SF1	transmembrane 4 L six family member 1	-1.51946	0.00105327	0.0135169
fca-mir-182-5p	hsa-miR-182-5p	validated	NA	NA	tarbase	Degradome sequencing	positive	NA	ENSG00000134061	ENSFCAG00000004753	101085598	CD180	CD180 molecule	-2.52278	0.00114418	0.0143769
fca-mir-182-5p	hsa-miR-182-5p	validated	NA	NA	tarbase	Degradome sequencing	negative	NA	ENSG00000085365	ENSFCAG00000007805	101080863	SCAMP1	secretory carrier membrane protein 1	-1.59489	0.00117165	0.0146131
fca-mir-182-5p	hsa-miR-182-5p	predicted	diana_microt	0.937	NA	NA	NA	NA	ENSG00000185920	ENSFCAG00000011205	101085077	PTCH1	patched 1	-1.8706	0.0011887	0.0147385
fca-mir-182-5p	hsa-miR-182-5p	validated	NA	NA	tarbase	Degradome sequencing	positive	NA	ENSG00000169851	ENSFCAG00000014975	102902647	PCDH7	protocadherin 7	-1.78847	0.00123878	0.0151596
fca-mir-182-5p	hsa-miR-182-5p	predicted	elmmo	0.512	NA	NA	NA	NA	ENSG00000135828	ENSFCAG00000024554	101101102	RNASEL	ribonuclease L	-1.55599	0.00124066	0.0151596
fca-mir-182-5p	hsa-miR-182-5p	predicted	elmmo	0.58	NA	NA	NA	NA	ENSG00000132334	ENSFCAG00000009676	101082346	PTPRE	protein tyrosine phosphatase, receptor type E	-1.57656	0.00136871	0.0162418
fca-mir-182-5p	hsa-miR-182-5p	validated	NA	NA	tarbase	Degradome sequencing	negative	NA	ENSG00000183943	ENSFCAG00000030120	111558780	PRKX	protein kinase, X-linked	-1.57622	0.00139012	0.0164491
fca-mir-182-5p	hsa-miR-182-5p	validated	NA	NA	tarbase	Degradome sequencing	negative	NA	ENSG00000038427	ENSFCAG00000023191	101093662	VCAN	versican	-1.53211	0.00139402	0.0164837
fca-mir-182-5p	hsa-miR-182-5p	validated	NA	NA	tarbase	Degradome sequencing	positive	NA	ENSG00000254004	ENSFCAG00000053193	101095298	ZNF260	zinc finger protein 260	-1.56821	0.00140161	0.0165173
fca-mir-182-5p	hsa-miR-182-5p	predicted	diana_microt	0.839	NA	NA	NA	NA	ENSG00000185838	ENSFCAG00000018235	101097276	GNB1L	G protein subunit beta 1 like	-1.60146	0.00142605	0.0166983
fca-mir-182-5p	hsa-miR-182-5p	validated	NA	NA	tarbase	Degradome sequencing	negative	NA	ENSG00000167524	ENSFCAG00000004008	101085585	LOC101085585	uncharacterized serine/threonine-protein kinase SgK494	-1.53837	0.00143215	0.0167465
fca-mir-182-5p	hsa-miR-182-5p	predicted	pita	-10.19	NA	NA	NA	NA	ENSG00000060718	ENSFCAG00000045165	101092628	COL11A1	collagen type XI alpha 1 chain	-1.90729	0.00149479	0.0172515
fca-mir-182-5p	hsa-miR-182-5p	validated_predicted	elmmo	0.512	tarbase	Degradome sequencing	positive	NA	ENSG00000128917	ENSFCAG00000014721	101086978	DLL4	delta like canonical Notch ligand 4	-1.78006	0.00158984	0.0181006
fca-mir-182-5p	hsa-miR-182-5p	validated_predicted	elmmo	0.801	tarbase	Degradome sequencing	positive	NA	ENSG00000072364	ENSFCAG00000012425	101085687	AFF4	AF4/FMR2 family member 4	-1.98889	0.00174594	0.0195475
fca-mir-182-5p	hsa-miR-182-5p	predicted	elmmo	0.674	NA	NA	NA	NA	ENSG00000103196	ENSFCAG00000010832	101083052	CRISPLD2	cysteine rich secretory protein LCCL domain containing 2	-1.82151	0.00181791	0.0201658
fca-mir-182-5p	hsa-miR-182-5p	validated	NA	NA	tarbase	Degradome sequencing	negative	NA	ENSG00000151881	ENSFCAG00000034414	101091507	TMEM267	transmembrane protein 267	-1.55935	0.00189068	0.0207815
fca-mir-182-5p	hsa-miR-182-5p	validated_predicted	elmmo	0.709	tarbase	Degradome sequencing	positive	NA	ENSG00000068489	ENSFCAG00000018819	101094891	PRR11	proline rich 11	-2.19297	0.00189985	0.0208367
fca-mir-182-5p	hsa-miR-182-5p	validated	NA	NA	tarbase	Degradome sequencing	positive	NA	ENSG00000173821	ENSFCAG00000000945	101095212	RNF213	ring finger protein 213	-1.86459	0.00196926	0.0213939
fca-mir-182-5p	hsa-miR-182-5p	validated_predicted	diana_microt	0.902	tarbase	Degradome sequencing	negative	NA	ENSG00000188647	ENSFCAG00000014624	101085670	PTAR1	protein prenyltransferase alpha subunit repeat containing 1	-1.51807	0.0019758	0.0214089
fca-mir-182-5p	hsa-miR-182-5p	validated	NA	NA	tarbase	Degradome sequencing	negative	NA	ENSG00000185432	ENSFCAG00000013893	111556213	METTL7A	methyltransferase like 7A	-1.57552	0.00215724	0.022777
fca-mir-182-5p	hsa-miR-182-5p	validated	NA	NA	tarbase	Degradome sequencing	positive	NA	ENSG00000106366	ENSFCAG00000005795	100127105	SERPINE1	serpin family E member 1	-1.78691	0.00244116	0.0249625
fca-mir-182-5p	hsa-miR-182-5p	validated_predicted	diana_microt	0.893	tarbase	Degradome sequencing	positive	NA	ENSG00000149639	ENSFCAG00000012961	101095408	SOGA1	suppressor of glucose, autophagy associated 1	-1.54292	0.00252928	0.0255047
fca-mir-182-5p	hsa-miR-182-5p	validated_predicted	diana_microt	0.996	tarbase	Degradome sequencing	positive	NA	ENSG00000206538	ENSFCAG00000003122	101084819	VGLL3	vestigial like family member 3	-2.13054	0.00254124	0.0255489
fca-mir-182-5p	hsa-miR-182-5p	validated_predicted	elmmo	0.644	tarbase	Degradome sequencing	positive	NA	ENSG00000100852	ENSFCAG00000024536	101088248	ARHGAP5	Rho GTPase activating protein 5	-1.58077	0.00274575	0.0270561
fca-mir-182-5p	hsa-miR-182-5p	validated	NA	NA	tarbase	Degradome sequencing	negative	NA	ENSG00000151458	ENSFCAG00000022321	101084790	ANKRD50	ankyrin repeat domain 50	-1.53183	0.00275603	0.0271098
fca-mir-182-5p	hsa-miR-182-5p	validated	NA	NA	tarbase	Degradome sequencing	positive	NA	ENSG00000126878	ENSFCAG00000032353	101098753	AIF1L	allograft inflammatory factor 1 like	-1.57453	0.00278129	0.0272627
fca-mir-182-5p	hsa-miR-182-5p	validated	NA	NA	tarbase	Degradome sequencing	positive	NA	ENSG00000017427	ENSFCAG00000024009	101101237	IGF1	insulin like growth factor 1	-1.9024	0.00293445	0.0282223
fca-mir-182-5p	hsa-miR-182-5p	validated_predicted	diana_microt	0.911	tarbase	Degradome sequencing	negative	NA	ENSG00000166147	ENSFCAG00000015352	101084882	FBN1	fibrillin 1	-1.58962	0.0030612	0.0290762
fca-mir-182-5p	hsa-miR-182-5p	predicted	diana_microt	0.823	NA	NA	NA	NA	ENSG00000111335	ENSFCAG00000000322	102902426	OAS2	2'-5'-oligoadenylate synthetase 2	-1.8424	0.00312864	0.0296332
fca-mir-182-5p	hsa-miR-182-5p	predicted	diana_microt	0.994	NA	NA	NA	NA	ENSG00000126882	ENSFCAG00000025273	101087884	FAM78A	family with sequence similarity 78 member A	-1.52093	0.00382453	0.0342966
fca-mir-182-5p	hsa-miR-182-5p	predicted	elmmo	0.821	NA	NA	NA	NA	ENSG00000115414	ENSFCAG00000009217	101081746	FN1	fibronectin 1	-1.57046	0.00411569	0.036211
fca-mir-182-5p	hsa-miR-182-5p	validated_predicted	elmmo	0.54	tarbase	Degradome sequencing	positive	NA	ENSG00000105855	ENSFCAG00000006893	101087724	ITGB8	integrin subunit beta 8	-1.64229	0.00420837	0.0367605
fca-mir-182-5p	hsa-miR-182-5p	predicted	diana_microt	0.891	NA	NA	NA	NA	ENSG00000104967	ENSFCAG00000024784	101080672	NOVA2	NOVA alternative splicing regulator 2	-1.94015	0.00429184	0.037239
fca-mir-182-5p	hsa-miR-182-5p	validated	NA	NA	tarbase	Degradome sequencing	positive	NA	ENSG00000145817	ENSFCAG00000031350	101081359	YIPF5	Yip1 domain family member 5	-1.67288	0.00429531	0.037239
fca-mir-182-5p	hsa-miR-182-5p	validated	NA	NA	tarbase	Degradome sequencing	negative	NA	ENSG00000198774	ENSFCAG00000006978	101095590	RASSF9	Ras association domain family member 9	-1.55277	0.00429607	0.037239
fca-mir-182-5p	hsa-miR-182-5p	validated	NA	NA	tarbase	Degradome sequencing	positive	NA	ENSG00000148773	ENSFCAG00000050995	101084831	MKI67	marker of proliferation Ki-67	-1.59222	0.00436707	0.0376496
fca-mir-182-5p	hsa-miR-182-5p	predicted	elmmo	0.863	NA	NA	NA	NA	ENSG00000135074	ENSFCAG00000009956	101090741	ADAM19	ADAM metallopeptidase domain 19	-1.68919	0.00469512	0.0395304
fca-mir-182-5p	hsa-miR-182-5p	validated	NA	NA	tarbase	Degradome sequencing	positive	NA	ENSG00000115993	ENSFCAG00000006099	101094365	TRAK2	trafficking kinesin protein 2	-1.55488	0.0054535	0.0436331
fca-mir-182-5p	hsa-miR-182-5p	validated_predicted	diana_microt	0.995	tarbase	Degradome sequencing	positive	NA	ENSG00000139793	ENSFCAG00000028336	101097201	MBNL2	muscleblind like splicing regulator 2	-1.529	0.00556501	0.0442807
fca-mir-182-5p	hsa-miR-182-5p	validated	NA	NA	tarbase	Degradome sequencing	positive	NA	ENSG00000136108	ENSFCAG00000010021	101097367	CKAP2	cytoskeleton associated protein 2	-1.6113	0.00602793	0.0465067
fca-mir-182-5p	hsa-miR-182-5p	predicted	elmmo	0.644	NA	NA	NA	NA	ENSG00000137491	ENSFCAG00000011940	101101333	SLCO2B1	solute carrier organic anion transporter family member 2B1	-1.72552	0.00607062	0.0467504
fca-mir-182-5p	hsa-miR-182-5p	predicted	elmmo	0.821	NA	NA	NA	NA	ENSG00000100095	ENSFCAG00000010712	101090650	SEZ6L	seizure related 6 homolog like	-1.89594	0.00614913	0.0471825
fca-mir-182-5p	hsa-miR-182-5p	validated_predicted	diana_microt	0.978	tarbase	Degradome sequencing	positive	NA	ENSG00000170802	ENSFCAG00000039724	101082742	FOXN2	forkhead box N2	-1.52128	0.00624235	0.047574
fca-mir-182-5p	hsa-miR-182-5p	validated	NA	NA	tarbase	Degradome sequencing	positive	NA	ENSG00000109436	ENSFCAG00000000874	101097890	TBC1D9	TBC1 domain family member 9	-1.59088	0.00634923	0.0481045
fca-mir-182-5p	hsa-miR-182-5p	validated_predicted	diana_microt	0.987	tarbase	Degradome sequencing	positive	NA	ENSG00000055332	ENSFCAG00000006339	101082744	EIF2AK2	eukaryotic translation initiation factor 2 alpha kinase 2	-2.19815	0.0063828	0.0483372
fca-mir-182-5p	hsa-miR-182-5p	predicted	elmmo	0.843	NA	NA	NA	NA	ENSG00000065413	ENSFCAG00000008711	101083440	ANKRD44	ankyrin repeat domain 44	-1.56199	0.00640934	0.0484503
fca-mir-183-5p	hsa-miR-183-5p	predicted	pita	-10.33	NA	NA	NA	NA	ENSG00000242265	ENSFCAG00000041002	101094251	PEG10	paternally expressed 10	-2.33707	2.11e-14	5.77e-11
fca-mir-183-5p	hsa-miR-183-5p	predicted	diana_microt	0.984	NA	NA	NA	NA	ENSG00000072121	ENSFCAG00000007653	101093866	ZFYVE26	zinc finger FYVE-type containing 26	-1.66876	2.4e-14	5.77e-11
fca-mir-183-5p	hsa-miR-183-5p	validated	NA	NA	tarbase	Degradome sequencing	positive	NA	ENSG00000158470	ENSFCAG00000009515	101081792	B4GALT5	beta-1,4-galactosyltransferase 5	-2.08469	1.11e-13	2.08e-10
fca-mir-183-5p	hsa-miR-183-5p	validated	NA	NA	mirtarbase	HITS-CLIP	Functional MTI (Weak)	23824327	ENSG00000116539	ENSFCAG00000012088	101086114	ASH1L	ASH1 like histone lysine methyltransferase	-1.52066	5.3e-13	7.44e-10
fca-mir-183-5p	hsa-miR-183-5p	validated_predicted	elmmo	0.667	tarbase	Degradome sequencing	positive	NA	ENSG00000131389	ENSFCAG00000007651	101101373	SLC6A6	solute carrier family 6 member 6	-3.10416	2.33e-11	1.63e-08
fca-mir-183-5p	hsa-miR-183-5p	validated	NA	NA	tarbase	Degradome sequencing	positive	NA	ENSG00000257315	ENSFCAG00000052187	109495711	ZBED6	zinc finger BED-type containing 6	-2.84875	6.72e-11	3.9e-08
fca-mir-183-5p	hsa-miR-183-5p	validated	NA	NA	tarbase	Degradome sequencing	positive	NA	ENSG00000168807	ENSFCAG00000043662	101082361	SNTB2	syntrophin beta 2	-2.36536	1.63e-10	8.31e-08
fca-mir-183-5p	hsa-miR-183-5p	validated	NA	NA	tarbase	Degradome sequencing	positive	NA	ENSG00000134644	ENSFCAG00000010374	101093375	PUM1	pumilio RNA binding family member 1	-1.58672	6.79e-10	2.93e-07
fca-mir-183-5p	hsa-miR-183-5p	validated	NA	NA	tarbase	Degradome sequencing	positive	NA	ENSG00000145012	ENSFCAG00000006814	101096257	LPP	LIM domain containing preferred translocation partner in lipoma	-2.46205	1.34e-09	5.12e-07
fca-mir-183-5p	hsa-miR-183-5p	predicted	diana_microt	0.857	NA	NA	NA	NA	ENSG00000083857	ENSFCAG00000025616	101097804	FAT1	FAT atypical cadherin 1	-1.61327	1.67e-09	6.26e-07
fca-mir-183-5p	hsa-miR-183-5p	validated_predicted	pita	-9.81	mirtarbase	PAR-CLIP	Functional MTI (Weak)	24398324	ENSG00000138600	ENSFCAG00000023141	101083341	SPPL2A	signal peptide peptidase like 2A	-1.7173	1.78e-09	6.52e-07
fca-mir-183-5p	hsa-miR-183-5p	validated	NA	NA	mirtarbase	CLASH	Functional MTI (Weak)	23622248	ENSG00000067141	ENSFCAG00000005224	101090620	NEO1	neogenin 1	-1.56579	1.95e-09	6.73e-07
fca-mir-183-5p	hsa-miR-183-5p	predicted	elmmo	0.786	NA	NA	NA	NA	ENSG00000112531	ENSFCAG00000019399	493723	QKI	QKI, KH domain containing RNA binding	-1.67685	2.66e-09	8.46e-07
fca-mir-183-5p	hsa-miR-183-5p	validated	NA	NA	tarbase	Degradome sequencing	positive	NA	ENSG00000167548	ENSFCAG00000000093	101095268	KMT2D	lysine methyltransferase 2D	-1.8342	5.33e-09	1.41e-06
fca-mir-183-5p	hsa-miR-183-5p	validated	NA	NA	tarbase	Degradome sequencing	positive	NA	ENSG00000129315	ENSFCAG00000043415	101090703	CCNT1	cyclin T1	-2.2924	6.78e-09	1.71e-06
fca-mir-183-5p	hsa-miR-183-5p	validated_predicted	miranda	-1.2157	mirtarbase	Immunohistochemistry//Luciferase reporter assay//qRT-PCR//Western blot	Functional MTI	23538390	ENSG00000141646	ENSFCAG00000005257	101093650	SMAD4	SMAD family member 4	-1.69151	1.38e-08	3.03e-06
fca-mir-183-5p	hsa-miR-183-5p	validated	NA	NA	mirtarbase	HITS-CLIP	Functional MTI (Weak)	23824327	ENSG00000101966	ENSFCAG00000012037	101090594	XIAP	X-linked inhibitor of apoptosis	-1.77575	1.46e-08	3.14e-06
fca-mir-183-5p	hsa-miR-183-5p	validated	NA	NA	tarbase	Degradome sequencing	positive	NA	ENSG00000100207	ENSFCAG00000023219	101084464	TCF20	transcription factor 20	-1.53544	1.91e-08	3.83e-06
fca-mir-183-5p	hsa-miR-183-5p	validated	NA	NA	tarbase	Degradome sequencing	positive	NA	ENSG00000155111	ENSFCAG00000040944	101083850	CDK19	cyclin dependent kinase 19	-1.59747	3.47e-08	6.22e-06
fca-mir-183-5p	hsa-miR-183-5p	predicted	diana_microt	0.892	NA	NA	NA	NA	ENSG00000137558	ENSFCAG00000035893	101082374	PI15	peptidase inhibitor 15	-3.00539	6.96e-08	1.1e-05
fca-mir-183-5p	hsa-miR-183-5p	predicted	pita	-10.38	NA	NA	NA	NA	ENSG00000147548	ENSFCAG00000013609	101086901	NSD3	nuclear receptor binding SET domain protein 3	-1.53822	7.37e-08	1.15e-05
fca-mir-183-5p	hsa-miR-183-5p	validated_predicted	elmmo	0.812	tarbase	Degradome sequencing	positive	NA	ENSG00000114739	ENSFCAG00000003157	101086087	ACVR2B	activin A receptor type 2B	-2.14455	1.3e-07	1.82e-05
fca-mir-183-5p	hsa-miR-183-5p	predicted	diana_microt	0.855	NA	NA	NA	NA	ENSG00000196628	ENSFCAG00000014682	101097354	TCF4	transcription factor 4	-1.79746	1.6e-07	2.13e-05
fca-mir-183-5p	hsa-miR-183-5p	validated_predicted	diana_microt	0.996	tarbase	Degradome sequencing	positive	NA	ENSG00000118762	ENSFCAG00000002839	101098948	PKD2	polycystin 2, transient receptor potential cation channel	-1.9446	1.62e-07	2.15e-05
fca-mir-183-5p	hsa-miR-183-5p	predicted	diana_microt	0.937	NA	NA	NA	NA	ENSG00000173068	ENSFCAG00000027700	101096927	BNC2	basonuclin 2	-1.52608	1.68e-07	2.19e-05
fca-mir-183-5p	hsa-miR-183-5p	validated_predicted	pita	-10.48	tarbase	Degradome sequencing	positive	NA	ENSG00000102908	ENSFCAG00000002956	101097442	NFAT5	nuclear factor of activated T-cells 5	-2.42424	1.85e-07	2.34e-05
fca-mir-183-5p	hsa-miR-183-5p	validated	NA	NA	tarbase	Degradome sequencing	positive	NA	ENSG00000166801	ENSFCAG00000010723	101098490	FAM111A	family with sequence similarity 111 member A	-1.81923	3.03e-07	3.27e-05
fca-mir-183-5p	hsa-miR-183-5p	validated	NA	NA	tarbase	Degradome sequencing	positive	NA	ENSG00000168769	ENSFCAG00000051746	101092848	TET2	tet methylcytosine dioxygenase 2	-2.03976	3.25e-07	3.45e-05
fca-mir-183-5p	hsa-miR-183-5p	predicted	diana_microt	0.805	NA	NA	NA	NA	ENSG00000119401	ENSFCAG00000002357	101084580	TRIM32	tripartite motif containing 32	-1.91414	3.63e-07	3.68e-05
fca-mir-183-5p	hsa-miR-183-5p	validated_predicted	diana_microt	0.847	mirtarbase	PAR-CLIP	Functional MTI (Weak)	23592263	ENSG00000198625	ENSFCAG00000014851	101082460	MDM4	MDM4, p53 regulator	-1.88145	6.86e-07	6.12e-05
fca-mir-183-5p	hsa-miR-183-5p	validated	NA	NA	tarbase	Degradome sequencing	positive	NA	ENSG00000173542	ENSFCAG00000026258	101084106	MOB1B	MOB kinase activator 1B	-1.7106	1.13e-06	8.81e-05
fca-mir-183-5p	hsa-miR-183-5p	validated_predicted	pita	-15.16	tarbase	Degradome sequencing	positive	NA	ENSG00000114120	ENSFCAG00000035204	101098819	SLC25A36	solute carrier family 25 member 36	-1.63007	1.6e-06	0.000110923
fca-mir-183-5p	hsa-miR-183-5p	predicted	diana_microt	0.829	NA	NA	NA	NA	ENSG00000087301	ENSFCAG00000024023	101098545	TXNDC16	thioredoxin domain containing 16	-1.55012	1.78e-06	0.000119978
fca-mir-183-5p	hsa-miR-183-5p	validated_predicted	diana_microt	0.902	tarbase	Degradome sequencing	positive	NA	ENSG00000108510	ENSFCAG00000014905	101091826	MED13	mediator complex subunit 13	-1.61499	1.9e-06	0.000126254
fca-mir-183-5p	hsa-miR-183-5p	validated_predicted	diana_microt	1	mirtarbase	Luciferase reporter assay//Western blot	Functional MTI	24289859	ENSG00000070018	ENSFCAG00000000044	101082246	LRP6	LDL receptor related protein 6	-1.57382	2.48e-06	0.000155112
fca-mir-183-5p	hsa-miR-183-5p	validated	NA	NA	tarbase	Degradome sequencing	positive	NA	ENSG00000104643	ENSFCAG00000002993	101083335	MTMR9	myotubularin related protein 9	-2.09309	2.81e-06	0.000171064
fca-mir-183-5p	hsa-miR-183-5p	validated	NA	NA	tarbase	Degradome sequencing	positive	NA	ENSG00000116903	ENSFCAG00000025577	101088434	EXOC8	exocyst complex component 8	-2.02555	3.53e-06	0.000200915
fca-mir-183-5p	hsa-miR-183-5p	predicted	diana_microt	0.864	NA	NA	NA	NA	ENSG00000166128	ENSFCAG00000031584	101090774	RAB8B	RAB8B, member RAS oncogene family	-1.86303	5.59e-06	0.000292243
fca-mir-183-5p	hsa-miR-183-5p	validated_predicted	elmmo	0.636	tarbase	Degradome sequencing	positive	NA	ENSG00000179454	ENSFCAG00000023398	101088758	KLHL28	kelch like family member 28	-1.66682	6.88e-06	0.000341558
fca-mir-183-5p	hsa-miR-183-5p	validated	NA	NA	mirtarbase	PAR-CLIP	Functional MTI (Weak)	20371350	ENSG00000205269	ENSFCAG00000038676	101091194	TMEM170B	transmembrane protein 170B	-1.93822	7.19e-06	0.000351098
fca-mir-183-5p	hsa-miR-183-5p	validated	NA	NA	tarbase	Degradome sequencing	positive	NA	ENSG00000151422	ENSFCAG00000013296	101094235	FER	FER tyrosine kinase	-1.5653	7.89e-06	0.000378029
fca-mir-183-5p	hsa-miR-183-5p	predicted	diana_microt	0.933	NA	NA	NA	NA	ENSG00000115760	ENSFCAG00000005996	101087396	BIRC6	baculoviral IAP repeat containing 6	-1.52343	1.39e-05	0.000587847
fca-mir-183-5p	hsa-miR-183-5p	predicted	diana_microt	0.892	NA	NA	NA	NA	ENSG00000146021	ENSFCAG00000015545	101083647	KLHL3	kelch like family member 3	-2.00462	1.69e-05	0.000668374
fca-mir-183-5p	hsa-miR-183-5p	predicted	diana_microt	0.909	NA	NA	NA	NA	ENSG00000166265	ENSFCAG00000011117	101099236	CYYR1	cysteine and tyrosine rich 1	-2.80211	2.2e-05	0.000816204
fca-mir-183-5p	hsa-miR-183-5p	validated	NA	NA	mirtarbase	PAR-CLIP	Functional MTI (Weak)	21572407	ENSG00000155304	ENSFCAG00000032014	101092387	HSPA13	heat shock protein family A (Hsp70) member 13	-1.6775	2.47e-05	0.000899216
fca-mir-183-5p	hsa-miR-183-5p	predicted	diana_microt	0.87	NA	NA	NA	NA	ENSG00000154654	ENSFCAG00000029827	101087087	NCAM2	neural cell adhesion molecule 2	-1.9755	2.92e-05	0.00100866
fca-mir-183-5p	hsa-miR-183-5p	predicted	pita	-9.51	NA	NA	NA	NA	ENSG00000105866	ENSFCAG00000028758	101088230	SP4	Sp4 transcription factor	-1.54586	3.23e-05	0.00109608
fca-mir-183-5p	hsa-miR-183-5p	validated	NA	NA	tarbase	Degradome sequencing	positive	NA	ENSG00000135269	ENSFCAG00000029911	100137197	TES	testin LIM domain protein	-1.78062	3.29e-05	0.00110942
fca-mir-183-5p	hsa-miR-183-5p	predicted	diana_microt	0.806	NA	NA	NA	NA	ENSG00000148426	ENSFCAG00000046341	101085641	PROSER2	proline and serine rich 2	-1.92184	3.67e-05	0.0012037
fca-mir-183-5p	hsa-miR-183-5p	predicted	diana_microt	0.872	NA	NA	NA	NA	ENSG00000111799	ENSFCAG00000027408	101093359	COL12A1	collagen type XII alpha 1 chain	-1.93092	4.37e-05	0.00136249
fca-mir-183-5p	hsa-miR-183-5p	validated_predicted	diana_microt	0.836	tarbase	Degradome sequencing	positive	NA	ENSG00000113494	ENSFCAG00000008827	101101444	PRLR	prolactin receptor	-2.42269	4.52e-05	0.00139257
fca-mir-183-5p	hsa-miR-183-5p	validated	NA	NA	tarbase	Degradome sequencing	positive	NA	ENSG00000152127	ENSFCAG00000015759	101088682	MGAT5	mannosyl (alpha-1,6-)-glycoprotein beta-1,6-N-acetyl-glucosaminyltransferase	-1.8536	4.6e-05	0.00141429
fca-mir-183-5p	hsa-miR-183-5p	predicted	pita	-10.01	NA	NA	NA	NA	ENSG00000105967	ENSFCAG00000027627	101085109	TFEC	transcription factor EC	-3.3983	4.75e-05	0.00143606
fca-mir-183-5p	hsa-miR-183-5p	predicted	diana_microt	0.867	NA	NA	NA	NA	ENSG00000166225	ENSFCAG00000034591	101099133	FRS2	fibroblast growth factor receptor substrate 2	-1.6542	4.78e-05	0.00144203
fca-mir-183-5p	hsa-miR-183-5p	predicted	diana_microt	0.818	NA	NA	NA	NA	ENSG00000198160	ENSFCAG00000028898	101086827	MIER1	MIER1 transcriptional regulator	-1.61855	4.84e-05	0.00145114
fca-mir-183-5p	hsa-miR-183-5p	validated	NA	NA	tarbase	Degradome sequencing	positive	NA	ENSG00000165417	ENSFCAG00000033149	101089945	GTF2A1	general transcription factor IIA subunit 1	-1.55413	7.44e-05	0.00199318
fca-mir-183-5p	hsa-miR-183-5p	validated	NA	NA	mirtarbase	PAR-CLIP	Functional MTI (Weak)	20371350	ENSG00000186260	ENSFCAG00000030482	101100272	MKL2	MKL1/myocardin like 2	-1.56801	0.00012574	0.0029607
fca-mir-183-5p	hsa-miR-183-5p	predicted	diana_microt	0.842	NA	NA	NA	NA	ENSG00000186260	ENSFCAG00000030482	101100272	MKL2	MKL1/myocardin like 2	-1.56801	0.00012574	0.0029607
fca-mir-183-5p	hsa-miR-183-5p	validated	NA	NA	mirtarbase	CLASH	Functional MTI (Weak)	23622248	ENSG00000064393	ENSFCAG00000010565	101081031	HIPK2	homeodomain interacting protein kinase 2	-1.8892	0.000139204	0.00320874
fca-mir-183-5p	hsa-miR-183-5p	validated	NA	NA	mirtarbase	CLASH	Functional MTI (Weak)	23622248	ENSG00000056586	ENSFCAG00000007375	101100678	RC3H2	ring finger and CCCH-type domains 2	-1.80947	0.000143122	0.00328074
fca-mir-183-5p	hsa-miR-183-5p	validated	NA	NA	tarbase	Degradome sequencing	positive	NA	ENSG00000116747	ENSFCAG00000010161	101091674	TROVE2	TROVE domain family member 2	-1.6077	0.000172414	0.00378277
fca-mir-183-5p	hsa-miR-183-5p	validated	NA	NA	tarbase	Degradome sequencing	positive	NA	ENSG00000166822	ENSFCAG00000030541	101091672	TMEM170A	transmembrane protein 170A	-1.53066	0.000175951	0.00383045
fca-mir-183-5p	hsa-miR-183-5p	validated	NA	NA	tarbase	Degradome sequencing	positive	NA	ENSG00000115902	ENSFCAG00000001506	101087055	SLC1A4	solute carrier family 1 member 4	-1.59841	0.000186764	0.00397848
fca-mir-183-5p	hsa-miR-183-5p	validated	NA	NA	tarbase	Degradome sequencing	positive	NA	ENSG00000140450	ENSFCAG00000028328	101097978	ARRDC4	arrestin domain containing 4	-1.59895	0.000194482	0.00408097
fca-mir-183-5p	hsa-miR-183-5p	validated	NA	NA	mirtarbase	PAR-CLIP	Functional MTI (Weak)	20371350	ENSG00000163428	ENSFCAG00000025394	101088608	LRRC58	leucine rich repeat containing 58	-1.96765	0.000203223	0.00421194
fca-mir-183-5p	hsa-miR-183-5p	predicted	diana_microt	0.977	NA	NA	NA	NA	ENSG00000148053	ENSFCAG00000009081	101101347	NTRK2	neurotrophic receptor tyrosine kinase 2	-1.5485	0.000251883	0.00486165
fca-mir-183-5p	hsa-miR-183-5p	predicted	diana_microt	0.832	NA	NA	NA	NA	ENSG00000153253	ENSFCAG00000024761	101082587	SCN3A	sodium voltage-gated channel alpha subunit 3	-2.28706	0.000289994	0.00536968
fca-mir-183-5p	hsa-miR-183-5p	validated_predicted	elmmo	0.536	mirtarbase	CLASH	Functional MTI (Weak)	23622248	ENSG00000181904	ENSFCAG00000025528	101101186	CA1H5orf24	chromosome A1 C5orf24 homolog	-1.52609	0.00036227	0.0062801
fca-mir-183-5p	hsa-miR-183-5p	validated_predicted	diana_microt	0.993	mirtarbase	PAR-CLIP	Functional MTI (Weak)	21572407	ENSG00000120137	ENSFCAG00000024142	101085099	PANK3	pantothenate kinase 3	-2.07082	0.000402789	0.00682109
fca-mir-183-5p	hsa-miR-183-5p	predicted	pita	-10.42	NA	NA	NA	NA	ENSG00000118733	ENSFCAG00000008477	101091466	OLFM3	olfactomedin 3	-2.60526	0.000405438	0.00683847
fca-mir-183-5p	hsa-miR-183-5p	predicted	diana_microt	0.922	NA	NA	NA	NA	ENSG00000069667	ENSFCAG00000013642	101099721	RORA	RAR related orphan receptor A	-1.57585	0.000419849	0.00701063
fca-mir-183-5p	hsa-miR-183-5p	validated	NA	NA	tarbase	Degradome sequencing	positive	NA	ENSG00000106780	ENSFCAG00000033858	100151765	MEGF9	multiple EGF like domains 9	-1.68615	0.000476337	0.00772501
fca-mir-183-5p	hsa-miR-183-5p	validated	NA	NA	mirtarbase	HITS-CLIP	Functional MTI (Weak)	23824327	ENSG00000081320	ENSFCAG00000024768	101086995	STK17B	serine/threonine kinase 17b	-1.78285	0.000534175	0.00831872
fca-mir-183-5p	hsa-miR-183-5p	validated	NA	NA	tarbase	Degradome sequencing	positive	NA	ENSG00000175548	ENSFCAG00000029335	101092445	ALG10	ALG10, alpha-1,2-glucosyltransferase	-1.95465	0.000543546	0.00841217
fca-mir-183-5p	hsa-miR-183-5p	predicted	elmmo	0.6	NA	NA	NA	NA	ENSG00000182836	ENSFCAG00000031562	101094651	PLCXD3	phosphatidylinositol specific phospholipase C X domain containing 3	-1.6878	0.000568217	0.0086745
fca-mir-183-5p	hsa-miR-183-5p	validated_predicted	diana_microt	0.998	tarbase	Degradome sequencing	positive	NA	ENSG00000182504	ENSFCAG00000003326	101095602	CEP97	centrosomal protein 97	-1.54002	0.000639999	0.00950131
fca-mir-183-5p	hsa-miR-183-5p	validated	NA	NA	tarbase	Degradome sequencing	positive	NA	ENSG00000235750	ENSFCAG00000038944	105261331	KIAA0040	KIAA0040 ortholog	-1.58957	0.000719656	0.0104171
fca-mir-183-5p	hsa-miR-183-5p	validated	NA	NA	tarbase	Degradome sequencing	positive	NA	ENSG00000106025	ENSFCAG00000023943	101089340	TSPAN12	tetraspanin 12	-1.60471	0.000969159	0.0128186
fca-mir-183-5p	hsa-miR-183-5p	predicted	diana_microt	0.95	NA	NA	NA	NA	ENSG00000185920	ENSFCAG00000011205	101085077	PTCH1	patched 1	-1.8706	0.0011887	0.0147385
fca-mir-183-5p	hsa-miR-183-5p	predicted	mirdb	93.7509	NA	NA	NA	NA	ENSG00000102780	ENSFCAG00000005292	101087806	DGKH	diacylglycerol kinase eta	-1.83584	0.0014044	0.0165252
fca-mir-183-5p	hsa-miR-183-5p	validated_predicted	diana_microt	0.831	tarbase	Degradome sequencing	positive	NA	ENSG00000072364	ENSFCAG00000012425	101085687	AFF4	AF4/FMR2 family member 4	-1.98889	0.00174594	0.0195475
fca-mir-183-5p	hsa-miR-183-5p	validated	NA	NA	mirtarbase	PAR-CLIP	Functional MTI (Weak)	20371350	ENSG00000186767	ENSFCAG00000003939	101098609	SPIN4	spindlin family member 4	-1.6205	0.00197123	0.0214005
fca-mir-183-5p	hsa-miR-183-5p	predicted	pita	-9.8	NA	NA	NA	NA	ENSG00000142798	ENSFCAG00000002965	101094520	HSPG2	heparan sulfate proteoglycan 2	-1.57123	0.00245572	0.0250765
fca-mir-183-5p	hsa-miR-183-5p	predicted	pita	-10.02	NA	NA	NA	NA	ENSG00000151458	ENSFCAG00000022321	101084790	ANKRD50	ankyrin repeat domain 50	-1.53183	0.00275603	0.0271098
fca-mir-183-5p	hsa-miR-183-5p	validated	NA	NA	tarbase	Degradome sequencing	positive	NA	ENSG00000185477	ENSFCAG00000003595	101092106	GPRIN3	GPRIN family member 3	-1.59062	0.00378611	0.0340791
fca-mir-183-5p	hsa-miR-183-5p	validated_predicted	diana_microt	0.881	tarbase	Degradome sequencing	positive	NA	ENSG00000105855	ENSFCAG00000006893	101087724	ITGB8	integrin subunit beta 8	-1.64229	0.00420837	0.0367605
fca-mir-183-5p	hsa-miR-183-5p	validated	NA	NA	tarbase	Degradome sequencing	positive	NA	ENSG00000139163	ENSFCAG00000022622	101093696	ETNK1	ethanolamine kinase 1	-1.56567	0.00486198	0.0404166
fca-mir-183-5p	hsa-miR-183-5p	validated	NA	NA	tarbase	Degradome sequencing	positive	NA	ENSG00000139793	ENSFCAG00000028336	101097201	MBNL2	muscleblind like splicing regulator 2	-1.529	0.00556501	0.0442807
fca-mir-183-5p	hsa-miR-183-5p	predicted	diana_microt	0.991	NA	NA	NA	NA	ENSG00000139505	ENSFCAG00000029234	101085092	MTMR6	myotubularin related protein 6	-1.5934	0.00560806	0.044373
fca-mir-183-5p	hsa-miR-183-5p	validated_predicted	diana_microt	0.983	mirtarbase	CLASH	Functional MTI (Weak)	23622248	ENSG00000170802	ENSFCAG00000039724	101082742	FOXN2	forkhead box N2	-1.52128	0.00624235	0.047574
fca-mir-183-5p	hsa-miR-183-5p	validated	NA	NA	tarbase	Degradome sequencing	positive	NA	ENSG00000055332	ENSFCAG00000006339	101082744	EIF2AK2	eukaryotic translation initiation factor 2 alpha kinase 2	-2.19815	0.0063828	0.0483372

## Sheet: Table S3.3
Supplementary Table S3.3 Interactions between upregulated miRNAs and downregulated mRNAs in the ovarian tissue in response to 5 min drying
miRNA	Ortholog	miRNA-mRNA interaction	Database (predicted)	Score	Database (validated)	Experiment	Support type	Pubmed ID	Target Ensembl ID	Cat Ensembl ID	Cat Entrez ID mRNA	Gene Symbol mRNA	Product mRNA	FC_OvD5vsF	pvalue_OvD5vsF	padj_OvD5vsF
fca-mir-137-3p	hsa-miR-137-3p	predicted	diana_microt	0.999	NA	NA	NA	NA	ENSG00000157654	ENSFCAG00000027493	105261111	LOC105261111	A-kinase anchor protein 2	-2.0666	5.36e-07	0.002199
fca-mir-137-3p	hsa-miR-137-3p	predicted	diana_microt	0.999	NA	NA	NA	NA	ENSG00000157654	ENSFCAG00000027493	105261111	LOC105261111	A-kinase anchor protein 2	-2.0666	5.36e-07	0.002199
fca-mir-137-3p	hsa-miR-137-3p	predicted	pita	-9.71	NA	NA	NA	NA	ENSG00000242265	ENSFCAG00000041002	101094251	PEG10	paternally expressed 10	-1.70791	1.35e-06	0.00366703
fca-mir-137-3p	hsa-miR-137-3p	predicted	elmmo	0.878	NA	NA	NA	NA	ENSG00000158715	ENSFCAG00000006724	101086621	ELK4	ELK4, ETS transcription factor	-1.56431	1.25e-05	0.0135623
fca-mir-137-3p	hsa-miR-137-3p	predicted	diana_microt	0.943	NA	NA	NA	NA	ENSG00000143669	ENSFCAG00000006051	101081414	LYST	lysosomal trafficking regulator	-1.5624	2.4e-05	0.01567
fca-mir-137-3p	hsa-miR-137-3p	predicted	diana_microt	0.922	NA	NA	NA	NA	ENSG00000183580	ENSFCAG00000030930	101089921	FBXL7	F-box and leucine rich repeat protein 7	-1.79088	6.37e-05	0.028065
fca-mir-137-3p	hsa-miR-137-3p	predicted	elmmo	0.854	NA	NA	NA	NA	ENSG00000070614	ENSFCAG00000002041	101083399	NDST1	N-deacetylase and N-sulfotransferase 1	-1.56205	6.69e-05	0.028375
fca-mir-137-3p	hsa-miR-137-3p	predicted	diana_microt	0.994	NA	NA	NA	NA	ENSG00000196628	ENSFCAG00000014682	101097354	TCF4	transcription factor 4	-1.5244	0.000156947	0.0433971
fca-mir-137-3p	hsa-miR-137-3p	predicted	diana_microt	0.939	NA	NA	NA	NA	ENSG00000254535	ENSFCAG00000028270	101080709	PABPC4L	poly(A) binding protein cytoplasmic 4 like	-1.6163	0.000174755	0.044546
fca-mir-182-5p	hsa-miR-182-5p	validated	NA	NA	tarbase	Degradome sequencing	positive	NA	ENSG00000157654	ENSFCAG00000027493	105261111	LOC105261111	A-kinase anchor protein 2	-2.0666	5.36e-07	0.002199
fca-mir-182-5p	hsa-miR-182-5p	validated_predicted	pita	-10.64	tarbase	Degradome sequencing	positive	NA	ENSG00000242265	ENSFCAG00000041002	101094251	PEG10	paternally expressed 10	-1.70791	1.35e-06	0.00366703
fca-mir-182-5p	hsa-miR-182-5p	validated	NA	NA	tarbase	Degradome sequencing	positive	NA	ENSG00000134954	ENSFCAG00000018598	101090461	ETS1	ETS proto-oncogene 1, transcription factor	-2.29899	3.55e-06	0.00780712
fca-mir-182-5p	hsa-miR-182-5p	validated	NA	NA	tarbase	Degradome sequencing	positive	NA	ENSG00000140836	ENSFCAG00000023839	101099345	ZFHX3	zinc finger homeobox 3	-1.85309	3.83e-06	0.00780712
fca-mir-182-5p	hsa-miR-182-5p	predicted	elmmo	0.752	NA	NA	NA	NA	ENSG00000158715	ENSFCAG00000006724	101086621	ELK4	ELK4, ETS transcription factor	-1.56431	1.25e-05	0.0135623
fca-mir-182-5p	hsa-miR-182-5p	validated_predicted	diana_microt	0.859	tarbase	Degradome sequencing	positive	NA	ENSG00000173320	ENSFCAG00000014995	101089095	STOX2	storkhead box 2	-1.83524	3.99e-05	0.0216862
fca-mir-182-5p	hsa-miR-182-5p	predicted	elmmo	0.512	NA	NA	NA	NA	ENSG00000124212	ENSFCAG00000030511	101082050	PTGIS	prostaglandin I2 synthase	-1.59602	5.59e-05	0.0260436
fca-mir-182-5p	hsa-miR-182-5p	validated	NA	NA	tarbase	Degradome sequencing	negative	NA	ENSG00000183580	ENSFCAG00000030930	101089921	FBXL7	F-box and leucine rich repeat protein 7	-1.79088	6.37e-05	0.028065
fca-mir-182-5p	hsa-miR-182-5p	predicted	elmmo	0.512	NA	NA	NA	NA	ENSG00000070614	ENSFCAG00000002041	101083399	NDST1	N-deacetylase and N-sulfotransferase 1	-1.56205	6.69e-05	0.028375
fca-mir-182-5p	hsa-miR-182-5p	predicted	diana_microt	0.833	NA	NA	NA	NA	ENSG00000112782	ENSFCAG00000037193	101099207	CLIC5	chloride intracellular channel 5	-2.07414	7.33e-05	0.0291507
fca-mir-182-5p	hsa-miR-182-5p	validated_predicted	diana_microt	0.998	tarbase	Degradome sequencing	positive	NA	ENSG00000116016	ENSFCAG00000013629	101085621	EPAS1	endothelial PAS domain protein 1	-1.72383	0.000100576	0.0334855
fca-mir-182-5p	hsa-miR-182-5p	predicted	diana_microt	0.889	NA	NA	NA	NA	ENSG00000119401	ENSFCAG00000002357	101084580	TRIM32	tripartite motif containing 32	-1.63463	0.000112627	0.0360303
fca-mir-182-5p	hsa-miR-182-5p	validated_predicted	diana_microt	0.999	tarbase	Degradome sequencing	positive	NA	ENSG00000145012	ENSFCAG00000006814	101096257	LPP	LIM domain containing preferred translocation partner in lipoma	-1.74589	0.000153199	0.0430911
fca-mir-182-5p	hsa-miR-182-5p	validated_predicted	pita	-11.4	tarbase	Degradome sequencing	negative	NA	ENSG00000196628	ENSFCAG00000014682	101097354	TCF4	transcription factor 4	-1.5244	0.000156947	0.0433971
fca-mir-182-5p	hsa-miR-182-5p	validated	NA	NA	tarbase	Degradome sequencing	negative	NA	ENSG00000254535	ENSFCAG00000028270	101080709	PABPC4L	poly(A) binding protein cytoplasmic 4 like	-1.6163	0.000174755	0.044546
fca-mir-182-5p	hsa-miR-182-5p	validated	NA	NA	tarbase	Degradome sequencing	positive	NA	ENSG00000116903	ENSFCAG00000025577	101088434	EXOC8	exocyst complex component 8	-1.76512	0.000177884	0.0446461
fca-mir-508-3p	hsa-miR-508-3p	predicted	pita	-11.8	NA	NA	NA	NA	ENSG00000140836	ENSFCAG00000023839	101099345	ZFHX3	zinc finger homeobox 3	-1.85309	3.83e-06	0.00780712

## Sheet: Table S3.4
Supplementary Table S3.4 Interactions between upregulated miRNAs and downregulated mRNAs in the ovarian tissue in between 10 and 5 min of drying
miRNA	Ortholog	miRNA-mRNA interaction	Database (predicted)	Score	Database (validated)	Experiment	Support type	Pubmed ID	Target Ensembl ID	Cat Ensembl ID	Cat Entrez ID mRNA	Gene Symbol mRNA	Product mRNA	FC_OvD10vsD5	pvalue_OvD10vsD5	padj_OvD10vsD5
fca-mir-200a-3p	hsa-miR-200a-3p	predicted	diana_microt	0.837	NA	NA	NA	NA	ENSG00000112378	ENSFCAG00000028929	101083938	PERP	PERP, TP53 apoptosis effector	-1.90046	1.88e-05	0.0211659
fca-mir-200a-3p	hsa-miR-200a-3p	validated_predicted	diana_microt	0.871	mirtarbase	Luciferase reporter assay//qRT-PCR//Western blot	Functional MTI	24009066	ENSG00000105810	ENSFCAG00000045118	100037415	CDK6	cyclin dependent kinase 6	-1.65664	3.94e-05	0.0316068
fca-mir-200a-3p	hsa-miR-200a-3p	validated_predicted	diana_microt	0.836	tarbase	Degradome sequencing	positive	NA	ENSG00000221823	ENSFCAG00000033294	101090344	PPP3R1	protein phosphatase 3 regulatory subunit B, alpha	-2.7228	4.99e-05	0.0350007

## Sheet: Table S3.5
Supplementary Table S3.5 Interactions between downregulated miRNAs and upregulated mRNAs in the ovarian tissue in response to 10 min drying
miRNA	Ortholog	miRNA-mRNA interaction	Database (predicted)	Score	Database (validated)	Experiment	Support type	Pubmed ID	Target Ensembl ID	Cat Ensembl ID	Cat Entrez ID mRNA	Gene Symbol mRNA	Product mRNA	FC_OvD10vsF	pvalue_OvD10vsF	padj_OvD10vsF
fca-mir-23b-5p	hsa-miR-23b-5p	predicted	diana_microt	0.954	NA	NA	NA	NA	ENSG00000175279	ENSFCAG00000031342	101096495	LOC101096495	centromere protein S	1.52954	0.000272645	0.0051216
fca-mir-23b-5p	hsa-miR-23b-5p	predicted	diana_microt	0.954	NA	NA	NA	NA	ENSG00000175279	ENSFCAG00000031342	101096495	LOC101096495	centromere protein S	1.52954	0.000272645	0.0051216
fca-mir-23b-5p	hsa-miR-23b-5p	predicted	microcosm	18.9884	NA	NA	NA	NA	ENSG00000175063	ENSFCAG00000001885	101087052	UBE2C	ubiquitin conjugating enzyme E2 C	1.56656	0.000530482	0.00828418
fca-mir-23b-5p	hsa-miR-23b-5p	predicted	microcosm	17.8514	NA	NA	NA	NA	ENSG00000196388	ENSFCAG00000008701	101091318	INCA1	inhibitor of CDK, cyclin A1 interacting protein 1	1.88689	0.000608355	0.00914432
fca-mir-23b-5p	hsa-miR-23b-5p	validated	NA	NA	tarbase	Degradome sequencing	positive	NA	ENSG00000107438	ENSFCAG00000001420	101095859	PDLIM1	PDZ and LIM domain 1	1.52538	0.0059069	0.0460579
fca-mir-23b-5p	hsa-miR-23b-5p	validated	NA	NA	tarbase	Degradome sequencing	positive	NA	ENSG00000164405	ENSFCAG00000024071	101096871	LOC101096871	cytochrome b-c1 complex subunit 8	1.52191	0.00125077	0.0152591
fca-mir-670-3p	hsa-miR-670-3p	predicted	targetscan	-0.376	NA	NA	NA	NA	ENSG00000164172	ENSFCAG00000025757	101089492	MOCS2	molybdenum cofactor synthesis 2	1.60363	6.07e-05	0.0017252
fca-mir-670-3p	hsa-miR-670-3p	validated	NA	NA	mirtarbase	HITS-CLIP	Functional MTI (Weak)	23824327	ENSG00000166352	ENSFCAG00000039567	101100001	CD1H11orf74	chromosome D1 C11orf74 homolog	1.54707	1.16e-06	8.86e-05

## Sheet: Table S3.6
Supplementary Table S3.6 Interactions between upregulated miRNAs and downregulated mRNAs in the ovarian tissue in response to vitrification
miRNA	Ortholog	miRNA-mRNA interaction	Database (predicted)	Score	Database (validated)	Experiment	Support type	Pubmed ID	Target Ensembl ID	Cat Ensembl ID	Cat Entrez ID mRNA	Gene Symbol mRNA	Product mRNA	FC_OvVvsF	pvalue_OvVvsF	padj_OvVvsF
fca-let-7g-5p	hsa-let-7g-5p	validated_predicted	elmmo	0.623	tarbase	Degradome sequencing	positive	NA	ENSG00000105810	ENSFCAG00000045118	100037415	CDK6	cyclin dependent kinase 6	-1.96322	2.51e-08	2.12e-05
fca-let-7g-5p	hsa-let-7g-5p	validated	NA	NA	tarbase	Degradome sequencing	positive	NA	ENSG00000143061	ENSFCAG00000011343	101083953	IGSF3	immunoglobulin superfamily member 3	-1.52993	3.2e-06	0.000478286
fca-let-7g-5p	hsa-let-7g-5p	validated_predicted	elmmo	0.939	tarbase	Degradome sequencing	positive	NA	ENSG00000065243	ENSFCAG00000024813	101081653	PKN2	protein kinase N2	-1.57593	4.24e-06	0.000562539
fca-let-7g-5p	hsa-let-7g-5p	validated	NA	NA	tarbase	Degradome sequencing	positive	NA	ENSG00000168615	ENSFCAG00000002595	101084619	ADAM9	ADAM metallopeptidase domain 9	-1.52283	4.57e-06	0.000588856
fca-let-7g-5p	hsa-let-7g-5p	validated	NA	NA	tarbase	Degradome sequencing	positive	NA	ENSG00000069667	ENSFCAG00000013642	101099721	RORA	RAR related orphan receptor A	-1.80092	5.09e-06	0.000632133
fca-let-7g-5p	hsa-let-7g-5p	validated	NA	NA	tarbase	Degradome sequencing	positive	NA	ENSG00000173542	ENSFCAG00000026258	101084106	MOB1B	MOB kinase activator 1B	-1.61996	1.17e-05	0.00107275
fca-let-7g-5p	hsa-let-7g-5p	validated	NA	NA	tarbase	Degradome sequencing	positive	NA	ENSG00000164300	ENSFCAG00000003881	101089919	SERINC5	serine incorporator 5	-1.68028	1.54e-05	0.00124387
fca-let-7g-5p	hsa-let-7g-5p	validated	NA	NA	tarbase	Degradome sequencing	positive	NA	ENSG00000173320	ENSFCAG00000014995	101089095	STOX2	storkhead box 2	-1.82808	4.37e-05	0.00230997
fca-let-7g-5p	hsa-let-7g-5p	validated_predicted	pita	-9.96	tarbase	Degradome sequencing	positive	NA	ENSG00000177888	ENSFCAG00000005026	101092079	ZBTB41	zinc finger and BTB domain containing 41	-1.6385	6.04e-05	0.00276717
fca-let-7g-5p	hsa-let-7g-5p	validated_predicted	diana_microt	0.915	tarbase	Degradome sequencing	positive	NA	ENSG00000164983	ENSFCAG00000045729	101090234	TMEM65	transmembrane protein 65	-1.6545	0.000122909	0.00431463
fca-let-7g-5p	hsa-let-7g-5p	validated_predicted	pita	-14.29	tarbase	Degradome sequencing	positive	NA	ENSG00000187079	ENSFCAG00000019353	101093890	TEAD1	TEA domain transcription factor 1	-1.59679	0.000215822	0.00613254
fca-let-7g-5p	hsa-let-7g-5p	validated	NA	NA	tarbase	Degradome sequencing	positive	NA	ENSG00000198771	ENSFCAG00000022634	101080857	RCSD1	RCSD domain containing 1	-1.79409	0.000361434	0.00844676
fca-let-7g-5p	hsa-let-7g-5p	validated_predicted	elmmo	0.758	tarbase	Degradome sequencing	positive	NA	ENSG00000139163	ENSFCAG00000022622	101093696	ETNK1	ethanolamine kinase 1	-1.76329	0.000367199	0.0084526
fca-let-7g-5p	hsa-let-7g-5p	validated_predicted	diana_microt	0.999	tarbase	Degradome sequencing	positive	NA	ENSG00000168542	ENSFCAG00000014740	101099823	COL3A1	collagen type III alpha 1 chain	-1.81522	0.000407814	0.00906144
fca-let-7g-5p	hsa-let-7g-5p	validated	NA	NA	tarbase	Degradome sequencing	positive	NA	ENSG00000163428	ENSFCAG00000025394	101088608	LRRC58	leucine rich repeat containing 58	-1.88246	0.000495805	0.0102131
fca-let-7g-5p	hsa-let-7g-5p	validated	NA	NA	tarbase	Degradome sequencing	positive	NA	ENSG00000050555	ENSFCAG00000005118	101098499	LAMC3	laminin subunit gamma 3	-1.8001	0.000635748	0.0118369
fca-let-7g-5p	hsa-let-7g-5p	validated	NA	NA	tarbase	Degradome sequencing	positive	NA	ENSG00000149212	ENSFCAG00000005081	101080996	SESN3	sestrin 3	-1.52538	0.000862519	0.0144324
fca-let-7g-5p	hsa-let-7g-5p	validated_predicted	targetscan	-0.403	tarbase	Degradome sequencing	positive	NA	ENSG00000166575	ENSFCAG00000028774	101093043	TMEM135	transmembrane protein 135	-1.62556	0.000964488	0.015463
fca-let-7g-5p	hsa-let-7g-5p	validated	NA	NA	tarbase	Degradome sequencing	positive	NA	ENSG00000130635	ENSFCAG00000040298	101082193	COL5A1	collagen type V alpha 1 chain	-1.74526	0.00125602	0.0181198
fca-let-7g-5p	hsa-let-7g-5p	validated	NA	NA	tarbase	Degradome sequencing	positive	NA	ENSG00000181744	ENSFCAG00000023927	101086746	CC2H3orf58	chromosome C2 C3orf58 homolog	-1.58219	0.00158348	0.0205875
fca-let-7g-5p	hsa-let-7g-5p	validated	NA	NA	tarbase	Degradome sequencing	positive	NA	ENSG00000142798	ENSFCAG00000002965	101094520	HSPG2	heparan sulfate proteoglycan 2	-1.60163	0.00159232	0.0206433
fca-let-7g-5p	hsa-let-7g-5p	validated	NA	NA	tarbase	Degradome sequencing	positive	NA	ENSG00000166471	ENSFCAG00000024281	101085920	TMEM41B	transmembrane protein 41B	-2.29596	0.00169879	0.0215384
fca-let-7g-5p	hsa-let-7g-5p	validated	NA	NA	tarbase	Degradome sequencing	positive	NA	ENSG00000164187	ENSFCAG00000022078	101099528	LMBRD2	LMBR1 domain containing 2	-1.83607	0.00170777	0.0216035
fca-let-7g-5p	hsa-let-7g-5p	validated_predicted	diana_microt	0.805	tarbase	Degradome sequencing	positive	NA	ENSG00000168769	ENSFCAG00000051746	101092848	TET2	tet methylcytosine dioxygenase 2	-1.54417	0.00177735	0.0220695
fca-let-7g-5p	hsa-let-7g-5p	validated_predicted	diana_microt	0.881	tarbase	Degradome sequencing	positive	NA	ENSG00000187498	ENSFCAG00000014784	101096030	COL4A1	collagen type IV alpha 1 chain	-1.70806	0.00180657	0.0223336
fca-let-7g-5p	hsa-let-7g-5p	validated	NA	NA	tarbase	Degradome sequencing	positive	NA	ENSG00000148737	ENSFCAG00000018774	101095618	TCF7L2	transcription factor 7 like 2	-1.57802	0.00210754	0.0248654
fca-let-7g-5p	hsa-let-7g-5p	validated_predicted	diana_microt	0.979	tarbase	Degradome sequencing	positive	NA	ENSG00000165259	ENSFCAG00000005781	101094656	HDX	highly divergent homeobox	-1.59343	0.00270178	0.029164
fca-let-7g-5p	hsa-let-7g-5p	validated_predicted	elmmo	0.937	tarbase	Degradome sequencing	positive	NA	ENSG00000124788	ENSFCAG00000011298	101092268	ATXN1	ataxin 1	-1.65405	0.00480968	0.0410969
fca-let-7g-5p	hsa-let-7g-5p	validated	NA	NA	tarbase	Degradome sequencing	positive	NA	ENSG00000165300	ENSFCAG00000039523	101093488	SLITRK5	SLIT and NTRK like family member 5	-1.62713	0.00522704	0.0430809
fca-let-7g-5p	hsa-let-7g-5p	validated	NA	NA	tarbase	Degradome sequencing	positive	NA	ENSG00000156735	ENSFCAG00000039640	101087659	BAG4	BCL2 associated athanogene 4	-1.62764	0.00561021	0.0450373
fca-let-7g-5p	hsa-let-7g-5p	validated	NA	NA	tarbase	Degradome sequencing	positive	NA	ENSG00000164080	ENSFCAG00000018563	101097464	RAD54L2	RAD54 like 2	-1.52685	3.09e-06	0.000478286
fca-let-7g-5p	hsa-let-7g-5p	validated	NA	NA	tarbase	Degradome sequencing	positive	NA	ENSG00000110422	ENSFCAG00000023639	101091475	HIPK3	homeodomain interacting protein kinase 3	-1.72933	8.04e-05	0.00337717
fca-let-7g-5p	hsa-let-7g-5p	validated	NA	NA	tarbase	Degradome sequencing	positive	NA	ENSG00000185477	ENSFCAG00000003595	101092106	GPRIN3	GPRIN family member 3	-1.7735	0.00035092	0.00828152
fca-let-7g-5p	hsa-let-7g-5p	validated	NA	NA	tarbase	Degradome sequencing	positive	NA	ENSG00000188039	ENSFCAG00000013175	101095083	NWD1	NACHT and WD repeat domain containing 1	-3.51012	0.00158591	0.0205875
fca-let-7g-5p	hsa-let-7g-5p	validated	NA	NA	tarbase	Degradome sequencing	positive	NA	ENSG00000133401	ENSFCAG00000022928	101100368	PDZD2	PDZ domain containing 2	-1.58349	0.00168033	0.0213849
fca-let-7g-5p	hsa-let-7g-5p	validated	NA	NA	tarbase	Degradome sequencing	positive	NA	ENSG00000152952	ENSFCAG00000023549	101085741	PLOD2	procollagen-lysine,2-oxoglutarate 5-dioxygenase 2	-1.57399	0.00491057	0.0415794
fca-let-7g-5p	hsa-let-7g-5p	validated	NA	NA	tarbase	Degradome sequencing	positive	NA	ENSG00000141569	ENSFCAG00000046456	101095699	TRIM65	tripartite motif containing 65	-1.54372	0.00519335	0.0429689
fca-let-7g-5p	hsa-let-7g-5p	validated	NA	NA	tarbase	Degradome sequencing	positive	NA	ENSG00000138448	ENSFCAG00000005653	101085820	ITGAV	integrin subunit alpha V	-1.60451	0.000158932	0.00504331
fca-let-7g-5p	hsa-let-7g-5p	validated_predicted	diana_microt	0.902	tarbase	Degradome sequencing	positive	NA	ENSG00000108821	ENSFCAG00000004564	101092216	COL1A1	collagen type I alpha 1 chain	-1.86652	0.000535573	0.0106546
fca-let-7g-5p	hsa-let-7g-5p	validated_predicted	elmmo	0.895	tarbase	Degradome sequencing	positive	NA	ENSG00000135535	ENSFCAG00000033889	101082314	CD164	CD164 molecule	-1.63326	0.00323716	0.0322013
fca-let-7g-5p	hsa-let-7g-5p	validated	NA	NA	tarbase	Degradome sequencing	positive	NA	ENSG00000166147	ENSFCAG00000015352	101084882	FBN1	fibrillin 1	-1.70435	0.000656975	0.0120852
fca-let-7g-5p	hsa-let-7g-5p	validated_predicted	elmmo	0.939	tarbase	Degradome sequencing	positive	NA	ENSG00000134871	ENSFCAG00000014785	101096282	COL4A2	collagen type IV alpha 2 chain	-1.81217	0.000682497	0.0123391
fca-let-7g-5p	hsa-let-7g-5p	validated	NA	NA	tarbase	Degradome sequencing	positive	NA	ENSG00000167378	ENSFCAG00000032529	101080596	IRGQ	immunity related GTPase Q	-1.52072	0.00536903	0.0437678
fca-let-7g-5p	hsa-let-7g-5p	validated	NA	NA	tarbase	Degradome sequencing	positive	NA	ENSG00000197601	ENSFCAG00000024350	101093138	FAR1	fatty acyl-CoA reductase 1	-1.53796	9.76e-05	0.00383299
fca-let-7g-5p	hsa-let-7g-5p	validated_predicted	elmmo	0.939	tarbase	Degradome sequencing	positive	NA	ENSG00000114739	ENSFCAG00000003157	101086087	ACVR2B	activin A receptor type 2B	-1.84526	1.75e-05	0.00135422
fca-let-7g-5p	hsa-let-7g-5p	validated_predicted	diana_microt	0.999	tarbase	Degradome sequencing	positive	NA	ENSG00000102908	ENSFCAG00000002956	101097442	NFAT5	nuclear factor of activated T-cells 5	-1.9086	0.000139164	0.00466513
fca-let-7g-5p	hsa-let-7g-5p	validated_predicted	diana_microt	0.898	tarbase	Degradome sequencing	positive	NA	ENSG00000125089	ENSFCAG00000046348	101089262	SH3TC1	SH3 domain and tetratricopeptide repeats 1	-1.82697	0.00528861	0.0434063
fca-let-7g-5p	hsa-let-7g-5p	validated	NA	NA	mirtarbase	HITS-CLIP	Functional MTI (Weak)	23706177	ENSG00000177034	ENSFCAG00000003877	101086782	MTX3	metaxin 3	-1.57424	5.21e-06	0.000636539
fca-let-7g-5p	hsa-let-7g-5p	validated_predicted	diana_microt	0.988	mirtarbase	HITS-CLIP	Functional MTI (Weak)	23706177	ENSG00000128510	ENSFCAG00000009326	109491354	CPA4	carboxypeptidase A4	-1.66344	0.00396427	0.0365216
fca-let-7g-5p	hsa-let-7g-5p	predicted	elmmo	0.636	NA	NA	NA	NA	ENSG00000115977	ENSFCAG00000045438	101094013	AAK1	AP2 associated kinase 1	-1.51945	1.87e-07	8.46e-05
fca-let-7g-5p	hsa-let-7g-5p	predicted	elmmo	0.939	NA	NA	NA	NA	ENSG00000143494	ENSFCAG00000019311	101098109	VASH2	vasohibin 2	-1.56986	3.79e-07	0.000141954
fca-let-7g-5p	hsa-let-7g-5p	predicted	elmmo	0.758	NA	NA	NA	NA	ENSG00000077157	ENSFCAG00000039870	101098766	PPP1R12B	protein phosphatase 1 regulatory subunit 12B	-1.69452	1.2e-05	0.00108258
fca-let-7g-5p	hsa-let-7g-5p	predicted	pita	-11.62	NA	NA	NA	NA	ENSG00000070614	ENSFCAG00000002041	101083399	NDST1	N-deacetylase and N-sulfotransferase 1	-1.62967	1.26e-05	0.00109908
fca-let-7g-5p	hsa-let-7g-5p	predicted	diana_microt	0.873	NA	NA	NA	NA	ENSG00000204262	ENSFCAG00000014741	101100072	COL5A2	collagen type V alpha 2 chain	-1.67024	1.42e-05	0.00117912
fca-let-7g-5p	hsa-let-7g-5p	predicted	pita	-10.87	NA	NA	NA	NA	ENSG00000156030	ENSFCAG00000012220	101088760	ELMSAN1	ELM2 and Myb/SANT domain containing 1	-1.54931	2.95e-05	0.00183822
fca-let-7g-5p	hsa-let-7g-5p	predicted	elmmo	0.937	NA	NA	NA	NA	ENSG00000072041	ENSFCAG00000029283	101095111	SLC6A15	solute carrier family 6 member 15	-2.8532	4.17e-05	0.00225307
fca-let-7g-5p	hsa-let-7g-5p	predicted	elmmo	0.546	NA	NA	NA	NA	ENSG00000107185	ENSFCAG00000012752	101093809	RGP1	RGP1 homolog, RAB6A GEF complex partner 1	-1.66005	6.52e-05	0.00292321
fca-let-7g-5p	hsa-let-7g-5p	predicted	elmmo	0.937	NA	NA	NA	NA	ENSG00000254726	ENSFCAG00000044236	101086447	MEX3A	mex-3 RNA binding family member A	-1.72135	0.000151036	0.00491306
fca-let-7g-5p	hsa-let-7g-5p	predicted	diana_microt	0.998	NA	NA	NA	NA	ENSG00000138759	ENSFCAG00000011279	101095653	FRAS1	Fraser extracellular matrix complex subunit 1	-1.72264	0.000231749	0.00634338
fca-let-7g-5p	hsa-let-7g-5p	predicted	pita	-11.77	NA	NA	NA	NA	ENSG00000129116	ENSFCAG00000027262	101094503	PALLD	palladin, cytoskeletal associated protein	-1.80441	0.000569925	0.011102
fca-let-7g-5p	hsa-let-7g-5p	predicted	elmmo	0.592	NA	NA	NA	NA	ENSG00000151490	ENSFCAG00000008747	101098147	PTPRO	protein tyrosine phosphatase, receptor type O	-3.79168	0.000948445	0.0153456
fca-let-7g-5p	hsa-let-7g-5p	predicted	diana_microt	0.886	NA	NA	NA	NA	ENSG00000164100	ENSFCAG00000005097	101095009	NDST3	N-deacetylase and N-sulfotransferase 3	-1.52511	0.000988005	0.0156612
fca-let-7g-5p	hsa-let-7g-5p	predicted	elmmo	0.895	NA	NA	NA	NA	ENSG00000163492	ENSFCAG00000024849	101080563	CCDC141	coiled-coil domain containing 141	-1.55408	0.00117875	0.0174227
fca-let-7g-5p	hsa-let-7g-5p	predicted	elmmo	0.939	NA	NA	NA	NA	ENSG00000166128	ENSFCAG00000031584	101090774	RAB8B	RAB8B, member RAS oncogene family	-1.54327	0.00149371	0.0200869
fca-let-7g-5p	hsa-let-7g-5p	predicted	elmmo	0.895	NA	NA	NA	NA	ENSG00000105855	ENSFCAG00000006893	101087724	ITGB8	integrin subunit beta 8	-1.72011	0.0017315	0.0217082
fca-let-7g-5p	hsa-let-7g-5p	predicted	elmmo	0.939	NA	NA	NA	NA	ENSG00000171502	ENSFCAG00000033986	101092700	COL24A1	collagen type XXIV alpha 1 chain	-1.60619	0.00177217	0.022039
fca-let-7g-5p	hsa-let-7g-5p	predicted	diana_microt	0.849	NA	NA	NA	NA	ENSG00000105967	ENSFCAG00000027627	101085109	TFEC	transcription factor EC	-2.481	0.00183866	0.0226353
fca-let-7g-5p	hsa-let-7g-5p	predicted	elmmo	0.804	NA	NA	NA	NA	ENSG00000137573	ENSFCAG00000012285	101093581	SULF1	sulfatase 1	-1.67109	0.00189587	0.0231656
fca-let-7g-5p	hsa-let-7g-5p	predicted	elmmo	0.895	NA	NA	NA	NA	ENSG00000188153	ENSFCAG00000000758	101093002	COL4A5	collagen type IV alpha 5 chain	-1.83741	0.00194104	0.0235468
fca-let-7g-5p	hsa-let-7g-5p	predicted	pita	-11.85	NA	NA	NA	NA	ENSG00000134954	ENSFCAG00000018598	101090461	ETS1	ETS proto-oncogene 1, transcription factor	-1.73507	0.00209954	0.0248087
fca-let-7g-5p	hsa-let-7g-5p	predicted	elmmo	0.546	NA	NA	NA	NA	ENSG00000196932	ENSFCAG00000022834	101081254	TMEM26	transmembrane protein 26	-1.613	0.00246514	0.027472
fca-let-7g-5p	hsa-let-7g-5p	predicted	diana_microt	0.961	NA	NA	NA	NA	ENSG00000109819	ENSFCAG00000000043	101081802	PPARGC1A	PPARG coactivator 1 alpha	-1.53609	0.00338827	0.0331755
fca-let-7g-5p	hsa-let-7g-5p	predicted	elmmo	0.758	NA	NA	NA	NA	ENSG00000173391	ENSFCAG00000001430	101086238	OLR1	oxidized low density lipoprotein receptor 1	-2.69518	0.00349037	0.0337755
fca-let-7g-5p	hsa-let-7g-5p	predicted	diana_microt	0.989	NA	NA	NA	NA	ENSG00000155846	ENSFCAG00000003629	101087453	PPARGC1B	PPARG coactivator 1 beta	-1.58824	0.00355122	0.0342323
fca-let-7g-5p	hsa-let-7g-5p	predicted	elmmo	0.622	NA	NA	NA	NA	ENSG00000177098	ENSFCAG00000043766	101087863	SCN4B	sodium voltage-gated channel beta subunit 4	-2.50398	0.00373733	0.0352057
fca-let-7g-5p	hsa-let-7g-5p	predicted	diana_microt	0.961	NA	NA	NA	NA	ENSG00000170385	ENSFCAG00000043708	101092161	SLC30A1	solute carrier family 30 member 1	-1.94328	0.00616566	0.0471151
fca-let-7g-5p	hsa-let-7g-5p	validated_predicted	elmmo	0.812	mirtarbase	PAR-CLIP	Functional MTI (Weak)	20371350	ENSG00000242265	ENSFCAG00000041002	101094251	PEG10	paternally expressed 10	-1.96175	1.2e-09	3.36e-06
fca-let-7g-5p	hsa-let-7g-5p	validated_predicted	diana_microt	0.958	mirtarbase	PAR-CLIP	Functional MTI (Weak)	24398324	ENSG00000167548	ENSFCAG00000000093	101095268	KMT2D	lysine methyltransferase 2D	-1.7441	8.59e-08	4.99e-05
fca-let-7g-5p	hsa-let-7g-5p	validated_predicted	diana_microt	0.98	mirtarbase	PAR-CLIP	Functional MTI (Weak)	23446348	ENSG00000103742	ENSFCAG00000011466	101095499	IGDCC4	immunoglobulin superfamily DCC subclass member 4	-1.66624	1.04e-06	0.00025144
fca-let-7g-5p	hsa-let-7g-5p	validated_predicted	targetscan	-0.431	mirtarbase	PAR-CLIP	Functional MTI (Weak)	24398324	ENSG00000196911	ENSFCAG00000023588	101092365	KPNA5	karyopherin subunit alpha 5	-1.63644	6.05e-05	0.00276717
fca-let-7g-5p	hsa-let-7g-5p	validated_predicted	diana_microt	0.913	mirtarbase	PAR-CLIP	Functional MTI (Weak)	23592263	ENSG00000198625	ENSFCAG00000014851	101082460	MDM4	MDM4, p53 regulator	-1.56964	0.000386264	0.00871292
fca-let-7g-5p	hsa-let-7g-5p	validated_predicted	elmmo	0.822	mirtarbase	PAR-CLIP	Functional MTI (Weak)	21572407	ENSG00000069702	ENSFCAG00000012148	101096404	TGFBR3	transforming growth factor beta receptor 3	-1.61979	0.000983306	0.0156161
fca-let-7g-5p	hsa-let-7g-5p	validated	NA	NA	mirtarbase	PAR-CLIP	Functional MTI (Weak)	26701625	ENSG00000167470	ENSFCAG00000043990	109496730	MIDN	midnolin	-2.08546	0.00311945	0.0315186
fca-let-7g-5p	hsa-let-7g-5p	validated	NA	NA	mirtarbase	PAR-CLIP	Functional MTI (Weak)	23592263	ENSG00000162946	ENSFCAG00000002499	101089719	DISC1	disrupted in schizophrenia 1	-1.63967	0.00398161	0.0366168
fca-let-7g-5p	hsa-let-7g-5p	validated	NA	NA	mirtarbase	PAR-CLIP	Functional MTI (Weak)	21572407	ENSG00000153944	ENSFCAG00000041686	101084147	MSI2	musashi RNA binding protein 2	-1.5859	0.00541627	0.043985
fca-let-7g-5p	hsa-let-7g-5p	validated_predicted	diana_microt	1	mirtarbase	qRT-PCR//Luciferase reporter assay//Western blot	Functional MTI	20338660	ENSG00000164692	ENSFCAG00000030892	101089428	COL1A2	collagen type I alpha 2 chain	-1.85504	0.00081236	0.0138671
fca-mir-19a-3p	hsa-miR-19a-3p	validated	NA	NA	tarbase	Degradome sequencing	positive	NA	ENSG00000242265	ENSFCAG00000041002	101094251	PEG10	paternally expressed 10	-1.96175	1.2e-09	3.36e-06
fca-mir-19a-3p	hsa-miR-19a-3p	validated_predicted	elmmo	0.818	tarbase	Degradome sequencing	positive	NA	ENSG00000115977	ENSFCAG00000045438	101094013	AAK1	AP2 associated kinase 1	-1.51945	1.87e-07	8.46e-05
fca-mir-19a-3p	hsa-miR-19a-3p	validated	NA	NA	tarbase	Degradome sequencing	positive	NA	ENSG00000162601	ENSFCAG00000026572	101100317	MYSM1	Myb like, SWIRM and MPN domains 1	-1.70831	7.07e-07	0.000194063
fca-mir-19a-3p	hsa-miR-19a-3p	validated_predicted	diana_microt	0.987	tarbase	Degradome sequencing	positive	NA	ENSG00000143061	ENSFCAG00000011343	101083953	IGSF3	immunoglobulin superfamily member 3	-1.52993	3.2e-06	0.000478286
fca-mir-19a-3p	hsa-miR-19a-3p	validated_predicted	elmmo	0.864	tarbase	Degradome sequencing	positive	NA	ENSG00000179454	ENSFCAG00000023398	101088758	KLHL28	kelch like family member 28	-1.63652	1.38e-05	0.00116617
fca-mir-19a-3p	hsa-miR-19a-3p	validated_predicted	elmmo	0.803	tarbase	Degradome sequencing	positive	NA	ENSG00000137504	ENSFCAG00000042678	101083702	CREBZF	CREB/ATF bZIP transcription factor	-1.77184	1.93e-05	0.00141738
fca-mir-19a-3p	hsa-miR-19a-3p	validated_predicted	diana_microt	0.838	tarbase	Degradome sequencing	positive	NA	ENSG00000145012	ENSFCAG00000006814	101096257	LPP	LIM domain containing preferred translocation partner in lipoma	-1.86348	2.35e-05	0.0015968
fca-mir-19a-3p	hsa-miR-19a-3p	validated	NA	NA	tarbase	Degradome sequencing	positive	NA	ENSG00000074181	ENSFCAG00000000914	101088469	NOTCH3	notch 3	-1.59345	4.72e-05	0.00243254
fca-mir-19a-3p	hsa-miR-19a-3p	validated_predicted	elmmo	0.504	tarbase	Degradome sequencing	positive	NA	ENSG00000158528	ENSFCAG00000011043	101090599	PPP1R9A	protein phosphatase 1 regulatory subunit 9A	-1.63332	0.000164754	0.00515048
fca-mir-19a-3p	hsa-miR-19a-3p	validated	NA	NA	tarbase	Degradome sequencing	positive	NA	ENSG00000184743	ENSFCAG00000031360	101094700	ATL3	atlastin GTPase 3	-2.00975	0.00024436	0.00663548
fca-mir-19a-3p	hsa-miR-19a-3p	validated	NA	NA	tarbase	Degradome sequencing	positive	NA	ENSG00000118855	ENSFCAG00000025464	101094444	MFSD1	major facilitator superfamily domain containing 1	-1.56366	0.000258398	0.00685923
fca-mir-19a-3p	hsa-miR-19a-3p	validated_predicted	diana_microt	0.918	tarbase	Degradome sequencing	positive	NA	ENSG00000198625	ENSFCAG00000014851	101082460	MDM4	MDM4, p53 regulator	-1.56964	0.000386264	0.00871292
fca-mir-19a-3p	hsa-miR-19a-3p	validated	NA	NA	tarbase	Degradome sequencing	positive	NA	ENSG00000168542	ENSFCAG00000014740	101099823	COL3A1	collagen type III alpha 1 chain	-1.81522	0.000407814	0.00906144
fca-mir-19a-3p	hsa-miR-19a-3p	validated	NA	NA	tarbase	Degradome sequencing	positive	NA	ENSG00000064989	ENSFCAG00000040283	101086333	CALCRL	calcitonin receptor like receptor	-1.85267	0.000409697	0.00907147
fca-mir-19a-3p	hsa-miR-19a-3p	validated	NA	NA	tarbase	Degradome sequencing	positive	NA	ENSG00000154642	ENSFCAG00000042452	101089383	CC2H21orf91	chromosome C2 C21orf91 homolog	-1.55068	0.000571729	0.0111102
fca-mir-19a-3p	hsa-miR-19a-3p	validated	NA	NA	tarbase	Degradome sequencing	positive	NA	ENSG00000166147	ENSFCAG00000015352	101084882	FBN1	fibrillin 1	-1.70435	0.000656975	0.0120852
fca-mir-19a-3p	hsa-miR-19a-3p	validated_predicted	elmmo	0.911	tarbase	Degradome sequencing	positive	NA	ENSG00000164692	ENSFCAG00000030892	101089428	COL1A2	collagen type I alpha 2 chain	-1.85504	0.00081236	0.0138671
fca-mir-19a-3p	hsa-miR-19a-3p	validated	NA	NA	tarbase	Degradome sequencing	positive	NA	ENSG00000164187	ENSFCAG00000022078	101099528	LMBRD2	LMBR1 domain containing 2	-1.83607	0.00170777	0.0216035
fca-mir-19a-3p	hsa-miR-19a-3p	validated	NA	NA	tarbase	Degradome sequencing	positive	NA	ENSG00000148737	ENSFCAG00000018774	101095618	TCF7L2	transcription factor 7 like 2	-1.57802	0.00210754	0.0248654
fca-mir-19a-3p	hsa-miR-19a-3p	validated	NA	NA	tarbase	Degradome sequencing	positive	NA	ENSG00000138764	ENSFCAG00000026008	101097145	CCNG2	cyclin G2	-1.56899	0.00268684	0.0290767
fca-mir-19a-3p	hsa-miR-19a-3p	validated_predicted	diana_microt	0.939	tarbase	Degradome sequencing	positive	NA	ENSG00000152661	ENSFCAG00000014657	101100211	GJA1	gap junction protein alpha 1	-1.83044	0.00357732	0.0343659
fca-mir-19a-3p	hsa-miR-19a-3p	validated	NA	NA	tarbase	Degradome sequencing	positive	NA	ENSG00000153956	ENSFCAG00000029914	101099450	CACNA2D1	calcium voltage-gated channel auxiliary subunit alpha2delta 1	-2.09097	0.00449001	0.0397148
fca-mir-19a-3p	hsa-miR-19a-3p	validated_predicted	diana_microt	0.856	tarbase	Degradome sequencing	positive	NA	ENSG00000153944	ENSFCAG00000041686	101084147	MSI2	musashi RNA binding protein 2	-1.5859	0.00541627	0.043985
fca-mir-19a-3p	hsa-miR-19a-3p	validated	NA	NA	tarbase	Degradome sequencing	positive	NA	ENSG00000140285	ENSFCAG00000031568	101097982	FGF7	fibroblast growth factor 7	-1.68101	0.0059938	0.0463708
fca-mir-19a-3p	hsa-miR-19a-3p	validated	NA	NA	tarbase	Degradome sequencing	positive	NA	ENSG00000164300	ENSFCAG00000003881	101089919	SERINC5	serine incorporator 5	-1.68028	1.54e-05	0.00124387
fca-mir-19a-3p	hsa-miR-19a-3p	validated	NA	NA	tarbase	Degradome sequencing	positive	NA	ENSG00000197601	ENSFCAG00000024350	101093138	FAR1	fatty acyl-CoA reductase 1	-1.53796	9.76e-05	0.00383299
fca-mir-19a-3p	hsa-miR-19a-3p	validated	NA	NA	tarbase	Degradome sequencing	positive	NA	ENSG00000163428	ENSFCAG00000025394	101088608	LRRC58	leucine rich repeat containing 58	-1.88246	0.000495805	0.0102131
fca-mir-19a-3p	hsa-miR-19a-3p	validated_predicted	diana_microt	0.804	tarbase	Degradome sequencing	positive	NA	ENSG00000131389	ENSFCAG00000007651	101101373	SLC6A6	solute carrier family 6 member 6	-1.86807	0.000181211	0.00546076
fca-mir-19a-3p	hsa-miR-19a-3p	validated_predicted	elmmo	0.892	tarbase	Degradome sequencing	positive	NA	ENSG00000105855	ENSFCAG00000006893	101087724	ITGB8	integrin subunit beta 8	-1.72011	0.0017315	0.0217082
fca-mir-19a-3p	hsa-miR-19a-3p	validated	NA	NA	mirtarbase	HITS-CLIP	Functional MTI (Weak)	23824327	ENSG00000177034	ENSFCAG00000003877	101086782	MTX3	metaxin 3	-1.57424	5.21e-06	0.000636539
fca-mir-19a-3p	hsa-miR-19a-3p	validated_predicted	diana_microt	1	mirtarbase	HITS-CLIP	Functional MTI (Weak)	22473208	ENSG00000110422	ENSFCAG00000023639	101091475	HIPK3	homeodomain interacting protein kinase 3	-1.72933	8.04e-05	0.00337717
fca-mir-19a-3p	hsa-miR-19a-3p	validated_predicted	diana_microt	0.829	mirtarbase	HITS-CLIP	Functional MTI (Weak)	22473208	ENSG00000198160	ENSFCAG00000028898	101086827	MIER1	MIER1 transcriptional regulator	-1.56701	0.000148667	0.00488714
fca-mir-19a-3p	hsa-miR-19a-3p	validated_predicted	elmmo	0.818	mirtarbase	HITS-CLIP	Functional MTI (Weak)	22473208	ENSG00000146021	ENSFCAG00000015545	101083647	KLHL3	kelch like family member 3	-1.66502	0.00147793	0.0199704
fca-mir-19a-3p	hsa-miR-19a-3p	validated_predicted	diana_microt	0.994	mirtarbase	HITS-CLIP	Functional MTI (Weak)	22473208	ENSG00000166128	ENSFCAG00000031584	101090774	RAB8B	RAB8B, member RAS oncogene family	-1.54327	0.00149371	0.0200869
fca-mir-19a-3p	hsa-miR-19a-3p	validated_predicted	diana_microt	0.993	mirtarbase	HITS-CLIP	Functional MTI (Weak)	22473208	ENSG00000165476	ENSFCAG00000034156	101085577	REEP3	receptor accessory protein 3	-1.53959	0.00224947	0.0258374
fca-mir-19a-3p	hsa-miR-19a-3p	predicted	elmmo	0.735	NA	NA	NA	NA	ENSG00000134371	ENSFCAG00000000348	101090918	CDC73	cell division cycle 73	-1.56064	2.26e-07	9.75e-05
fca-mir-19a-3p	hsa-miR-19a-3p	predicted	elmmo	0.652	NA	NA	NA	NA	ENSG00000176834	ENSFCAG00000002276	101100599	VSIG10	V-set and immunoglobulin domain containing 10	-1.83993	1.14e-06	0.000260051
fca-mir-19a-3p	hsa-miR-19a-3p	predicted	diana_microt	0.877	NA	NA	NA	NA	ENSG00000107185	ENSFCAG00000012752	101093809	RGP1	RGP1 homolog, RAB6A GEF complex partner 1	-1.66005	6.52e-05	0.00292321
fca-mir-19a-3p	hsa-miR-19a-3p	predicted	diana_microt	0.846	NA	NA	NA	NA	ENSG00000225614	ENSFCAG00000027577	101096690	ZNF469	zinc finger protein 469	-2.03876	9.55e-05	0.00382317
fca-mir-19a-3p	hsa-miR-19a-3p	predicted	elmmo	0.934	NA	NA	NA	NA	ENSG00000254726	ENSFCAG00000044236	101086447	MEX3A	mex-3 RNA binding family member A	-1.72135	0.000151036	0.00491306
fca-mir-19a-3p	hsa-miR-19a-3p	predicted	elmmo	0.934	NA	NA	NA	NA	ENSG00000188158	ENSFCAG00000000186	101098928	NHS	NHS actin remodeling regulator	-1.60814	0.000211396	0.00604759
fca-mir-19a-3p	hsa-miR-19a-3p	predicted	diana_microt	0.896	NA	NA	NA	NA	ENSG00000138759	ENSFCAG00000011279	101095653	FRAS1	Fraser extracellular matrix complex subunit 1	-1.72264	0.000231749	0.00634338
fca-mir-19a-3p	hsa-miR-19a-3p	predicted	diana_microt	0.989	NA	NA	NA	NA	ENSG00000137558	ENSFCAG00000035893	101082374	PI15	peptidase inhibitor 15	-2.07129	0.000349496	0.00827121
fca-mir-19a-3p	hsa-miR-19a-3p	predicted	elmmo	0.92	NA	NA	NA	NA	ENSG00000139163	ENSFCAG00000022622	101093696	ETNK1	ethanolamine kinase 1	-1.76329	0.000367199	0.0084526
fca-mir-19a-3p	hsa-miR-19a-3p	predicted	elmmo	0.884	NA	NA	NA	NA	ENSG00000129116	ENSFCAG00000027262	101094503	PALLD	palladin, cytoskeletal associated protein	-1.80441	0.000569925	0.011102
fca-mir-19a-3p	hsa-miR-19a-3p	predicted	diana_microt	0.888	NA	NA	NA	NA	ENSG00000019991	ENSFCAG00000008554	493705	HGF	hepatocyte growth factor	-1.77176	0.000594305	0.0113796
fca-mir-19a-3p	hsa-miR-19a-3p	predicted	elmmo	0.583	NA	NA	NA	NA	ENSG00000164303	ENSFCAG00000001574	101089347	ENPP6	ectonucleotide pyrophosphatase/phosphodiesterase 6	-1.7194	0.000612113	0.0115627
fca-mir-19a-3p	hsa-miR-19a-3p	predicted	elmmo	0.487	NA	NA	NA	NA	ENSG00000197971	ENSFCAG00000034257	101096421	MBP	myelin basic protein	-2.24984	0.000670419	0.0122257
fca-mir-19a-3p	hsa-miR-19a-3p	predicted	elmmo	0.617	NA	NA	NA	NA	ENSG00000069702	ENSFCAG00000012148	101096404	TGFBR3	transforming growth factor beta receptor 3	-1.61979	0.000983306	0.0156161
fca-mir-19a-3p	hsa-miR-19a-3p	predicted	elmmo	0.944	NA	NA	NA	NA	ENSG00000151067	ENSFCAG00000008541	101082923	CACNA1C	calcium voltage-gated channel subunit alpha1 C	-1.57238	0.0012109	0.0176834
fca-mir-19a-3p	hsa-miR-19a-3p	predicted	elmmo	0.944	NA	NA	NA	NA	ENSG00000151067	ENSFCAG00000008541	101082923	CACNA1C	calcium voltage-gated channel subunit alpha1 C	-1.57238	0.0012109	0.0176834
fca-mir-19a-3p	hsa-miR-19a-3p	predicted	elmmo	0.892	NA	NA	NA	NA	ENSG00000186318	ENSFCAG00000000178	101086840	BACE1	beta-secretase 1	-1.5384	0.00135506	0.0189961
fca-mir-19a-3p	hsa-miR-19a-3p	predicted	elmmo	0.653	NA	NA	NA	NA	ENSG00000169432	ENSFCAG00000000647	101082841	SCN9A	sodium voltage-gated channel alpha subunit 9	-1.66858	0.00156121	0.0204243
fca-mir-19a-3p	hsa-miR-19a-3p	predicted	pita	-11.03	NA	NA	NA	NA	ENSG00000189319	ENSFCAG00000015458	101100252	FAM53B	family with sequence similarity 53 member B	-1.8686	0.00174876	0.0218595
fca-mir-19a-3p	hsa-miR-19a-3p	predicted	diana_microt	0.824	NA	NA	NA	NA	ENSG00000137573	ENSFCAG00000012285	101093581	SULF1	sulfatase 1	-1.67109	0.00189587	0.0231656
fca-mir-19a-3p	hsa-miR-19a-3p	predicted	diana_microt	0.82	NA	NA	NA	NA	ENSG00000155850	ENSFCAG00000026045	101087205	SLC26A2	solute carrier family 26 member 2	-1.55592	0.00196654	0.0237436
fca-mir-19a-3p	hsa-miR-19a-3p	predicted	miranda	-1.2247	NA	NA	NA	NA	ENSG00000153820	ENSFCAG00000028340	101092205	SPHKAP	SPHK1 interactor, AKAP domain containing	-2.0151	0.0023905	0.0269341
fca-mir-19a-3p	hsa-miR-19a-3p	predicted	elmmo	0.81	NA	NA	NA	NA	ENSG00000181722	ENSFCAG00000022767	101093386	ZBTB20	zinc finger and BTB domain containing 20	-1.68035	0.002746	0.0293526
fca-mir-19a-3p	hsa-miR-19a-3p	predicted	elmmo	0.583	NA	NA	NA	NA	ENSG00000109819	ENSFCAG00000000043	101081802	PPARGC1A	PPARG coactivator 1 alpha	-1.53609	0.00338827	0.0331755
fca-mir-19a-3p	hsa-miR-19a-3p	predicted	elmmo	0.629	NA	NA	NA	NA	ENSG00000177098	ENSFCAG00000043766	101087863	SCN4B	sodium voltage-gated channel beta subunit 4	-2.50398	0.00373733	0.0352057
fca-mir-19a-3p	hsa-miR-19a-3p	predicted	elmmo	0.735	NA	NA	NA	NA	ENSG00000134343	ENSFCAG00000029302	101083706	ANO3	anoctamin 3	-1.52194	0.0043554	0.0389404
fca-mir-19a-3p	hsa-miR-19a-3p	predicted	diana_microt	0.836	NA	NA	NA	NA	ENSG00000140937	ENSFCAG00000003320	101095064	LOC101095064	cadherin-11	-1.65683	0.00565282	0.0451636
fca-mir-19a-3p	hsa-miR-19a-3p	validated_predicted	diana_microt	1	mirtarbase	PAR-CLIP	Functional MTI (Weak)	21572407	ENSG00000069667	ENSFCAG00000013642	101099721	RORA	RAR related orphan receptor A	-1.80092	5.09e-06	0.000632133
fca-mir-19a-3p	hsa-miR-19a-3p	validated_predicted	elmmo	0.733	mirtarbase	PAR-CLIP	Functional MTI (Weak)	23446348	ENSG00000187323	ENSFCAG00000012953	101098832	DCC	DCC netrin 1 receptor	-1.57711	6.73e-06	0.000746358
fca-mir-19a-3p	hsa-miR-19a-3p	validated_predicted	diana_microt	0.917	mirtarbase	PAR-CLIP	Functional MTI (Weak)	23446348	ENSG00000173542	ENSFCAG00000026258	101084106	MOB1B	MOB kinase activator 1B	-1.61996	1.17e-05	0.00107275
fca-mir-19a-3p	hsa-miR-19a-3p	validated_predicted	diana_microt	0.988	mirtarbase	PAR-CLIP	Functional MTI (Weak)	21572407	ENSG00000173320	ENSFCAG00000014995	101089095	STOX2	storkhead box 2	-1.82808	4.37e-05	0.00230997
fca-mir-19a-3p	hsa-miR-19a-3p	validated_predicted	diana_microt	0.974	mirtarbase	PAR-CLIP	Functional MTI (Weak)	23446348	ENSG00000149212	ENSFCAG00000005081	101080996	SESN3	sestrin 3	-1.52538	0.000862519	0.0144324
fca-mir-19a-3p	hsa-miR-19a-3p	validated_predicted	diana_microt	0.909	mirtarbase	PAR-CLIP	Functional MTI (Weak)	23592263	ENSG00000135535	ENSFCAG00000033889	101082314	CD164	CD164 molecule	-1.63326	0.00323716	0.0322013
fca-mir-19a-3p	hsa-miR-19a-3p	validated	NA	NA	mirtarbase	PAR-CLIP	Functional MTI (Weak)	23446348	ENSG00000157654	ENSFCAG00000027493	105261111	LOC105261111	A-kinase anchor protein 2	-1.52815	0.00328871	0.0325395
fca-mir-19a-3p	hsa-miR-19a-3p	validated_predicted	diana_microt	1	mirecords	Western blot		18758459	ENSG00000124788	ENSFCAG00000011298	101092268	ATXN1	ataxin 1	-1.65405	0.00480968	0.0410969
fca-mir-30c-2-5p	hsa-miR-30c-5p	validated_predicted	elmmo	0.839	mirtarbase	CLASH	Functional MTI (Weak)	23622248	ENSG00000167548	ENSFCAG00000000093	101095268	KMT2D	lysine methyltransferase 2D	-1.7441	8.59e-08	4.99e-05
fca-mir-30c-2-5p	hsa-miR-30c-5p	validated	NA	NA	mirtarbase	CLASH	Functional MTI (Weak)	23622248	ENSG00000134954	ENSFCAG00000018598	101090461	ETS1	ETS proto-oncogene 1, transcription factor	-1.73507	0.00209954	0.0248087
fca-mir-30c-2-5p	hsa-miR-30c-5p	validated_predicted	elmmo	0.919	tarbase	Degradome sequencing	positive	NA	ENSG00000141084	ENSFCAG00000003494	100188928	RANBP10	RAN binding protein 10	-1.73295	6.61e-07	0.000194063
fca-mir-30c-2-5p	hsa-miR-30c-5p	validated	NA	NA	tarbase	Degradome sequencing	positive	NA	ENSG00000162601	ENSFCAG00000026572	101100317	MYSM1	Myb like, SWIRM and MPN domains 1	-1.70831	7.07e-07	0.000194063
fca-mir-30c-2-5p	hsa-miR-30c-5p	validated	NA	NA	tarbase	Degradome sequencing	positive	NA	ENSG00000163328	ENSFCAG00000000439	101095911	GPR155	G protein-coupled receptor 155	-1.52565	4.02e-06	0.000551012
fca-mir-30c-2-5p	hsa-miR-30c-5p	validated	NA	NA	tarbase	Degradome sequencing	positive	NA	ENSG00000138756	ENSFCAG00000002953	101094669	BMP2K	BMP2 inducible kinase	-1.59458	6.21e-06	0.000711488
fca-mir-30c-2-5p	hsa-miR-30c-5p	validated_predicted	elmmo	0.616	tarbase	Degradome sequencing	positive	NA	ENSG00000156030	ENSFCAG00000012220	101088760	ELMSAN1	ELM2 and Myb/SANT domain containing 1	-1.54931	2.95e-05	0.00183822
fca-mir-30c-2-5p	hsa-miR-30c-5p	validated	NA	NA	tarbase	Degradome sequencing	positive	NA	ENSG00000100422	ENSFCAG00000006536	101098065	CERK	ceramide kinase	-1.54747	3.93e-05	0.00218856
fca-mir-30c-2-5p	hsa-miR-30c-5p	validated_predicted	elmmo	0.919	tarbase	Degradome sequencing	positive	NA	ENSG00000072041	ENSFCAG00000029283	101095111	SLC6A15	solute carrier family 6 member 15	-2.8532	4.17e-05	0.00225307
fca-mir-30c-2-5p	hsa-miR-30c-5p	validated_predicted	diana_microt	1	tarbase	Degradome sequencing	positive	NA	ENSG00000173320	ENSFCAG00000014995	101089095	STOX2	storkhead box 2	-1.82808	4.37e-05	0.00230997
fca-mir-30c-2-5p	hsa-miR-30c-5p	validated	NA	NA	tarbase	Degradome sequencing	positive	NA	ENSG00000197601	ENSFCAG00000024350	101093138	FAR1	fatty acyl-CoA reductase 1	-1.53796	9.76e-05	0.00383299
fca-mir-30c-2-5p	hsa-miR-30c-5p	validated	NA	NA	tarbase	Degradome sequencing	positive	NA	ENSG00000155304	ENSFCAG00000032014	101092387	HSPA13	heat shock protein family A (Hsp70) member 13	-1.58843	0.000158711	0.00504331
fca-mir-30c-2-5p	hsa-miR-30c-5p	validated_predicted	elmmo	0.928	tarbase	Degradome sequencing	positive	NA	ENSG00000158528	ENSFCAG00000011043	101090599	PPP1R9A	protein phosphatase 1 regulatory subunit 9A	-1.63332	0.000164754	0.00515048
fca-mir-30c-2-5p	hsa-miR-30c-5p	validated_predicted	elmmo	0.946	tarbase	Degradome sequencing	positive	NA	ENSG00000131389	ENSFCAG00000007651	101101373	SLC6A6	solute carrier family 6 member 6	-1.86807	0.000181211	0.00546076
fca-mir-30c-2-5p	hsa-miR-30c-5p	validated_predicted	diana_microt	0.968	tarbase	Degradome sequencing	positive	NA	ENSG00000163288	ENSFCAG00000007122	101097640	GABRB1	gamma-aminobutyric acid type A receptor beta1 subunit	-2.85279	0.000270213	0.00703723
fca-mir-30c-2-5p	hsa-miR-30c-5p	validated	NA	NA	tarbase	Degradome sequencing	positive	NA	ENSG00000185477	ENSFCAG00000003595	101092106	GPRIN3	GPRIN family member 3	-1.7735	0.00035092	0.00828152
fca-mir-30c-2-5p	hsa-miR-30c-5p	validated	NA	NA	tarbase	Degradome sequencing	positive	NA	ENSG00000139163	ENSFCAG00000022622	101093696	ETNK1	ethanolamine kinase 1	-1.76329	0.000367199	0.0084526
fca-mir-30c-2-5p	hsa-miR-30c-5p	validated	NA	NA	tarbase	Degradome sequencing	positive	NA	ENSG00000156162	ENSFCAG00000022014	101089835	DPY19L4	dpy-19 like 4	-1.82008	0.000505212	0.010331
fca-mir-30c-2-5p	hsa-miR-30c-5p	validated	NA	NA	tarbase	Degradome sequencing	positive	NA	ENSG00000154642	ENSFCAG00000042452	101089383	CC2H21orf91	chromosome C2 C21orf91 homolog	-1.55068	0.000571729	0.0111102
fca-mir-30c-2-5p	hsa-miR-30c-5p	validated	NA	NA	tarbase	Degradome sequencing	positive	NA	ENSG00000153993	ENSFCAG00000024803	101095091	SEMA3D	semaphorin 3D	-1.53553	0.000596606	0.0113978
fca-mir-30c-2-5p	hsa-miR-30c-5p	validated_predicted	diana_microt	1	tarbase	Degradome sequencing	positive	NA	ENSG00000205269	ENSFCAG00000038676	101091194	TMEM170B	transmembrane protein 170B	-1.62978	0.000707076	0.0125413
fca-mir-30c-2-5p	hsa-miR-30c-5p	validated_predicted	diana_microt	0.85	tarbase	Degradome sequencing	positive	NA	ENSG00000162769	ENSFCAG00000000207	493854	FLVCR1	feline leukemia virus subgroup C cellular receptor 1	-1.60236	0.00133693	0.0188592
fca-mir-30c-2-5p	hsa-miR-30c-5p	validated	NA	NA	tarbase	Degradome sequencing	positive	NA	ENSG00000164187	ENSFCAG00000022078	101099528	LMBRD2	LMBR1 domain containing 2	-1.83607	0.00170777	0.0216035
fca-mir-30c-2-5p	hsa-miR-30c-5p	validated	NA	NA	tarbase	Degradome sequencing	positive	NA	ENSG00000167470	ENSFCAG00000043990	109496730	MIDN	midnolin	-2.08546	0.00311945	0.0315186
fca-mir-30c-2-5p	hsa-miR-30c-5p	validated_predicted	diana_microt	0.977	tarbase	Degradome sequencing	positive	NA	ENSG00000109819	ENSFCAG00000000043	101081802	PPARGC1A	PPARG coactivator 1 alpha	-1.53609	0.00338827	0.0331755
fca-mir-30c-2-5p	hsa-miR-30c-5p	validated_predicted	diana_microt	0.976	tarbase	Degradome sequencing	positive	NA	ENSG00000152661	ENSFCAG00000014657	101100211	GJA1	gap junction protein alpha 1	-1.83044	0.00357732	0.0343659
fca-mir-30c-2-5p	hsa-miR-30c-5p	validated	NA	NA	tarbase	Degradome sequencing	positive	NA	ENSG00000162946	ENSFCAG00000002499	101089719	DISC1	disrupted in schizophrenia 1	-1.63967	0.00398161	0.0366168
fca-mir-30c-2-5p	hsa-miR-30c-5p	validated_predicted	diana_microt	0.97	tarbase	Degradome sequencing	positive	NA	ENSG00000124788	ENSFCAG00000011298	101092268	ATXN1	ataxin 1	-1.65405	0.00480968	0.0410969
fca-mir-30c-2-5p	hsa-miR-30c-5p	validated	NA	NA	tarbase	Degradome sequencing	positive	NA	ENSG00000152952	ENSFCAG00000023549	101085741	PLOD2	procollagen-lysine,2-oxoglutarate 5-dioxygenase 2	-1.57399	0.00491057	0.0415794
fca-mir-30c-2-5p	hsa-miR-30c-5p	validated	NA	NA	tarbase	Degradome sequencing	positive	NA	ENSG00000165300	ENSFCAG00000039523	101093488	SLITRK5	SLIT and NTRK like family member 5	-1.62713	0.00522704	0.0430809
fca-mir-30c-2-5p	hsa-miR-30c-5p	validated	NA	NA	tarbase	Degradome sequencing	positive	NA	ENSG00000167378	ENSFCAG00000032529	101080596	IRGQ	immunity related GTPase Q	-1.52072	0.00536903	0.0437678
fca-mir-30c-2-5p	hsa-miR-30c-5p	validated_predicted	diana_microt	0.896	tarbase	Degradome sequencing	positive	NA	ENSG00000168807	ENSFCAG00000043662	101082361	SNTB2	syntrophin beta 2	-1.86139	3.57e-06	0.000513959
fca-mir-30c-2-5p	hsa-miR-30c-5p	validated_predicted	diana_microt	0.813	tarbase	Degradome sequencing	positive	NA	ENSG00000186908	ENSFCAG00000027034	101084552	ZDHHC17	zinc finger DHHC-type containing 17	-1.8761	1.07e-05	0.00101858
fca-mir-30c-2-5p	hsa-miR-30c-5p	validated	NA	NA	tarbase	Degradome sequencing	positive	NA	ENSG00000182504	ENSFCAG00000003326	101095602	CEP97	centrosomal protein 97	-1.66235	5.79e-05	0.00272548
fca-mir-30c-2-5p	hsa-miR-30c-5p	validated_predicted	elmmo	0.861	tarbase	Degradome sequencing	positive	NA	ENSG00000177888	ENSFCAG00000005026	101092079	ZBTB41	zinc finger and BTB domain containing 41	-1.6385	6.04e-05	0.00276717
fca-mir-30c-2-5p	hsa-miR-30c-5p	validated	NA	NA	tarbase	Degradome sequencing	positive	NA	ENSG00000138448	ENSFCAG00000005653	101085820	ITGAV	integrin subunit alpha V	-1.60451	0.000158932	0.00504331
fca-mir-30c-2-5p	hsa-miR-30c-5p	validated	NA	NA	tarbase	Degradome sequencing	positive	NA	ENSG00000184743	ENSFCAG00000031360	101094700	ATL3	atlastin GTPase 3	-2.00975	0.00024436	0.00663548
fca-mir-30c-2-5p	hsa-miR-30c-5p	validated_predicted	diana_microt	0.999	tarbase	Degradome sequencing	positive	NA	ENSG00000111605	ENSFCAG00000002855	101101394	CPSF6	cleavage and polyadenylation specific factor 6	-1.77666	0.000312849	0.00770688
fca-mir-30c-2-5p	hsa-miR-30c-5p	validated_predicted	elmmo	0.919	tarbase	Degradome sequencing	positive	NA	ENSG00000085365	ENSFCAG00000007805	101080863	SCAMP1	secretory carrier membrane protein 1	-1.58251	0.00139927	0.0194375
fca-mir-30c-2-5p	hsa-miR-30c-5p	validated	NA	NA	tarbase	Degradome sequencing	positive	NA	ENSG00000166128	ENSFCAG00000031584	101090774	RAB8B	RAB8B, member RAS oncogene family	-1.54327	0.00149371	0.0200869
fca-mir-30c-2-5p	hsa-miR-30c-5p	validated	NA	NA	tarbase	Degradome sequencing	positive	NA	ENSG00000180801	ENSFCAG00000034327	101099878	ARSJ	arylsulfatase family member J	-1.55637	0.00493796	0.0417275
fca-mir-30c-2-5p	hsa-miR-30c-5p	validated_predicted	diana_microt	0.867	tarbase	Degradome sequencing	positive	NA	ENSG00000123575	ENSFCAG00000042435	101099533	FAM199X	family with sequence similarity 199, X-linked	-1.52275	0.00523564	0.0430809
fca-mir-30c-2-5p	hsa-miR-30c-5p	validated	NA	NA	tarbase	Degradome sequencing	positive	NA	ENSG00000170385	ENSFCAG00000043708	101092161	SLC30A1	solute carrier family 30 member 1	-1.94328	0.00616566	0.0471151
fca-mir-30c-2-5p	hsa-miR-30c-5p	validated	NA	NA	tarbase	Degradome sequencing	positive	NA	ENSG00000105810	ENSFCAG00000045118	100037415	CDK6	cyclin dependent kinase 6	-1.96322	2.51e-08	2.12e-05
fca-mir-30c-2-5p	hsa-miR-30c-5p	validated_predicted	diana_microt	0.999	tarbase	Degradome sequencing	positive	NA	ENSG00000069667	ENSFCAG00000013642	101099721	RORA	RAR related orphan receptor A	-1.80092	5.09e-06	0.000632133
fca-mir-30c-2-5p	hsa-miR-30c-5p	validated_predicted	elmmo	0.928	tarbase	Degradome sequencing	positive	NA	ENSG00000179454	ENSFCAG00000023398	101088758	KLHL28	kelch like family member 28	-1.63652	1.38e-05	0.00116617
fca-mir-30c-2-5p	hsa-miR-30c-5p	validated	NA	NA	tarbase	Degradome sequencing	positive	NA	ENSG00000110422	ENSFCAG00000023639	101091475	HIPK3	homeodomain interacting protein kinase 3	-1.72933	8.04e-05	0.00337717
fca-mir-30c-2-5p	hsa-miR-30c-5p	validated	NA	NA	tarbase	Degradome sequencing	positive	NA	ENSG00000163428	ENSFCAG00000025394	101088608	LRRC58	leucine rich repeat containing 58	-1.88246	0.000495805	0.0102131
fca-mir-30c-2-5p	hsa-miR-30c-5p	validated	NA	NA	tarbase	Degradome sequencing	positive	NA	ENSG00000149212	ENSFCAG00000005081	101080996	SESN3	sestrin 3	-1.52538	0.000862519	0.0144324
fca-mir-30c-2-5p	hsa-miR-30c-5p	validated_predicted	elmmo	0.905	tarbase	Degradome sequencing	positive	NA	ENSG00000153944	ENSFCAG00000041686	101084147	MSI2	musashi RNA binding protein 2	-1.5859	0.00541627	0.043985
fca-mir-30c-2-5p	hsa-miR-30c-5p	validated_predicted	diana_microt	0.963	tarbase	Degradome sequencing	positive	NA	ENSG00000165476	ENSFCAG00000034156	101085577	REEP3	receptor accessory protein 3	-1.53959	0.00224947	0.0258374
fca-mir-30c-2-5p	hsa-miR-30c-5p	validated_predicted	diana_microt	0.809	tarbase	Degradome sequencing	positive	NA	ENSG00000114120	ENSFCAG00000035204	101098819	SLC25A36	solute carrier family 25 member 36	-1.54116	2.11e-05	0.00148953
fca-mir-30c-2-5p	hsa-miR-30c-5p	validated_predicted	elmmo	0.931	mirtarbase	HITS-CLIP	Functional MTI (Weak)	23313552	ENSG00000168615	ENSFCAG00000002595	101084619	ADAM9	ADAM metallopeptidase domain 9	-1.52283	4.57e-06	0.000588856
fca-mir-30c-2-5p	hsa-miR-30c-5p	validated_predicted	diana_microt	0.97	mirtarbase	HITS-CLIP	Functional MTI (Weak)	22473208	ENSG00000102908	ENSFCAG00000002956	101097442	NFAT5	nuclear factor of activated T-cells 5	-1.9086	0.000139164	0.00466513
fca-mir-30c-2-5p	hsa-miR-30c-5p	validated	NA	NA	mirtarbase	HITS-CLIP	Functional MTI (Weak)	22473208	ENSG00000139668	ENSFCAG00000003701	101092480	WDFY2	WD repeat and FYVE domain containing 2	-1.5376	0.000654903	0.0120829
fca-mir-30c-2-5p	hsa-miR-30c-5p	validated_predicted	diana_microt	1	mirtarbase	HITS-CLIP	Functional MTI (Weak)	22473208	ENSG00000155846	ENSFCAG00000003629	101087453	PPARGC1B	PPARG coactivator 1 beta	-1.58824	0.00355122	0.0342323
fca-mir-30c-2-5p	hsa-miR-30c-5p	validated	NA	NA	mirtarbase	HITS-CLIP	Functional MTI (Weak)	22473208	ENSG00000109458	ENSFCAG00000027102	101088326	GAB1	GRB2 associated binding protein 1	-1.61569	0.0059099	0.0460657
fca-mir-30c-2-5p	hsa-miR-30c-5p	predicted	elmmo	0.728	NA	NA	NA	NA	ENSG00000177034	ENSFCAG00000003877	101086782	MTX3	metaxin 3	-1.57424	5.21e-06	0.000636539
fca-mir-30c-2-5p	hsa-miR-30c-5p	predicted	microcosm	17.9879	NA	NA	NA	NA	ENSG00000184863	ENSFCAG00000006602	101088398	RBM33	RNA binding motif protein 33	-1.54905	1.22e-05	0.00108258
fca-mir-30c-2-5p	hsa-miR-30c-5p	predicted	elmmo	0.493	NA	NA	NA	NA	ENSG00000114739	ENSFCAG00000003157	101086087	ACVR2B	activin A receptor type 2B	-1.84526	1.75e-05	0.00135422
fca-mir-30c-2-5p	hsa-miR-30c-5p	predicted	diana_microt	0.936	NA	NA	NA	NA	ENSG00000145012	ENSFCAG00000006814	101096257	LPP	LIM domain containing preferred translocation partner in lipoma	-1.86348	2.35e-05	0.0015968
fca-mir-30c-2-5p	hsa-miR-30c-5p	predicted	diana_microt	0.923	NA	NA	NA	NA	ENSG00000081014	ENSFCAG00000010314	101083086	AP4E1	adaptor related protein complex 4 epsilon 1 subunit	-2.37114	2.65e-05	0.00171088
fca-mir-30c-2-5p	hsa-miR-30c-5p	predicted	diana_microt	0.954	NA	NA	NA	NA	ENSG00000188158	ENSFCAG00000000186	101098928	NHS	NHS actin remodeling regulator	-1.60814	0.000211396	0.00604759
fca-mir-30c-2-5p	hsa-miR-30c-5p	predicted	elmmo	0.762	NA	NA	NA	NA	ENSG00000187079	ENSFCAG00000019353	101093890	TEAD1	TEA domain transcription factor 1	-1.59679	0.000215822	0.00613254
fca-mir-30c-2-5p	hsa-miR-30c-5p	predicted	elmmo	0.616	NA	NA	NA	NA	ENSG00000138660	ENSFCAG00000023040	101085120	AP1AR	adaptor related protein complex 1 associated regulatory protein	-1.60009	0.000319004	0.00780148
fca-mir-30c-2-5p	hsa-miR-30c-5p	predicted	elmmo	0.861	NA	NA	NA	NA	ENSG00000198625	ENSFCAG00000014851	101082460	MDM4	MDM4, p53 regulator	-1.56964	0.000386264	0.00871292
fca-mir-30c-2-5p	hsa-miR-30c-5p	predicted	elmmo	0.616	NA	NA	NA	NA	ENSG00000154654	ENSFCAG00000029827	101087087	NCAM2	neural cell adhesion molecule 2	-1.74057	0.000622724	0.0116785
fca-mir-30c-2-5p	hsa-miR-30c-5p	predicted	diana_microt	0.81	NA	NA	NA	NA	ENSG00000166147	ENSFCAG00000015352	101084882	FBN1	fibrillin 1	-1.70435	0.000656975	0.0120852
fca-mir-30c-2-5p	hsa-miR-30c-5p	predicted	elmmo	0.701	NA	NA	NA	NA	ENSG00000166575	ENSFCAG00000028774	101093043	TMEM135	transmembrane protein 135	-1.62556	0.000964488	0.015463
fca-mir-30c-2-5p	hsa-miR-30c-5p	predicted	elmmo	0.834	NA	NA	NA	NA	ENSG00000151067	ENSFCAG00000008541	101082923	CACNA1C	calcium voltage-gated channel subunit alpha1 C	-1.57238	0.0012109	0.0176834
fca-mir-30c-2-5p	hsa-miR-30c-5p	predicted	elmmo	0.834	NA	NA	NA	NA	ENSG00000151067	ENSFCAG00000008541	101082923	CACNA1C	calcium voltage-gated channel subunit alpha1 C	-1.57238	0.0012109	0.0176834
fca-mir-30c-2-5p	hsa-miR-30c-5p	predicted	diana_microt	0.96	NA	NA	NA	NA	ENSG00000169432	ENSFCAG00000000647	101082841	SCN9A	sodium voltage-gated channel alpha subunit 9	-1.66858	0.00156121	0.0204243
fca-mir-30c-2-5p	hsa-miR-30c-5p	predicted	diana_microt	0.852	NA	NA	NA	NA	ENSG00000181744	ENSFCAG00000023927	101086746	CC2H3orf58	chromosome C2 C3orf58 homolog	-1.58219	0.00158348	0.0205875
fca-mir-30c-2-5p	hsa-miR-30c-5p	predicted	diana_microt	0.941	NA	NA	NA	NA	ENSG00000153820	ENSFCAG00000028340	101092205	SPHKAP	SPHK1 interactor, AKAP domain containing	-2.0151	0.0023905	0.0269341
fca-mir-30c-2-5p	hsa-miR-30c-5p	predicted	diana_microt	0.884	NA	NA	NA	NA	ENSG00000196932	ENSFCAG00000022834	101081254	TMEM26	transmembrane protein 26	-1.613	0.00246514	0.027472
fca-mir-30c-2-5p	hsa-miR-30c-5p	predicted	mirdb	92.9727	NA	NA	NA	NA	ENSG00000157654	ENSFCAG00000027493	105261111	LOC105261111	A-kinase anchor protein 2	-1.52815	0.00328871	0.0325395
fca-mir-30c-2-5p	hsa-miR-30c-5p	predicted	diana_microt	0.953	NA	NA	NA	NA	ENSG00000151617	ENSFCAG00000045372	101083419	EDNRA	endothelin receptor type A	-1.61394	0.00393304	0.0363531
fca-mir-30c-2-5p	hsa-miR-30c-5p	predicted	elmmo	0.88	NA	NA	NA	NA	ENSG00000126733	ENSFCAG00000022761	101095555	DACH2	dachshund family transcription factor 2	-2.04435	0.00579535	0.045815
fca-mir-30c-2-5p	hsa-miR-30c-5p	predicted	diana_microt	0.901	NA	NA	NA	NA	ENSG00000159167	ENSFCAG00000026611	101083584	STC1	stanniocalcin 1	-2.91459	0.00589869	0.0460657
fca-mir-30c-2-5p	hsa-miR-30c-5p	validated	NA	NA	mirtarbase	PAR-CLIP	Functional MTI (Weak)	20371350	ENSG00000242265	ENSFCAG00000041002	101094251	PEG10	paternally expressed 10	-1.96175	1.2e-09	3.36e-06
fca-mir-30c-2-5p	hsa-miR-30c-5p	validated	NA	NA	mirtarbase	PAR-CLIP	Functional MTI (Weak)	22100165	ENSG00000078177	ENSFCAG00000024887	101094097	N4BP2	NEDD4 binding protein 2	-1.51585	0.00026802	0.00700743
fca-mir-30c-2-5p	hsa-miR-30c-5p	validated	NA	NA	mirtarbase	PAR-CLIP	Functional MTI (Weak)	24398324	ENSG00000156735	ENSFCAG00000039640	101087659	BAG4	BCL2 associated athanogene 4	-1.62764	0.00561021	0.0450373
fca-mir-335-5p	hsa-miR-335-5p	validated	NA	NA	tarbase	Degradome sequencing	positive	NA	ENSG00000242265	ENSFCAG00000041002	101094251	PEG10	paternally expressed 10	-1.96175	1.2e-09	3.36e-06
fca-mir-335-5p	hsa-miR-335-5p	validated	NA	NA	tarbase	Degradome sequencing	positive	NA	ENSG00000168615	ENSFCAG00000002595	101084619	ADAM9	ADAM metallopeptidase domain 9	-1.52283	4.57e-06	0.000588856
fca-mir-335-5p	hsa-miR-335-5p	validated	NA	NA	tarbase	Degradome sequencing	positive	NA	ENSG00000179240	ENSFCAG00000025300	102900095	GVQW3	GVQW motif containing 3	-1.57734	5.29e-06	0.000641669
fca-mir-335-5p	hsa-miR-335-5p	validated	NA	NA	tarbase	Degradome sequencing	positive	NA	ENSG00000177888	ENSFCAG00000005026	101092079	ZBTB41	zinc finger and BTB domain containing 41	-1.6385	6.04e-05	0.00276717
fca-mir-335-5p	hsa-miR-335-5p	validated_predicted	diana_microt	0.925	tarbase	Degradome sequencing	positive	NA	ENSG00000187079	ENSFCAG00000019353	101093890	TEAD1	TEA domain transcription factor 1	-1.59679	0.000215822	0.00613254
fca-mir-335-5p	hsa-miR-335-5p	validated	NA	NA	tarbase	Degradome sequencing	positive	NA	ENSG00000139163	ENSFCAG00000022622	101093696	ETNK1	ethanolamine kinase 1	-1.76329	0.000367199	0.0084526
fca-mir-335-5p	hsa-miR-335-5p	validated	NA	NA	tarbase	Degradome sequencing	positive	NA	ENSG00000142166	ENSFCAG00000024317	101092535	IFNAR1	interferon alpha and beta receptor subunit 1	-1.69711	0.000816916	0.01389
fca-mir-335-5p	hsa-miR-335-5p	validated	NA	NA	tarbase	Degradome sequencing	positive	NA	ENSG00000204262	ENSFCAG00000014741	101100072	COL5A2	collagen type V alpha 2 chain	-1.67024	1.42e-05	0.00117912
fca-mir-335-5p	hsa-miR-335-5p	validated	NA	NA	tarbase	Degradome sequencing	positive	NA	ENSG00000198625	ENSFCAG00000014851	101082460	MDM4	MDM4, p53 regulator	-1.56964	0.000386264	0.00871292
fca-mir-335-5p	hsa-miR-335-5p	validated	NA	NA	tarbase	Degradome sequencing	positive	NA	ENSG00000167470	ENSFCAG00000043990	109496730	MIDN	midnolin	-2.08546	0.00311945	0.0315186
fca-mir-335-5p	hsa-miR-335-5p	validated	NA	NA	mirtarbase	Microarray	Functional MTI (Weak)	18185580	ENSG00000163590	ENSFCAG00000030361	101092959	PPM1L	protein phosphatase, Mg2+/Mn2+ dependent 1L	-1.52502	5.15e-07	0.000173618
fca-mir-335-5p	hsa-miR-335-5p	validated	NA	NA	mirtarbase	Microarray	Functional MTI (Weak)	18185580	ENSG00000103742	ENSFCAG00000011466	101095499	IGDCC4	immunoglobulin superfamily DCC subclass member 4	-1.66624	1.04e-06	0.00025144
fca-mir-335-5p	hsa-miR-335-5p	validated	NA	NA	mirtarbase	Microarray	Functional MTI (Weak)	18185580	ENSG00000069667	ENSFCAG00000013642	101099721	RORA	RAR related orphan receptor A	-1.80092	5.09e-06	0.000632133
fca-mir-335-5p	hsa-miR-335-5p	validated	NA	NA	mirtarbase	Microarray	Functional MTI (Weak)	18185580	ENSG00000157227	ENSFCAG00000006626	101089776	MMP14	matrix metallopeptidase 14	-1.54081	8.62e-06	0.000879949
fca-mir-335-5p	hsa-miR-335-5p	validated_predicted	microcosm	18.5536	mirtarbase	Microarray	Functional MTI (Weak)	18185580	ENSG00000179454	ENSFCAG00000023398	101088758	KLHL28	kelch like family member 28	-1.63652	1.38e-05	0.00116617
fca-mir-335-5p	hsa-miR-335-5p	validated	NA	NA	mirtarbase	Microarray	Functional MTI (Weak)	18185580	ENSG00000221926	ENSFCAG00000024155	101090812	TRIM16	tripartite motif containing 16	-1.55479	1.53e-05	0.00124387
fca-mir-335-5p	hsa-miR-335-5p	validated	NA	NA	mirtarbase	Microarray	Functional MTI (Weak)	18185580	ENSG00000114739	ENSFCAG00000003157	101086087	ACVR2B	activin A receptor type 2B	-1.84526	1.75e-05	0.00135422
fca-mir-335-5p	hsa-miR-335-5p	validated	NA	NA	mirtarbase	Microarray	Functional MTI (Weak)	18185580	ENSG00000198315	ENSFCAG00000003621	101088578	ZKSCAN8	zinc finger with KRAB and SCAN domains 8	-1.54378	1.78e-05	0.00135422
fca-mir-335-5p	hsa-miR-335-5p	validated	NA	NA	mirtarbase	Microarray	Functional MTI (Weak)	18185580	ENSG00000111885	ENSFCAG00000025282	101100723	MAN1A1	mannosidase alpha class 1A member 1	-1.55901	2.25e-05	0.00154424
fca-mir-335-5p	hsa-miR-335-5p	validated	NA	NA	mirtarbase	Microarray	Functional MTI (Weak)	18185580	ENSG00000074181	ENSFCAG00000000914	101088469	NOTCH3	notch 3	-1.59345	4.72e-05	0.00243254
fca-mir-335-5p	hsa-miR-335-5p	validated	NA	NA	mirtarbase	Microarray	Functional MTI (Weak)	18185580	ENSG00000110422	ENSFCAG00000023639	101091475	HIPK3	homeodomain interacting protein kinase 3	-1.72933	8.04e-05	0.00337717
fca-mir-335-5p	hsa-miR-335-5p	validated	NA	NA	mirtarbase	Microarray	Functional MTI (Weak)	18185580	ENSG00000174705	ENSFCAG00000038295	101093915	SH3PXD2B	SH3 and PX domains 2B	-1.70072	0.000134465	0.00461041
fca-mir-335-5p	hsa-miR-335-5p	validated	NA	NA	mirtarbase	Microarray	Functional MTI (Weak)	18185580	ENSG00000102908	ENSFCAG00000002956	101097442	NFAT5	nuclear factor of activated T-cells 5	-1.9086	0.000139164	0.00466513
fca-mir-335-5p	hsa-miR-335-5p	validated	NA	NA	mirtarbase	Microarray	Functional MTI (Weak)	18185580	ENSG00000158528	ENSFCAG00000011043	101090599	PPP1R9A	protein phosphatase 1 regulatory subunit 9A	-1.63332	0.000164754	0.00515048
fca-mir-335-5p	hsa-miR-335-5p	validated	NA	NA	mirtarbase	Microarray	Functional MTI (Weak)	18185580	ENSG00000114200	ENSFCAG00000030105	493960	BCHE	butyrylcholinesterase	-1.61893	0.00017015	0.00526979
fca-mir-335-5p	hsa-miR-335-5p	validated	NA	NA	mirtarbase	Microarray	Functional MTI (Weak)	18185580	ENSG00000131389	ENSFCAG00000007651	101101373	SLC6A6	solute carrier family 6 member 6	-1.86807	0.000181211	0.00546076
fca-mir-335-5p	hsa-miR-335-5p	validated	NA	NA	mirtarbase	Microarray	Functional MTI (Weak)	18185580	ENSG00000128268	ENSFCAG00000015578	101096819	MGAT3	mannosyl (beta-1,4-)-glycoprotein beta-1,4-N-acetylglucosaminyltransferase	-1.54046	0.000200209	0.0058568
fca-mir-335-5p	hsa-miR-335-5p	validated	NA	NA	mirtarbase	Microarray	Functional MTI (Weak)	18185580	ENSG00000183853	ENSFCAG00000001732	101101030	KIRREL1	kirre like nephrin family adhesion molecule 1	-1.54643	0.00028508	0.00723631
fca-mir-335-5p	hsa-miR-335-5p	validated	NA	NA	mirtarbase	Microarray	Functional MTI (Weak)	18185580	ENSG00000198771	ENSFCAG00000022634	101080857	RCSD1	RCSD domain containing 1	-1.79409	0.000361434	0.00844676
fca-mir-335-5p	hsa-miR-335-5p	validated	NA	NA	mirtarbase	Microarray	Functional MTI (Weak)	18185580	ENSG00000168542	ENSFCAG00000014740	101099823	COL3A1	collagen type III alpha 1 chain	-1.81522	0.000407814	0.00906144
fca-mir-335-5p	hsa-miR-335-5p	validated	NA	NA	mirtarbase	Microarray	Functional MTI (Weak)	18185580	ENSG00000187720	ENSFCAG00000010030	101094183	THSD4	thrombospondin type 1 domain containing 4	-1.90079	0.000532122	0.0106163
fca-mir-335-5p	hsa-miR-335-5p	validated	NA	NA	mirtarbase	Microarray	Functional MTI (Weak)	18185580	ENSG00000154654	ENSFCAG00000029827	101087087	NCAM2	neural cell adhesion molecule 2	-1.74057	0.000622724	0.0116785
fca-mir-335-5p	hsa-miR-335-5p	validated	NA	NA	mirtarbase	Microarray	Functional MTI (Weak)	18185580	ENSG00000205269	ENSFCAG00000038676	101091194	TMEM170B	transmembrane protein 170B	-1.62978	0.000707076	0.0125413
fca-mir-335-5p	hsa-miR-335-5p	validated	NA	NA	mirtarbase	Microarray	Functional MTI (Weak)	18185580	ENSG00000149212	ENSFCAG00000005081	101080996	SESN3	sestrin 3	-1.52538	0.000862519	0.0144324
fca-mir-335-5p	hsa-miR-335-5p	validated	NA	NA	mirtarbase	Microarray	Functional MTI (Weak)	18185580	ENSG00000166575	ENSFCAG00000028774	101093043	TMEM135	transmembrane protein 135	-1.62556	0.000964488	0.015463
fca-mir-335-5p	hsa-miR-335-5p	validated	NA	NA	mirtarbase	Microarray	Functional MTI (Weak)	18185580	ENSG00000137413	ENSFCAG00000041845	101101564	TAF8	TATA-box binding protein associated factor 8	-1.53811	0.000972517	0.0155233
fca-mir-335-5p	hsa-miR-335-5p	validated	NA	NA	mirtarbase	Microarray	Functional MTI (Weak)	18185580	ENSG00000164100	ENSFCAG00000005097	101095009	NDST3	N-deacetylase and N-sulfotransferase 3	-1.52511	0.000988005	0.0156612
fca-mir-335-5p	hsa-miR-335-5p	validated	NA	NA	mirtarbase	Microarray	Functional MTI (Weak)	18185580	ENSG00000172164	ENSFCAG00000046126	101082628	SNTB1	syntrophin beta 1	-1.72355	0.00101131	0.0159039
fca-mir-335-5p	hsa-miR-335-5p	validated	NA	NA	mirtarbase	Microarray	Functional MTI (Weak)	18185580	ENSG00000065413	ENSFCAG00000008711	101083440	ANKRD44	ankyrin repeat domain 44	-1.70788	0.00106638	0.0163797
fca-mir-335-5p	hsa-miR-335-5p	validated	NA	NA	mirtarbase	Microarray	Functional MTI (Weak)	18185580	ENSG00000163492	ENSFCAG00000024849	101080563	CCDC141	coiled-coil domain containing 141	-1.55408	0.00117875	0.0174227
fca-mir-335-5p	hsa-miR-335-5p	validated	NA	NA	mirtarbase	Microarray	Functional MTI (Weak)	18185580	ENSG00000162512	ENSFCAG00000010378	101093121	SDC3	syndecan 3	-1.53903	0.00122239	0.0177562
fca-mir-335-5p	hsa-miR-335-5p	validated	NA	NA	mirtarbase	Microarray	Functional MTI (Weak)	18185580	ENSG00000085365	ENSFCAG00000007805	101080863	SCAMP1	secretory carrier membrane protein 1	-1.58251	0.00139927	0.0194375
fca-mir-335-5p	hsa-miR-335-5p	validated	NA	NA	mirtarbase	Microarray	Functional MTI (Weak)	18185580	ENSG00000172594	ENSFCAG00000011596	101080538	SMPDL3A	sphingomyelin phosphodiesterase acid like 3A	-2.01208	0.00153813	0.0202742
fca-mir-335-5p	hsa-miR-335-5p	validated	NA	NA	mirtarbase	Microarray	Functional MTI (Weak)	18185580	ENSG00000169432	ENSFCAG00000000647	101082841	SCN9A	sodium voltage-gated channel alpha subunit 9	-1.66858	0.00156121	0.0204243
fca-mir-335-5p	hsa-miR-335-5p	validated	NA	NA	mirtarbase	Microarray	Functional MTI (Weak)	18185580	ENSG00000142798	ENSFCAG00000002965	101094520	HSPG2	heparan sulfate proteoglycan 2	-1.60163	0.00159232	0.0206433
fca-mir-335-5p	hsa-miR-335-5p	validated	NA	NA	mirtarbase	Microarray	Functional MTI (Weak)	18185580	ENSG00000133138	ENSFCAG00000022098	101080265	RNF128	ring finger protein 128, E3 ubiquitin protein ligase	-1.54121	0.00161783	0.0208892
fca-mir-335-5p	hsa-miR-335-5p	validated	NA	NA	mirtarbase	Microarray	Functional MTI (Weak)	18185580	ENSG00000133401	ENSFCAG00000022928	101100368	PDZD2	PDZ domain containing 2	-1.58349	0.00168033	0.0213849
fca-mir-335-5p	hsa-miR-335-5p	validated	NA	NA	mirtarbase	Microarray	Functional MTI (Weak)	18185580	ENSG00000166471	ENSFCAG00000024281	101085920	TMEM41B	transmembrane protein 41B	-2.29596	0.00169879	0.0215384
fca-mir-335-5p	hsa-miR-335-5p	validated	NA	NA	mirtarbase	Microarray	Functional MTI (Weak)	18185580	ENSG00000164187	ENSFCAG00000022078	101099528	LMBRD2	LMBR1 domain containing 2	-1.83607	0.00170777	0.0216035
fca-mir-335-5p	hsa-miR-335-5p	validated	NA	NA	mirtarbase	Microarray	Functional MTI (Weak)	18185580	ENSG00000105855	ENSFCAG00000006893	101087724	ITGB8	integrin subunit beta 8	-1.72011	0.0017315	0.0217082
fca-mir-335-5p	hsa-miR-335-5p	validated	NA	NA	mirtarbase	Microarray	Functional MTI (Weak)	18185580	ENSG00000168769	ENSFCAG00000051746	101092848	TET2	tet methylcytosine dioxygenase 2	-1.54417	0.00177735	0.0220695
fca-mir-335-5p	hsa-miR-335-5p	validated	NA	NA	mirtarbase	Microarray	Functional MTI (Weak)	18185580	ENSG00000188153	ENSFCAG00000000758	101093002	COL4A5	collagen type IV alpha 5 chain	-1.83741	0.00194104	0.0235468
fca-mir-335-5p	hsa-miR-335-5p	validated	NA	NA	mirtarbase	Microarray	Functional MTI (Weak)	18185580	ENSG00000165476	ENSFCAG00000034156	101085577	REEP3	receptor accessory protein 3	-1.53959	0.00224947	0.0258374
fca-mir-335-5p	hsa-miR-335-5p	validated	NA	NA	mirtarbase	Microarray	Functional MTI (Weak)	18185580	ENSG00000132334	ENSFCAG00000009676	101082346	PTPRE	protein tyrosine phosphatase, receptor type E	-1.53221	0.00257639	0.0283044
fca-mir-335-5p	hsa-miR-335-5p	validated	NA	NA	mirtarbase	Microarray	Functional MTI (Weak)	18185580	ENSG00000138764	ENSFCAG00000026008	101097145	CCNG2	cyclin G2	-1.56899	0.00268684	0.0290767
fca-mir-335-5p	hsa-miR-335-5p	validated	NA	NA	mirtarbase	Microarray	Functional MTI (Weak)	18185580	ENSG00000181722	ENSFCAG00000022767	101093386	ZBTB20	zinc finger and BTB domain containing 20	-1.68035	0.002746	0.0293526
fca-mir-335-5p	hsa-miR-335-5p	validated	NA	NA	mirtarbase	Microarray	Functional MTI (Weak)	18185580	ENSG00000109819	ENSFCAG00000000043	101081802	PPARGC1A	PPARG coactivator 1 alpha	-1.53609	0.00338827	0.0331755
fca-mir-335-5p	hsa-miR-335-5p	validated	NA	NA	mirtarbase	Microarray	Functional MTI (Weak)	18185580	ENSG00000197405	ENSFCAG00000046725	101098593	C5AR1	complement C5a receptor 1	-2.29151	0.00398225	0.0366168
fca-mir-335-5p	hsa-miR-335-5p	validated	NA	NA	mirtarbase	Microarray	Functional MTI (Weak)	18185580	ENSG00000134343	ENSFCAG00000029302	101083706	ANO3	anoctamin 3	-1.52194	0.0043554	0.0389404
fca-mir-335-5p	hsa-miR-335-5p	validated	NA	NA	mirtarbase	Microarray	Functional MTI (Weak)	18185580	ENSG00000152766	ENSFCAG00000037283	101093047	ANKRD22	ankyrin repeat domain 22	-1.64956	0.00437908	0.039037
fca-mir-335-5p	hsa-miR-335-5p	validated	NA	NA	mirtarbase	Microarray	Functional MTI (Weak)	18185580	ENSG00000124788	ENSFCAG00000011298	101092268	ATXN1	ataxin 1	-1.65405	0.00480968	0.0410969
fca-mir-335-5p	hsa-miR-335-5p	validated	NA	NA	mirtarbase	Microarray	Functional MTI (Weak)	18185580	ENSG00000169218	ENSFCAG00000008761	101091033	RSPO1	R-spondin 1	-1.52603	0.0056196	0.0450373
fca-mir-335-5p	hsa-miR-335-5p	validated	NA	NA	mirtarbase	Microarray	Functional MTI (Weak)	18185580	ENSG00000140937	ENSFCAG00000003320	101095064	LOC101095064	cadherin-11	-1.65683	0.00565282	0.0451636
fca-mir-335-5p	hsa-miR-335-5p	validated	NA	NA	mirtarbase	Microarray	Functional MTI (Weak)	18185580	ENSG00000198768	ENSFCAG00000009293	101091929	APCDD1L	APC down-regulated 1 like	-1.81045	0.00588927	0.0460657
fca-mir-335-5p	hsa-miR-335-5p	predicted	miranda	-1.2859	NA	NA	NA	NA	ENSG00000081014	ENSFCAG00000010314	101083086	AP4E1	adaptor related protein complex 4 epsilon 1 subunit	-2.37114	2.65e-05	0.00171088
fca-mir-335-5p	hsa-miR-335-5p	predicted	miranda	-1.2397	NA	NA	NA	NA	ENSG00000106701	ENSFCAG00000012153	101084399	FSD1L	fibronectin type III and SPRY domain containing 1 like	-1.59189	0.000206157	0.00596865
fca-mir-335-5p	hsa-miR-335-5p	predicted	diana_microt	0.825	NA	NA	NA	NA	ENSG00000109625	ENSFCAG00000015298	101098630	CPZ	carboxypeptidase Z	-2.02024	0.00666614	0.0492301
fca-mir-335-5p	hsa-miR-335-5p	validated	NA	NA	mirtarbase	PAR-CLIP	Functional MTI (Weak)	22100165	ENSG00000196911	ENSFCAG00000023588	101092365	KPNA5	karyopherin subunit alpha 5	-1.63644	6.05e-05	0.00276717
fca-mir-335-5p	hsa-miR-335-5p	validated	NA	NA	mirtarbase	PAR-CLIP	Functional MTI (Weak)	27292025	ENSG00000129315	ENSFCAG00000043415	101090703	CCNT1	cyclin T1	-1.56764	0.00140673	0.019477
fca-mir-335-5p	hsa-miR-335-5p	validated	NA	NA	mirtarbase	PAR-CLIP	Functional MTI (Weak)	23446348	ENSG00000135535	ENSFCAG00000033889	101082314	CD164	CD164 molecule	-1.63326	0.00323716	0.0322013

## Sheet: Table S3.7
Supplementary Table S3.7 Interactions between upregulated miRNAs and downregulated mRNAs in the testicular tissue in response to vitrification
miRNA	Ortholog	miRNA-mRNA interaction	Database (predicted)	Score	Database (validated)	Experiment	Support type	Pubmed ID	Target Ensembl ID	Cat Ensembl ID	Cat Entrez ID mRNA	Gene Symbol mRNA	Product mRNA	FC_TesAVvsAF	pvalue_TesAVvsAF	padj_TesAVvsAF
fca-mir-1249-5p	hsa-miR-1249-5p	validated_predicted	mirdb	91.1802	mirtarbase	PAR-CLIP	Functional MTI (Weak)	23592263	ENSG00000102908	ENSFCAG00000002956	101097442	NFAT5	nuclear factor of activated T-cells 5	-1.75606	3.49e-06	0.00590828
fca-mir-193a-5p	hsa-miR-193a-5p	predicted	pita	-9.5	NA	NA	NA	NA	ENSG00000105866	ENSFCAG00000028758	101088230	SP4	Sp4 transcription factor	-1.60159	2.58e-05	0.0258883
fca-mir-193a-5p	hsa-miR-193a-5p	predicted	diana_microt	0.928	NA	NA	NA	NA	ENSG00000171208	ENSFCAG00000044763	101093228	NETO2	neuropilin and tolloid like 2	-1.52832	0.00311083	0.414458
fca-mir-193a-5p	hsa-miR-193a-5p	predicted	pita	-12.71	NA	NA	NA	NA	ENSG00000067646	ENSFCAG00000010544	101094907	ZFX	zinc finger protein, X-linked	-1.50155	0.0247557	0.831345
fca-mir-92a-5p	hsa-miR-92a-1-5p	predicted	diana_microt	0.812	NA	NA	NA	NA	ENSG00000196632	ENSFCAG00000005966	101093000	WNK3	WNK lysine deficient protein kinase 3	-1.63532	7.15e-06	0.00979499
fca-mir-92b-3p	hsa-miR-92b-3p	validated	NA	NA	tarbase	Degradome sequencing	positive	NA	ENSG00000139505	ENSFCAG00000029234	101085092	MTMR6	myotubularin related protein 6	-1.80784	1.98e-07	0.00104617
fca-mir-92b-3p	hsa-miR-92b-3p	predicted	elmmo	0.517	NA	NA	NA	NA	ENSG00000102908	ENSFCAG00000002956	101097442	NFAT5	nuclear factor of activated T-cells 5	-1.75606	3.49e-06	0.00590828
fca-mir-92b-3p	hsa-miR-92b-3p	validated	NA	NA	mirtarbase	PAR-CLIP	Functional MTI (Weak)	26701625	ENSG00000105855	ENSFCAG00000006893	101087724	ITGB8	integrin subunit beta 8	-1.58625	1.38e-05	0.0165926
fca-mir-92b-3p	hsa-miR-92b-3p	predicted	diana_microt	0.835	NA	NA	NA	NA	ENSG00000171365	ENSFCAG00000008619	101085351	CLCN5	chloride voltage-gated channel 5	-1.84409	1.54e-05	0.0165926
fca-mir-92b-3p	hsa-miR-92b-3p	predicted	microcosm	17.6382	NA	NA	NA	NA	ENSG00000173258	ENSFCAG00000027153	101100513	ZNF483	zinc finger protein 483	-1.65733	5.25e-05	0.0395843
fca-mir-92b-3p	hsa-miR-92b-3p	validated	NA	NA	tarbase	Degradome sequencing	positive	NA	ENSG00000123575	ENSFCAG00000042435	101099533	FAM199X	family with sequence similarity 199, X-linked	-1.58777	8.89e-05	0.0450769
fca-mir-92b-3p	hsa-miR-92b-3p	validated_predicted	pita	-11.82	mirtarbase	HITS-CLIP	Functional MTI (Weak)	22473208	ENSG00000151233	ENSFCAG00000023419	101099221	GXYLT1	glucoside xylosyltransferase 1	-1.50244	0.000255009	0.0961
fca-mir-92b-3p	hsa-miR-92b-3p	predicted	diana_microt	0.843	NA	NA	NA	NA	ENSG00000165029	ENSFCAG00000004355	101083885	ABCA1	ATP binding cassette subfamily A member 1	-1.74339	0.000324443	0.104707
fca-mir-92b-3p	hsa-miR-92b-3p	predicted	elmmo	0.932	NA	NA	NA	NA	ENSG00000118260	ENSFCAG00000008220	101091299	CREB1	cAMP responsive element binding protein 1	-1.6037	0.000663056	0.176806
fca-mir-92b-3p	hsa-miR-92b-3p	validated	NA	NA	tarbase	Degradome sequencing	positive	NA	ENSG00000197930	ENSFCAG00000031729	101090623	ERO1A	endoplasmic reticulum oxidoreductase 1 alpha	-1.60694	0.000845573	0.20232
fca-mir-92b-3p	hsa-miR-92b-3p	validated	NA	NA	mirtarbase	CLASH	Functional MTI (Weak)	23622248	ENSG00000148296	ENSFCAG00000040914	101085001	SURF6	surfeit 6	-1.65684	0.00194658	0.323762
fca-mir-92b-3p	hsa-miR-92b-3p	predicted	diana_microt	0.894	NA	NA	NA	NA	ENSG00000109920	ENSFCAG00000013805	101086343	FNBP4	formin binding protein 4	-1.55781	0.00429703	0.460882
fca-mir-92b-3p	hsa-miR-92b-3p	validated	NA	NA	mirtarbase	CLASH	Functional MTI (Weak)	23622248	ENSG00000213639	ENSFCAG00000022323	101092932	PPP1CB	protein phosphatase 1 catalytic subunit beta	-1.53365	0.0116553	0.650709
fca-mir-92b-3p	hsa-miR-92b-3p	validated	NA	NA	tarbase	Degradome sequencing	positive	NA	ENSG00000156162	ENSFCAG00000022014	101089835	DPY19L4	dpy-19 like 4	-1.60423	0.0353998	0.916867
fca-mir-92b-3p	hsa-miR-92b-3p	validated	NA	NA	tarbase	Degradome sequencing	positive	NA	ENSG00000068366	ENSFCAG00000006754	101090925	ACSL4	acyl-CoA synthetase long chain family member 4	-1.58132	0.0454123	0.969291

## Sheet: Table S3.2-7 (Legend)
Legend for Supplementary Tables S3.2 to S3.7
Column	Name	Description
A	miRNA	miRNA name
B	Ortholog	Conserved human ortholog used for miRmapper analysis
C	miRNA-mRNA interaction	Interaction type [miRmapper analysis]
D	Database (predicted)	Used database of predicted interactions [miRmapper analysis]
E	Score	Prediction score [miRmapper analysis]
F	Database (validated)	Used database of validated interactions [miRmapper analysis]
G	Experiment	Experiment supporting interaction [miRmapper analysis]
H	Support type	Interaction support type [miRmapper analysis]
I	Pubmed ID	Pubmed ID of the supporting experiment [miRmapper analysis]
J	Target Ensembl ID	Ensembl ID of target retrieved from miRmapper analysis using human miRNA ortholog
K	Cat Ensembl ID	Target Ensembl ID converted to cat from human using R package 'orthologBioMART'
L	Cat Entrez ID mRNA	Cat Entrex ID of target mRNA
M	Gene Symbol mRNA	Cat gene symbol of target mRNA
N	Product mRNA	Cat product description of target mRNA
O	FC_X	Fold change [DESeq2 analysis] for comparison pair X, where X is: OvD10vsF - 10 min dry vs fresh ovary; OvD5vsF - 5 min dry vs fresh ovary; OvVvsF - vitrified vs fresh ovary; TesAVvsAF - vitrified vs fresh adult testis
P	pvalue_X	p-value [pairwise Wald test, DESeq2 analysis] for comparison pair X, where X is: OvD10vsF - 10 min dry vs fresh ovary; OvD5vsF - 5 min dry vs fresh ovary; OvVvsF - vitrified vs fresh ovary; TesAVvsAF - vitrified vs fresh adult testis
Q	padj_X	adjusted p-value [Bonferroni correction, DESeq2 analysis] for comparison pair X, where X is: OvD10vsF - 10 min dry vs fresh ovary; OvD5vsF - 5 min dry vs fresh ovary; OvVvsF - vitrified vs fresh ovary; TesAVvsAF - vitrified vs fresh adult testis

## Sheet: Table S3.8
Supplementary Table S3.8 Functional enrichment output for cluster of predicted protein-protein interacting miRNA targets downregulated in ovary after 10 min drying
Category	Term name	Description	p-value	FDR value	# of genes	# of background genes	genes
KEGG Pathways	fca05200	Pathways in cancer	1.93e-07	8.75e-05	18	422	LRP6|CDK6|SMAD4|ITGAV|IL7R|FN1|PIK3R1|PTCH1|BIRC8|MECOM|EPAS1|DLL4|PDGFB|ETS1|SP1|ARHGEF12|IL13RA1|IGF1
KEGG Pathways	fca04550	Signaling pathways regulating pluripotency of stem cells	2.31e-06	0.00053	9	113	ACVR2B|SMARCAD1|SMAD4|ACVR1|PIK3R1|KAT6A|ACVR1B|ZFHX3|IGF1
KEGG Pathways	fca04350	TGF-beta signaling pathway	1.67e-05	0.0025	7	79	ACVR2B|NEO1|SMAD4|ACVR1|FBN1|SP1|ACVR1B
KEGG Pathways	fca04151	PI3K-Akt signaling pathway	2.74e-05	0.0031	12	287	CDK6|ITGAV|ITGB8|PRLR|NTRK2|IL7R|FN1|PIK3R1|ITGA1|PDGFB|ANGPT1|IGF1
KEGG Pathways	fca04218	Cellular senescence	6.33e-05	0.0048	8	135	CDK6|ITPR2|SERPINE1|HIPK2|PIK3R1|ATM|ETS1|HIPK3
KEGG Pathways	fca04510	Focal adhesion	5.31e-05	0.0048	9	171	ITGAV|ITGB8|FN1|PIK3R1|BIRC8|ITGA1|PDGFB|ARHGAP5|IGF1
KEGG Pathways	fca05205	Proteoglycans in cancer	7.13e-05	0.0048	9	178	HSPG2|ITPR2|ITGAV|FN1|PIK3R1|PTCH1|ARHGEF12|IGF1|FRS2
KEGG Pathways	fca04512	ECM-receptor interaction	0.00013	0.0075	6	77	HSPG2|ITGAV|ITGB8|FN1|ITGA1|DAG1
Pfam	PF00069	Protein kinase domain	1.01e-06	0.0121	18	475	CDK19|CDK6|ACVR2B|ENSFCAP00000003696|AAK1|TRIO|EIF2AK2|MAP3K2|ACVR1|NTRK2|YES1|HIPK2|FER|PRKX|HIPK3|ACVR1B|STK17B|RNASEL
Pfam	PF07714	Protein tyrosine kinase	8.7e-07	0.0121	18	470	CDK19|CDK6|ACVR2B|ENSFCAP00000003696|AAK1|TRIO|EIF2AK2|MAP3K2|ACVR1|NTRK2|YES1|HIPK2|FER|PRKX|HIPK3|ACVR1B|STK17B|RNASEL
KEGG Pathways	fca04514	Cell adhesion molecules	0.00024	0.0122	7	124	NEO1|PVRL1|ITGAV|ITGB8|CDH5|NCAM2|VCAN
KEGG Pathways	fca04115	p53 signaling pathway	0.00036	0.0165	5	60	CDK6|SERPINE1|ATM|MDM4|IGF1
UniProt Keywords	KW-0479	Metal-binding	3.04e-05	0.0179	34	1701	KMT2D|ACVR2B|WDFY2|MTMR4|PPARA|MBTD1|LPP|RC3H2|RNF24|ACVR1|EBF1|PRLR|ASH1L|ELMSAN1|NR5A2|MECOM|RYBP|SCAF11|PDE2A|WHSC1L1|RORA|MDM4|SP1|PDE7B|KAT6A|ZBED6|ATRX|ZCCHC14|ENSFCAP00000019686|PPM1L|ZFYVE26|ZFHX3|SP4|PEG10
UniProt Keywords	KW-0863	Zinc-finger	1.94e-05	0.0179	26	1097	KMT2D|WDFY2|MTMR4|PPARA|MBTD1|RC3H2|RNF24|EBF1|ASH1L|ELMSAN1|NR5A2|MECOM|RYBP|SCAF11|WHSC1L1|RORA|MDM4|SP1|KAT6A|ZBED6|ZCCHC14|ENSFCAP00000019686|ZFYVE26|ZFHX3|SP4|PEG10
UniProt Keywords	KW-0862	Zinc	6.68e-05	0.0206	28	1325	KMT2D|WDFY2|MTMR4|PPARA|MBTD1|LPP|RC3H2|RNF24|EBF1|PRLR|ASH1L|ELMSAN1|NR5A2|MECOM|RYBP|SCAF11|WHSC1L1|RORA|MDM4|SP1|KAT6A|ZBED6|ZCCHC14|ENSFCAP00000019686|ZFYVE26|ZFHX3|SP4|PEG10
UniProt Keywords	KW-0539	Nucleus	0.00015	0.0336	22	961	KMT2D|TFDP2|SMAD4|PPARA|MGA|MED13L|EBF1|ELMSAN1|ATM|NR5A2|WHSC1L1|EPAS1|RORA|MDM4|MED13|PBRM1|QKI|ETS1|KAT6A|FOXN2|ENSFCAP00000019686|ZFHX3
UniProt Keywords	KW-0677	Repeat	0.00023	0.0336	22	994	LRP6|HSPG2|ITPR2|NEO1|PVRL1|ITGAV|PHACTR2|MEGF9|NTRK2|FN1|PUM1|ITGA1|PRTG|EPAS1|DLL4|CDH5|FBN1|SLC25A36|NCAM2|KLHL28|VCAN|FAT1
UniProt Keywords	KW-0732	Signal	0.00015	0.0336	38	2167	LRP6|ADAMTS9|HSPG2|ACVR2B|GPR107|NEO1|PVRL1|ITGAV|SERPINE1|ITGB8|ACVR1|MEGF9|ANKRD44|PRLR|NTRK2|IL7R|FN1|PTPRE|ADAM19|ITGA1|TGFBR3|SEMA5A|PRTG|DLL4|HEG1|CDH5|FBN1|PDGFB|ST8SIA4|COL11A1|IL13RA1|NCAM2|VCAN|ADAM10|FAT1|MGLL|DAG1|IGF1
UniProt Keywords	KW-0805	Transcription regulation	0.00017	0.0336	11	297	TFDP2|SMAD4|PPARA|MGA|MED13L|EBF1|NR5A2|EPAS1|RORA|MED13|ENSFCAP00000019686
KEGG Pathways	fca05222	Small cell lung cancer	0.00095	0.0379	5	75	CDK6|ITGAV|FN1|PIK3R1|BIRC8
KEGG Pathways	fca05224	Breast cancer	0.00092	0.0379	6	113	LRP6|CDK6|PIK3R1|DLL4|SP1|IGF1
KEGG Pathways	fca05410	Hypertrophic cardiomyopathy	0.001	0.0379	5	76	ITGAV|ITGB8|ITGA1|DAG1|IGF1
KEGG Pathways	fca05414	Dilated cardiomyopathy	0.001	0.0379	5	76	ITGAV|ITGB8|ITGA1|DAG1|IGF1
KEGG Pathways	fca05418	Fluid shear stress and atherosclerosis	0.001	0.0379	6	116	ACVR2B|ITGAV|ACVR1|PIK3R1|CDH5|PDGFB
KEGG Pathways	fca04060	Cytokine-cytokine receptor interaction	0.0016	0.0448	8	223	ACVR2B|ACVR1|PRLR|IL7R|LEPR|IL1RAP|IL13RA1|ACVR1B

[truncated: 1 more sheets: Table S3.9]
