# Supplementary material for: Feline microRNAome in ovary and testis: Exploration of in-silico miRNA-mRNA networks involved in gonadal function and cellular stress response
Source: Front Genet. 2022 Sep 26;13:1009220. doi: 10.3389/fgene.2022.1009220 (PMC9548565; doi:10.3389/fgene.2022.1009220)
Supplement: Supplementary file 5 [file DataSheet4.zip › Supplementary_file4_EM_Condition/web_session/data/networks.js]

var networks = {"Figure_7A": {
  "format_version" : "1.0",
  "generated_by" : "cytoscape-3.9.1",
  "target_cytoscapejs_version" : "~2.1",
  "data" : {
    "shared_name" : "Dry.05",
    "__clusterAttribute" : "__mclCluster",
    "__clusterType" : "mcl",
    "__Annotations" : [ "edgeThickness=3.0|canvas=background|fillOpacity=20.0|rotation=0.0|type=org.cytoscape.view.presentation.annotations.ShapeAnnotation|uuid=1bb73702-3ec2-44a0-a4a8-e5c806b36e5c|fillColor=-60|shapeType=ELLIPSE|edgeColor=-12566464|edgeOpacity=100.0|name=AutoAnnotate: PI3K-Akt signaling|x=-698.0|width=321.54734280281906|y=-922.0|z=4|height=265.7382864069474", "canvas=foreground|color=-16777216|rotation=0.0|type=org.cytoscape.view.presentation.annotations.TextAnnotation|fontStyle=0|uuid=d5c83916-f7d3-44d1-af37-c0e56d431177|fontFamily=Arial|name=AutoAnnotate: Calcium ion binding, EGF-like domain|x=-1168.8605083231257|y=-671.2|z=2|fontSize=0|text=Calcium ion binding, EGF-like domain", "edgeThickness=3.0|canvas=background|fillOpacity=20.0|rotation=0.0|type=org.cytoscape.view.presentation.annotations.ShapeAnnotation|uuid=ce83e708-63d7-4aab-9d77-8ad8bff61115|fillColor=-60|shapeType=ELLIPSE|edgeColor=-12566464|edgeOpacity=100.0|name=AutoAnnotate: Zinc ion binding|x=358.0|width=292.1688870497319|y=-636.0|z=0|height=254.83659636812885", "edgeThickness=3.0|canvas=background|fillOpacity=20.0|rotation=0.0|type=org.cytoscape.view.presentation.annotations.ShapeAnnotation|uuid=6abf3766-68d1-4d5f-a632-a8b2068f03e3|fillColor=-60|shapeType=ELLIPSE|edgeColor=-12566464|edgeOpacity=100.0|name=AutoAnnotate: Calcium ion binding, EGF-like domain|x=-804.0|width=429.4789833537485|y=-594.0|z=1|height=261.5338224588853", "canvas=foreground|color=-16777216|rotation=0.0|type=org.cytoscape.view.presentation.annotations.TextAnnotation|fontStyle=0|uuid=cb22f922-081d-4037-a7be-027e60f02382|fontFamily=Arial|name=AutoAnnotate: ATP binding, Protein kinase-like domain|x=-814.794248068731|y=-1251.8|z=3|fontSize=0|text=ATP binding, Protein kinase-like domain", "edgeThickness=3.0|canvas=background|fillOpacity=20.0|rotation=0.0|type=org.cytoscape.view.presentation.annotations.ShapeAnnotation|uuid=16a3d4b7-1e0e-4f60-af4d-1ca49cdd82d2|fillColor=-60|shapeType=ELLIPSE|edgeColor=-12566464|edgeOpacity=100.0|name=AutoAnnotate: Tramscriptiom PolII|x=213.0|width=336.1128800657891|y=-1092.0|z=2|height=283.8757627458496", "edgeThickness=3.0|canvas=background|fillOpacity=20.0|rotation=0.0|type=org.cytoscape.view.presentation.annotations.ShapeAnnotation|uuid=929f1b5a-b999-4325-8b2b-a216ae6f2f1c|fillColor=-60|shapeType=ELLIPSE|edgeColor=-12566464|edgeOpacity=100.0|name=AutoAnnotate: ATP binding, Protein kinase-like domain|x=-299.0|width=403.6115038625378|y=-1165.0|z=3|height=291.7633654453557", "canvas=foreground|color=-16777216|rotation=0.0|type=org.cytoscape.view.presentation.annotations.TextAnnotation|fontStyle=0|uuid=2155e417-25e2-4839-979a-c9e967d5f23b|fontFamily=Arial|name=AutoAnnotate: Tramscriptiom PolII|x=75.15644003289458|y=-1169.2|z=0|fontSize=0|text=Tramscriptiom PolII", "canvas=foreground|color=-16777216|rotation=0.0|type=org.cytoscape.view.presentation.annotations.TextAnnotation|fontStyle=0|uuid=c0599782-8beb-44a2-b6b8-fb75bcf6008f|fontFamily=Arial|name=AutoAnnotate: PI3K-Akt signaling|x=-847.7263285985905|y=-1004.0|z=4|fontSize=0|text=PI3K-Akt signaling", "canvas=foreground|color=-16777216|rotation=0.0|type=org.cytoscape.view.presentation.annotations.TextAnnotation|fontStyle=0|uuid=4d60e5c7-c6c5-47b1-8264-b5e4d712ff01|fontFamily=Arial|name=AutoAnnotate: Zinc ion binding|x=209.68444352486597|y=-722.8|z=1|fontSize=0|text=Zinc ion binding" ],
    "Cloud_Counter" : 1,
    "Use_Stemming" : false,
    "name" : "Figure_7A",
    "__clusterParams" : [ "adjustLoops", "edgeCutOff=0.5", "undirectedEdges", "converter=None", "dataAttribute=EnrichmentMap::similarity_coefficient" ],
    "SUID" : 124,
    "Cloud_Network_UID" : 8,
    "selected" : false
  },
  "elements" : {
    "nodes" : [ {
      "data" : {
        "id" : "377",
        "EnrichmentMap_GS_DESCR" : "SM00707:RPEL",
        "EnrichmentMap_GS_Type" : "ENR",
        "shared_name" : "SM00707:RPEL",
        "SUID" : 377,
        "__mclCluster" : 8,
        "selected" : false,
        "EnrichmentMap_pvalue_fca_mir_182_5p_" : 0.0078642716031786,
        "EnrichmentMap_Name" : "SM00707:RPEL",
        "EnrichmentMap_Colouring_fca_mir_182_5p_" : 0.9921357283968214,
        "EnrichmentMap_NES_fca_mir_182_5p_" : 1.0,
        "EnrichmentMap_gs_size" : 3,
        "EnrichmentMap_fdr_qvalue_fca_mir_182_5p_" : 1.0,
        "EnrichmentMap_Genes" : [ "MKL2", "MYOCD", "PHACTR2" ],
        "name" : "SM00707:RPEL",
        "EnrichmentMap_david_category" : "SMART"
      },
      "position" : {
        "x" : 173.22252016547284,
        "y" : -502.00828068055927
      },
      "selected" : false
    }, {
      "data" : {
        "id" : "375",
        "EnrichmentMap_fdr_qvalue_fca_mir_183_5p_" : 0.683204259166432,
        "EnrichmentMap_GS_DESCR" : "IPR001370:Baculoviral inhibition of apoptosis protein repeat",
        "EnrichmentMap_GS_Type" : "ENR",
        "shared_name" : "IPR001370:BACULOVIRAL INHIBITION OF APOPTOSIS PROTEIN REPEAT",
        "SUID" : 375,
        "__mclCluster" : 9,
        "selected" : false,
        "EnrichmentMap_Name" : "IPR001370:BACULOVIRAL INHIBITION OF APOPTOSIS PROTEIN REPEAT",
        "EnrichmentMap_pvalue_fca_mir_183_5p_" : 0.03831051920559432,
        "EnrichmentMap_Colouring_fca_mir_183_5p_" : 0.9616894807944056,
        "EnrichmentMap_gs_size" : 2,
        "EnrichmentMap_Genes" : [ "BIRC6", "XIAP" ],
        "name" : "IPR001370:BACULOVIRAL INHIBITION OF APOPTOSIS PROTEIN REPEAT",
        "EnrichmentMap_NES_fca_mir_183_5p_" : 1.0,
        "EnrichmentMap_david_category" : "INTERPRO"
      },
      "position" : {
        "x" : 164.28774287138137,
        "y" : -664.1165313043034
      },
      "selected" : false
    }, {
      "data" : {
        "id" : "373",
        "EnrichmentMap_GS_DESCR" : "GO:0070062~extracellular exosome",
        "EnrichmentMap_GS_Type" : "ENR",
        "shared_name" : "GO:0070062~EXTRACELLULAR EXOSOME",
        "SUID" : 373,
        "__mclCluster" : 7,
        "selected" : false,
        "EnrichmentMap_pvalue_fca_mir_182_5p_" : 0.00812051149478562,
        "EnrichmentMap_Name" : "GO:0070062~EXTRACELLULAR EXOSOME",
        "EnrichmentMap_Colouring_fca_mir_182_5p_" : 0.9918794885052143,
        "EnrichmentMap_NES_fca_mir_182_5p_" : 1.0,
        "EnrichmentMap_gs_size" : 48,
        "EnrichmentMap_fdr_qvalue_fca_mir_182_5p_" : 0.5719410893098283,
        "EnrichmentMap_Genes" : [ "SLC26A2", "TGFBR3", "STEAP4", "PPM1L", "ASH1L", "NPR3", "SERPINE1", "HSPA13", "SOGA1", "DAG1", "TXNDC16", "PCDH12", "SH3BGRL", "LIN7C", "MGAT5", "CD300LG", "CD2AP", "RAB8B", "ITGA1", "ARHGEF12", "CDH11", "ITGAV", "VPS13D", "RASSF9", "MOB1A", "TBC1D4", "CRISPLD2", "NEDD4", "ACVR1B", "CPD", "PI15", "SERINC5", "YES1", "B4GALT5", "MOB1B", "PKD2", "ANGPT1", "ADAM10", "FAT1", "AIF1L", "MAN1A1", "FBN1", "SPPL2A", "FREM2", "FN1", "SEMA5A", "ITGB8", "CLIC5" ],
        "name" : "GO:0070062~EXTRACELLULAR EXOSOME",
        "EnrichmentMap_david_category" : "GOTERM_CC_DIRECT"
      },
      "position" : {
        "x" : -229.58339033911034,
        "y" : -532.7294994513293
      },
      "selected" : false
    }, {
      "data" : {
        "id" : "371",
        "EnrichmentMap_fdr_qvalue_fca_mir_183_5p_" : 0.12246264239374836,
        "EnrichmentMap_GS_DESCR" : "Zinc-finger",
        "EnrichmentMap_GS_Type" : "ENR",
        "shared_name" : "ZINC-FINGER",
        "SUID" : 371,
        "__mclCluster" : 1,
        "selected" : false,
        "EnrichmentMap_pvalue_fca_mir_182_5p_" : 0.01926526293490831,
        "EnrichmentMap_Name" : "ZINC-FINGER",
        "EnrichmentMap_pvalue_fca_mir_183_5p_" : 0.004632211862439929,
        "EnrichmentMap_Colouring_fca_mir_182_5p_" : 0.9807347370650917,
        "EnrichmentMap_NES_fca_mir_182_5p_" : 1.0,
        "EnrichmentMap_Colouring_fca_mir_183_5p_" : 0.9953677881375601,
        "EnrichmentMap_gs_size" : 18,
        "EnrichmentMap_fdr_qvalue_fca_mir_182_5p_" : 0.5843796423588854,
        "EnrichmentMap_Genes" : [ "EBF1", "KMT2D", "ASH1L", "NR5A2", "WHSC1L1", "MTMR4", "RORA", "RC3H2", "MDM4", "TRIM32", "RNF24", "KAT6A", "ZFYVE26", "DGKH", "ZNF518B", "ZKSCAN8", "WDFY2", "TRIM52" ],
        "name" : "ZINC-FINGER",
        "EnrichmentMap_NES_fca_mir_183_5p_" : 1.0,
        "EnrichmentMap_david_category" : "UP_KEYWORDS"
      },
      "position" : {
        "x" : 417.71307037502163,
        "y" : -521.5066003524275
      },
      "selected" : false
    }, {
      "data" : {
        "id" : "369",
        "EnrichmentMap_GS_DESCR" : "GO:0051145~smooth muscle cell differentiation",
        "EnrichmentMap_GS_Type" : "ENR",
        "shared_name" : "GO:0051145~SMOOTH MUSCLE CELL DIFFERENTIATION",
        "SUID" : 369,
        "__mclCluster" : 8,
        "selected" : false,
        "EnrichmentMap_pvalue_fca_mir_182_5p_" : 0.014360503143191296,
        "EnrichmentMap_Name" : "GO:0051145~SMOOTH MUSCLE CELL DIFFERENTIATION",
        "EnrichmentMap_Colouring_fca_mir_182_5p_" : 0.9856394968568087,
        "EnrichmentMap_NES_fca_mir_182_5p_" : 1.0,
        "EnrichmentMap_gs_size" : 3,
        "EnrichmentMap_fdr_qvalue_fca_mir_182_5p_" : 1.0,
        "EnrichmentMap_Genes" : [ "ACVR1", "MKL2", "MYOCD" ],
        "name" : "GO:0051145~SMOOTH MUSCLE CELL DIFFERENTIATION",
        "EnrichmentMap_david_category" : "GOTERM_BP_DIRECT"
      },
      "position" : {
        "x" : 144.2231030777936,
        "y" : -447.88844920117293
      },
      "selected" : false
    }, {
      "data" : {
        "id" : "367",
        "EnrichmentMap_fdr_qvalue_fca_mir_183_5p_" : 0.683204259166432,
        "EnrichmentMap_GS_DESCR" : "IPR013098:Immunoglobulin I-set",
        "EnrichmentMap_GS_Type" : "ENR",
        "shared_name" : "IPR013098:IMMUNOGLOBULIN I-SET",
        "SUID" : 367,
        "selected" : false,
        "EnrichmentMap_Name" : "IPR013098:IMMUNOGLOBULIN I-SET",
        "EnrichmentMap_pvalue_fca_mir_183_5p_" : 0.02928122016083738,
        "EnrichmentMap_Colouring_fca_mir_183_5p_" : 0.9707187798391627,
        "EnrichmentMap_gs_size" : 4,
        "EnrichmentMap_Genes" : [ "NTRK2", "NCAM2", "NEO1", "HSPG2" ],
        "name" : "IPR013098:IMMUNOGLOBULIN I-SET",
        "EnrichmentMap_NES_fca_mir_183_5p_" : 1.0,
        "EnrichmentMap_david_category" : "INTERPRO"
      },
      "position" : {
        "x" : 233.64712902903415,
        "y" : -327.9608005202028
      },
      "selected" : false
    }, {
      "data" : {
        "id" : "365",
        "EnrichmentMap_fdr_qvalue_fca_mir_183_5p_" : 0.12246264239374836,
        "EnrichmentMap_GS_DESCR" : "Zinc",
        "EnrichmentMap_GS_Type" : "ENR",
        "shared_name" : "ZINC",
        "SUID" : 365,
        "__mclCluster" : 1,
        "selected" : false,
        "EnrichmentMap_Name" : "ZINC",
        "EnrichmentMap_pvalue_fca_mir_183_5p_" : 0.003801758575704174,
        "EnrichmentMap_Colouring_fca_mir_183_5p_" : 0.9961982414242958,
        "EnrichmentMap_gs_size" : 11,
        "EnrichmentMap_Genes" : [ "KMT2D", "ZFYVE26", "ASH1L", "DGKH", "WHSC1L1", "TES", "RORA", "LPP", "RC3H2", "MDM4", "TRIM32" ],
        "name" : "ZINC",
        "EnrichmentMap_NES_fca_mir_183_5p_" : 1.0,
        "EnrichmentMap_david_category" : "UP_KEYWORDS"
      },
      "position" : {
        "x" : 532.1279367060124,
        "y" : -434.8870324329898
      },
      "selected" : false
    }, {
      "data" : {
        "id" : "363",
        "EnrichmentMap_GS_DESCR" : "SM00112:CA",
        "EnrichmentMap_GS_Type" : "ENR",
        "shared_name" : "SM00112:CA",
        "SUID" : 363,
        "__mclCluster" : 4,
        "selected" : false,
        "EnrichmentMap_pvalue_fca_mir_182_5p_" : 0.028647783259374875,
        "EnrichmentMap_Name" : "SM00112:CA",
        "EnrichmentMap_Colouring_fca_mir_182_5p_" : 0.9713522167406251,
        "EnrichmentMap_NES_fca_mir_182_5p_" : 1.0,
        "EnrichmentMap_gs_size" : 5,
        "EnrichmentMap_fdr_qvalue_fca_mir_182_5p_" : 1.0,
        "EnrichmentMap_Genes" : [ "CDH5", "PCDH12", "CDH11", "FAT1", "PCDH18" ],
        "name" : "SM00112:CA",
        "EnrichmentMap_david_category" : "SMART"
      },
      "position" : {
        "x" : -669.2531498617135,
        "y" : -461.45831579674336
      },
      "selected" : false
    }, {
      "data" : {
        "id" : "361",
        "EnrichmentMap_fdr_qvalue_fca_mir_183_5p_" : 1.0,
        "EnrichmentMap_GS_DESCR" : "IPR000742:Epidermal growth factor-like domain",
        "EnrichmentMap_GS_Type" : "ENR",
        "shared_name" : "IPR000742:EPIDERMAL GROWTH FACTOR-LIKE DOMAIN",
        "SUID" : 361,
        "__mclCluster" : 4,
        "selected" : false,
        "EnrichmentMap_pvalue_fca_mir_182_5p_" : 0.026872556425636962,
        "EnrichmentMap_Name" : "IPR000742:EPIDERMAL GROWTH FACTOR-LIKE DOMAIN",
        "EnrichmentMap_pvalue_fca_mir_183_5p_" : 0.08513730514113847,
        "EnrichmentMap_Colouring_fca_mir_182_5p_" : 0.9731274435743631,
        "EnrichmentMap_NES_fca_mir_182_5p_" : 1.0,
        "EnrichmentMap_Colouring_fca_mir_183_5p_" : 0.9148626948588615,
        "EnrichmentMap_gs_size" : 8,
        "EnrichmentMap_fdr_qvalue_fca_mir_182_5p_" : 0.9154584222333659,
        "EnrichmentMap_Genes" : [ "DLL4", "VCAN", "ADGRL4", "LRP6", "HEG1", "FBN1", "ADAM19", "FAT1" ],
        "name" : "IPR000742:EPIDERMAL GROWTH FACTOR-LIKE DOMAIN",
        "EnrichmentMap_NES_fca_mir_183_5p_" : 1.0,
        "EnrichmentMap_david_category" : "INTERPRO"
      },
      "position" : {
        "x" : -497.2775844186393,
        "y" : -538.8177664684722
      },
      "selected" : false
    }, {
      "data" : {
        "id" : "359",
        "EnrichmentMap_GS_DESCR" : "GO:0006509~membrane protein ectodomain proteolysis",
        "EnrichmentMap_GS_Type" : "ENR",
        "shared_name" : "GO:0006509~MEMBRANE PROTEIN ECTODOMAIN PROTEOLYSIS",
        "SUID" : 359,
        "__mclCluster" : 7,
        "selected" : false,
        "EnrichmentMap_pvalue_fca_mir_182_5p_" : 0.029634483314543856,
        "EnrichmentMap_Name" : "GO:0006509~MEMBRANE PROTEIN ECTODOMAIN PROTEOLYSIS",
        "EnrichmentMap_Colouring_fca_mir_182_5p_" : 0.9703655166854561,
        "EnrichmentMap_NES_fca_mir_182_5p_" : 1.0,
        "EnrichmentMap_gs_size" : 3,
        "EnrichmentMap_fdr_qvalue_fca_mir_182_5p_" : 1.0,
        "EnrichmentMap_Genes" : [ "ADAM19", "DAG1", "SPPL2A" ],
        "name" : "GO:0006509~MEMBRANE PROTEIN ECTODOMAIN PROTEOLYSIS",
        "EnrichmentMap_david_category" : "GOTERM_BP_DIRECT"
      },
      "position" : {
        "x" : -190.716096740962,
        "y" : -451.9188167501796
      },
      "selected" : false
    }, {
      "data" : {
        "id" : "357",
        "EnrichmentMap_GS_DESCR" : "GO:0005622~intracellular",
        "EnrichmentMap_GS_Type" : "ENR",
        "shared_name" : "GO:0005622~INTRACELLULAR",
        "SUID" : 357,
        "__mclCluster" : 3,
        "selected" : false,
        "EnrichmentMap_pvalue_fca_mir_182_5p_" : 0.010436944710027186,
        "EnrichmentMap_Name" : "GO:0005622~INTRACELLULAR",
        "EnrichmentMap_Colouring_fca_mir_182_5p_" : 0.9895630552899728,
        "EnrichmentMap_NES_fca_mir_182_5p_" : 1.0,
        "EnrichmentMap_gs_size" : 17,
        "EnrichmentMap_fdr_qvalue_fca_mir_182_5p_" : 0.5719410893098283,
        "EnrichmentMap_Genes" : [ "TGFBR3", "PPM1L", "NPR3", "PDGFB", "VPS13D", "TBC1D9", "ITGAV", "TRIM32", "MOB1A", "TBC1D4", "IGF1", "PRLR", "FAM49A", "TRIM52", "NDST1", "ARHGAP5", "ANKRD50" ],
        "name" : "GO:0005622~INTRACELLULAR",
        "EnrichmentMap_david_category" : "GOTERM_CC_DIRECT"
      },
      "position" : {
        "x" : -592.2524979299063,
        "y" : -719.2960465763568
      },
      "selected" : false
    }, {
      "data" : {
        "id" : "355",
        "EnrichmentMap_GS_DESCR" : "IPR020894:Cadherin conserved site",
        "EnrichmentMap_GS_Type" : "ENR",
        "shared_name" : "IPR020894:CADHERIN CONSERVED SITE",
        "SUID" : 355,
        "__mclCluster" : 4,
        "selected" : false,
        "EnrichmentMap_pvalue_fca_mir_182_5p_" : 0.009933042084934986,
        "EnrichmentMap_Name" : "IPR020894:CADHERIN CONSERVED SITE",
        "EnrichmentMap_Colouring_fca_mir_182_5p_" : 0.990066957915065,
        "EnrichmentMap_NES_fca_mir_182_5p_" : 1.0,
        "EnrichmentMap_gs_size" : 5,
        "EnrichmentMap_fdr_qvalue_fca_mir_182_5p_" : 0.5982846936091007,
        "EnrichmentMap_Genes" : [ "CDH5", "PCDH12", "CDH11", "FAT1", "PCDH18" ],
        "name" : "IPR020894:CADHERIN CONSERVED SITE",
        "EnrichmentMap_david_category" : "INTERPRO"
      },
      "position" : {
        "x" : -673.0637314195893,
        "y" : -419.2434531288109
      },
      "selected" : false
    }, {
      "data" : {
        "id" : "353",
        "EnrichmentMap_fdr_qvalue_fca_mir_183_5p_" : 1.0,
        "EnrichmentMap_GS_DESCR" : "GO:0001658~branching involved in ureteric bud morphogenesis",
        "EnrichmentMap_GS_Type" : "ENR",
        "shared_name" : "GO:0001658~BRANCHING INVOLVED IN URETERIC BUD MORPHOGENESIS",
        "SUID" : 353,
        "__mclCluster" : 5,
        "selected" : false,
        "EnrichmentMap_Name" : "GO:0001658~BRANCHING INVOLVED IN URETERIC BUD MORPHOGENESIS",
        "EnrichmentMap_pvalue_fca_mir_183_5p_" : 0.016159274305498343,
        "EnrichmentMap_Colouring_fca_mir_183_5p_" : 0.9838407256945016,
        "EnrichmentMap_gs_size" : 3,
        "EnrichmentMap_Genes" : [ "PKD2", "SMAD4", "PTCH1" ],
        "name" : "GO:0001658~BRANCHING INVOLVED IN URETERIC BUD MORPHOGENESIS",
        "EnrichmentMap_NES_fca_mir_183_5p_" : 1.0,
        "EnrichmentMap_david_category" : "GOTERM_BP_DIRECT"
      },
      "position" : {
        "x" : -110.86799953011693,
        "y" : -687.3228483838026
      },
      "selected" : false
    }, {
      "data" : {
        "id" : "351",
        "EnrichmentMap_GS_DESCR" : "GO:0005667~transcription factor complex",
        "EnrichmentMap_GS_Type" : "ENR",
        "EnrichmentMap_fdr_qvalue_fca_mir_182_5p_D5_" : 0.005483756279396887,
        "shared_name" : "GO:0005667~TRANSCRIPTION FACTOR COMPLEX",
        "SUID" : 351,
        "__mclCluster" : 6,
        "selected" : false,
        "EnrichmentMap_pvalue_fca_mir_182_5p_" : 0.07742739843833986,
        "EnrichmentMap_Name" : "GO:0005667~TRANSCRIPTION FACTOR COMPLEX",
        "EnrichmentMap_Colouring_fca_mir_182_5p_D5_" : 0.9997507383509365,
        "EnrichmentMap_Colouring_fca_mir_182_5p_" : 0.9225726015616601,
        "EnrichmentMap_NES_fca_mir_182_5p_" : 1.0,
        "EnrichmentMap_gs_size" : 4,
        "EnrichmentMap_fdr_qvalue_fca_mir_182_5p_" : 1.0,
        "EnrichmentMap_Genes" : [ "ETS1", "TCF4", "ZFHX3", "EPAS1" ],
        "name" : "GO:0005667~TRANSCRIPTION FACTOR COMPLEX",
        "EnrichmentMap_NES_fca_mir_182_5p_D5_" : 1.0,
        "EnrichmentMap_pvalue_fca_mir_182_5p_D5_" : 2.4926164906349487E-4,
        "EnrichmentMap_david_category" : "GOTERM_CC_DIRECT"
      },
      "position" : {
        "x" : 389.27288411699294,
        "y" : -954.5863080411765
      },
      "selected" : false
    }, {
      "data" : {
        "id" : "349",
        "EnrichmentMap_GS_DESCR" : "IPR000472:TGF-beta receptor/activin receptor, type I/II",
        "EnrichmentMap_GS_Type" : "ENR",
        "shared_name" : "IPR000472:TGF-BETA RECEPTOR/ACTIVIN RECEPTOR, TYPE I/II",
        "SUID" : 349,
        "__mclCluster" : 2,
        "selected" : false,
        "EnrichmentMap_pvalue_fca_mir_182_5p_" : 0.004835896565936847,
        "EnrichmentMap_Name" : "IPR000472:TGF-BETA RECEPTOR/ACTIVIN RECEPTOR, TYPE I/II",
        "EnrichmentMap_Colouring_fca_mir_182_5p_" : 0.9951641034340631,
        "EnrichmentMap_NES_fca_mir_182_5p_" : 1.0,
        "EnrichmentMap_gs_size" : 3,
        "EnrichmentMap_fdr_qvalue_fca_mir_182_5p_" : 0.49422862903874576,
        "EnrichmentMap_Genes" : [ "ACVR2B", "ACVR1", "ACVR1B" ],
        "name" : "IPR000472:TGF-BETA RECEPTOR/ACTIVIN RECEPTOR, TYPE I/II",
        "EnrichmentMap_david_category" : "INTERPRO"
      },
      "position" : {
        "x" : -52.852548397842895,
        "y" : -965.9302228801979
      },
      "selected" : false
    }, {
      "data" : {
        "id" : "347",
        "EnrichmentMap_GS_DESCR" : "GO:0005911~cell-cell junction",
        "EnrichmentMap_GS_Type" : "ENR",
        "shared_name" : "GO:0005911~CELL-CELL JUNCTION",
        "SUID" : 347,
        "__mclCluster" : 7,
        "selected" : false,
        "EnrichmentMap_pvalue_fca_mir_182_5p_" : 1.6638078221472855E-4,
        "EnrichmentMap_Name" : "GO:0005911~CELL-CELL JUNCTION",
        "EnrichmentMap_Colouring_fca_mir_182_5p_" : 0.9998336192177852,
        "EnrichmentMap_NES_fca_mir_182_5p_" : 1.0,
        "EnrichmentMap_gs_size" : 9,
        "EnrichmentMap_fdr_qvalue_fca_mir_182_5p_" : 0.03211149096744261,
        "EnrichmentMap_Genes" : [ "HEG1", "DAG1", "PIK3R1", "PKD2", "PCDH12", "LIN7C", "CD2AP", "FAT1", "FRS2" ],
        "name" : "GO:0005911~CELL-CELL JUNCTION",
        "EnrichmentMap_david_category" : "GOTERM_CC_DIRECT"
      },
      "position" : {
        "x" : -124.45497406490958,
        "y" : -446.16465730079267
      },
      "selected" : false
    }, {
      "data" : {
        "id" : "345",
        "EnrichmentMap_GS_DESCR" : "GO:0007015~actin filament organization",
        "EnrichmentMap_GS_Type" : "ENR",
        "shared_name" : "GO:0007015~ACTIN FILAMENT ORGANIZATION",
        "SUID" : 345,
        "__mclCluster" : 8,
        "selected" : false,
        "EnrichmentMap_pvalue_fca_mir_182_5p_" : 0.03653537045420091,
        "EnrichmentMap_Name" : "GO:0007015~ACTIN FILAMENT ORGANIZATION",
        "EnrichmentMap_Colouring_fca_mir_182_5p_" : 0.9634646295457991,
        "EnrichmentMap_NES_fca_mir_182_5p_" : 1.0,
        "EnrichmentMap_gs_size" : 4,
        "EnrichmentMap_fdr_qvalue_fca_mir_182_5p_" : 1.0,
        "EnrichmentMap_Genes" : [ "SHROOM4", "PPARGC1B", "FAT1", "PPP1R9A" ],
        "name" : "GO:0007015~ACTIN FILAMENT ORGANIZATION",
        "EnrichmentMap_david_category" : "GOTERM_BP_DIRECT"
      },
      "position" : {
        "x" : 40.59735052199837,
        "y" : -401.5925332355133
      },
      "selected" : false
    }, {
      "data" : {
        "id" : "343",
        "EnrichmentMap_GS_DESCR" : "GO:0031941~filamentous actin",
        "EnrichmentMap_GS_Type" : "ENR",
        "shared_name" : "GO:0031941~FILAMENTOUS ACTIN",
        "SUID" : 343,
        "__mclCluster" : 7,
        "selected" : false,
        "EnrichmentMap_pvalue_fca_mir_182_5p_" : 0.025627848044240103,
        "EnrichmentMap_Name" : "GO:0031941~FILAMENTOUS ACTIN",
        "EnrichmentMap_Colouring_fca_mir_182_5p_" : 0.9743721519557599,
        "EnrichmentMap_NES_fca_mir_182_5p_" : 1.0,
        "EnrichmentMap_gs_size" : 3,
        "EnrichmentMap_fdr_qvalue_fca_mir_182_5p_" : 0.7540269997469308,
        "EnrichmentMap_Genes" : [ "SHROOM4", "PKD2", "CD2AP" ],
        "name" : "GO:0031941~FILAMENTOUS ACTIN",
        "EnrichmentMap_david_category" : "GOTERM_CC_DIRECT"
      },
      "position" : {
        "x" : -123.4135811410476,
        "y" : -532.3684635398052
      },
      "selected" : false
    }, {
      "data" : {
        "id" : "341",
        "EnrichmentMap_fdr_qvalue_fca_mir_183_5p_" : 0.5963675411271667,
        "EnrichmentMap_GS_DESCR" : "GO:0071458~integral component of cytoplasmic side of endoplasmic reticulum membrane",
        "EnrichmentMap_GS_Type" : "ENR",
        "shared_name" : "GO:0071458~INTEGRAL COMPONENT OF CYTOPLASMIC SIDE OF ENDOPLASMIC RETICULUM MEMBRANE",
        "SUID" : 341,
        "__mclCluster" : 7,
        "selected" : false,
        "EnrichmentMap_pvalue_fca_mir_182_5p_" : 0.09087795864449724,
        "EnrichmentMap_Name" : "GO:0071458~INTEGRAL COMPONENT OF CYTOPLASMIC SIDE OF ENDOPLASMIC RETICULUM MEMBRANE",
        "EnrichmentMap_pvalue_fca_mir_183_5p_" : 0.033131530062620373,
        "EnrichmentMap_Colouring_fca_mir_182_5p_" : 0.9091220413555028,
        "EnrichmentMap_NES_fca_mir_182_5p_" : 1.0,
        "EnrichmentMap_Colouring_fca_mir_183_5p_" : 0.9668684699373796,
        "EnrichmentMap_gs_size" : 2,
        "EnrichmentMap_fdr_qvalue_fca_mir_182_5p_" : 1.0,
        "EnrichmentMap_Genes" : [ "PKD2", "SPPL2A" ],
        "name" : "GO:0071458~INTEGRAL COMPONENT OF CYTOPLASMIC SIDE OF ENDOPLASMIC RETICULUM MEMBRANE",
        "EnrichmentMap_NES_fca_mir_183_5p_" : 1.0,
        "EnrichmentMap_david_category" : "GOTERM_CC_DIRECT"
      },
      "position" : {
        "x" : -163.81253292505738,
        "y" : -464.6937373767438
      },
      "selected" : false
    }, {
      "data" : {
        "id" : "339",
        "EnrichmentMap_GS_DESCR" : "GO:0045666~positive regulation of neuron differentiation",
        "EnrichmentMap_GS_Type" : "ENR",
        "EnrichmentMap_fdr_qvalue_fca_mir_182_5p_D5_" : 1.0,
        "shared_name" : "GO:0045666~POSITIVE REGULATION OF NEURON DIFFERENTIATION",
        "SUID" : 339,
        "__mclCluster" : 13,
        "selected" : false,
        "EnrichmentMap_Name" : "GO:0045666~POSITIVE REGULATION OF NEURON DIFFERENTIATION",
        "EnrichmentMap_Colouring_fca_mir_182_5p_D5_" : 0.951738231652481,
        "EnrichmentMap_gs_size" : 2,
        "EnrichmentMap_Genes" : [ "TCF4", "TRIM32" ],
        "name" : "GO:0045666~POSITIVE REGULATION OF NEURON DIFFERENTIATION",
        "EnrichmentMap_NES_fca_mir_182_5p_D5_" : 1.0,
        "EnrichmentMap_pvalue_fca_mir_182_5p_D5_" : 0.04826176834751902,
        "EnrichmentMap_david_category" : "GOTERM_BP_DIRECT"
      },
      "position" : {
        "x" : 263.9521658264506,
        "y" : -693.7000860630094
      },
      "selected" : false
    }, {
      "data" : {
        "id" : "337",
        "EnrichmentMap_fdr_qvalue_fca_mir_183_5p_" : 0.3852365569117129,
        "EnrichmentMap_GS_DESCR" : "Transferase",
        "EnrichmentMap_GS_Type" : "ENR",
        "shared_name" : "TRANSFERASE",
        "SUID" : 337,
        "__mclCluster" : 1,
        "selected" : false,
        "EnrichmentMap_pvalue_fca_mir_182_5p_" : 0.09659737163488094,
        "EnrichmentMap_Name" : "TRANSFERASE",
        "EnrichmentMap_pvalue_fca_mir_183_5p_" : 0.04815456961396411,
        "EnrichmentMap_Colouring_fca_mir_182_5p_" : 0.9034026283651191,
        "EnrichmentMap_NES_fca_mir_182_5p_" : 1.0,
        "EnrichmentMap_Colouring_fca_mir_183_5p_" : 0.9518454303860359,
        "EnrichmentMap_gs_size" : 8,
        "EnrichmentMap_fdr_qvalue_fca_mir_182_5p_" : 0.7547486323201175,
        "EnrichmentMap_Genes" : [ "NTRK2", "ACVR2B", "KMT2D", "ASH1L", "DGKH", "WHSC1L1", "FER", "STK17B" ],
        "name" : "TRANSFERASE",
        "EnrichmentMap_NES_fca_mir_183_5p_" : 1.0,
        "EnrichmentMap_david_category" : "UP_KEYWORDS"
      },
      "position" : {
        "x" : 469.73171240754004,
        "y" : -560.084491247354
      },
      "selected" : false
    }, {
      "data" : {
        "id" : "335",
        "EnrichmentMap_GS_DESCR" : "GO:0006357~regulation of transcription from RNA polymerase II promoter",
        "EnrichmentMap_GS_Type" : "ENR",
        "shared_name" : "GO:0006357~REGULATION OF TRANSCRIPTION FROM RNA POLYMERASE II PROMOTER",
        "SUID" : 335,
        "__mclCluster" : 6,
        "selected" : false,
        "EnrichmentMap_pvalue_fca_mir_182_5p_" : 0.01805516266869362,
        "EnrichmentMap_Name" : "GO:0006357~REGULATION OF TRANSCRIPTION FROM RNA POLYMERASE II PROMOTER",
        "EnrichmentMap_Colouring_fca_mir_182_5p_" : 0.9819448373313063,
        "EnrichmentMap_NES_fca_mir_182_5p_" : 1.0,
        "EnrichmentMap_gs_size" : 9,
        "EnrichmentMap_fdr_qvalue_fca_mir_182_5p_" : 1.0,
        "EnrichmentMap_Genes" : [ "ELK4", "ELMSAN1", "ETS1", "TFDP2", "BRWD3", "SP1", "MKL2", "ZNF395", "MYOCD" ],
        "name" : "GO:0006357~REGULATION OF TRANSCRIPTION FROM RNA POLYMERASE II PROMOTER",
        "EnrichmentMap_david_category" : "GOTERM_BP_DIRECT"
      },
      "position" : {
        "x" : 397.9564184829152,
        "y" : -913.0696203126855
      },
      "selected" : false
    }, {
      "data" : {
        "id" : "333",
        "EnrichmentMap_GS_DESCR" : "GO:0005524~ATP binding",
        "EnrichmentMap_GS_Type" : "ENR",
        "shared_name" : "GO:0005524~ATP BINDING",
        "SUID" : 333,
        "__mclCluster" : 2,
        "selected" : false,
        "EnrichmentMap_pvalue_fca_mir_182_5p_" : 0.041886394025904855,
        "EnrichmentMap_Name" : "GO:0005524~ATP BINDING",
        "EnrichmentMap_Colouring_fca_mir_182_5p_" : 0.9581136059740951,
        "EnrichmentMap_NES_fca_mir_182_5p_" : 1.0,
        "EnrichmentMap_gs_size" : 25,
        "EnrichmentMap_fdr_qvalue_fca_mir_182_5p_" : 1.0,
        "EnrichmentMap_Genes" : [ "ACVR1", "HSPA13", "ACVR2B", "SMARCAD1", "ACVR1B", "MAP3K2", "RNASEL", "PANK3", "YES1", "OAS2", "TRIO", "ATRX", "HIPK3", "CDK6", "HIPK2", "LOC101085585", "AAK1", "ATM", "TRPM6", "FER", "TOP2A", "STK17B", "GALK2", "CDK19", "EIF2AK2" ],
        "name" : "GO:0005524~ATP BINDING",
        "EnrichmentMap_david_category" : "GOTERM_MF_DIRECT"
      },
      "position" : {
        "x" : -91.5941045595535,
        "y" : -1105.0926394203598
      },
      "selected" : false
    }, {
      "data" : {
        "id" : "331",
        "EnrichmentMap_GS_DESCR" : "fca04060:Cytokine-cytokine receptor interaction",
        "EnrichmentMap_GS_Type" : "ENR",
        "shared_name" : "FCA04060:CYTOKINE-CYTOKINE RECEPTOR INTERACTION",
        "SUID" : 331,
        "__mclCluster" : 2,
        "selected" : false,
        "EnrichmentMap_pvalue_fca_mir_182_5p_" : 0.033623242764694625,
        "EnrichmentMap_Name" : "FCA04060:CYTOKINE-CYTOKINE RECEPTOR INTERACTION",
        "EnrichmentMap_Colouring_fca_mir_182_5p_" : 0.9663767572353054,
        "EnrichmentMap_NES_fca_mir_182_5p_" : 1.0,
        "EnrichmentMap_gs_size" : 8,
        "EnrichmentMap_fdr_qvalue_fca_mir_182_5p_" : 0.5105212457752812,
        "EnrichmentMap_Genes" : [ "ACVR2B", "ACVR1", "ACVR1B", "PRLR", "IL7R", "IL1RAP", "LEPR", "IL13RA1" ],
        "name" : "FCA04060:CYTOKINE-CYTOKINE RECEPTOR INTERACTION",
        "EnrichmentMap_david_category" : "KEGG_PATHWAY"
      },
      "position" : {
        "x" : -155.91595384709373,
        "y" : -998.7865634251231
      },
      "selected" : false
    }, {
      "data" : {
        "id" : "329",
        "EnrichmentMap_fdr_qvalue_fca_mir_183_5p_" : 0.683204259166432,
        "EnrichmentMap_GS_DESCR" : "IPR011009:Protein kinase-like domain",
        "EnrichmentMap_GS_Type" : "ENR",
        "shared_name" : "IPR011009:PROTEIN KINASE-LIKE DOMAIN",
        "SUID" : 329,
        "__mclCluster" : 2,
        "selected" : false,
        "EnrichmentMap_pvalue_fca_mir_182_5p_" : 0.001417732434676475,
        "EnrichmentMap_Name" : "IPR011009:PROTEIN KINASE-LIKE DOMAIN",
        "EnrichmentMap_pvalue_fca_mir_183_5p_" : 0.017162109653371754,
        "EnrichmentMap_Colouring_fca_mir_182_5p_" : 0.9985822675653235,
        "EnrichmentMap_NES_fca_mir_182_5p_" : 1.0,
        "EnrichmentMap_Colouring_fca_mir_183_5p_" : 0.9828378903466283,
        "EnrichmentMap_gs_size" : 20,
        "EnrichmentMap_fdr_qvalue_fca_mir_182_5p_" : 0.49422862903874576,
        "EnrichmentMap_Genes" : [ "ACVR1", "STK17B", "ACVR2B", "NTRK2", "CDK19", "EIF2AK2", "ACVR1B", "MAP3K2", "RNASEL", "YES1", "TRIO", "HIPK3", "CDK6", "HIPK2", "LOC101085585", "AAK1", "ATM", "FER", "TRPM6", "ETNK1" ],
        "name" : "IPR011009:PROTEIN KINASE-LIKE DOMAIN",
        "EnrichmentMap_NES_fca_mir_183_5p_" : 1.0,
        "EnrichmentMap_david_category" : "INTERPRO"
      },
      "position" : {
        "x" : -12.5267033118759,
        "y" : -1073.154136341098
      },
      "selected" : false
    }, {
      "data" : {
        "id" : "327",
        "EnrichmentMap_GS_DESCR" : "fca05200:Pathways in cancer",
        "EnrichmentMap_GS_Type" : "ENR",
        "shared_name" : "FCA05200:PATHWAYS IN CANCER",
        "SUID" : 327,
        "__mclCluster" : 3,
        "selected" : false,
        "EnrichmentMap_pvalue_fca_mir_182_5p_" : 0.04500458736437901,
        "EnrichmentMap_Name" : "FCA05200:PATHWAYS IN CANCER",
        "EnrichmentMap_Colouring_fca_mir_182_5p_" : 0.954995412635621,
        "EnrichmentMap_NES_fca_mir_182_5p_" : 1.0,
        "EnrichmentMap_gs_size" : 11,
        "EnrichmentMap_fdr_qvalue_fca_mir_182_5p_" : 0.5331312657011053,
        "EnrichmentMap_Genes" : [ "IGF1", "PDGFB", "PIK3R1", "MECOM", "CDK6", "FN1", "ARHGEF12", "ITGAV", "SMAD4", "EPAS1", "PTCH1" ],
        "name" : "FCA05200:PATHWAYS IN CANCER",
        "EnrichmentMap_david_category" : "KEGG_PATHWAY"
      },
      "position" : {
        "x" : -537.5135421368695,
        "y" : -746.1016902297722
      },
      "selected" : false
    }, {
      "data" : {
        "id" : "325",
        "EnrichmentMap_fdr_qvalue_fca_mir_183_5p_" : 1.0,
        "EnrichmentMap_GS_DESCR" : "GO:0060644~mammary gland epithelial cell differentiation",
        "EnrichmentMap_GS_Type" : "ENR",
        "shared_name" : "GO:0060644~MAMMARY GLAND EPITHELIAL CELL DIFFERENTIATION",
        "SUID" : 325,
        "__mclCluster" : 5,
        "selected" : false,
        "EnrichmentMap_pvalue_fca_mir_182_5p_" : 0.08235524056011899,
        "EnrichmentMap_Name" : "GO:0060644~MAMMARY GLAND EPITHELIAL CELL DIFFERENTIATION",
        "EnrichmentMap_pvalue_fca_mir_183_5p_" : 0.02835747903984489,
        "EnrichmentMap_Colouring_fca_mir_182_5p_" : 0.917644759439881,
        "EnrichmentMap_NES_fca_mir_182_5p_" : 1.0,
        "EnrichmentMap_Colouring_fca_mir_183_5p_" : 0.9716425209601551,
        "EnrichmentMap_gs_size" : 2,
        "EnrichmentMap_fdr_qvalue_fca_mir_182_5p_" : 1.0,
        "EnrichmentMap_Genes" : [ "PRLR", "PTCH1" ],
        "name" : "GO:0060644~MAMMARY GLAND EPITHELIAL CELL DIFFERENTIATION",
        "EnrichmentMap_NES_fca_mir_183_5p_" : 1.0,
        "EnrichmentMap_david_category" : "GOTERM_BP_DIRECT"
      },
      "position" : {
        "x" : -253.4099020933869,
        "y" : -773.1332230745949
      },
      "selected" : false
    }, {
      "data" : {
        "id" : "323",
        "EnrichmentMap_fdr_qvalue_fca_mir_183_5p_" : 0.683204259166432,
        "EnrichmentMap_GS_DESCR" : "IPR001965:Zinc finger, PHD-type",
        "EnrichmentMap_GS_Type" : "ENR",
        "shared_name" : "IPR001965:ZINC FINGER, PHD-TYPE",
        "SUID" : 323,
        "__mclCluster" : 1,
        "selected" : false,
        "EnrichmentMap_Name" : "IPR001965:ZINC FINGER, PHD-TYPE",
        "EnrichmentMap_pvalue_fca_mir_183_5p_" : 0.007805045616989889,
        "EnrichmentMap_Colouring_fca_mir_183_5p_" : 0.9921949543830101,
        "EnrichmentMap_gs_size" : 4,
        "EnrichmentMap_Genes" : [ "KMT2D", "ASH1L", "WHSC1L1", "TCF20" ],
        "name" : "IPR001965:ZINC FINGER, PHD-TYPE",
        "EnrichmentMap_NES_fca_mir_183_5p_" : 1.0,
        "EnrichmentMap_david_category" : "INTERPRO"
      },
      "position" : {
        "x" : 505.15536465747925,
        "y" : -581.6233184572565
      },
      "selected" : false
    }, {
      "data" : {
        "id" : "321",
        "EnrichmentMap_fdr_qvalue_fca_mir_183_5p_" : 0.9909370046484024,
        "EnrichmentMap_GS_DESCR" : "GO:0045944~positive regulation of transcription from RNA polymerase II promoter",
        "EnrichmentMap_GS_Type" : "ENR",
        "EnrichmentMap_fdr_qvalue_fca_mir_182_5p_D5_" : 1.0,
        "shared_name" : "GO:0045944~POSITIVE REGULATION OF TRANSCRIPTION FROM RNA POLYMERASE II PROMOTER",
        "SUID" : 321,
        "__mclCluster" : 6,
        "selected" : false,
        "EnrichmentMap_pvalue_fca_mir_182_5p_" : 0.0015287206226225769,
        "EnrichmentMap_Name" : "GO:0045944~POSITIVE REGULATION OF TRANSCRIPTION FROM RNA POLYMERASE II PROMOTER",
        "EnrichmentMap_pvalue_fca_mir_183_5p_" : 0.006193356279052515,
        "EnrichmentMap_Colouring_fca_mir_182_5p_D5_" : 0.9039262187046923,
        "EnrichmentMap_Colouring_fca_mir_182_5p_" : 0.9984712793773775,
        "EnrichmentMap_NES_fca_mir_182_5p_" : 1.0,
        "EnrichmentMap_Colouring_fca_mir_183_5p_" : 0.9938066437209475,
        "EnrichmentMap_gs_size" : 23,
        "EnrichmentMap_fdr_qvalue_fca_mir_182_5p_" : 0.5482927324785664,
        "EnrichmentMap_Genes" : [ "EBF1", "ACVR1", "ETS1", "KMT2D", "ASH1L", "ARMCX3", "NR5A2", "LRP6", "SP1", "TET2", "REL", "CCNT1", "TCF4", "PPARGC1B", "PIK3R1", "PKD2", "RORA", "TCF20", "IGF1", "RNASEL", "YES1", "TOP2A", "EPAS1" ],
        "name" : "GO:0045944~POSITIVE REGULATION OF TRANSCRIPTION FROM RNA POLYMERASE II PROMOTER",
        "EnrichmentMap_NES_fca_mir_182_5p_D5_" : 1.0,
        "EnrichmentMap_pvalue_fca_mir_182_5p_D5_" : 0.09607378129530772,
        "EnrichmentMap_NES_fca_mir_183_5p_" : 1.0,
        "EnrichmentMap_david_category" : "GOTERM_BP_DIRECT"
      },
      "position" : {
        "x" : 456.88912765665725,
        "y" : -887.0140047668745
      },
      "selected" : false
    }, {
      "data" : {
        "id" : "319",
        "EnrichmentMap_GS_DESCR" : "GO:0000122~negative regulation of transcription from RNA polymerase II promoter",
        "EnrichmentMap_GS_Type" : "ENR",
        "EnrichmentMap_fdr_qvalue_fca_mir_182_5p_D5_" : 1.0,
        "shared_name" : "GO:0000122~NEGATIVE REGULATION OF TRANSCRIPTION FROM RNA POLYMERASE II PROMOTER",
        "SUID" : 319,
        "__mclCluster" : 6,
        "selected" : false,
        "EnrichmentMap_pvalue_fca_mir_182_5p_" : 0.03935893001280864,
        "EnrichmentMap_Name" : "GO:0000122~NEGATIVE REGULATION OF TRANSCRIPTION FROM RNA POLYMERASE II PROMOTER",
        "EnrichmentMap_Colouring_fca_mir_182_5p_D5_" : 0.9444624859367339,
        "EnrichmentMap_Colouring_fca_mir_182_5p_" : 0.9606410699871913,
        "EnrichmentMap_NES_fca_mir_182_5p_" : 1.0,
        "EnrichmentMap_gs_size" : 12,
        "EnrichmentMap_fdr_qvalue_fca_mir_182_5p_" : 1.0,
        "EnrichmentMap_Genes" : [ "DLL4", "ELK4", "ACVR2B", "WWC2", "REL", "PDE2A", "TCF4", "MDM4", "SMAD4", "ZFHX3", "PTCH1", "CDC73" ],
        "name" : "GO:0000122~NEGATIVE REGULATION OF TRANSCRIPTION FROM RNA POLYMERASE II PROMOTER",
        "EnrichmentMap_NES_fca_mir_182_5p_D5_" : 1.0,
        "EnrichmentMap_pvalue_fca_mir_182_5p_D5_" : 0.05553751406326614,
        "EnrichmentMap_david_category" : "GOTERM_BP_DIRECT"
      },
      "position" : {
        "x" : 304.93639933822203,
        "y" : -991.8860859467628
      },
      "selected" : false
    }, {
      "data" : {
        "id" : "317",
        "EnrichmentMap_fdr_qvalue_fca_mir_183_5p_" : 0.683204259166432,
        "EnrichmentMap_GS_DESCR" : "IPR006560:AWS",
        "EnrichmentMap_GS_Type" : "ENR",
        "shared_name" : "IPR006560:AWS",
        "SUID" : 317,
        "__mclCluster" : 1,
        "selected" : false,
        "EnrichmentMap_pvalue_fca_mir_182_5p_" : 0.07564179396208616,
        "EnrichmentMap_Name" : "IPR006560:AWS",
        "EnrichmentMap_pvalue_fca_mir_183_5p_" : 0.02751508884718528,
        "EnrichmentMap_Colouring_fca_mir_182_5p_" : 0.9243582060379139,
        "EnrichmentMap_NES_fca_mir_182_5p_" : 1.0,
        "EnrichmentMap_Colouring_fca_mir_183_5p_" : 0.9724849111528148,
        "EnrichmentMap_gs_size" : 2,
        "EnrichmentMap_fdr_qvalue_fca_mir_182_5p_" : 1.0,
        "EnrichmentMap_Genes" : [ "ASH1L", "WHSC1L1" ],
        "name" : "IPR006560:AWS",
        "EnrichmentMap_NES_fca_mir_183_5p_" : 1.0,
        "EnrichmentMap_david_category" : "INTERPRO"
      },
      "position" : {
        "x" : 480.1279367060123,
        "y" : -498.27031432816113
      },
      "selected" : false
    }, {
      "data" : {
        "id" : "315",
        "EnrichmentMap_GS_DESCR" : "GO:0000981~RNA polymerase II transcription factor activity, sequence-specific DNA binding",
        "EnrichmentMap_GS_Type" : "ENR",
        "EnrichmentMap_fdr_qvalue_fca_mir_182_5p_D5_" : 0.07339911103150751,
        "shared_name" : "GO:0000981~RNA POLYMERASE II TRANSCRIPTION FACTOR ACTIVITY, SEQUENCE-SPECIFIC DNA BINDING",
        "SUID" : 315,
        "__mclCluster" : 6,
        "selected" : false,
        "EnrichmentMap_pvalue_fca_mir_182_5p_" : 0.012610173559874028,
        "EnrichmentMap_Name" : "GO:0000981~RNA POLYMERASE II TRANSCRIPTION FACTOR ACTIVITY, SEQUENCE-SPECIFIC DNA BINDING",
        "EnrichmentMap_Colouring_fca_mir_182_5p_D5_" : 0.9945630288124809,
        "EnrichmentMap_Colouring_fca_mir_182_5p_" : 0.987389826440126,
        "EnrichmentMap_NES_fca_mir_182_5p_" : 1.0,
        "EnrichmentMap_gs_size" : 7,
        "EnrichmentMap_fdr_qvalue_fca_mir_182_5p_" : 1.0,
        "EnrichmentMap_Genes" : [ "ELK4", "ETS1", "TFDP2", "ZNF518B", "SP1", "REL", "EPAS1" ],
        "name" : "GO:0000981~RNA POLYMERASE II TRANSCRIPTION FACTOR ACTIVITY, SEQUENCE-SPECIFIC DNA BINDING",
        "EnrichmentMap_NES_fca_mir_182_5p_D5_" : 1.0,
        "EnrichmentMap_pvalue_fca_mir_182_5p_D5_" : 0.0054369711875190746,
        "EnrichmentMap_david_category" : "GOTERM_MF_DIRECT"
      },
      "position" : {
        "x" : 435.41860113766336,
        "y" : -941.1608322596127
      },
      "selected" : false
    }, {
      "data" : {
        "id" : "313",
        "EnrichmentMap_fdr_qvalue_fca_mir_183_5p_" : 0.6310518152006104,
        "EnrichmentMap_GS_DESCR" : "SM00317:SET",
        "EnrichmentMap_GS_Type" : "ENR",
        "shared_name" : "SM00317:SET",
        "SUID" : 313,
        "__mclCluster" : 1,
        "selected" : false,
        "EnrichmentMap_Name" : "SM00317:SET",
        "EnrichmentMap_pvalue_fca_mir_183_5p_" : 0.01705545446488136,
        "EnrichmentMap_Colouring_fca_mir_183_5p_" : 0.9829445455351187,
        "EnrichmentMap_gs_size" : 3,
        "EnrichmentMap_Genes" : [ "KMT2D", "ASH1L", "WHSC1L1" ],
        "name" : "SM00317:SET",
        "EnrichmentMap_NES_fca_mir_183_5p_" : 1.0,
        "EnrichmentMap_david_category" : "SMART"
      },
      "position" : {
        "x" : 502.2014346414643,
        "y" : -549.5340283038945
      },
      "selected" : false
    }, {
      "data" : {
        "id" : "311",
        "EnrichmentMap_fdr_qvalue_fca_mir_183_5p_" : 0.2662019856163454,
        "EnrichmentMap_GS_DESCR" : "GO:0008270~zinc ion binding",
        "EnrichmentMap_GS_Type" : "ENR",
        "EnrichmentMap_fdr_qvalue_fca_mir_182_5p_D5_" : 0.3439770119305542,
        "shared_name" : "GO:0008270~ZINC ION BINDING",
        "SUID" : 311,
        "__mclCluster" : 1,
        "selected" : false,
        "EnrichmentMap_Name" : "GO:0008270~ZINC ION BINDING",
        "EnrichmentMap_pvalue_fca_mir_183_5p_" : 0.002464833200151346,
        "EnrichmentMap_Colouring_fca_mir_182_5p_D5_" : 0.9617803320077162,
        "EnrichmentMap_Colouring_fca_mir_183_5p_" : 0.9975351667998487,
        "EnrichmentMap_gs_size" : 14,
        "EnrichmentMap_Genes" : [ "KMT2D", "ASH1L", "WHSC1L1", "TES", "TET2", "XIAP", "RORA", "TCF20", "LPP", "RC3H2", "PEG10", "MDM4", "TRIM32", "ZFHX3" ],
        "name" : "GO:0008270~ZINC ION BINDING",
        "EnrichmentMap_NES_fca_mir_182_5p_D5_" : 1.0,
        "EnrichmentMap_pvalue_fca_mir_182_5p_D5_" : 0.038219667992283796,
        "EnrichmentMap_NES_fca_mir_183_5p_" : 1.0,
        "EnrichmentMap_david_category" : "GOTERM_MF_DIRECT"
      },
      "position" : {
        "x" : 527.8945004963543,
        "y" : -480.41731019906547
      },
      "selected" : false
    }, {
      "data" : {
        "id" : "309",
        "EnrichmentMap_GS_DESCR" : "GO:0071456~cellular response to hypoxia",
        "EnrichmentMap_GS_Type" : "ENR",
        "EnrichmentMap_fdr_qvalue_fca_mir_182_5p_D5_" : 1.0,
        "shared_name" : "GO:0071456~CELLULAR RESPONSE TO HYPOXIA",
        "SUID" : 309,
        "__mclCluster" : 6,
        "selected" : false,
        "EnrichmentMap_Name" : "GO:0071456~CELLULAR RESPONSE TO HYPOXIA",
        "EnrichmentMap_Colouring_fca_mir_182_5p_D5_" : 0.9527869345686999,
        "EnrichmentMap_gs_size" : 2,
        "EnrichmentMap_Genes" : [ "PTGIS", "EPAS1" ],
        "name" : "GO:0071456~CELLULAR RESPONSE TO HYPOXIA",
        "EnrichmentMap_NES_fca_mir_182_5p_D5_" : 1.0,
        "EnrichmentMap_pvalue_fca_mir_182_5p_D5_" : 0.047213065431300064,
        "EnrichmentMap_david_category" : "GOTERM_BP_DIRECT"
      },
      "position" : {
        "x" : 352.20892470693695,
        "y" : -908.7603880707858
      },
      "selected" : false
    }, {
      "data" : {
        "id" : "307",
        "EnrichmentMap_fdr_qvalue_fca_mir_183_5p_" : 0.683204259166432,
        "EnrichmentMap_GS_DESCR" : "IPR011011:Zinc finger, FYVE/PHD-type",
        "EnrichmentMap_GS_Type" : "ENR",
        "shared_name" : "IPR011011:ZINC FINGER, FYVE/PHD-TYPE",
        "SUID" : 307,
        "__mclCluster" : 1,
        "selected" : false,
        "EnrichmentMap_pvalue_fca_mir_182_5p_" : 0.009675800955082317,
        "EnrichmentMap_Name" : "IPR011011:ZINC FINGER, FYVE/PHD-TYPE",
        "EnrichmentMap_pvalue_fca_mir_183_5p_" : 0.026844303784767227,
        "EnrichmentMap_Colouring_fca_mir_182_5p_" : 0.9903241990449176,
        "EnrichmentMap_NES_fca_mir_182_5p_" : 1.0,
        "EnrichmentMap_Colouring_fca_mir_183_5p_" : 0.9731556962152328,
        "EnrichmentMap_gs_size" : 8,
        "EnrichmentMap_fdr_qvalue_fca_mir_182_5p_" : 0.5982846936091007,
        "EnrichmentMap_Genes" : [ "KAT6A", "ZFYVE26", "KMT2D", "ASH1L", "WHSC1L1", "MTMR4", "ATRX", "WDFY2" ],
        "name" : "IPR011011:ZINC FINGER, FYVE/PHD-TYPE",
        "EnrichmentMap_NES_fca_mir_183_5p_" : 1.0,
        "EnrichmentMap_david_category" : "INTERPRO"
      },
      "position" : {
        "x" : 584.3945004963548,
        "y" : -463.8769398442979
      },
      "selected" : false
    }, {
      "data" : {
        "id" : "305",
        "EnrichmentMap_GS_DESCR" : "Nucleus",
        "EnrichmentMap_GS_Type" : "ENR",
        "EnrichmentMap_fdr_qvalue_fca_mir_182_5p_D5_" : 0.6149309866615048,
        "shared_name" : "NUCLEUS",
        "SUID" : 305,
        "__mclCluster" : 6,
        "selected" : false,
        "EnrichmentMap_Name" : "NUCLEUS",
        "EnrichmentMap_Colouring_fca_mir_182_5p_D5_" : 0.9732638701451519,
        "EnrichmentMap_gs_size" : 4,
        "EnrichmentMap_Genes" : [ "ELK4", "ETS1", "ZFHX3", "EPAS1" ],
        "name" : "NUCLEUS",
        "EnrichmentMap_NES_fca_mir_182_5p_D5_" : 1.0,
        "EnrichmentMap_pvalue_fca_mir_182_5p_D5_" : 0.026736129854848033,
        "EnrichmentMap_david_category" : "UP_KEYWORDS"
      },
      "position" : {
        "x" : 354.63773190470295,
        "y" : -968.1691761238582
      },
      "selected" : false
    }, {
      "data" : {
        "id" : "303",
        "EnrichmentMap_GS_DESCR" : "IPR000418:Ets domain",
        "EnrichmentMap_GS_Type" : "ENR",
        "EnrichmentMap_fdr_qvalue_fca_mir_182_5p_D5_" : 1.0,
        "shared_name" : "IPR000418:ETS DOMAIN",
        "SUID" : 303,
        "__mclCluster" : 6,
        "selected" : false,
        "EnrichmentMap_Name" : "IPR000418:ETS DOMAIN",
        "EnrichmentMap_Colouring_fca_mir_182_5p_D5_" : 0.9755725112613927,
        "EnrichmentMap_gs_size" : 2,
        "EnrichmentMap_Genes" : [ "ELK4", "ETS1" ],
        "name" : "IPR000418:ETS DOMAIN",
        "EnrichmentMap_NES_fca_mir_182_5p_D5_" : 1.0,
        "EnrichmentMap_pvalue_fca_mir_182_5p_D5_" : 0.024427488738607377,
        "EnrichmentMap_david_category" : "INTERPRO"
      },
      "position" : {
        "x" : 368.33795399911617,
        "y" : -1002.3232370087741
      },
      "selected" : false
    }, {
      "data" : {
        "id" : "301",
        "EnrichmentMap_fdr_qvalue_fca_mir_183_5p_" : 1.0,
        "EnrichmentMap_GS_DESCR" : "GO:0014033~neural crest cell differentiation",
        "EnrichmentMap_GS_Type" : "ENR",
        "shared_name" : "GO:0014033~NEURAL CREST CELL DIFFERENTIATION",
        "SUID" : 301,
        "__mclCluster" : 5,
        "selected" : false,
        "EnrichmentMap_pvalue_fca_mir_182_5p_" : 0.08235524056011899,
        "EnrichmentMap_Name" : "GO:0014033~NEURAL CREST CELL DIFFERENTIATION",
        "EnrichmentMap_pvalue_fca_mir_183_5p_" : 0.02835747903984489,
        "EnrichmentMap_Colouring_fca_mir_182_5p_" : 0.917644759439881,
        "EnrichmentMap_NES_fca_mir_182_5p_" : 1.0,
        "EnrichmentMap_Colouring_fca_mir_183_5p_" : 0.9716425209601551,
        "EnrichmentMap_gs_size" : 2,
        "EnrichmentMap_fdr_qvalue_fca_mir_182_5p_" : 1.0,
        "EnrichmentMap_Genes" : [ "LRP6", "SMAD4" ],
        "name" : "GO:0014033~NEURAL CREST CELL DIFFERENTIATION",
        "EnrichmentMap_NES_fca_mir_183_5p_" : 1.0,
        "EnrichmentMap_david_category" : "GOTERM_BP_DIRECT"
      },
      "position" : {
        "x" : -241.70469649476883,
        "y" : -740.3823850050998
      },
      "selected" : false
    }, {
      "data" : {
        "id" : "299",
        "EnrichmentMap_GS_DESCR" : "IPR015919:Cadherin-like",
        "EnrichmentMap_GS_Type" : "ENR",
        "shared_name" : "IPR015919:CADHERIN-LIKE",
        "SUID" : 299,
        "__mclCluster" : 4,
        "selected" : false,
        "EnrichmentMap_pvalue_fca_mir_182_5p_" : 0.002591376666736523,
        "EnrichmentMap_Name" : "IPR015919:CADHERIN-LIKE",
        "EnrichmentMap_Colouring_fca_mir_182_5p_" : 0.9974086233332635,
        "EnrichmentMap_NES_fca_mir_182_5p_" : 1.0,
        "EnrichmentMap_gs_size" : 6,
        "EnrichmentMap_fdr_qvalue_fca_mir_182_5p_" : 0.49422862903874576,
        "EnrichmentMap_Genes" : [ "CDH5", "DAG1", "PCDH12", "CDH11", "FAT1", "PCDH18" ],
        "name" : "IPR015919:CADHERIN-LIKE",
        "EnrichmentMap_david_category" : "INTERPRO"
      },
      "position" : {
        "x" : -629.8244341947305,
        "y" : -434.0998747938955
      },
      "selected" : false
    }, {
      "data" : {
        "id" : "297",
        "EnrichmentMap_fdr_qvalue_fca_mir_183_5p_" : 0.38260711231736083,
        "EnrichmentMap_GS_DESCR" : "S-adenosyl-L-methionine",
        "EnrichmentMap_GS_Type" : "ENR",
        "shared_name" : "S-ADENOSYL-L-METHIONINE",
        "SUID" : 297,
        "__mclCluster" : 1,
        "selected" : false,
        "EnrichmentMap_Name" : "S-ADENOSYL-L-METHIONINE",
        "EnrichmentMap_pvalue_fca_mir_183_5p_" : 0.03416134931405008,
        "EnrichmentMap_Colouring_fca_mir_183_5p_" : 0.9658386506859499,
        "EnrichmentMap_gs_size" : 3,
        "EnrichmentMap_Genes" : [ "KMT2D", "ASH1L", "WHSC1L1" ],
        "name" : "S-ADENOSYL-L-METHIONINE",
        "EnrichmentMap_NES_fca_mir_183_5p_" : 1.0,
        "EnrichmentMap_david_category" : "UP_KEYWORDS"
      },
      "position" : {
        "x" : 453.62508689140327,
        "y" : -491.1535962233321
      },
      "selected" : false
    }, {
      "data" : {
        "id" : "295",
        "EnrichmentMap_fdr_qvalue_fca_mir_183_5p_" : 0.12246264239374836,
        "EnrichmentMap_GS_DESCR" : "Metal-binding",
        "EnrichmentMap_GS_Type" : "ENR",
        "shared_name" : "METAL-BINDING",
        "SUID" : 295,
        "__mclCluster" : 1,
        "selected" : false,
        "EnrichmentMap_pvalue_fca_mir_182_5p_" : 0.054856727465879454,
        "EnrichmentMap_Name" : "METAL-BINDING",
        "EnrichmentMap_pvalue_fca_mir_183_5p_" : 0.00656049869966509,
        "EnrichmentMap_Colouring_fca_mir_182_5p_" : 0.9451432725341206,
        "EnrichmentMap_NES_fca_mir_182_5p_" : 1.0,
        "EnrichmentMap_Colouring_fca_mir_183_5p_" : 0.9934395013003349,
        "EnrichmentMap_gs_size" : 13,
        "EnrichmentMap_fdr_qvalue_fca_mir_182_5p_" : 0.7547486323201175,
        "EnrichmentMap_Genes" : [ "KMT2D", "ASH1L", "WHSC1L1", "TES", "RORA", "MBNL2", "LPP", "RC3H2", "MDM4", "TRIM32", "ACVR2B", "ZFYVE26", "DGKH" ],
        "name" : "METAL-BINDING",
        "EnrichmentMap_NES_fca_mir_183_5p_" : 1.0,
        "EnrichmentMap_david_category" : "UP_KEYWORDS"
      },
      "position" : {
        "x" : 484.35567328645254,
        "y" : -459.9649233279164
      },
      "selected" : false
    }, {
      "data" : {
        "id" : "293",
        "EnrichmentMap_GS_DESCR" : "GO:0048146~positive regulation of fibroblast proliferation",
        "EnrichmentMap_GS_Type" : "ENR",
        "shared_name" : "GO:0048146~POSITIVE REGULATION OF FIBROBLAST PROLIFERATION",
        "SUID" : 293,
        "__mclCluster" : 3,
        "selected" : false,
        "EnrichmentMap_pvalue_fca_mir_182_5p_" : 0.023037158617626105,
        "EnrichmentMap_Name" : "GO:0048146~POSITIVE REGULATION OF FIBROBLAST PROLIFERATION",
        "EnrichmentMap_Colouring_fca_mir_182_5p_" : 0.9769628413823739,
        "EnrichmentMap_NES_fca_mir_182_5p_" : 1.0,
        "EnrichmentMap_gs_size" : 4,
        "EnrichmentMap_fdr_qvalue_fca_mir_182_5p_" : 1.0,
        "EnrichmentMap_Genes" : [ "IGF1", "PDGFB", "CDK6", "FN1" ],
        "name" : "GO:0048146~POSITIVE REGULATION OF FIBROBLAST PROLIFERATION",
        "EnrichmentMap_david_category" : "GOTERM_BP_DIRECT"
      },
      "position" : {
        "x" : -566.4943073402187,
        "y" : -770.4805742153162
      },
      "selected" : false
    }, {
      "data" : {
        "id" : "291",
        "EnrichmentMap_GS_DESCR" : "fca05414:Dilated cardiomyopathy",
        "EnrichmentMap_GS_Type" : "ENR",
        "shared_name" : "FCA05414:DILATED CARDIOMYOPATHY",
        "SUID" : 291,
        "__mclCluster" : 3,
        "selected" : false,
        "EnrichmentMap_pvalue_fca_mir_182_5p_" : 0.027005467953852016,
        "EnrichmentMap_Name" : "FCA05414:DILATED CARDIOMYOPATHY",
        "EnrichmentMap_Colouring_fca_mir_182_5p_" : 0.9729945320461479,
        "EnrichmentMap_NES_fca_mir_182_5p_" : 1.0,
        "EnrichmentMap_gs_size" : 5,
        "EnrichmentMap_fdr_qvalue_fca_mir_182_5p_" : 0.4620935627659123,
        "EnrichmentMap_Genes" : [ "IGF1", "DAG1", "ITGA1", "ITGAV", "ITGB8" ],
        "name" : "FCA05414:DILATED CARDIOMYOPATHY",
        "EnrichmentMap_david_category" : "KEGG_PATHWAY"
      },
      "position" : {
        "x" : -529.5863598503988,
        "y" : -790.2579996016548
      },
      "selected" : false
    }, {
      "data" : {
        "id" : "289",
        "EnrichmentMap_fdr_qvalue_fca_mir_183_5p_" : 0.683204259166432,
        "EnrichmentMap_GS_DESCR" : "IPR013083:Zinc finger, RING/FYVE/PHD-type",
        "EnrichmentMap_GS_Type" : "ENR",
        "shared_name" : "IPR013083:ZINC FINGER, RING/FYVE/PHD-TYPE",
        "SUID" : 289,
        "__mclCluster" : 1,
        "selected" : false,
        "EnrichmentMap_pvalue_fca_mir_182_5p_" : 0.012540622370777535,
        "EnrichmentMap_Name" : "IPR013083:ZINC FINGER, RING/FYVE/PHD-TYPE",
        "EnrichmentMap_pvalue_fca_mir_183_5p_" : 0.016216471700112596,
        "EnrichmentMap_Colouring_fca_mir_182_5p_" : 0.9874593776292224,
        "EnrichmentMap_NES_fca_mir_182_5p_" : 1.0,
        "EnrichmentMap_Colouring_fca_mir_183_5p_" : 0.9837835282998874,
        "EnrichmentMap_gs_size" : 14,
        "EnrichmentMap_fdr_qvalue_fca_mir_182_5p_" : 0.5982846936091007,
        "EnrichmentMap_Genes" : [ "KMT2D", "ASH1L", "WHSC1L1", "MTMR4", "RC3H2", "MDM4", "TRIM32", "RNF24", "KAT6A", "SCAF11", "ZFYVE26", "ATRX", "WDFY2", "TRIM52" ],
        "name" : "IPR013083:ZINC FINGER, RING/FYVE/PHD-TYPE",
        "EnrichmentMap_NES_fca_mir_183_5p_" : 1.0,
        "EnrichmentMap_david_category" : "INTERPRO"
      },
      "position" : {
        "x" : 427.2029777863295,
        "y" : -459.11761882803853
      },
      "selected" : false
    }, {
      "data" : {
        "id" : "287",
        "EnrichmentMap_GS_DESCR" : "GO:0005509~calcium ion binding",
        "EnrichmentMap_GS_Type" : "ENR",
        "shared_name" : "GO:0005509~CALCIUM ION BINDING",
        "SUID" : 287,
        "__mclCluster" : 4,
        "selected" : false,
        "EnrichmentMap_pvalue_fca_mir_182_5p_" : 0.005262661670312889,
        "EnrichmentMap_Name" : "GO:0005509~CALCIUM ION BINDING",
        "EnrichmentMap_Colouring_fca_mir_182_5p_" : 0.9947373383296871,
        "EnrichmentMap_NES_fca_mir_182_5p_" : 1.0,
        "EnrichmentMap_gs_size" : 17,
        "EnrichmentMap_fdr_qvalue_fca_mir_182_5p_" : 1.0,
        "EnrichmentMap_Genes" : [ "CDH5", "HEG1", "DAG1", "PKD2", "PCDH12", "CDH11", "TBC1D9", "ITPR2", "PCDH18", "FAT1", "AIF1L", "DLL4", "VCAN", "ENPP2", "MAN1A1", "ADGRL4", "FBN1" ],
        "name" : "GO:0005509~CALCIUM ION BINDING",
        "EnrichmentMap_david_category" : "GOTERM_MF_DIRECT"
      },
      "position" : {
        "x" : -618.180855859815,
        "y" : -489.6008844627771
      },
      "selected" : false
    }, {
      "data" : {
        "id" : "285",
        "EnrichmentMap_fdr_qvalue_fca_mir_183_5p_" : 0.6310518152006104,
        "EnrichmentMap_GS_DESCR" : "SM00249:PHD",
        "EnrichmentMap_GS_Type" : "ENR",
        "shared_name" : "SM00249:PHD",
        "SUID" : 285,
        "__mclCluster" : 1,
        "selected" : false,
        "EnrichmentMap_Name" : "SM00249:PHD",
        "EnrichmentMap_pvalue_fca_mir_183_5p_" : 0.013992711979013141,
        "EnrichmentMap_Colouring_fca_mir_183_5p_" : 0.9860072880209868,
        "EnrichmentMap_gs_size" : 4,
        "EnrichmentMap_Genes" : [ "KMT2D", "ASH1L", "WHSC1L1", "TCF20" ],
        "name" : "SM00249:PHD",
        "EnrichmentMap_NES_fca_mir_183_5p_" : 1.0,
        "EnrichmentMap_david_category" : "SMART"
      },
      "position" : {
        "x" : 564.0314037785674,
        "y" : -533.8308698603128
      },
      "selected" : false
    }, {
      "data" : {
        "id" : "283",
        "EnrichmentMap_GS_DESCR" : "GO:0043565~sequence-specific DNA binding",
        "EnrichmentMap_GS_Type" : "ENR",
        "EnrichmentMap_fdr_qvalue_fca_mir_182_5p_D5_" : 0.030462850235537103,
        "shared_name" : "GO:0043565~SEQUENCE-SPECIFIC DNA BINDING",
        "SUID" : 283,
        "__mclCluster" : 6,
        "selected" : false,
        "EnrichmentMap_Name" : "GO:0043565~SEQUENCE-SPECIFIC DNA BINDING",
        "EnrichmentMap_Colouring_fca_mir_182_5p_D5_" : 0.9988717462875727,
        "EnrichmentMap_gs_size" : 4,
        "EnrichmentMap_Genes" : [ "ELK4", "ETS1", "ZFHX3", "EPAS1" ],
        "name" : "GO:0043565~SEQUENCE-SPECIFIC DNA BINDING",
        "EnrichmentMap_NES_fca_mir_182_5p_D5_" : 1.0,
        "EnrichmentMap_pvalue_fca_mir_182_5p_D5_" : 0.0011282537124273002,
        "EnrichmentMap_david_category" : "GOTERM_MF_DIRECT"
      },
      "position" : {
        "x" : 401.3462978633619,
        "y" : -979.8955402830758
      },
      "selected" : false
    }, {
      "data" : {
        "id" : "281",
        "EnrichmentMap_GS_DESCR" : "IPR008901:Ceramidase",
        "EnrichmentMap_GS_Type" : "ENR",
        "shared_name" : "IPR008901:CERAMIDASE",
        "SUID" : 281,
        "__mclCluster" : 11,
        "selected" : false,
        "EnrichmentMap_pvalue_fca_mir_182_5p_" : 0.04609399550246586,
        "EnrichmentMap_Name" : "IPR008901:CERAMIDASE",
        "EnrichmentMap_Colouring_fca_mir_182_5p_" : 0.9539060044975342,
        "EnrichmentMap_NES_fca_mir_182_5p_" : 1.0,
        "EnrichmentMap_gs_size" : 2,
        "EnrichmentMap_fdr_qvalue_fca_mir_182_5p_" : 1.0,
        "EnrichmentMap_Genes" : [ "ACER2", "ACER3" ],
        "name" : "IPR008901:CERAMIDASE",
        "EnrichmentMap_david_category" : "INTERPRO"
      },
      "position" : {
        "x" : 239.15084981035983,
        "y" : -389.1542681554561
      },
      "selected" : false
    }, {
      "data" : {
        "id" : "279",
        "EnrichmentMap_GS_DESCR" : "GO:0007507~heart development",
        "EnrichmentMap_GS_Type" : "ENR",
        "shared_name" : "GO:0007507~HEART DEVELOPMENT",
        "SUID" : 279,
        "selected" : false,
        "EnrichmentMap_pvalue_fca_mir_182_5p_" : 0.006218591126603094,
        "EnrichmentMap_Name" : "GO:0007507~HEART DEVELOPMENT",
        "EnrichmentMap_Colouring_fca_mir_182_5p_" : 0.9937814088733969,
        "EnrichmentMap_NES_fca_mir_182_5p_" : 1.0,
        "EnrichmentMap_gs_size" : 7,
        "EnrichmentMap_fdr_qvalue_fca_mir_182_5p_" : 1.0,
        "EnrichmentMap_Genes" : [ "ACVR2B", "PDGFB", "FBN1", "ADAM19", "SH3PXD2B", "FREM2", "ATM" ],
        "name" : "GO:0007507~HEART DEVELOPMENT",
        "EnrichmentMap_david_category" : "GOTERM_BP_DIRECT"
      },
      "position" : {
        "x" : 295.28682753172774,
        "y" : -332.99322138203485
      },
      "selected" : false
    }, {
      "data" : {
        "id" : "277",
        "EnrichmentMap_fdr_qvalue_fca_mir_183_5p_" : 0.5963675411271667,
        "EnrichmentMap_GS_DESCR" : "GO:0005768~endosome",
        "EnrichmentMap_GS_Type" : "ENR",
        "shared_name" : "GO:0005768~ENDOSOME",
        "SUID" : 277,
        "__mclCluster" : 9,
        "selected" : false,
        "EnrichmentMap_Name" : "GO:0005768~ENDOSOME",
        "EnrichmentMap_pvalue_fca_mir_183_5p_" : 0.02906201599515166,
        "EnrichmentMap_Colouring_fca_mir_183_5p_" : 0.9709379840048483,
        "EnrichmentMap_gs_size" : 4,
        "EnrichmentMap_Genes" : [ "NTRK2", "BIRC6", "DGKH", "ARRDC4" ],
        "name" : "GO:0005768~ENDOSOME",
        "EnrichmentMap_NES_fca_mir_183_5p_" : 1.0,
        "EnrichmentMap_david_category" : "GOTERM_CC_DIRECT"
      },
      "position" : {
        "x" : 173.321447780129,
        "y" : -619.077168272021
      },
      "selected" : false
    }, {
      "data" : {
        "id" : "275",
        "EnrichmentMap_GS_DESCR" : "GO:0018107~peptidyl-threonine phosphorylation",
        "EnrichmentMap_GS_Type" : "ENR",
        "shared_name" : "GO:0018107~PEPTIDYL-THREONINE PHOSPHORYLATION",
        "SUID" : 275,
        "__mclCluster" : 2,
        "selected" : false,
        "EnrichmentMap_pvalue_fca_mir_182_5p_" : 0.011669943539880018,
        "EnrichmentMap_Name" : "GO:0018107~PEPTIDYL-THREONINE PHOSPHORYLATION",
        "EnrichmentMap_Colouring_fca_mir_182_5p_" : 0.98833005646012,
        "EnrichmentMap_NES_fca_mir_182_5p_" : 1.0,
        "EnrichmentMap_gs_size" : 4,
        "EnrichmentMap_fdr_qvalue_fca_mir_182_5p_" : 1.0,
        "EnrichmentMap_Genes" : [ "ACVR1", "ACVR1B", "HIPK3", "HIPK2" ],
        "name" : "GO:0018107~PEPTIDYL-THREONINE PHOSPHORYLATION",
        "EnrichmentMap_david_category" : "GOTERM_BP_DIRECT"
      },
      "position" : {
        "x" : -112.34693221231834,
        "y" : -1001.2785327082635
      },
      "selected" : false
    }, {
      "data" : {
        "id" : "273",
        "EnrichmentMap_GS_DESCR" : "fca04151:PI3K-Akt signaling pathway",
        "EnrichmentMap_GS_Type" : "ENR",
        "shared_name" : "FCA04151:PI3K-AKT SIGNALING PATHWAY",
        "SUID" : 273,
        "__mclCluster" : 3,
        "selected" : false,
        "EnrichmentMap_pvalue_fca_mir_182_5p_" : 0.008316452891533,
        "EnrichmentMap_Name" : "FCA04151:PI3K-AKT SIGNALING PATHWAY",
        "EnrichmentMap_Colouring_fca_mir_182_5p_" : 0.991683547108467,
        "EnrichmentMap_NES_fca_mir_182_5p_" : 1.0,
        "EnrichmentMap_gs_size" : 12,
        "EnrichmentMap_fdr_qvalue_fca_mir_182_5p_" : 0.3201834363240205,
        "EnrichmentMap_Genes" : [ "IGF1", "PDGFB", "PRLR", "PIK3R1", "IL7R", "ANGPT1", "CDK6", "COL11A1", "FN1", "ITGA1", "ITGAV", "ITGB8" ],
        "name" : "FCA04151:PI3K-AKT SIGNALING PATHWAY",
        "EnrichmentMap_david_category" : "KEGG_PATHWAY"
      },
      "position" : {
        "x" : -601.092912322149,
        "y" : -807.8979277941619
      },
      "selected" : false
    }, {
      "data" : {
        "id" : "271",
        "EnrichmentMap_GS_DESCR" : "IPR001881:EGF-like calcium-binding",
        "EnrichmentMap_GS_Type" : "ENR",
        "shared_name" : "IPR001881:EGF-LIKE CALCIUM-BINDING",
        "SUID" : 271,
        "__mclCluster" : 4,
        "selected" : false,
        "EnrichmentMap_pvalue_fca_mir_182_5p_" : 0.02611812091726763,
        "EnrichmentMap_Name" : "IPR001881:EGF-LIKE CALCIUM-BINDING",
        "EnrichmentMap_Colouring_fca_mir_182_5p_" : 0.9738818790827324,
        "EnrichmentMap_NES_fca_mir_182_5p_" : 1.0,
        "EnrichmentMap_gs_size" : 6,
        "EnrichmentMap_fdr_qvalue_fca_mir_182_5p_" : 0.9154584222333659,
        "EnrichmentMap_Genes" : [ "DLL4", "VCAN", "ADGRL4", "HEG1", "FBN1", "FAT1" ],
        "name" : "IPR001881:EGF-LIKE CALCIUM-BINDING",
        "EnrichmentMap_david_category" : "INTERPRO"
      },
      "position" : {
        "x" : -524.4231820913192,
        "y" : -495.12834802634814
      },
      "selected" : false
    }, {
      "data" : {
        "id" : "269",
        "EnrichmentMap_GS_DESCR" : "GO:2001237~negative regulation of extrinsic apoptotic signaling pathway",
        "EnrichmentMap_GS_Type" : "ENR",
        "shared_name" : "GO:2001237~NEGATIVE REGULATION OF EXTRINSIC APOPTOTIC SIGNALING PATHWAY",
        "SUID" : 269,
        "__mclCluster" : 3,
        "selected" : false,
        "EnrichmentMap_pvalue_fca_mir_182_5p_" : 0.011669943539880018,
        "EnrichmentMap_Name" : "GO:2001237~NEGATIVE REGULATION OF EXTRINSIC APOPTOTIC SIGNALING PATHWAY",
        "EnrichmentMap_Colouring_fca_mir_182_5p_" : 0.98833005646012,
        "EnrichmentMap_NES_fca_mir_182_5p_" : 1.0,
        "EnrichmentMap_gs_size" : 4,
        "EnrichmentMap_fdr_qvalue_fca_mir_182_5p_" : 1.0,
        "EnrichmentMap_Genes" : [ "ACVR1", "BIRC6", "IGF1", "ITGAV" ],
        "name" : "GO:2001237~NEGATIVE REGULATION OF EXTRINSIC APOPTOTIC SIGNALING PATHWAY",
        "EnrichmentMap_david_category" : "GOTERM_BP_DIRECT"
      },
      "position" : {
        "x" : -449.50371342924416,
        "y" : -795.6401598230739
      },
      "selected" : false
    }, {
      "data" : {
        "id" : "267",
        "EnrichmentMap_GS_DESCR" : "GO:0001701~in utero embryonic development",
        "EnrichmentMap_GS_Type" : "ENR",
        "shared_name" : "GO:0001701~IN UTERO EMBRYONIC DEVELOPMENT",
        "SUID" : 267,
        "__mclCluster" : 2,
        "selected" : false,
        "EnrichmentMap_pvalue_fca_mir_182_5p_" : 0.004138164076532346,
        "EnrichmentMap_Name" : "GO:0001701~IN UTERO EMBRYONIC DEVELOPMENT",
        "EnrichmentMap_Colouring_fca_mir_182_5p_" : 0.9958618359234677,
        "EnrichmentMap_NES_fca_mir_182_5p_" : 1.0,
        "EnrichmentMap_gs_size" : 9,
        "EnrichmentMap_fdr_qvalue_fca_mir_182_5p_" : 1.0,
        "EnrichmentMap_Genes" : [ "ACVR1", "ACVR1B", "HEG1", "COL4A3BP", "ANGPT1", "FLVCR1", "ADAM10", "SMAD4", "PTCH1" ],
        "name" : "GO:0001701~IN UTERO EMBRYONIC DEVELOPMENT",
        "EnrichmentMap_david_category" : "GOTERM_BP_DIRECT"
      },
      "position" : {
        "x" : 27.424325264112596,
        "y" : -1032.9141614464784
      },
      "selected" : false
    }, {
      "data" : {
        "id" : "265",
        "EnrichmentMap_GS_DESCR" : "GO:0004702~receptor signaling protein serine/threonine kinase activity",
        "EnrichmentMap_GS_Type" : "ENR",
        "shared_name" : "GO:0004702~RECEPTOR SIGNALING PROTEIN SERINE/THREONINE KINASE ACTIVITY",
        "SUID" : 265,
        "__mclCluster" : 2,
        "selected" : false,
        "EnrichmentMap_pvalue_fca_mir_182_5p_" : 0.04908264377715895,
        "EnrichmentMap_Name" : "GO:0004702~RECEPTOR SIGNALING PROTEIN SERINE/THREONINE KINASE ACTIVITY",
        "EnrichmentMap_Colouring_fca_mir_182_5p_" : 0.950917356222841,
        "EnrichmentMap_NES_fca_mir_182_5p_" : 1.0,
        "EnrichmentMap_gs_size" : 4,
        "EnrichmentMap_fdr_qvalue_fca_mir_182_5p_" : 1.0,
        "EnrichmentMap_Genes" : [ "ACVR2B", "ACVR1", "ACVR1B", "MAP3K2" ],
        "name" : "GO:0004702~RECEPTOR SIGNALING PROTEIN SERINE/THREONINE KINASE ACTIVITY",
        "EnrichmentMap_david_category" : "GOTERM_MF_DIRECT"
      },
      "position" : {
        "x" : -56.1093718490352,
        "y" : -1012.3226750696053
      },
      "selected" : false
    }, {
      "data" : {
        "id" : "263",
        "EnrichmentMap_GS_DESCR" : "GO:0030217~T cell differentiation",
        "EnrichmentMap_GS_Type" : "ENR",
        "shared_name" : "GO:0030217~T CELL DIFFERENTIATION",
        "SUID" : 263,
        "__mclCluster" : 2,
        "selected" : false,
        "EnrichmentMap_pvalue_fca_mir_182_5p_" : 0.04488920014553984,
        "EnrichmentMap_Name" : "GO:0030217~T CELL DIFFERENTIATION",
        "EnrichmentMap_Colouring_fca_mir_182_5p_" : 0.9551107998544601,
        "EnrichmentMap_NES_fca_mir_182_5p_" : 1.0,
        "EnrichmentMap_gs_size" : 3,
        "EnrichmentMap_fdr_qvalue_fca_mir_182_5p_" : 1.0,
        "EnrichmentMap_Genes" : [ "DLL4", "IL7R", "LEPR" ],
        "name" : "GO:0030217~T CELL DIFFERENTIATION",
        "EnrichmentMap_david_category" : "GOTERM_BP_DIRECT"
      },
      "position" : {
        "x" : -180.34362115811516,
        "y" : -963.9737186787015
      },
      "selected" : false
    }, {
      "data" : {
        "id" : "261",
        "EnrichmentMap_GS_DESCR" : "IPR013783:Immunoglobulin-like fold",
        "EnrichmentMap_GS_Type" : "ENR",
        "shared_name" : "IPR013783:IMMUNOGLOBULIN-LIKE FOLD",
        "SUID" : 261,
        "__mclCluster" : 2,
        "selected" : false,
        "EnrichmentMap_pvalue_fca_mir_182_5p_" : 0.01522054993526088,
        "EnrichmentMap_Name" : "IPR013783:IMMUNOGLOBULIN-LIKE FOLD",
        "EnrichmentMap_Colouring_fca_mir_182_5p_" : 0.9847794500647391,
        "EnrichmentMap_NES_fca_mir_182_5p_" : 1.0,
        "EnrichmentMap_gs_size" : 16,
        "EnrichmentMap_fdr_qvalue_fca_mir_182_5p_" : 0.5982846936091007,
        "EnrichmentMap_Genes" : [ "EBF1", "REL", "DAG1", "CD300LG", "VCAN", "PRLR", "NECTIN1", "NCAM2", "TRIO", "IL7R", "FN1", "IL1RAP", "PRTG", "ADGRF5", "LEPR", "IL13RA1" ],
        "name" : "IPR013783:IMMUNOGLOBULIN-LIKE FOLD",
        "EnrichmentMap_david_category" : "INTERPRO"
      },
      "position" : {
        "x" : -220.92722439952897,
        "y" : -1003.5515581531905
      },
      "selected" : false
    }, {
      "data" : {
        "id" : "259",
        "EnrichmentMap_GS_DESCR" : "GO:0046872~metal ion binding",
        "EnrichmentMap_GS_Type" : "ENR",
        "shared_name" : "GO:0046872~METAL ION BINDING",
        "SUID" : 259,
        "__mclCluster" : 2,
        "selected" : false,
        "EnrichmentMap_pvalue_fca_mir_182_5p_" : 0.014475051347066998,
        "EnrichmentMap_Name" : "GO:0046872~METAL ION BINDING",
        "EnrichmentMap_Colouring_fca_mir_182_5p_" : 0.985524948652933,
        "EnrichmentMap_NES_fca_mir_182_5p_" : 1.0,
        "EnrichmentMap_gs_size" : 20,
        "EnrichmentMap_fdr_qvalue_fca_mir_182_5p_" : 1.0,
        "EnrichmentMap_Genes" : [ "EBF1", "ACVR1", "PPM1L", "MTMR4", "SP1", "MBNL2", "ZNF395", "ZNF260", "ACVR2B", "ZFYVE26", "ENPP2", "ZNF518B", "ZBTB39", "BNC2", "PDE2A", "ZBTB20", "MECOM", "ZKSCAN8", "WDFY2", "PDE7B" ],
        "name" : "GO:0046872~METAL ION BINDING",
        "EnrichmentMap_david_category" : "GOTERM_MF_DIRECT"
      },
      "position" : {
        "x" : -159.68159513799966,
        "y" : -1048.2809472395988
      },
      "selected" : false
    }, {
      "data" : {
        "id" : "257",
        "EnrichmentMap_GS_DESCR" : "Cell adhesion",
        "EnrichmentMap_GS_Type" : "ENR",
        "shared_name" : "CELL ADHESION",
        "SUID" : 257,
        "__mclCluster" : 4,
        "selected" : false,
        "EnrichmentMap_pvalue_fca_mir_182_5p_" : 6.251865918638924E-4,
        "EnrichmentMap_Name" : "CELL ADHESION",
        "EnrichmentMap_Colouring_fca_mir_182_5p_" : 0.999374813408136,
        "EnrichmentMap_NES_fca_mir_182_5p_" : 1.0,
        "EnrichmentMap_gs_size" : 7,
        "EnrichmentMap_fdr_qvalue_fca_mir_182_5p_" : 0.05689197985961421,
        "EnrichmentMap_Genes" : [ "CDH5", "PCDH12", "ITGA1", "CDH11", "ITGAV", "ITGB8", "PCDH18" ],
        "name" : "CELL ADHESION",
        "EnrichmentMap_david_category" : "UP_KEYWORDS"
      },
      "position" : {
        "x" : -722.7032710789782,
        "y" : -454.96134480338753
      },
      "selected" : false
    }, {
      "data" : {
        "id" : "255",
        "EnrichmentMap_GS_DESCR" : "fca05410:Hypertrophic cardiomyopathy (HCM)",
        "EnrichmentMap_GS_Type" : "ENR",
        "shared_name" : "FCA05410:HYPERTROPHIC CARDIOMYOPATHY (HCM)",
        "SUID" : 255,
        "__mclCluster" : 3,
        "selected" : false,
        "EnrichmentMap_pvalue_fca_mir_182_5p_" : 0.022913181629738964,
        "EnrichmentMap_Name" : "FCA05410:HYPERTROPHIC CARDIOMYOPATHY (HCM)",
        "EnrichmentMap_Colouring_fca_mir_182_5p_" : 0.977086818370261,
        "EnrichmentMap_NES_fca_mir_182_5p_" : 1.0,
        "EnrichmentMap_gs_size" : 5,
        "EnrichmentMap_fdr_qvalue_fca_mir_182_5p_" : 0.4620935627659123,
        "EnrichmentMap_Genes" : [ "IGF1", "DAG1", "ITGA1", "ITGAV", "ITGB8" ],
        "name" : "FCA05410:HYPERTROPHIC CARDIOMYOPATHY (HCM)",
        "EnrichmentMap_david_category" : "KEGG_PATHWAY"
      },
      "position" : {
        "x" : -486.33472173246116,
        "y" : -778.7453172767541
      },
      "selected" : false
    }, {
      "data" : {
        "id" : "253",
        "EnrichmentMap_GS_DESCR" : "IPR002126:Cadherin",
        "EnrichmentMap_GS_Type" : "ENR",
        "shared_name" : "IPR002126:CADHERIN",
        "SUID" : 253,
        "__mclCluster" : 4,
        "selected" : false,
        "EnrichmentMap_pvalue_fca_mir_182_5p_" : 0.013460898224789911,
        "EnrichmentMap_Name" : "IPR002126:CADHERIN",
        "EnrichmentMap_Colouring_fca_mir_182_5p_" : 0.9865391017752101,
        "EnrichmentMap_NES_fca_mir_182_5p_" : 1.0,
        "EnrichmentMap_gs_size" : 5,
        "EnrichmentMap_fdr_qvalue_fca_mir_182_5p_" : 0.5982846936091007,
        "EnrichmentMap_Genes" : [ "CDH5", "PCDH12", "CDH11", "FAT1", "PCDH18" ],
        "name" : "IPR002126:CADHERIN",
        "EnrichmentMap_david_category" : "INTERPRO"
      },
      "position" : {
        "x" : -710.77758441864,
        "y" : -406.6273383574664
      },
      "selected" : false
    }, {
      "data" : {
        "id" : "251",
        "EnrichmentMap_GS_DESCR" : "GO:0030335~positive regulation of cell migration",
        "EnrichmentMap_GS_Type" : "ENR",
        "shared_name" : "GO:0030335~POSITIVE REGULATION OF CELL MIGRATION",
        "SUID" : 251,
        "__mclCluster" : 3,
        "selected" : false,
        "EnrichmentMap_pvalue_fca_mir_182_5p_" : 0.012223223111591172,
        "EnrichmentMap_Name" : "GO:0030335~POSITIVE REGULATION OF CELL MIGRATION",
        "EnrichmentMap_Colouring_fca_mir_182_5p_" : 0.9877767768884088,
        "EnrichmentMap_NES_fca_mir_182_5p_" : 1.0,
        "EnrichmentMap_gs_size" : 7,
        "EnrichmentMap_fdr_qvalue_fca_mir_182_5p_" : 1.0,
        "EnrichmentMap_Genes" : [ "ACVR1", "PDGFB", "PIK3R1", "FER", "ITGAV", "TRIM32", "SEMA5A" ],
        "name" : "GO:0030335~POSITIVE REGULATION OF CELL MIGRATION",
        "EnrichmentMap_david_category" : "GOTERM_BP_DIRECT"
      },
      "position" : {
        "x" : -457.9370255688658,
        "y" : -825.7739581624305
      },
      "selected" : false
    }, {
      "data" : {
        "id" : "249",
        "EnrichmentMap_GS_DESCR" : "fca04350:TGF-beta signaling pathway",
        "EnrichmentMap_GS_Type" : "ENR",
        "shared_name" : "FCA04350:TGF-BETA SIGNALING PATHWAY",
        "SUID" : 249,
        "__mclCluster" : 2,
        "selected" : false,
        "EnrichmentMap_pvalue_fca_mir_182_5p_" : 0.024908261834826164,
        "EnrichmentMap_Name" : "FCA04350:TGF-BETA SIGNALING PATHWAY",
        "EnrichmentMap_Colouring_fca_mir_182_5p_" : 0.9750917381651738,
        "EnrichmentMap_NES_fca_mir_182_5p_" : 1.0,
        "EnrichmentMap_gs_size" : 5,
        "EnrichmentMap_fdr_qvalue_fca_mir_182_5p_" : 0.4620935627659123,
        "EnrichmentMap_Genes" : [ "ACVR2B", "ACVR1", "ACVR1B", "SP1", "SMAD4" ],
        "name" : "FCA04350:TGF-BETA SIGNALING PATHWAY",
        "EnrichmentMap_david_category" : "KEGG_PATHWAY"
      },
      "position" : {
        "x" : -92.85254839784312,
        "y" : -1034.5465885305043
      },
      "selected" : false
    }, {
      "data" : {
        "id" : "247",
        "EnrichmentMap_fdr_qvalue_fca_mir_183_5p_" : 1.0,
        "EnrichmentMap_GS_DESCR" : "GO:0070102~interleukin-6-mediated signaling pathway",
        "EnrichmentMap_GS_Type" : "ENR",
        "shared_name" : "GO:0070102~INTERLEUKIN-6-MEDIATED SIGNALING PATHWAY",
        "SUID" : 247,
        "__mclCluster" : 5,
        "selected" : false,
        "EnrichmentMap_Name" : "GO:0070102~INTERLEUKIN-6-MEDIATED SIGNALING PATHWAY",
        "EnrichmentMap_pvalue_fca_mir_183_5p_" : 0.03947729181820859,
        "EnrichmentMap_Colouring_fca_mir_183_5p_" : 0.9605227081817914,
        "EnrichmentMap_gs_size" : 2,
        "EnrichmentMap_Genes" : [ "FER", "SMAD4" ],
        "name" : "GO:0070102~INTERLEUKIN-6-MEDIATED SIGNALING PATHWAY",
        "EnrichmentMap_NES_fca_mir_183_5p_" : 1.0,
        "EnrichmentMap_david_category" : "GOTERM_BP_DIRECT"
      },
      "position" : {
        "x" : -118.73524236781479,
        "y" : -642.6836273801607
      },
      "selected" : false
    }, {
      "data" : {
        "id" : "245",
        "EnrichmentMap_GS_DESCR" : "fca04115:p53 signaling pathway",
        "EnrichmentMap_GS_Type" : "ENR",
        "shared_name" : "FCA04115:P53 SIGNALING PATHWAY",
        "EnrichmentMap_Colouring_fca_mir_200a_3p_" : 0.9805127575310308,
        "EnrichmentMap_fdr_qvalue_fca_mir_200a_3p_" : 0.6820534864139205,
        "SUID" : 245,
        "__mclCluster" : 10,
        "selected" : true,
        "EnrichmentMap_pvalue_fca_mir_182_5p_" : 0.013710402562717302,
        "EnrichmentMap_Name" : "FCA04115:P53 SIGNALING PATHWAY",
        "EnrichmentMap_pvalue_fca_mir_200a_3p_" : 0.019487242468969157,
        "EnrichmentMap_NES_fca_mir_200a_3p_" : 1.0,
        "EnrichmentMap_Colouring_fca_mir_182_5p_" : 0.9862895974372827,
        "EnrichmentMap_NES_fca_mir_182_5p_" : 1.0,
        "EnrichmentMap_gs_size" : 6,
        "EnrichmentMap_fdr_qvalue_fca_mir_182_5p_" : 0.4222803989316929,
        "EnrichmentMap_Genes" : [ "IGF1", "SERPINE1", "CDK6", "PERP", "MDM4", "ATM" ],
        "name" : "FCA04115:P53 SIGNALING PATHWAY",
        "EnrichmentMap_david_category" : "KEGG_PATHWAY"
      },
      "position" : {
        "x" : -326.8144690805401,
        "y" : -881.4859627269753
      },
      "selected" : true
    }, {
      "data" : {
        "id" : "243",
        "EnrichmentMap_GS_DESCR" : "GO:0001892~embryonic placenta development",
        "EnrichmentMap_GS_Type" : "ENR",
        "shared_name" : "GO:0001892~EMBRYONIC PLACENTA DEVELOPMENT",
        "SUID" : 243,
        "__mclCluster" : 7,
        "selected" : false,
        "EnrichmentMap_pvalue_fca_mir_182_5p_" : 0.02297804855722366,
        "EnrichmentMap_Name" : "GO:0001892~EMBRYONIC PLACENTA DEVELOPMENT",
        "EnrichmentMap_Colouring_fca_mir_182_5p_" : 0.9770219514427764,
        "EnrichmentMap_NES_fca_mir_182_5p_" : 1.0,
        "EnrichmentMap_gs_size" : 3,
        "EnrichmentMap_fdr_qvalue_fca_mir_182_5p_" : 1.0,
        "EnrichmentMap_Genes" : [ "PDGFB", "PKD2", "EPAS1" ],
        "name" : "GO:0001892~EMBRYONIC PLACENTA DEVELOPMENT",
        "EnrichmentMap_david_category" : "GOTERM_BP_DIRECT"
      },
      "position" : {
        "x" : -99.36731064607706,
        "y" : -495.3365661872966
      },
      "selected" : false
    }, {
      "data" : {
        "id" : "241",
        "EnrichmentMap_GS_DESCR" : "EGF-like domain",
        "EnrichmentMap_GS_Type" : "ENR",
        "shared_name" : "EGF-LIKE DOMAIN",
        "SUID" : 241,
        "__mclCluster" : 4,
        "selected" : false,
        "EnrichmentMap_pvalue_fca_mir_182_5p_" : 0.007809533126798554,
        "EnrichmentMap_Name" : "EGF-LIKE DOMAIN",
        "EnrichmentMap_Colouring_fca_mir_182_5p_" : 0.9921904668732014,
        "EnrichmentMap_NES_fca_mir_182_5p_" : 1.0,
        "EnrichmentMap_gs_size" : 7,
        "EnrichmentMap_fdr_qvalue_fca_mir_182_5p_" : 0.3553337572693342,
        "EnrichmentMap_Genes" : [ "DLL4", "VCAN", "ADGRL4", "LRP6", "HEG1", "FBN1", "FAT1" ],
        "name" : "EGF-LIKE DOMAIN",
        "EnrichmentMap_david_category" : "UP_KEYWORDS"
      },
      "position" : {
        "x" : -456.68388486645966,
        "y" : -505.6059328071847
      },
      "selected" : false
    }, {
      "data" : {
        "id" : "239",
        "EnrichmentMap_fdr_qvalue_fca_mir_183_5p_" : 0.5963675411271667,
        "EnrichmentMap_GS_DESCR" : "GO:0071556~integral component of lumenal side of endoplasmic reticulum membrane",
        "EnrichmentMap_GS_Type" : "ENR",
        "shared_name" : "GO:0071556~INTEGRAL COMPONENT OF LUMENAL SIDE OF ENDOPLASMIC RETICULUM MEMBRANE",
        "SUID" : 239,
        "__mclCluster" : 7,
        "selected" : false,
        "EnrichmentMap_pvalue_fca_mir_182_5p_" : 0.09087795864449724,
        "EnrichmentMap_Name" : "GO:0071556~INTEGRAL COMPONENT OF LUMENAL SIDE OF ENDOPLASMIC RETICULUM MEMBRANE",
        "EnrichmentMap_pvalue_fca_mir_183_5p_" : 0.033131530062620373,
        "EnrichmentMap_Colouring_fca_mir_182_5p_" : 0.9091220413555028,
        "EnrichmentMap_NES_fca_mir_182_5p_" : 1.0,
        "EnrichmentMap_Colouring_fca_mir_183_5p_" : 0.9668684699373796,
        "EnrichmentMap_gs_size" : 2,
        "EnrichmentMap_fdr_qvalue_fca_mir_182_5p_" : 1.0,
        "EnrichmentMap_Genes" : [ "PKD2", "SPPL2A" ],
        "name" : "GO:0071556~INTEGRAL COMPONENT OF LUMENAL SIDE OF ENDOPLASMIC RETICULUM MEMBRANE",
        "EnrichmentMap_NES_fca_mir_183_5p_" : 1.0,
        "EnrichmentMap_david_category" : "GOTERM_CC_DIRECT"
      },
      "position" : {
        "x" : -144.73312732847032,
        "y" : -488.7873397255461
      },
      "selected" : false
    }, {
      "data" : {
        "id" : "237",
        "EnrichmentMap_fdr_qvalue_fca_mir_183_5p_" : 0.8813403542525609,
        "EnrichmentMap_GS_DESCR" : "SM00238:BIR",
        "EnrichmentMap_GS_Type" : "ENR",
        "shared_name" : "SM00238:BIR",
        "SUID" : 237,
        "__mclCluster" : 9,
        "selected" : false,
        "EnrichmentMap_Name" : "SM00238:BIR",
        "EnrichmentMap_pvalue_fca_mir_183_5p_" : 0.04764001914878707,
        "EnrichmentMap_Colouring_fca_mir_183_5p_" : 0.9523599808512129,
        "EnrichmentMap_gs_size" : 2,
        "EnrichmentMap_Genes" : [ "BIRC6", "XIAP" ],
        "name" : "SM00238:BIR",
        "EnrichmentMap_NES_fca_mir_183_5p_" : 1.0,
        "EnrichmentMap_david_category" : "SMART"
      },
      "position" : {
        "x" : 105.98091933762804,
        "y" : -657.0058180184741
      },
      "selected" : false
    }, {
      "data" : {
        "id" : "235",
        "EnrichmentMap_GS_DESCR" : "GO:0030154~cell differentiation",
        "EnrichmentMap_GS_Type" : "ENR",
        "shared_name" : "GO:0030154~CELL DIFFERENTIATION",
        "SUID" : 235,
        "__mclCluster" : 6,
        "selected" : false,
        "EnrichmentMap_pvalue_fca_mir_182_5p_" : 0.045274435053048165,
        "EnrichmentMap_Name" : "GO:0030154~CELL DIFFERENTIATION",
        "EnrichmentMap_Colouring_fca_mir_182_5p_" : 0.9547255649469518,
        "EnrichmentMap_NES_fca_mir_182_5p_" : 1.0,
        "EnrichmentMap_gs_size" : 6,
        "EnrichmentMap_fdr_qvalue_fca_mir_182_5p_" : 1.0,
        "EnrichmentMap_Genes" : [ "ELK4", "ETS1", "YES1", "QKI", "FOXN2", "FER" ],
        "name" : "GO:0030154~CELL DIFFERENTIATION",
        "EnrichmentMap_david_category" : "GOTERM_BP_DIRECT"
      },
      "position" : {
        "x" : 324.3924590728594,
        "y" : -945.5979833216239
      },
      "selected" : false
    }, {
      "data" : {
        "id" : "233",
        "EnrichmentMap_GS_DESCR" : "fca04512:ECM-receptor interaction",
        "EnrichmentMap_GS_Type" : "ENR",
        "shared_name" : "FCA04512:ECM-RECEPTOR INTERACTION",
        "SUID" : 233,
        "__mclCluster" : 3,
        "selected" : false,
        "EnrichmentMap_pvalue_fca_mir_182_5p_" : 0.007441089095139189,
        "EnrichmentMap_Name" : "FCA04512:ECM-RECEPTOR INTERACTION",
        "EnrichmentMap_Colouring_fca_mir_182_5p_" : 0.9925589109048608,
        "EnrichmentMap_NES_fca_mir_182_5p_" : 1.0,
        "EnrichmentMap_gs_size" : 6,
        "EnrichmentMap_fdr_qvalue_fca_mir_182_5p_" : 0.3201834363240205,
        "EnrichmentMap_Genes" : [ "DAG1", "COL11A1", "FN1", "ITGA1", "ITGAV", "ITGB8" ],
        "name" : "FCA04512:ECM-RECEPTOR INTERACTION",
        "EnrichmentMap_david_category" : "KEGG_PATHWAY"
      },
      "position" : {
        "x" : -498.3154869358103,
        "y" : -820.0096377195921
      },
      "selected" : false
    }, {
      "data" : {
        "id" : "231",
        "EnrichmentMap_fdr_qvalue_fca_mir_183_5p_" : 0.49053873019481953,
        "EnrichmentMap_GS_DESCR" : "IPR003616:Post-SET domain",
        "EnrichmentMap_GS_Type" : "ENR",
        "shared_name" : "IPR003616:POST-SET DOMAIN",
        "SUID" : 231,
        "__mclCluster" : 1,
        "selected" : false,
        "EnrichmentMap_Name" : "IPR003616:POST-SET DOMAIN",
        "EnrichmentMap_pvalue_fca_mir_183_5p_" : 0.002292237056985138,
        "EnrichmentMap_Colouring_fca_mir_183_5p_" : 0.9977077629430149,
        "EnrichmentMap_gs_size" : 3,
        "EnrichmentMap_Genes" : [ "KMT2D", "ASH1L", "WHSC1L1" ],
        "name" : "IPR003616:POST-SET DOMAIN",
        "EnrichmentMap_NES_fca_mir_183_5p_" : 1.0,
        "EnrichmentMap_david_category" : "INTERPRO"
      },
      "position" : {
        "x" : 563.8945004963546,
        "y" : -498.74727933616816
      },
      "selected" : false
    }, {
      "data" : {
        "id" : "229",
        "EnrichmentMap_fdr_qvalue_fca_mir_183_5p_" : 0.8450969377396393,
        "EnrichmentMap_GS_DESCR" : "SM00570:AWS",
        "EnrichmentMap_GS_Type" : "ENR",
        "shared_name" : "SM00570:AWS",
        "SUID" : 229,
        "__mclCluster" : 1,
        "selected" : false,
        "EnrichmentMap_pvalue_fca_mir_182_5p_" : 0.09641145682285893,
        "EnrichmentMap_Name" : "SM00570:AWS",
        "EnrichmentMap_pvalue_fca_mir_183_5p_" : 0.03426068666512051,
        "EnrichmentMap_Colouring_fca_mir_182_5p_" : 0.9035885431771411,
        "EnrichmentMap_NES_fca_mir_182_5p_" : 1.0,
        "EnrichmentMap_Colouring_fca_mir_183_5p_" : 0.9657393133348795,
        "EnrichmentMap_gs_size" : 2,
        "EnrichmentMap_fdr_qvalue_fca_mir_182_5p_" : 1.0,
        "EnrichmentMap_Genes" : [ "ASH1L", "WHSC1L1" ],
        "name" : "SM00570:AWS",
        "EnrichmentMap_NES_fca_mir_183_5p_" : 1.0,
        "EnrichmentMap_david_category" : "SMART"
      },
      "position" : {
        "x" : 466.0847165366357,
        "y" : -525.5469707071954
      },
      "selected" : false
    }, {
      "data" : {
        "id" : "227",
        "EnrichmentMap_GS_DESCR" : "fca04514:Cell adhesion molecules (CAMs)",
        "EnrichmentMap_GS_Type" : "ENR",
        "shared_name" : "FCA04514:CELL ADHESION MOLECULES (CAMS)",
        "SUID" : 227,
        "__mclCluster" : 3,
        "selected" : false,
        "EnrichmentMap_pvalue_fca_mir_182_5p_" : 0.04248777917905604,
        "EnrichmentMap_Name" : "FCA04514:CELL ADHESION MOLECULES (CAMS)",
        "EnrichmentMap_Colouring_fca_mir_182_5p_" : 0.957512220820944,
        "EnrichmentMap_NES_fca_mir_182_5p_" : 1.0,
        "EnrichmentMap_gs_size" : 6,
        "EnrichmentMap_fdr_qvalue_fca_mir_182_5p_" : 0.5331312657011053,
        "EnrichmentMap_Genes" : [ "VCAN", "CDH5", "NECTIN1", "NCAM2", "ITGAV", "ITGB8" ],
        "name" : "FCA04514:CELL ADHESION MOLECULES (CAMS)",
        "EnrichmentMap_david_category" : "KEGG_PATHWAY"
      },
      "position" : {
        "x" : -466.0478902570969,
        "y" : -741.6462896762243
      },
      "selected" : false
    }, {
      "data" : {
        "id" : "225",
        "EnrichmentMap_fdr_qvalue_fca_mir_183_5p_" : 1.0,
        "EnrichmentMap_GS_DESCR" : "fca00310:Lysine degradation",
        "EnrichmentMap_GS_Type" : "ENR",
        "shared_name" : "FCA00310:LYSINE DEGRADATION",
        "SUID" : 225,
        "__mclCluster" : 1,
        "selected" : false,
        "EnrichmentMap_pvalue_fca_mir_182_5p_" : 0.03646580326966294,
        "EnrichmentMap_Name" : "FCA00310:LYSINE DEGRADATION",
        "EnrichmentMap_pvalue_fca_mir_183_5p_" : 0.024977754034030394,
        "EnrichmentMap_Colouring_fca_mir_182_5p_" : 0.963534196730337,
        "EnrichmentMap_NES_fca_mir_182_5p_" : 1.0,
        "EnrichmentMap_Colouring_fca_mir_183_5p_" : 0.9750222459659696,
        "EnrichmentMap_gs_size" : 5,
        "EnrichmentMap_fdr_qvalue_fca_mir_182_5p_" : 0.5105212457752812,
        "EnrichmentMap_Genes" : [ "KMT2D", "ASH1L", "WHSC1L1", "KMT2A", "AASS" ],
        "name" : "FCA00310:LYSINE DEGRADATION",
        "EnrichmentMap_NES_fca_mir_183_5p_" : 1.0,
        "EnrichmentMap_david_category" : "KEGG_PATHWAY"
      },
      "position" : {
        "x" : 502.8023605283835,
        "y" : -514.7141517554835
      },
      "selected" : false
    }, {
      "data" : {
        "id" : "223",
        "EnrichmentMap_GS_DESCR" : "fca04510:Focal adhesion",
        "EnrichmentMap_GS_Type" : "ENR",
        "shared_name" : "FCA04510:FOCAL ADHESION",
        "SUID" : 223,
        "__mclCluster" : 3,
        "selected" : false,
        "EnrichmentMap_pvalue_fca_mir_182_5p_" : 0.008053827685012126,
        "EnrichmentMap_Name" : "FCA04510:FOCAL ADHESION",
        "EnrichmentMap_Colouring_fca_mir_182_5p_" : 0.9919461723149878,
        "EnrichmentMap_NES_fca_mir_182_5p_" : 1.0,
        "EnrichmentMap_gs_size" : 9,
        "EnrichmentMap_fdr_qvalue_fca_mir_182_5p_" : 0.3201834363240205,
        "EnrichmentMap_Genes" : [ "IGF1", "PDGFB", "PIK3R1", "COL11A1", "FN1", "ITGA1", "ITGAV", "ARHGAP5", "ITGB8" ],
        "name" : "FCA04510:FOCAL ADHESION",
        "EnrichmentMap_david_category" : "KEGG_PATHWAY"
      },
      "position" : {
        "x" : -546.252075311307,
        "y" : -826.9204388266878
      },
      "selected" : false
    }, {
      "data" : {
        "id" : "221",
        "EnrichmentMap_fdr_qvalue_fca_mir_183_5p_" : 1.0,
        "EnrichmentMap_GS_DESCR" : "GO:0060059~embryonic retina morphogenesis in camera-type eye",
        "EnrichmentMap_GS_Type" : "ENR",
        "shared_name" : "GO:0060059~EMBRYONIC RETINA MORPHOGENESIS IN CAMERA-TYPE EYE",
        "SUID" : 221,
        "__mclCluster" : 5,
        "selected" : false,
        "EnrichmentMap_pvalue_fca_mir_182_5p_" : 0.09799779257843241,
        "EnrichmentMap_Name" : "GO:0060059~EMBRYONIC RETINA MORPHOGENESIS IN CAMERA-TYPE EYE",
        "EnrichmentMap_pvalue_fca_mir_183_5p_" : 0.03393314920322981,
        "EnrichmentMap_Colouring_fca_mir_182_5p_" : 0.9020022074215676,
        "EnrichmentMap_NES_fca_mir_182_5p_" : 1.0,
        "EnrichmentMap_Colouring_fca_mir_183_5p_" : 0.9660668507967702,
        "EnrichmentMap_gs_size" : 2,
        "EnrichmentMap_fdr_qvalue_fca_mir_182_5p_" : 1.0,
        "EnrichmentMap_Genes" : [ "LRP6", "HIPK2" ],
        "name" : "GO:0060059~EMBRYONIC RETINA MORPHOGENESIS IN CAMERA-TYPE EYE",
        "EnrichmentMap_NES_fca_mir_183_5p_" : 1.0,
        "EnrichmentMap_david_category" : "GOTERM_BP_DIRECT"
      },
      "position" : {
        "x" : -187.9040720013692,
        "y" : -721.1778885220622
      },
      "selected" : false
    }, {
      "data" : {
        "id" : "219",
        "EnrichmentMap_GS_DESCR" : "GO:0010628~positive regulation of gene expression",
        "EnrichmentMap_GS_Type" : "ENR",
        "shared_name" : "GO:0010628~POSITIVE REGULATION OF GENE EXPRESSION",
        "SUID" : 219,
        "__mclCluster" : 3,
        "selected" : false,
        "EnrichmentMap_pvalue_fca_mir_182_5p_" : 0.018646778658898258,
        "EnrichmentMap_Name" : "GO:0010628~POSITIVE REGULATION OF GENE EXPRESSION",
        "EnrichmentMap_Colouring_fca_mir_182_5p_" : 0.9813532213411017,
        "EnrichmentMap_NES_fca_mir_182_5p_" : 1.0,
        "EnrichmentMap_gs_size" : 7,
        "EnrichmentMap_fdr_qvalue_fca_mir_182_5p_" : 1.0,
        "EnrichmentMap_Genes" : [ "DLL4", "ACVR1B", "IL7R", "CDK6", "QKI", "FN1", "ITGB8" ],
        "name" : "GO:0010628~POSITIVE REGULATION OF GENE EXPRESSION",
        "EnrichmentMap_david_category" : "GOTERM_BP_DIRECT"
      },
      "position" : {
        "x" : -505.2807161969836,
        "y" : -852.3660106726104
      },
      "selected" : false
    }, {
      "data" : {
        "id" : "217",
        "EnrichmentMap_fdr_qvalue_fca_mir_183_5p_" : 0.3134427866442119,
        "EnrichmentMap_GS_DESCR" : "Methyltransferase",
        "EnrichmentMap_GS_Type" : "ENR",
        "shared_name" : "METHYLTRANSFERASE",
        "SUID" : 217,
        "__mclCluster" : 1,
        "selected" : false,
        "EnrichmentMap_Name" : "METHYLTRANSFERASE",
        "EnrichmentMap_pvalue_fca_mir_183_5p_" : 0.022388770474586563,
        "EnrichmentMap_Colouring_fca_mir_183_5p_" : 0.9776112295254135,
        "EnrichmentMap_gs_size" : 3,
        "EnrichmentMap_Genes" : [ "KMT2D", "ASH1L", "WHSC1L1" ],
        "name" : "METHYLTRANSFERASE",
        "EnrichmentMap_NES_fca_mir_183_5p_" : 1.0,
        "EnrichmentMap_david_category" : "UP_KEYWORDS"
      },
      "position" : {
        "x" : 589.9478132544232,
        "y" : -501.23718674747636
      },
      "selected" : false
    }, {
      "data" : {
        "id" : "215",
        "EnrichmentMap_GS_DESCR" : "GO:0042787~protein ubiquitination involved in ubiquitin-dependent protein catabolic process",
        "EnrichmentMap_GS_Type" : "ENR",
        "shared_name" : "GO:0042787~PROTEIN UBIQUITINATION INVOLVED IN UBIQUITIN-DEPENDENT PROTEIN CATABOLIC PROCESS",
        "SUID" : 215,
        "__mclCluster" : 12,
        "selected" : false,
        "EnrichmentMap_pvalue_fca_mir_182_5p_" : 0.035999637601252646,
        "EnrichmentMap_Name" : "GO:0042787~PROTEIN UBIQUITINATION INVOLVED IN UBIQUITIN-DEPENDENT PROTEIN CATABOLIC PROCESS",
        "EnrichmentMap_Colouring_fca_mir_182_5p_" : 0.9640003623987473,
        "EnrichmentMap_NES_fca_mir_182_5p_" : 1.0,
        "EnrichmentMap_gs_size" : 6,
        "EnrichmentMap_fdr_qvalue_fca_mir_182_5p_" : 1.0,
        "EnrichmentMap_Genes" : [ "RNF24", "NEDD4", "KLHL28", "GAN", "HECW2", "TRIM32" ],
        "name" : "GO:0042787~PROTEIN UBIQUITINATION INVOLVED IN UBIQUITIN-DEPENDENT PROTEIN CATABOLIC PROCESS",
        "EnrichmentMap_david_category" : "GOTERM_BP_DIRECT"
      },
      "position" : {
        "x" : 211.2649765085133,
        "y" : -674.2024473608617
      },
      "selected" : false
    }, {
      "data" : {
        "id" : "213",
        "EnrichmentMap_fdr_qvalue_fca_mir_183_5p_" : 1.0,
        "EnrichmentMap_GS_DESCR" : "GO:0071397~cellular response to cholesterol",
        "EnrichmentMap_GS_Type" : "ENR",
        "shared_name" : "GO:0071397~CELLULAR RESPONSE TO CHOLESTEROL",
        "SUID" : 213,
        "__mclCluster" : 5,
        "selected" : false,
        "EnrichmentMap_pvalue_fca_mir_182_5p_" : 0.06644278100245918,
        "EnrichmentMap_Name" : "GO:0071397~CELLULAR RESPONSE TO CHOLESTEROL",
        "EnrichmentMap_pvalue_fca_mir_183_5p_" : 0.022750104735745208,
        "EnrichmentMap_Colouring_fca_mir_182_5p_" : 0.9335572189975408,
        "EnrichmentMap_NES_fca_mir_182_5p_" : 1.0,
        "EnrichmentMap_Colouring_fca_mir_183_5p_" : 0.9772498952642548,
        "EnrichmentMap_gs_size" : 2,
        "EnrichmentMap_fdr_qvalue_fca_mir_182_5p_" : 1.0,
        "EnrichmentMap_Genes" : [ "LRP6", "PTCH1" ],
        "name" : "GO:0071397~CELLULAR RESPONSE TO CHOLESTEROL",
        "EnrichmentMap_NES_fca_mir_183_5p_" : 1.0,
        "EnrichmentMap_david_category" : "GOTERM_BP_DIRECT"
      },
      "position" : {
        "x" : -160.59775298403474,
        "y" : -756.9168041983212
      },
      "selected" : false
    }, {
      "data" : {
        "id" : "211",
        "EnrichmentMap_GS_DESCR" : "GO:0045765~regulation of angiogenesis",
        "EnrichmentMap_GS_Type" : "ENR",
        "shared_name" : "GO:0045765~REGULATION OF ANGIOGENESIS",
        "SUID" : 211,
        "__mclCluster" : 6,
        "selected" : false,
        "EnrichmentMap_pvalue_fca_mir_182_5p_" : 0.03695555011268748,
        "EnrichmentMap_Name" : "GO:0045765~REGULATION OF ANGIOGENESIS",
        "EnrichmentMap_Colouring_fca_mir_182_5p_" : 0.9630444498873125,
        "EnrichmentMap_NES_fca_mir_182_5p_" : 1.0,
        "EnrichmentMap_gs_size" : 3,
        "EnrichmentMap_fdr_qvalue_fca_mir_182_5p_" : 1.0,
        "EnrichmentMap_Genes" : [ "ETS1", "ENPP2", "VASH2" ],
        "name" : "GO:0045765~REGULATION OF ANGIOGENESIS",
        "EnrichmentMap_david_category" : "GOTERM_BP_DIRECT"
      },
      "position" : {
        "x" : 421.865206535988,
        "y" : -1012.1608322596129
      },
      "selected" : false
    }, {
      "data" : {
        "id" : "209",
        "EnrichmentMap_GS_DESCR" : "GO:0007156~homophilic cell adhesion via plasma membrane adhesion molecules",
        "EnrichmentMap_GS_Type" : "ENR",
        "shared_name" : "GO:0007156~HOMOPHILIC CELL ADHESION VIA PLASMA MEMBRANE ADHESION MOLECULES",
        "SUID" : 209,
        "__mclCluster" : 4,
        "selected" : false,
        "EnrichmentMap_pvalue_fca_mir_182_5p_" : 0.01293709177006791,
        "EnrichmentMap_Name" : "GO:0007156~HOMOPHILIC CELL ADHESION VIA PLASMA MEMBRANE ADHESION MOLECULES",
        "EnrichmentMap_Colouring_fca_mir_182_5p_" : 0.987062908229932,
        "EnrichmentMap_NES_fca_mir_182_5p_" : 1.0,
        "EnrichmentMap_gs_size" : 6,
        "EnrichmentMap_fdr_qvalue_fca_mir_182_5p_" : 1.0,
        "EnrichmentMap_Genes" : [ "CDH5", "NECTIN1", "PCDH12", "CDH11", "FAT1", "PCDH18" ],
        "name" : "GO:0007156~HOMOPHILIC CELL ADHESION VIA PLASMA MEMBRANE ADHESION MOLECULES",
        "EnrichmentMap_david_category" : "GOTERM_BP_DIRECT"
      },
      "position" : {
        "x" : -641.4211627535557,
        "y" : -387.5071849105969
      },
      "selected" : false
    }, {
      "data" : {
        "id" : "207",
        "EnrichmentMap_GS_DESCR" : "IPR000333:Activin type II/Transforming growth factor-beta II receptor",
        "EnrichmentMap_GS_Type" : "ENR",
        "shared_name" : "IPR000333:ACTIVIN TYPE II/TRANSFORMING GROWTH FACTOR-BETA II RECEPTOR",
        "SUID" : 207,
        "__mclCluster" : 2,
        "selected" : false,
        "EnrichmentMap_pvalue_fca_mir_182_5p_" : 0.014437323959231852,
        "EnrichmentMap_Name" : "IPR000333:ACTIVIN TYPE II/TRANSFORMING GROWTH FACTOR-BETA II RECEPTOR",
        "EnrichmentMap_Colouring_fca_mir_182_5p_" : 0.9855626760407682,
        "EnrichmentMap_NES_fca_mir_182_5p_" : 1.0,
        "EnrichmentMap_gs_size" : 3,
        "EnrichmentMap_fdr_qvalue_fca_mir_182_5p_" : 0.5982846936091007,
        "EnrichmentMap_Genes" : [ "ACVR2B", "ACVR1", "ACVR1B" ],
        "name" : "IPR000333:ACTIVIN TYPE II/TRANSFORMING GROWTH FACTOR-BETA II RECEPTOR",
        "EnrichmentMap_david_category" : "INTERPRO"
      },
      "position" : {
        "x" : -59.816436753360506,
        "y" : -1050.2231579758727
      },
      "selected" : false
    }, {
      "data" : {
        "id" : "205",
        "EnrichmentMap_GS_DESCR" : "GO:0007179~transforming growth factor beta receptor signaling pathway",
        "EnrichmentMap_GS_Type" : "ENR",
        "shared_name" : "GO:0007179~TRANSFORMING GROWTH FACTOR BETA RECEPTOR SIGNALING PATHWAY",
        "SUID" : 205,
        "__mclCluster" : 5,
        "selected" : false,
        "EnrichmentMap_pvalue_fca_mir_182_5p_" : 1.5360722625707996E-4,
        "EnrichmentMap_Name" : "GO:0007179~TRANSFORMING GROWTH FACTOR BETA RECEPTOR SIGNALING PATHWAY",
        "EnrichmentMap_Colouring_fca_mir_182_5p_" : 0.9998463927737429,
        "EnrichmentMap_NES_fca_mir_182_5p_" : 1.0,
        "EnrichmentMap_gs_size" : 7,
        "EnrichmentMap_fdr_qvalue_fca_mir_182_5p_" : 0.16359169596379017,
        "EnrichmentMap_Genes" : [ "TGFBR3", "ACVR1", "CDH5", "PDGFB", "MTMR4", "HIPK2", "SMAD4" ],
        "name" : "GO:0007179~TRANSFORMING GROWTH FACTOR BETA RECEPTOR SIGNALING PATHWAY",
        "EnrichmentMap_david_category" : "GOTERM_BP_DIRECT"
      },
      "position" : {
        "x" : -149.1229765361674,
        "y" : -705.5321965574485
      },
      "selected" : false
    }, {
      "data" : {
        "id" : "203",
        "EnrichmentMap_GS_DESCR" : "GO:0014068~positive regulation of phosphatidylinositol 3-kinase signaling",
        "EnrichmentMap_GS_Type" : "ENR",
        "shared_name" : "GO:0014068~POSITIVE REGULATION OF PHOSPHATIDYLINOSITOL 3-KINASE SIGNALING",
        "SUID" : 203,
        "__mclCluster" : 3,
        "selected" : false,
        "EnrichmentMap_pvalue_fca_mir_182_5p_" : 0.04816869819057977,
        "EnrichmentMap_Name" : "GO:0014068~POSITIVE REGULATION OF PHOSPHATIDYLINOSITOL 3-KINASE SIGNALING",
        "EnrichmentMap_Colouring_fca_mir_182_5p_" : 0.9518313018094202,
        "EnrichmentMap_NES_fca_mir_182_5p_" : 1.0,
        "EnrichmentMap_gs_size" : 4,
        "EnrichmentMap_fdr_qvalue_fca_mir_182_5p_" : 1.0,
        "EnrichmentMap_Genes" : [ "NEDD4", "IGF1", "PDGFB", "ANGPT1" ],
        "name" : "GO:0014068~POSITIVE REGULATION OF PHOSPHATIDYLINOSITOL 3-KINASE SIGNALING",
        "EnrichmentMap_david_category" : "GOTERM_BP_DIRECT"
      },
      "position" : {
        "x" : -624.32246202616,
        "y" : -767.1622482370001
      },
      "selected" : false
    }, {
      "data" : {
        "id" : "201",
        "EnrichmentMap_fdr_qvalue_fca_mir_183_5p_" : 0.683204259166432,
        "EnrichmentMap_GS_DESCR" : "IPR001841:Zinc finger, RING-type",
        "EnrichmentMap_GS_Type" : "ENR",
        "shared_name" : "IPR001841:ZINC FINGER, RING-TYPE",
        "SUID" : 201,
        "__mclCluster" : 1,
        "selected" : false,
        "EnrichmentMap_Name" : "IPR001841:ZINC FINGER, RING-TYPE",
        "EnrichmentMap_pvalue_fca_mir_183_5p_" : 0.03775789612777221,
        "EnrichmentMap_Colouring_fca_mir_183_5p_" : 0.9622421038722277,
        "EnrichmentMap_gs_size" : 5,
        "EnrichmentMap_Genes" : [ "KMT2D", "XIAP", "RC3H2", "MDM4", "TRIM32" ],
        "name" : "IPR001841:ZINC FINGER, RING-TYPE",
        "EnrichmentMap_NES_fca_mir_183_5p_" : 1.0,
        "EnrichmentMap_david_category" : "INTERPRO"
      },
      "position" : {
        "x" : 530.648121883396,
        "y" : -547.884182618381
      },
      "selected" : false
    }, {
      "data" : {
        "id" : "199",
        "EnrichmentMap_GS_DESCR" : "GO:0048179~activin receptor complex",
        "EnrichmentMap_GS_Type" : "ENR",
        "shared_name" : "GO:0048179~ACTIVIN RECEPTOR COMPLEX",
        "SUID" : 199,
        "__mclCluster" : 2,
        "selected" : false,
        "EnrichmentMap_pvalue_fca_mir_182_5p_" : 0.04651595738189116,
        "EnrichmentMap_Name" : "GO:0048179~ACTIVIN RECEPTOR COMPLEX",
        "EnrichmentMap_Colouring_fca_mir_182_5p_" : 0.9534840426181088,
        "EnrichmentMap_NES_fca_mir_182_5p_" : 1.0,
        "EnrichmentMap_gs_size" : 2,
        "EnrichmentMap_fdr_qvalue_fca_mir_182_5p_" : 0.9027946581634492,
        "EnrichmentMap_Genes" : [ "ACVR1", "ACVR1B" ],
        "name" : "GO:0048179~ACTIVIN RECEPTOR COMPLEX",
        "EnrichmentMap_david_category" : "GOTERM_CC_DIRECT"
      },
      "position" : {
        "x" : -80.7971736654518,
        "y" : -981.5522047160292
      },
      "selected" : false
    }, {
      "data" : {
        "id" : "197",
        "EnrichmentMap_fdr_qvalue_fca_mir_183_5p_" : 0.9909370046484024,
        "EnrichmentMap_GS_DESCR" : "GO:0001702~gastrulation with mouth forming second",
        "EnrichmentMap_GS_Type" : "ENR",
        "shared_name" : "GO:0001702~GASTRULATION WITH MOUTH FORMING SECOND",
        "SUID" : 197,
        "__mclCluster" : 2,
        "selected" : false,
        "EnrichmentMap_pvalue_fca_mir_182_5p_" : 0.0015444865703621586,
        "EnrichmentMap_Name" : "GO:0001702~GASTRULATION WITH MOUTH FORMING SECOND",
        "EnrichmentMap_pvalue_fca_mir_183_5p_" : 0.0028217585550770253,
        "EnrichmentMap_Colouring_fca_mir_182_5p_" : 0.9984555134296378,
        "EnrichmentMap_NES_fca_mir_182_5p_" : 1.0,
        "EnrichmentMap_Colouring_fca_mir_183_5p_" : 0.997178241444923,
        "EnrichmentMap_gs_size" : 4,
        "EnrichmentMap_fdr_qvalue_fca_mir_182_5p_" : 0.5482927324785664,
        "EnrichmentMap_Genes" : [ "ACVR2B", "ACVR1", "SMAD4", "FRS2" ],
        "name" : "GO:0001702~GASTRULATION WITH MOUTH FORMING SECOND",
        "EnrichmentMap_NES_fca_mir_183_5p_" : 1.0,
        "EnrichmentMap_david_category" : "GOTERM_BP_DIRECT"
      },
      "position" : {
        "x" : -19.20327275724349,
        "y" : -938.5048607004979
      },
      "selected" : false
    }, {
      "data" : {
        "id" : "195",
        "EnrichmentMap_GS_DESCR" : "GO:0034686~integrin alphav-beta8 complex",
        "EnrichmentMap_GS_Type" : "ENR",
        "shared_name" : "GO:0034686~INTEGRIN ALPHAV-BETA8 COMPLEX",
        "SUID" : 195,
        "__mclCluster" : 3,
        "selected" : false,
        "EnrichmentMap_pvalue_fca_mir_182_5p_" : 0.031255005170857234,
        "EnrichmentMap_Name" : "GO:0034686~INTEGRIN ALPHAV-BETA8 COMPLEX",
        "EnrichmentMap_Colouring_fca_mir_182_5p_" : 0.9687449948291428,
        "EnrichmentMap_NES_fca_mir_182_5p_" : 1.0,
        "EnrichmentMap_gs_size" : 2,
        "EnrichmentMap_fdr_qvalue_fca_mir_182_5p_" : 0.7540269997469308,
        "EnrichmentMap_Genes" : [ "ITGAV", "ITGB8" ],
        "name" : "GO:0034686~INTEGRIN ALPHAV-BETA8 COMPLEX",
        "EnrichmentMap_david_category" : "GOTERM_CC_DIRECT"
      },
      "position" : {
        "x" : -503.66287641840256,
        "y" : -748.4744443621657
      },
      "selected" : false
    }, {
      "data" : {
        "id" : "193",
        "EnrichmentMap_fdr_qvalue_fca_mir_183_5p_" : 0.502481039207565,
        "EnrichmentMap_GS_DESCR" : "GO:0005634~nucleus",
        "EnrichmentMap_GS_Type" : "ENR",
        "shared_name" : "GO:0005634~NUCLEUS",
        "SUID" : 193,
        "__mclCluster" : 13,
        "selected" : false,
        "EnrichmentMap_Name" : "GO:0005634~NUCLEUS",
        "EnrichmentMap_pvalue_fca_mir_183_5p_" : 0.011166245315723668,
        "EnrichmentMap_Colouring_fca_mir_183_5p_" : 0.9888337546842764,
        "EnrichmentMap_gs_size" : 21,
        "EnrichmentMap_Genes" : [ "WHSC1L1", "TES", "CCNT1", "TET2", "XIAP", "TCF4", "RORA", "TCF20", "MKL2", "FOXN2", "MDM4", "STK17B", "TRIM32", "FAT1", "NFAT5", "BNC2", "TROVE2", "QKI", "MOB1B", "FAM111A", "SP4" ],
        "name" : "GO:0005634~NUCLEUS",
        "EnrichmentMap_NES_fca_mir_183_5p_" : 1.0,
        "EnrichmentMap_david_category" : "GOTERM_CC_DIRECT"
      },
      "position" : {
        "x" : 359.9554859467449,
        "y" : -708.5720249735165
      },
      "selected" : false
    }, {
      "data" : {
        "id" : "191",
        "EnrichmentMap_GS_DESCR" : "IPR000152:EGF-type aspartate/asparagine hydroxylation site",
        "EnrichmentMap_GS_Type" : "ENR",
        "shared_name" : "IPR000152:EGF-TYPE ASPARTATE/ASPARAGINE HYDROXYLATION SITE",
        "SUID" : 191,
        "__mclCluster" : 4,
        "selected" : false,
        "EnrichmentMap_pvalue_fca_mir_182_5p_" : 0.010583285359239813,
        "EnrichmentMap_Name" : "IPR000152:EGF-TYPE ASPARTATE/ASPARAGINE HYDROXYLATION SITE",
        "EnrichmentMap_Colouring_fca_mir_182_5p_" : 0.9894167146407602,
        "EnrichmentMap_NES_fca_mir_182_5p_" : 1.0,
        "EnrichmentMap_gs_size" : 6,
        "EnrichmentMap_fdr_qvalue_fca_mir_182_5p_" : 0.5982846936091007,
        "EnrichmentMap_Genes" : [ "DLL4", "VCAN", "ADGRL4", "HEG1", "FBN1", "FAT1" ],
        "name" : "IPR000152:EGF-TYPE ASPARTATE/ASPARAGINE HYDROXYLATION SITE",
        "EnrichmentMap_david_category" : "INTERPRO"
      },
      "position" : {
        "x" : -497.3030286444488,
        "y" : -475.1039134694213
      },
      "selected" : false
    }, {
      "data" : {
        "id" : "189",
        "EnrichmentMap_GS_DESCR" : "IPR008271:Serine/threonine-protein kinase, active site",
        "EnrichmentMap_GS_Type" : "ENR",
        "shared_name" : "IPR008271:SERINE/THREONINE-PROTEIN KINASE, ACTIVE SITE",
        "SUID" : 189,
        "__mclCluster" : 2,
        "selected" : false,
        "EnrichmentMap_pvalue_fca_mir_182_5p_" : 0.01156682477081264,
        "EnrichmentMap_Name" : "IPR008271:SERINE/THREONINE-PROTEIN KINASE, ACTIVE SITE",
        "EnrichmentMap_Colouring_fca_mir_182_5p_" : 0.9884331752291874,
        "EnrichmentMap_NES_fca_mir_182_5p_" : 1.0,
        "EnrichmentMap_gs_size" : 11,
        "EnrichmentMap_fdr_qvalue_fca_mir_182_5p_" : 0.5982846936091007,
        "EnrichmentMap_Genes" : [ "ACVR2B", "ACVR1", "CDK19", "ACVR1B", "TRIO", "HIPK3", "CDK6", "LOC101085585", "HIPK2", "AAK1", "STK17B" ],
        "name" : "IPR008271:SERINE/THREONINE-PROTEIN KINASE, ACTIVE SITE",
        "EnrichmentMap_david_category" : "INTERPRO"
      },
      "position" : {
        "x" : -114.84131602679379,
        "y" : -959.2865634251233
      },
      "selected" : false
    }, {
      "data" : {
        "id" : "187",
        "EnrichmentMap_GS_DESCR" : "SM00413:ETS",
        "EnrichmentMap_GS_Type" : "ENR",
        "EnrichmentMap_fdr_qvalue_fca_mir_182_5p_D5_" : 0.3703912486451901,
        "shared_name" : "SM00413:ETS",
        "SUID" : 187,
        "__mclCluster" : 6,
        "selected" : false,
        "EnrichmentMap_Name" : "SM00413:ETS",
        "EnrichmentMap_Colouring_fca_mir_182_5p_D5_" : 0.9735434822396293,
        "EnrichmentMap_gs_size" : 2,
        "EnrichmentMap_Genes" : [ "ELK4", "ETS1" ],
        "name" : "SM00413:ETS",
        "EnrichmentMap_NES_fca_mir_182_5p_D5_" : 1.0,
        "EnrichmentMap_pvalue_fca_mir_182_5p_D5_" : 0.02645651776037072,
        "EnrichmentMap_david_category" : "SMART"
      },
      "position" : {
        "x" : 359.15553010526116,
        "y" : -936.2153373333555
      },
      "selected" : false
    }, {
      "data" : {
        "id" : "185",
        "EnrichmentMap_GS_DESCR" : "fca05205:Proteoglycans in cancer",
        "EnrichmentMap_GS_Type" : "ENR",
        "shared_name" : "FCA05205:PROTEOGLYCANS IN CANCER",
        "SUID" : 185,
        "__mclCluster" : 3,
        "selected" : false,
        "EnrichmentMap_pvalue_fca_mir_182_5p_" : 0.019727185946340195,
        "EnrichmentMap_Name" : "FCA05205:PROTEOGLYCANS IN CANCER",
        "EnrichmentMap_Colouring_fca_mir_182_5p_" : 0.9802728140536598,
        "EnrichmentMap_NES_fca_mir_182_5p_" : 1.0,
        "EnrichmentMap_gs_size" : 8,
        "EnrichmentMap_fdr_qvalue_fca_mir_182_5p_" : 0.4620935627659123,
        "EnrichmentMap_Genes" : [ "IGF1", "PIK3R1", "FN1", "ARHGEF12", "ITGAV", "ITPR2", "PTCH1", "FRS2" ],
        "name" : "FCA05205:PROTEOGLYCANS IN CANCER",
        "EnrichmentMap_david_category" : "KEGG_PATHWAY"
      },
      "position" : {
        "x" : -574.9910311043438,
        "y" : -859.4617620372651
      },
      "selected" : false
    }, {
      "data" : {
        "id" : "183",
        "EnrichmentMap_GS_DESCR" : "GO:0005794~Golgi apparatus",
        "EnrichmentMap_GS_Type" : "ENR",
        "shared_name" : "GO:0005794~GOLGI APPARATUS",
        "SUID" : 183,
        "__mclCluster" : 5,
        "selected" : false,
        "EnrichmentMap_pvalue_fca_mir_182_5p_" : 0.027264379620670718,
        "EnrichmentMap_Name" : "GO:0005794~GOLGI APPARATUS",
        "EnrichmentMap_Colouring_fca_mir_182_5p_" : 0.9727356203793293,
        "EnrichmentMap_NES_fca_mir_182_5p_" : 1.0,
        "EnrichmentMap_gs_size" : 14,
        "EnrichmentMap_fdr_qvalue_fca_mir_182_5p_" : 0.7540269997469308,
        "EnrichmentMap_Genes" : [ "ASH1L", "LRP6", "COL4A3BP", "MGAT5", "PTCH1", "SEC14L1", "KAT6A", "FAM198B", "NEDD4", "ST8SIA4", "SERINC5", "YES1", "ADAM19", "MECOM" ],
        "name" : "GO:0005794~GOLGI APPARATUS",
        "EnrichmentMap_david_category" : "GOTERM_CC_DIRECT"
      },
      "position" : {
        "x" : -129.88422423159506,
        "y" : -790.5663157903732
      },
      "selected" : false
    }, {
      "data" : {
        "id" : "181",
        "EnrichmentMap_fdr_qvalue_fca_mir_183_5p_" : 0.3852365569117129,
        "EnrichmentMap_GS_DESCR" : "Coiled coil",
        "EnrichmentMap_GS_Type" : "ENR",
        "shared_name" : "COILED COIL",
        "SUID" : 181,
        "__mclCluster" : 8,
        "selected" : false,
        "EnrichmentMap_pvalue_fca_mir_182_5p_" : 0.026114950652484266,
        "EnrichmentMap_Name" : "COILED COIL",
        "EnrichmentMap_pvalue_fca_mir_183_5p_" : 0.041499234344887434,
        "EnrichmentMap_Colouring_fca_mir_182_5p_" : 0.9738850493475157,
        "EnrichmentMap_NES_fca_mir_182_5p_" : 1.0,
        "EnrichmentMap_Colouring_fca_mir_183_5p_" : 0.9585007656551126,
        "EnrichmentMap_gs_size" : 51,
        "EnrichmentMap_fdr_qvalue_fca_mir_182_5p_" : 0.5941151273440171,
        "EnrichmentMap_Genes" : [ "KMT2D", "WHSC1L1", "SOGA1", "PEG10", "ARHGEF12", "TRIM32", "SMAD4", "TBC1D4", "ZFYVE26", "ATRX", "MTMR6", "FER", "PPP1R9A", "TFEC", "BIRC6", "CEP97", "SCN3A", "CCNT1", "PKD2", "HECW2", "MKL2", "MGA", "EIF2AK2", "TFDP2", "EXOC8", "MTMR9", "OLFM3", "SHROOM4", "PALM2", "WWC2", "KCNA4", "PIK3R1", "TTC28", "TRAK2", "CAMSAP2", "BCL2L13", "CD2AP", "LDOC1L", "PBRM1", "SCAMP1", "FMNL2", "ZFHX3", "FILIP1", "KAT6A", "TRIO", "PPARGC1B", "COL4A3BP", "ANGPT1", "MYOCD", "PHACTR2", "ITPR2" ],
        "name" : "COILED COIL",
        "EnrichmentMap_NES_fca_mir_183_5p_" : 1.0,
        "EnrichmentMap_david_category" : "UP_KEYWORDS"
      },
      "position" : {
        "x" : 65.66636607507552,
        "y" : -482.6177692364962
      },
      "selected" : false
    }, {
      "data" : {
        "id" : "179",
        "EnrichmentMap_fdr_qvalue_fca_mir_183_5p_" : 0.4187769970344671,
        "EnrichmentMap_GS_DESCR" : "GO:0005737~cytoplasm",
        "EnrichmentMap_GS_Type" : "ENR",
        "shared_name" : "GO:0005737~CYTOPLASM",
        "SUID" : 179,
        "__mclCluster" : 12,
        "selected" : false,
        "EnrichmentMap_pvalue_fca_mir_182_5p_" : 0.011853701332846182,
        "EnrichmentMap_Name" : "GO:0005737~CYTOPLASM",
        "EnrichmentMap_pvalue_fca_mir_183_5p_" : 0.004653077744827412,
        "EnrichmentMap_Colouring_fca_mir_182_5p_" : 0.9881462986671539,
        "EnrichmentMap_NES_fca_mir_182_5p_" : 1.0,
        "EnrichmentMap_Colouring_fca_mir_183_5p_" : 0.9953469222551726,
        "EnrichmentMap_gs_size" : 59,
        "EnrichmentMap_fdr_qvalue_fca_mir_182_5p_" : 0.5719410893098283,
        "EnrichmentMap_Genes" : [ "TES", "XIAP", "LPP", "RC3H2", "ARHGEF12", "SMAD4", "FRS2", "TBC1D4", "ACVR2B", "NEDD4", "NFAT5", "GTF2A1", "PANK3", "BNC2", "TROVE2", "MTMR6", "QKI", "HIPK2", "MOB1B", "FAM111A", "FER", "PPP1R9A", "SP4", "CDC73", "ETNK1", "ELK4", "TFEC", "RGS5", "BIRC6", "PTAR1", "CEP97", "TRIM4", "SCN3A", "VASH2", "HAUS6", "INPP4B", "GAN", "HECW2", "GNB1L", "PRR11", "ZNF395", "ZNF260", "MGA", "PTPRE", "GALK2", "PDGFB", "DAG1", "LIN7C", "CD2AP", "CDH11", "ZFHX3", "MAP3K2", "HIPK3", "CDK6", "AAK1", "EPAS1", "NR5A2", "SH3PXD2B", "CLIC5" ],
        "name" : "GO:0005737~CYTOPLASM",
        "EnrichmentMap_NES_fca_mir_183_5p_" : 1.0,
        "EnrichmentMap_david_category" : "GOTERM_CC_DIRECT"
      },
      "position" : {
        "x" : 129.31505403567212,
        "y" : -764.7226364955072
      },
      "selected" : false
    }, {
      "data" : {
        "id" : "177",
        "EnrichmentMap_GS_DESCR" : "IPR013032:EGF-like, conserved site",
        "EnrichmentMap_GS_Type" : "ENR",
        "shared_name" : "IPR013032:EGF-LIKE, CONSERVED SITE",
        "SUID" : 177,
        "__mclCluster" : 4,
        "selected" : false,
        "EnrichmentMap_pvalue_fca_mir_182_5p_" : 0.041637107757193856,
        "EnrichmentMap_Name" : "IPR013032:EGF-LIKE, CONSERVED SITE",
        "EnrichmentMap_Colouring_fca_mir_182_5p_" : 0.9583628922428061,
        "EnrichmentMap_NES_fca_mir_182_5p_" : 1.0,
        "EnrichmentMap_gs_size" : 7,
        "EnrichmentMap_fdr_qvalue_fca_mir_182_5p_" : 1.0,
        "EnrichmentMap_Genes" : [ "DLL4", "VCAN", "HEG1", "FBN1", "ADAM19", "FAT1", "ITGB8" ],
        "name" : "IPR013032:EGF-LIKE, CONSERVED SITE",
        "EnrichmentMap_david_category" : "INTERPRO"
      },
      "position" : {
        "x" : -565.3040383133305,
        "y" : -532.8422010253989
      },
      "selected" : false
    }, {
      "data" : {
        "id" : "175",
        "EnrichmentMap_fdr_qvalue_fca_mir_183_5p_" : 0.683204259166432,
        "EnrichmentMap_GS_DESCR" : "IPR019334:Transmembrane protein 170",
        "EnrichmentMap_GS_Type" : "ENR",
        "shared_name" : "IPR019334:TRANSMEMBRANE PROTEIN 170",
        "SUID" : 175,
        "selected" : false,
        "EnrichmentMap_pvalue_fca_mir_182_5p_" : 0.03096933115584168,
        "EnrichmentMap_Name" : "IPR019334:TRANSMEMBRANE PROTEIN 170",
        "EnrichmentMap_pvalue_fca_mir_183_5p_" : 0.011097116140989,
        "EnrichmentMap_Colouring_fca_mir_182_5p_" : 0.9690306688441583,
        "EnrichmentMap_NES_fca_mir_182_5p_" : 1.0,
        "EnrichmentMap_Colouring_fca_mir_183_5p_" : 0.988902883859011,
        "EnrichmentMap_gs_size" : 2,
        "EnrichmentMap_fdr_qvalue_fca_mir_182_5p_" : 0.9890830137896937,
        "EnrichmentMap_Genes" : [ "TMEM170B", "TMEM170A" ],
        "name" : "IPR019334:TRANSMEMBRANE PROTEIN 170",
        "EnrichmentMap_NES_fca_mir_183_5p_" : 1.0,
        "EnrichmentMap_david_category" : "INTERPRO"
      },
      "position" : {
        "x" : 167.80494469213357,
        "y" : -327.6021956765456
      },
      "selected" : false
    }, {
      "data" : {
        "id" : "173",
        "EnrichmentMap_fdr_qvalue_fca_mir_183_5p_" : 0.683204259166432,
        "EnrichmentMap_GS_DESCR" : "IPR001214:SET domain",
        "EnrichmentMap_GS_Type" : "ENR",
        "shared_name" : "IPR001214:SET DOMAIN",
        "SUID" : 173,
        "__mclCluster" : 1,
        "selected" : false,
        "EnrichmentMap_Name" : "IPR001214:SET DOMAIN",
        "EnrichmentMap_pvalue_fca_mir_183_5p_" : 0.0248749133641981,
        "EnrichmentMap_Colouring_fca_mir_183_5p_" : 0.9751250866358019,
        "EnrichmentMap_gs_size" : 3,
        "EnrichmentMap_Genes" : [ "KMT2D", "ASH1L", "WHSC1L1" ],
        "name" : "IPR001214:SET DOMAIN",
        "EnrichmentMap_NES_fca_mir_183_5p_" : 1.0,
        "EnrichmentMap_david_category" : "INTERPRO"
      },
      "position" : {
        "x" : 541.2244696334567,
        "y" : -517.8740900296891
      },
      "selected" : false
    }, {
      "data" : {
        "id" : "171",
        "EnrichmentMap_GS_DESCR" : "GO:0035867~alphav-beta3 integrin-IGF-1-IGF1R complex",
        "EnrichmentMap_GS_Type" : "ENR",
        "shared_name" : "GO:0035867~ALPHAV-BETA3 INTEGRIN-IGF-1-IGF1R COMPLEX",
        "SUID" : 171,
        "__mclCluster" : 3,
        "selected" : false,
        "EnrichmentMap_pvalue_fca_mir_182_5p_" : 0.031255005170857234,
        "EnrichmentMap_Name" : "GO:0035867~ALPHAV-BETA3 INTEGRIN-IGF-1-IGF1R COMPLEX",
        "EnrichmentMap_Colouring_fca_mir_182_5p_" : 0.9687449948291428,
        "EnrichmentMap_NES_fca_mir_182_5p_" : 1.0,
        "EnrichmentMap_gs_size" : 2,
        "EnrichmentMap_fdr_qvalue_fca_mir_182_5p_" : 0.7540269997469308,
        "EnrichmentMap_Genes" : [ "IGF1", "ITGAV" ],
        "name" : "GO:0035867~ALPHAV-BETA3 INTEGRIN-IGF-1-IGF1R COMPLEX",
        "EnrichmentMap_david_category" : "GOTERM_CC_DIRECT"
      },
      "position" : {
        "x" : -591.8637852367372,
        "y" : -766.45848580139
      },
      "selected" : false
    }, {
      "data" : {
        "id" : "169",
        "EnrichmentMap_GS_DESCR" : "GO:0006672~ceramide metabolic process",
        "EnrichmentMap_GS_Type" : "ENR",
        "shared_name" : "GO:0006672~CERAMIDE METABOLIC PROCESS",
        "SUID" : 169,
        "__mclCluster" : 11,
        "selected" : false,
        "EnrichmentMap_pvalue_fca_mir_182_5p_" : 0.007560698433026243,
        "EnrichmentMap_Name" : "GO:0006672~CERAMIDE METABOLIC PROCESS",
        "EnrichmentMap_Colouring_fca_mir_182_5p_" : 0.9924393015669738,
        "EnrichmentMap_NES_fca_mir_182_5p_" : 1.0,
        "EnrichmentMap_gs_size" : 3,
        "EnrichmentMap_fdr_qvalue_fca_mir_182_5p_" : 1.0,
        "EnrichmentMap_Genes" : [ "COL4A3BP", "ACER2", "ACER3" ],
        "name" : "GO:0006672~CERAMIDE METABOLIC PROCESS",
        "EnrichmentMap_david_category" : "GOTERM_BP_DIRECT"
      },
      "position" : {
        "x" : 290.1690731334592,
        "y" : -392.52511083849737
      },
      "selected" : false
    }, {
      "data" : {
        "id" : "167",
        "EnrichmentMap_fdr_qvalue_fca_mir_183_5p_" : 0.683204259166432,
        "EnrichmentMap_GS_DESCR" : "IPR000719:Protein kinase, catalytic domain",
        "EnrichmentMap_GS_Type" : "ENR",
        "shared_name" : "IPR000719:PROTEIN KINASE, CATALYTIC DOMAIN",
        "SUID" : 167,
        "__mclCluster" : 2,
        "selected" : false,
        "EnrichmentMap_pvalue_fca_mir_182_5p_" : 0.003970564730870657,
        "EnrichmentMap_Name" : "IPR000719:PROTEIN KINASE, CATALYTIC DOMAIN",
        "EnrichmentMap_pvalue_fca_mir_183_5p_" : 0.03610882975086241,
        "EnrichmentMap_Colouring_fca_mir_182_5p_" : 0.9960294352691293,
        "EnrichmentMap_NES_fca_mir_182_5p_" : 1.0,
        "EnrichmentMap_Colouring_fca_mir_183_5p_" : 0.9638911702491376,
        "EnrichmentMap_gs_size" : 17,
        "EnrichmentMap_fdr_qvalue_fca_mir_182_5p_" : 0.49422862903874576,
        "EnrichmentMap_Genes" : [ "ACVR1", "STK17B", "ACVR2B", "NTRK2", "CDK19", "EIF2AK2", "ACVR1B", "MAP3K2", "RNASEL", "YES1", "TRIO", "HIPK3", "CDK6", "HIPK2", "LOC101085585", "AAK1", "FER" ],
        "name" : "IPR000719:PROTEIN KINASE, CATALYTIC DOMAIN",
        "EnrichmentMap_NES_fca_mir_183_5p_" : 1.0,
        "EnrichmentMap_david_category" : "INTERPRO"
      },
      "position" : {
        "x" : -10.703272757243377,
        "y" : -996.0714678039377
      },
      "selected" : false
    }, {
      "data" : {
        "id" : "165",
        "EnrichmentMap_fdr_qvalue_fca_mir_183_5p_" : 1.0,
        "EnrichmentMap_GS_DESCR" : "GO:0042118~endothelial cell activation",
        "EnrichmentMap_GS_Type" : "ENR",
        "shared_name" : "GO:0042118~ENDOTHELIAL CELL ACTIVATION",
        "SUID" : 165,
        "__mclCluster" : 5,
        "selected" : false,
        "EnrichmentMap_Name" : "GO:0042118~ENDOTHELIAL CELL ACTIVATION",
        "EnrichmentMap_pvalue_fca_mir_183_5p_" : 0.03947729181820859,
        "EnrichmentMap_Colouring_fca_mir_183_5p_" : 0.9605227081817914,
        "EnrichmentMap_gs_size" : 2,
        "EnrichmentMap_Genes" : [ "TCF4", "SMAD4" ],
        "name" : "GO:0042118~ENDOTHELIAL CELL ACTIVATION",
        "EnrichmentMap_NES_fca_mir_183_5p_" : 1.0,
        "EnrichmentMap_david_category" : "GOTERM_BP_DIRECT"
      },
      "position" : {
        "x" : -76.21944781086424,
        "y" : -749.0343677017881
      },
      "selected" : false
    }, {
      "data" : {
        "id" : "163",
        "EnrichmentMap_GS_DESCR" : "IPR004018:RPEL repeat",
        "EnrichmentMap_GS_Type" : "ENR",
        "shared_name" : "IPR004018:RPEL REPEAT",
        "SUID" : 163,
        "__mclCluster" : 8,
        "selected" : false,
        "EnrichmentMap_pvalue_fca_mir_182_5p_" : 0.004835896565936847,
        "EnrichmentMap_Name" : "IPR004018:RPEL REPEAT",
        "EnrichmentMap_Colouring_fca_mir_182_5p_" : 0.9951641034340631,
        "EnrichmentMap_NES_fca_mir_182_5p_" : 1.0,
        "EnrichmentMap_gs_size" : 3,
        "EnrichmentMap_fdr_qvalue_fca_mir_182_5p_" : 0.49422862903874576,
        "EnrichmentMap_Genes" : [ "MKL2", "MYOCD", "PHACTR2" ],
        "name" : "IPR004018:RPEL REPEAT",
        "EnrichmentMap_david_category" : "INTERPRO"
      },
      "position" : {
        "x" : 178.86718661479966,
        "y" : -463.3367287702189
      },
      "selected" : false
    }, {
      "data" : {
        "id" : "161",
        "EnrichmentMap_GS_DESCR" : "GO:0007219~Notch signaling pathway",
        "EnrichmentMap_GS_Type" : "ENR",
        "shared_name" : "GO:0007219~NOTCH SIGNALING PATHWAY",
        "EnrichmentMap_Colouring_fca_mir_200a_3p_" : 0.994685786587913,
        "EnrichmentMap_fdr_qvalue_fca_mir_200a_3p_" : 0.12222690847800272,
        "SUID" : 161,
        "__mclCluster" : 10,
        "selected" : false,
        "EnrichmentMap_Name" : "GO:0007219~NOTCH SIGNALING PATHWAY",
        "EnrichmentMap_pvalue_fca_mir_200a_3p_" : 0.0053142134120870745,
        "EnrichmentMap_NES_fca_mir_200a_3p_" : 1.0,
        "EnrichmentMap_gs_size" : 2,
        "EnrichmentMap_Genes" : [ "CDK6", "PERP" ],
        "name" : "GO:0007219~NOTCH SIGNALING PATHWAY",
        "EnrichmentMap_david_category" : "GOTERM_BP_DIRECT"
      },
      "position" : {
        "x" : -274.1372819729645,
        "y" : -852.171361268613
      },
      "selected" : false
    }, {
      "data" : {
        "id" : "159",
        "EnrichmentMap_fdr_qvalue_fca_mir_183_5p_" : 0.9125927076050497,
        "EnrichmentMap_GS_DESCR" : "GO:0043235~receptor complex",
        "EnrichmentMap_GS_Type" : "ENR",
        "shared_name" : "GO:0043235~RECEPTOR COMPLEX",
        "SUID" : 159,
        "__mclCluster" : 5,
        "selected" : false,
        "EnrichmentMap_pvalue_fca_mir_182_5p_" : 0.04677692529344296,
        "EnrichmentMap_Name" : "GO:0043235~RECEPTOR COMPLEX",
        "EnrichmentMap_pvalue_fca_mir_183_5p_" : 0.08370354370498483,
        "EnrichmentMap_Colouring_fca_mir_182_5p_" : 0.9532230747065571,
        "EnrichmentMap_NES_fca_mir_182_5p_" : 1.0,
        "EnrichmentMap_Colouring_fca_mir_183_5p_" : 0.9162964562950152,
        "EnrichmentMap_gs_size" : 5,
        "EnrichmentMap_fdr_qvalue_fca_mir_182_5p_" : 0.9027946581634492,
        "EnrichmentMap_Genes" : [ "TGFBR3", "ACVR2B", "LRP6", "LEPR", "ITPR2" ],
        "name" : "GO:0043235~RECEPTOR COMPLEX",
        "EnrichmentMap_NES_fca_mir_183_5p_" : 1.0,
        "EnrichmentMap_david_category" : "GOTERM_CC_DIRECT"
      },
      "position" : {
        "x" : -284.10955942027704,
        "y" : -669.9559851524051
      },
      "selected" : false
    }, {
      "data" : {
        "id" : "157",
        "EnrichmentMap_GS_DESCR" : "IPR018097:EGF-like calcium-binding, conserved site",
        "EnrichmentMap_GS_Type" : "ENR",
        "shared_name" : "IPR018097:EGF-LIKE CALCIUM-BINDING, CONSERVED SITE",
        "SUID" : 157,
        "__mclCluster" : 4,
        "selected" : false,
        "EnrichmentMap_pvalue_fca_mir_182_5p_" : 0.04393128418752461,
        "EnrichmentMap_Name" : "IPR018097:EGF-LIKE CALCIUM-BINDING, CONSERVED SITE",
        "EnrichmentMap_Colouring_fca_mir_182_5p_" : 0.9560687158124754,
        "EnrichmentMap_NES_fca_mir_182_5p_" : 1.0,
        "EnrichmentMap_gs_size" : 5,
        "EnrichmentMap_fdr_qvalue_fca_mir_182_5p_" : 1.0,
        "EnrichmentMap_Genes" : [ "VCAN", "ADGRL4", "HEG1", "FBN1", "FAT1" ],
        "name" : "IPR018097:EGF-LIKE CALCIUM-BINDING, CONSERVED SITE",
        "EnrichmentMap_david_category" : "INTERPRO"
      },
      "position" : {
        "x" : -558.1136102023246,
        "y" : -473.3890508014889
      },
      "selected" : false
    }, {
      "data" : {
        "id" : "155",
        "EnrichmentMap_GS_DESCR" : "fca04550:Signaling pathways regulating pluripotency of stem cells",
        "EnrichmentMap_GS_Type" : "ENR",
        "shared_name" : "FCA04550:SIGNALING PATHWAYS REGULATING PLURIPOTENCY OF STEM CELLS",
        "SUID" : 155,
        "__mclCluster" : 2,
        "selected" : false,
        "EnrichmentMap_pvalue_fca_mir_182_5p_" : 6.517050931151501E-4,
        "EnrichmentMap_Name" : "FCA04550:SIGNALING PATHWAYS REGULATING PLURIPOTENCY OF STEM CELLS",
        "EnrichmentMap_Colouring_fca_mir_182_5p_" : 0.9993482949068848,
        "EnrichmentMap_NES_fca_mir_182_5p_" : 1.0,
        "EnrichmentMap_gs_size" : 9,
        "EnrichmentMap_fdr_qvalue_fca_mir_182_5p_" : 0.10036258433973311,
        "EnrichmentMap_Genes" : [ "KAT6A", "ACVR2B", "ACVR1", "SMARCAD1", "IGF1", "ACVR1B", "PIK3R1", "SMAD4", "ZFHX3" ],
        "name" : "FCA04550:SIGNALING PATHWAYS REGULATING PLURIPOTENCY OF STEM CELLS",
        "EnrichmentMap_david_category" : "KEGG_PATHWAY"
      },
      "position" : {
        "x" : -75.65913039590151,
        "y" : -933.1348732531884
      },
      "selected" : false
    }, {
      "data" : {
        "id" : "153",
        "EnrichmentMap_fdr_qvalue_fca_mir_183_5p_" : 0.9909370046484024,
        "EnrichmentMap_GS_DESCR" : "GO:0060021~palate development",
        "EnrichmentMap_GS_Type" : "ENR",
        "shared_name" : "GO:0060021~PALATE DEVELOPMENT",
        "SUID" : 153,
        "__mclCluster" : 5,
        "selected" : false,
        "EnrichmentMap_pvalue_fca_mir_182_5p_" : 0.017962585214707213,
        "EnrichmentMap_Name" : "GO:0060021~PALATE DEVELOPMENT",
        "EnrichmentMap_pvalue_fca_mir_183_5p_" : 0.004665364930434683,
        "EnrichmentMap_Colouring_fca_mir_182_5p_" : 0.9820374147852928,
        "EnrichmentMap_NES_fca_mir_182_5p_" : 1.0,
        "EnrichmentMap_Colouring_fca_mir_183_5p_" : 0.9953346350695653,
        "EnrichmentMap_gs_size" : 5,
        "EnrichmentMap_fdr_qvalue_fca_mir_182_5p_" : 1.0,
        "EnrichmentMap_Genes" : [ "INSIG2", "ACVR2B", "LRP6", "BNC2", "SMAD4" ],
        "name" : "GO:0060021~PALATE DEVELOPMENT",
        "EnrichmentMap_NES_fca_mir_183_5p_" : 1.0,
        "EnrichmentMap_david_category" : "GOTERM_BP_DIRECT"
      },
      "position" : {
        "x" : -210.52055229314226,
        "y" : -771.6141936153882
      },
      "selected" : false
    }, {
      "data" : {
        "id" : "151",
        "EnrichmentMap_fdr_qvalue_fca_mir_183_5p_" : 1.0,
        "EnrichmentMap_GS_DESCR" : "GO:0030511~positive regulation of transforming growth factor beta receptor signaling pathway",
        "EnrichmentMap_GS_Type" : "ENR",
        "shared_name" : "GO:0030511~POSITIVE REGULATION OF TRANSFORMING GROWTH FACTOR BETA RECEPTOR SIGNALING PATHWAY",
        "SUID" : 151,
        "__mclCluster" : 5,
        "selected" : false,
        "EnrichmentMap_pvalue_fca_mir_182_5p_" : 0.03321525619256703,
        "EnrichmentMap_Name" : "GO:0030511~POSITIVE REGULATION OF TRANSFORMING GROWTH FACTOR BETA RECEPTOR SIGNALING PATHWAY",
        "EnrichmentMap_pvalue_fca_mir_183_5p_" : 0.09322286776856004,
        "EnrichmentMap_Colouring_fca_mir_182_5p_" : 0.966784743807433,
        "EnrichmentMap_NES_fca_mir_182_5p_" : 1.0,
        "EnrichmentMap_Colouring_fca_mir_183_5p_" : 0.90677713223144,
        "EnrichmentMap_gs_size" : 3,
        "EnrichmentMap_fdr_qvalue_fca_mir_182_5p_" : 1.0,
        "EnrichmentMap_Genes" : [ "HIPK2", "MYOCD", "SMAD4" ],
        "name" : "GO:0030511~POSITIVE REGULATION OF TRANSFORMING GROWTH FACTOR BETA RECEPTOR SIGNALING PATHWAY",
        "EnrichmentMap_NES_fca_mir_183_5p_" : 1.0,
        "EnrichmentMap_david_category" : "GOTERM_BP_DIRECT"
      },
      "position" : {
        "x" : -106.32334615452599,
        "y" : -732.7574179875024
      },
      "selected" : false
    } ],
    "edges" : [ {
      "data" : {
        "id" : "1637",
        "source" : "377",
        "target" : "163",
        "shared_name" : "SM00707:RPEL (Geneset_Overlap) IPR004018:RPEL REPEAT",
        "EnrichmentMap_Overlap_size" : 3,
        "EnrichmentMap_similarity_coefficient" : 1.0,
        "shared_interaction" : "Geneset_Overlap",
        "EnrichmentMap_Data_Set" : "compound",
        "name" : "SM00707:RPEL (Geneset_Overlap) IPR004018:RPEL REPEAT",
        "interaction" : "Geneset_Overlap",
        "SUID" : 1637,
        "selected" : false,
        "EnrichmentMap_Overlap_genes" : [ "MKL2", "MYOCD", "PHACTR2" ]
      },
      "selected" : false
    }, {
      "data" : {
        "id" : "1635",
        "source" : "377",
        "target" : "369",
        "shared_name" : "SM00707:RPEL (Geneset_Overlap) GO:0051145~SMOOTH MUSCLE CELL DIFFERENTIATION",
        "EnrichmentMap_Overlap_size" : 2,
        "EnrichmentMap_similarity_coefficient" : 0.6666666666666666,
        "shared_interaction" : "Geneset_Overlap",
        "EnrichmentMap_Data_Set" : "compound",
        "name" : "SM00707:RPEL (Geneset_Overlap) GO:0051145~SMOOTH MUSCLE CELL DIFFERENTIATION",
        "interaction" : "Geneset_Overlap",
        "SUID" : 1635,
        "selected" : false,
        "EnrichmentMap_Overlap_genes" : [ "MKL2", "MYOCD" ]
      },
      "selected" : false
    }, {
      "data" : {
        "id" : "1633",
        "source" : "377",
        "target" : "335",
        "shared_name" : "SM00707:RPEL (Geneset_Overlap) GO:0006357~REGULATION OF TRANSCRIPTION FROM RNA POLYMERASE II PROMOTER",
        "EnrichmentMap_Overlap_size" : 2,
        "EnrichmentMap_similarity_coefficient" : 0.6666666666666666,
        "shared_interaction" : "Geneset_Overlap",
        "EnrichmentMap_Data_Set" : "compound",
        "name" : "SM00707:RPEL (Geneset_Overlap) GO:0006357~REGULATION OF TRANSCRIPTION FROM RNA POLYMERASE II PROMOTER",
        "interaction" : "Geneset_Overlap",
        "SUID" : 1633,
        "selected" : false,
        "EnrichmentMap_Overlap_genes" : [ "MKL2", "MYOCD" ]
      },
      "selected" : false
    }, {
      "data" : {
        "id" : "1631",
        "source" : "377",
        "target" : "181",
        "shared_name" : "SM00707:RPEL (Geneset_Overlap) COILED COIL",
        "EnrichmentMap_Overlap_size" : 3,
        "EnrichmentMap_similarity_coefficient" : 1.0,
        "shared_interaction" : "Geneset_Overlap",
        "EnrichmentMap_Data_Set" : "compound",
        "name" : "SM00707:RPEL (Geneset_Overlap) COILED COIL",
        "interaction" : "Geneset_Overlap",
        "SUID" : 1631,
        "selected" : false,
        "EnrichmentMap_Overlap_genes" : [ "MKL2", "MYOCD", "PHACTR2" ]
      },
      "selected" : false
    }, {
      "data" : {
        "id" : "1629",
        "source" : "375",
        "target" : "179",
        "shared_name" : "IPR001370:BACULOVIRAL INHIBITION OF APOPTOSIS PROTEIN REPEAT (Geneset_Overlap) GO:0005737~CYTOPLASM",
        "EnrichmentMap_Overlap_size" : 2,
        "EnrichmentMap_similarity_coefficient" : 1.0,
        "shared_interaction" : "Geneset_Overlap",
        "EnrichmentMap_Data_Set" : "compound",
        "name" : "IPR001370:BACULOVIRAL INHIBITION OF APOPTOSIS PROTEIN REPEAT (Geneset_Overlap) GO:0005737~CYTOPLASM",
        "interaction" : "Geneset_Overlap",
        "SUID" : 1629,
        "selected" : false,
        "EnrichmentMap_Overlap_genes" : [ "BIRC6", "XIAP" ]
      },
      "selected" : false
    }, {
      "data" : {
        "id" : "1627",
        "source" : "375",
        "target" : "193",
        "shared_name" : "IPR001370:BACULOVIRAL INHIBITION OF APOPTOSIS PROTEIN REPEAT (Geneset_Overlap) GO:0005634~NUCLEUS",
        "EnrichmentMap_Overlap_size" : 1,
        "EnrichmentMap_similarity_coefficient" : 0.5,
        "shared_interaction" : "Geneset_Overlap",
        "EnrichmentMap_Data_Set" : "compound",
        "name" : "IPR001370:BACULOVIRAL INHIBITION OF APOPTOSIS PROTEIN REPEAT (Geneset_Overlap) GO:0005634~NUCLEUS",
        "interaction" : "Geneset_Overlap",
        "SUID" : 1627,
        "selected" : false,
        "EnrichmentMap_Overlap_genes" : [ "XIAP" ]
      },
      "selected" : false
    }, {
      "data" : {
        "id" : "1625",
        "source" : "375",
        "target" : "237",
        "shared_name" : "IPR001370:BACULOVIRAL INHIBITION OF APOPTOSIS PROTEIN REPEAT (Geneset_Overlap) SM00238:BIR",
        "EnrichmentMap_Overlap_size" : 2,
        "EnrichmentMap_similarity_coefficient" : 1.0,
        "shared_interaction" : "Geneset_Overlap",
        "EnrichmentMap_Data_Set" : "compound",
        "name" : "IPR001370:BACULOVIRAL INHIBITION OF APOPTOSIS PROTEIN REPEAT (Geneset_Overlap) SM00238:BIR",
        "interaction" : "Geneset_Overlap",
        "SUID" : 1625,
        "selected" : false,
        "EnrichmentMap_Overlap_genes" : [ "BIRC6", "XIAP" ]
      },
      "selected" : false
    }, {
      "data" : {
        "id" : "1623",
        "source" : "375",
        "target" : "269",
        "shared_name" : "IPR001370:BACULOVIRAL INHIBITION OF APOPTOSIS PROTEIN REPEAT (Geneset_Overlap) GO:2001237~NEGATIVE REGULATION OF EXTRINSIC APOPTOTIC SIGNALING PATHWAY",
        "EnrichmentMap_Overlap_size" : 1,
        "EnrichmentMap_similarity_coefficient" : 0.5,
        "shared_interaction" : "Geneset_Overlap",
        "EnrichmentMap_Data_Set" : "compound",
        "name" : "IPR001370:BACULOVIRAL INHIBITION OF APOPTOSIS PROTEIN REPEAT (Geneset_Overlap) GO:2001237~NEGATIVE REGULATION OF EXTRINSIC APOPTOTIC SIGNALING PATHWAY",
        "interaction" : "Geneset_Overlap",
        "SUID" : 1623,
        "selected" : false,
        "EnrichmentMap_Overlap_genes" : [ "BIRC6" ]
      },
      "selected" : false
    }, {
      "data" : {
        "id" : "1621",
        "source" : "375",
        "target" : "311",
        "shared_name" : "IPR001370:BACULOVIRAL INHIBITION OF APOPTOSIS PROTEIN REPEAT (Geneset_Overlap) GO:0008270~ZINC ION BINDING",
        "EnrichmentMap_Overlap_size" : 1,
        "EnrichmentMap_similarity_coefficient" : 0.5,
        "shared_interaction" : "Geneset_Overlap",
        "EnrichmentMap_Data_Set" : "compound",
        "name" : "IPR001370:BACULOVIRAL INHIBITION OF APOPTOSIS PROTEIN REPEAT (Geneset_Overlap) GO:0008270~ZINC ION BINDING",
        "interaction" : "Geneset_Overlap",
        "SUID" : 1621,
        "selected" : false,
        "EnrichmentMap_Overlap_genes" : [ "XIAP" ]
      },
      "selected" : false
    }, {
      "data" : {
        "id" : "1619",
        "source" : "375",
        "target" : "181",
        "shared_name" : "IPR001370:BACULOVIRAL INHIBITION OF APOPTOSIS PROTEIN REPEAT (Geneset_Overlap) COILED COIL",
        "EnrichmentMap_Overlap_size" : 1,
        "EnrichmentMap_similarity_coefficient" : 0.5,
        "shared_interaction" : "Geneset_Overlap",
        "EnrichmentMap_Data_Set" : "compound",
        "name" : "IPR001370:BACULOVIRAL INHIBITION OF APOPTOSIS PROTEIN REPEAT (Geneset_Overlap) COILED COIL",
        "interaction" : "Geneset_Overlap",
        "SUID" : 1619,
        "selected" : false,
        "EnrichmentMap_Overlap_genes" : [ "BIRC6" ]
      },
      "selected" : false
    }, {
      "data" : {
        "id" : "1617",
        "source" : "375",
        "target" : "201",
        "shared_name" : "IPR001370:BACULOVIRAL INHIBITION OF APOPTOSIS PROTEIN REPEAT (Geneset_Overlap) IPR001841:ZINC FINGER, RING-TYPE",
        "EnrichmentMap_Overlap_size" : 1,
        "EnrichmentMap_similarity_coefficient" : 0.5,
        "shared_interaction" : "Geneset_Overlap",
        "EnrichmentMap_Data_Set" : "compound",
        "name" : "IPR001370:BACULOVIRAL INHIBITION OF APOPTOSIS PROTEIN REPEAT (Geneset_Overlap) IPR001841:ZINC FINGER, RING-TYPE",
        "interaction" : "Geneset_Overlap",
        "SUID" : 1617,
        "selected" : false,
        "EnrichmentMap_Overlap_genes" : [ "XIAP" ]
      },
      "selected" : false
    }, {
      "data" : {
        "id" : "1615",
        "source" : "375",
        "target" : "277",
        "shared_name" : "IPR001370:BACULOVIRAL INHIBITION OF APOPTOSIS PROTEIN REPEAT (Geneset_Overlap) GO:0005768~ENDOSOME",
        "EnrichmentMap_Overlap_size" : 1,
        "EnrichmentMap_similarity_coefficient" : 0.5,
        "shared_interaction" : "Geneset_Overlap",
        "EnrichmentMap_Data_Set" : "compound",
        "name" : "IPR001370:BACULOVIRAL INHIBITION OF APOPTOSIS PROTEIN REPEAT (Geneset_Overlap) GO:0005768~ENDOSOME",
        "interaction" : "Geneset_Overlap",
        "SUID" : 1615,
        "selected" : false,
        "EnrichmentMap_Overlap_genes" : [ "BIRC6" ]
      },
      "selected" : false
    }, {
      "data" : {
        "id" : "1613",
        "source" : "373",
        "target" : "343",
        "shared_name" : "GO:0070062~EXTRACELLULAR EXOSOME (Geneset_Overlap) GO:0031941~FILAMENTOUS ACTIN",
        "EnrichmentMap_Overlap_size" : 2,
        "EnrichmentMap_similarity_coefficient" : 0.6666666666666666,
        "shared_interaction" : "Geneset_Overlap",
        "EnrichmentMap_Data_Set" : "compound",
        "name" : "GO:0070062~EXTRACELLULAR EXOSOME (Geneset_Overlap) GO:0031941~FILAMENTOUS ACTIN",
        "interaction" : "Geneset_Overlap",
        "SUID" : 1613,
        "selected" : false,
        "EnrichmentMap_Overlap_genes" : [ "CD2AP", "PKD2" ]
      },
      "selected" : false
    }, {
      "data" : {
        "id" : "1611",
        "source" : "373",
        "target" : "317",
        "shared_name" : "GO:0070062~EXTRACELLULAR EXOSOME (Geneset_Overlap) IPR006560:AWS",
        "EnrichmentMap_Overlap_size" : 1,
        "EnrichmentMap_similarity_coefficient" : 0.5,
        "shared_interaction" : "Geneset_Overlap",
        "EnrichmentMap_Data_Set" : "compound",
        "name" : "GO:0070062~EXTRACELLULAR EXOSOME (Geneset_Overlap) IPR006560:AWS",
        "interaction" : "Geneset_Overlap",
        "SUID" : 1611,
        "selected" : false,
        "EnrichmentMap_Overlap_genes" : [ "ASH1L" ]
      },
      "selected" : false
    }, {
      "data" : {
        "id" : "1609",
        "source" : "373",
        "target" : "363",
        "shared_name" : "GO:0070062~EXTRACELLULAR EXOSOME (Geneset_Overlap) SM00112:CA",
        "EnrichmentMap_Overlap_size" : 3,
        "EnrichmentMap_similarity_coefficient" : 0.6,
        "shared_interaction" : "Geneset_Overlap",
        "EnrichmentMap_Data_Set" : "compound",
        "name" : "GO:0070062~EXTRACELLULAR EXOSOME (Geneset_Overlap) SM00112:CA",
        "interaction" : "Geneset_Overlap",
        "SUID" : 1609,
        "selected" : false,
        "EnrichmentMap_Overlap_genes" : [ "PCDH12", "CDH11", "FAT1" ]
      },
      "selected" : false
    }, {
      "data" : {
        "id" : "1607",
        "source" : "373",
        "target" : "209",
        "shared_name" : "GO:0070062~EXTRACELLULAR EXOSOME (Geneset_Overlap) GO:0007156~HOMOPHILIC CELL ADHESION VIA PLASMA MEMBRANE ADHESION MOLECULES",
        "EnrichmentMap_Overlap_size" : 3,
        "EnrichmentMap_similarity_coefficient" : 0.5,
        "shared_interaction" : "Geneset_Overlap",
        "EnrichmentMap_Data_Set" : "compound",
        "name" : "GO:0070062~EXTRACELLULAR EXOSOME (Geneset_Overlap) GO:0007156~HOMOPHILIC CELL ADHESION VIA PLASMA MEMBRANE ADHESION MOLECULES",
        "interaction" : "Geneset_Overlap",
        "SUID" : 1607,
        "selected" : false,
        "EnrichmentMap_Overlap_genes" : [ "PCDH12", "CDH11", "FAT1" ]
      },
      "selected" : false
    }, {
      "data" : {
        "id" : "1605",
        "source" : "373",
        "target" : "291",
        "shared_name" : "GO:0070062~EXTRACELLULAR EXOSOME (Geneset_Overlap) FCA05414:DILATED CARDIOMYOPATHY",
        "EnrichmentMap_Overlap_size" : 4,
        "EnrichmentMap_similarity_coefficient" : 0.8,
        "shared_interaction" : "Geneset_Overlap",
        "EnrichmentMap_Data_Set" : "compound",
        "name" : "GO:0070062~EXTRACELLULAR EXOSOME (Geneset_Overlap) FCA05414:DILATED CARDIOMYOPATHY",
        "interaction" : "Geneset_Overlap",
        "SUID" : 1605,
        "selected" : false,
        "EnrichmentMap_Overlap_genes" : [ "DAG1", "ITGA1", "ITGAV", "ITGB8" ]
      },
      "selected" : false
    }, {
      "data" : {
        "id" : "1603",
        "source" : "373",
        "target" : "341",
        "shared_name" : "GO:0070062~EXTRACELLULAR EXOSOME (Geneset_Overlap) GO:0071458~INTEGRAL COMPONENT OF CYTOPLASMIC SIDE OF ENDOPLASMIC RETICULUM MEMBRANE",
        "EnrichmentMap_Overlap_size" : 2,
        "EnrichmentMap_similarity_coefficient" : 1.0,
        "shared_interaction" : "Geneset_Overlap",
        "EnrichmentMap_Data_Set" : "compound",
        "name" : "GO:0070062~EXTRACELLULAR EXOSOME (Geneset_Overlap) GO:0071458~INTEGRAL COMPONENT OF CYTOPLASMIC SIDE OF ENDOPLASMIC RETICULUM MEMBRANE",
        "interaction" : "Geneset_Overlap",
        "SUID" : 1603,
        "selected" : false,
        "EnrichmentMap_Overlap_genes" : [ "PKD2", "SPPL2A" ]
      },
      "selected" : false
    }, {
      "data" : {
        "id" : "1601",
        "source" : "373",
        "target" : "347",
        "shared_name" : "GO:0070062~EXTRACELLULAR EXOSOME (Geneset_Overlap) GO:0005911~CELL-CELL JUNCTION",
        "EnrichmentMap_Overlap_size" : 6,
        "EnrichmentMap_similarity_coefficient" : 0.6666666666666666,
        "shared_interaction" : "Geneset_Overlap",
        "EnrichmentMap_Data_Set" : "compound",
        "name" : "GO:0070062~EXTRACELLULAR EXOSOME (Geneset_Overlap) GO:0005911~CELL-CELL JUNCTION",
        "interaction" : "Geneset_Overlap",
        "SUID" : 1601,
        "selected" : false,
        "EnrichmentMap_Overlap_genes" : [ "DAG1", "PCDH12", "LIN7C", "CD2AP", "PKD2", "FAT1" ]
      },
      "selected" : false
    }, {
      "data" : {
        "id" : "1599",
        "source" : "373",
        "target" : "195",
        "shared_name" : "GO:0070062~EXTRACELLULAR EXOSOME (Geneset_Overlap) GO:0034686~INTEGRIN ALPHAV-BETA8 COMPLEX",
        "EnrichmentMap_Overlap_size" : 2,
        "EnrichmentMap_similarity_coefficient" : 1.0,
        "shared_interaction" : "Geneset_Overlap",
        "EnrichmentMap_Data_Set" : "compound",
        "name" : "GO:0070062~EXTRACELLULAR EXOSOME (Geneset_Overlap) GO:0034686~INTEGRIN ALPHAV-BETA8 COMPLEX",
        "interaction" : "Geneset_Overlap",
        "SUID" : 1599,
        "selected" : false,
        "EnrichmentMap_Overlap_genes" : [ "ITGAV", "ITGB8" ]
      },
      "selected" : false
    }, {
      "data" : {
        "id" : "1597",
        "source" : "373",
        "target" : "359",
        "shared_name" : "GO:0070062~EXTRACELLULAR EXOSOME (Geneset_Overlap) GO:0006509~MEMBRANE PROTEIN ECTODOMAIN PROTEOLYSIS",
        "EnrichmentMap_Overlap_size" : 2,
        "EnrichmentMap_similarity_coefficient" : 0.6666666666666666,
        "shared_interaction" : "Geneset_Overlap",
        "EnrichmentMap_Data_Set" : "compound",
        "name" : "GO:0070062~EXTRACELLULAR EXOSOME (Geneset_Overlap) GO:0006509~MEMBRANE PROTEIN ECTODOMAIN PROTEOLYSIS",
        "interaction" : "Geneset_Overlap",
        "SUID" : 1597,
        "selected" : false,
        "EnrichmentMap_Overlap_genes" : [ "DAG1", "SPPL2A" ]
      },
      "selected" : false
    }, {
      "data" : {
        "id" : "1595",
        "source" : "373",
        "target" : "253",
        "shared_name" : "GO:0070062~EXTRACELLULAR EXOSOME (Geneset_Overlap) IPR002126:CADHERIN",
        "EnrichmentMap_Overlap_size" : 3,
        "EnrichmentMap_similarity_coefficient" : 0.6,
        "shared_interaction" : "Geneset_Overlap",
        "EnrichmentMap_Data_Set" : "compound",
        "name" : "GO:0070062~EXTRACELLULAR EXOSOME (Geneset_Overlap) IPR002126:CADHERIN",
        "interaction" : "Geneset_Overlap",
        "SUID" : 1595,
        "selected" : false,
        "EnrichmentMap_Overlap_genes" : [ "PCDH12", "CDH11", "FAT1" ]
      },
      "selected" : false
    }, {
      "data" : {
        "id" : "1593",
        "source" : "373",
        "target" : "257",
        "shared_name" : "GO:0070062~EXTRACELLULAR EXOSOME (Geneset_Overlap) CELL ADHESION",
        "EnrichmentMap_Overlap_size" : 5,
        "EnrichmentMap_similarity_coefficient" : 0.7142857142857143,
        "shared_interaction" : "Geneset_Overlap",
        "EnrichmentMap_Data_Set" : "compound",
        "name" : "GO:0070062~EXTRACELLULAR EXOSOME (Geneset_Overlap) CELL ADHESION",
        "interaction" : "Geneset_Overlap",
        "SUID" : 1593,
        "selected" : false,
        "EnrichmentMap_Overlap_genes" : [ "PCDH12", "ITGA1", "CDH11", "ITGAV", "ITGB8" ]
      },
      "selected" : false
    }, {
      "data" : {
        "id" : "1591",
        "source" : "373",
        "target" : "171",
        "shared_name" : "GO:0070062~EXTRACELLULAR EXOSOME (Geneset_Overlap) GO:0035867~ALPHAV-BETA3 INTEGRIN-IGF-1-IGF1R COMPLEX",
        "EnrichmentMap_Overlap_size" : 1,
        "EnrichmentMap_similarity_coefficient" : 0.5,
        "shared_interaction" : "Geneset_Overlap",
        "EnrichmentMap_Data_Set" : "compound",
        "name" : "GO:0070062~EXTRACELLULAR EXOSOME (Geneset_Overlap) GO:0035867~ALPHAV-BETA3 INTEGRIN-IGF-1-IGF1R COMPLEX",
        "interaction" : "Geneset_Overlap",
        "SUID" : 1591,
        "selected" : false,
        "EnrichmentMap_Overlap_genes" : [ "ITGAV" ]
      },
      "selected" : false
    }, {
      "data" : {
        "id" : "1589",
        "source" : "373",
        "target" : "203",
        "shared_name" : "GO:0070062~EXTRACELLULAR EXOSOME (Geneset_Overlap) GO:0014068~POSITIVE REGULATION OF PHOSPHATIDYLINOSITOL 3-KINASE SIGNALING",
        "EnrichmentMap_Overlap_size" : 2,
        "EnrichmentMap_similarity_coefficient" : 0.5,
        "shared_interaction" : "Geneset_Overlap",
        "EnrichmentMap_Data_Set" : "compound",
        "name" : "GO:0070062~EXTRACELLULAR EXOSOME (Geneset_Overlap) GO:0014068~POSITIVE REGULATION OF PHOSPHATIDYLINOSITOL 3-KINASE SIGNALING",
        "interaction" : "Geneset_Overlap",
        "SUID" : 1589,
        "selected" : false,
        "EnrichmentMap_Overlap_genes" : [ "NEDD4", "ANGPT1" ]
      },
      "selected" : false
    }, {
      "data" : {
        "id" : "1587",
        "source" : "373",
        "target" : "255",
        "shared_name" : "GO:0070062~EXTRACELLULAR EXOSOME (Geneset_Overlap) FCA05410:HYPERTROPHIC CARDIOMYOPATHY (HCM)",
        "EnrichmentMap_Overlap_size" : 4,
        "EnrichmentMap_similarity_coefficient" : 0.8,
        "shared_interaction" : "Geneset_Overlap",
        "EnrichmentMap_Data_Set" : "compound",
        "name" : "GO:0070062~EXTRACELLULAR EXOSOME (Geneset_Overlap) FCA05410:HYPERTROPHIC CARDIOMYOPATHY (HCM)",
        "interaction" : "Geneset_Overlap",
        "SUID" : 1587,
        "selected" : false,
        "EnrichmentMap_Overlap_genes" : [ "DAG1", "ITGA1", "ITGAV", "ITGB8" ]
      },
      "selected" : false
    }, {
      "data" : {
        "id" : "1585",
        "source" : "373",
        "target" : "239",
        "shared_name" : "GO:0070062~EXTRACELLULAR EXOSOME (Geneset_Overlap) GO:0071556~INTEGRAL COMPONENT OF LUMENAL SIDE OF ENDOPLASMIC RETICULUM MEMBRANE",
        "EnrichmentMap_Overlap_size" : 2,
        "EnrichmentMap_similarity_coefficient" : 1.0,
        "shared_interaction" : "Geneset_Overlap",
        "EnrichmentMap_Data_Set" : "compound",
        "name" : "GO:0070062~EXTRACELLULAR EXOSOME (Geneset_Overlap) GO:0071556~INTEGRAL COMPONENT OF LUMENAL SIDE OF ENDOPLASMIC RETICULUM MEMBRANE",
        "interaction" : "Geneset_Overlap",
        "SUID" : 1585,
        "selected" : false,
        "EnrichmentMap_Overlap_genes" : [ "PKD2", "SPPL2A" ]
      },
      "selected" : false
    }, {
      "data" : {
        "id" : "1583",
        "source" : "373",
        "target" : "199",
        "shared_name" : "GO:0070062~EXTRACELLULAR EXOSOME (Geneset_Overlap) GO:0048179~ACTIVIN RECEPTOR COMPLEX",
        "EnrichmentMap_Overlap_size" : 1,
        "EnrichmentMap_similarity_coefficient" : 0.5,
        "shared_interaction" : "Geneset_Overlap",
        "EnrichmentMap_Data_Set" : "compound",
        "name" : "GO:0070062~EXTRACELLULAR EXOSOME (Geneset_Overlap) GO:0048179~ACTIVIN RECEPTOR COMPLEX",
        "interaction" : "Geneset_Overlap",
        "SUID" : 1583,
        "selected" : false,
        "EnrichmentMap_Overlap_genes" : [ "ACVR1B" ]
      },
      "selected" : false
    }, {
      "data" : {
        "id" : "1581",
        "source" : "373",
        "target" : "355",
        "shared_name" : "GO:0070062~EXTRACELLULAR EXOSOME (Geneset_Overlap) IPR020894:CADHERIN CONSERVED SITE",
        "EnrichmentMap_Overlap_size" : 3,
        "EnrichmentMap_similarity_coefficient" : 0.6,
        "shared_interaction" : "Geneset_Overlap",
        "EnrichmentMap_Data_Set" : "compound",
        "name" : "GO:0070062~EXTRACELLULAR EXOSOME (Geneset_Overlap) IPR020894:CADHERIN CONSERVED SITE",
        "interaction" : "Geneset_Overlap",
        "SUID" : 1581,
        "selected" : false,
        "EnrichmentMap_Overlap_genes" : [ "PCDH12", "CDH11", "FAT1" ]
      },
      "selected" : false
    }, {
      "data" : {
        "id" : "1579",
        "source" : "373",
        "target" : "233",
        "shared_name" : "GO:0070062~EXTRACELLULAR EXOSOME (Geneset_Overlap) FCA04512:ECM-RECEPTOR INTERACTION",
        "EnrichmentMap_Overlap_size" : 5,
        "EnrichmentMap_similarity_coefficient" : 0.8333333333333334,
        "shared_interaction" : "Geneset_Overlap",
        "EnrichmentMap_Data_Set" : "compound",
        "name" : "GO:0070062~EXTRACELLULAR EXOSOME (Geneset_Overlap) FCA04512:ECM-RECEPTOR INTERACTION",
        "interaction" : "Geneset_Overlap",
        "SUID" : 1579,
        "selected" : false,
        "EnrichmentMap_Overlap_genes" : [ "DAG1", "ITGA1", "ITGAV", "FN1", "ITGB8" ]
      },
      "selected" : false
    }, {
      "data" : {
        "id" : "1577",
        "source" : "373",
        "target" : "229",
        "shared_name" : "GO:0070062~EXTRACELLULAR EXOSOME (Geneset_Overlap) SM00570:AWS",
        "EnrichmentMap_Overlap_size" : 1,
        "EnrichmentMap_similarity_coefficient" : 0.5,
        "shared_interaction" : "Geneset_Overlap",
        "EnrichmentMap_Data_Set" : "compound",
        "name" : "GO:0070062~EXTRACELLULAR EXOSOME (Geneset_Overlap) SM00570:AWS",
        "interaction" : "Geneset_Overlap",
        "SUID" : 1577,
        "selected" : false,
        "EnrichmentMap_Overlap_genes" : [ "ASH1L" ]
      },
      "selected" : false
    }, {
      "data" : {
        "id" : "1575",
        "source" : "373",
        "target" : "299",
        "shared_name" : "GO:0070062~EXTRACELLULAR EXOSOME (Geneset_Overlap) IPR015919:CADHERIN-LIKE",
        "EnrichmentMap_Overlap_size" : 4,
        "EnrichmentMap_similarity_coefficient" : 0.6666666666666666,
        "shared_interaction" : "Geneset_Overlap",
        "EnrichmentMap_Data_Set" : "compound",
        "name" : "GO:0070062~EXTRACELLULAR EXOSOME (Geneset_Overlap) IPR015919:CADHERIN-LIKE",
        "interaction" : "Geneset_Overlap",
        "SUID" : 1575,
        "selected" : false,
        "EnrichmentMap_Overlap_genes" : [ "DAG1", "PCDH12", "CDH11", "FAT1" ]
      },
      "selected" : false
    }, {
      "data" : {
        "id" : "1573",
        "source" : "371",
        "target" : "365",
        "shared_name" : "ZINC-FINGER (Geneset_Overlap) ZINC",
        "EnrichmentMap_Overlap_size" : 9,
        "EnrichmentMap_similarity_coefficient" : 0.8181818181818182,
        "shared_interaction" : "Geneset_Overlap",
        "EnrichmentMap_Data_Set" : "compound",
        "name" : "ZINC-FINGER (Geneset_Overlap) ZINC",
        "interaction" : "Geneset_Overlap",
        "SUID" : 1573,
        "selected" : false,
        "EnrichmentMap_Overlap_genes" : [ "KMT2D", "ASH1L", "WHSC1L1", "RORA", "RC3H2", "MDM4", "TRIM32", "ZFYVE26", "DGKH" ]
      },
      "selected" : false
    }, {
      "data" : {
        "id" : "1571",
        "source" : "371",
        "target" : "307",
        "shared_name" : "ZINC-FINGER (Geneset_Overlap) IPR011011:ZINC FINGER, FYVE/PHD-TYPE",
        "EnrichmentMap_Overlap_size" : 7,
        "EnrichmentMap_similarity_coefficient" : 0.875,
        "shared_interaction" : "Geneset_Overlap",
        "EnrichmentMap_Data_Set" : "compound",
        "name" : "ZINC-FINGER (Geneset_Overlap) IPR011011:ZINC FINGER, FYVE/PHD-TYPE",
        "interaction" : "Geneset_Overlap",
        "SUID" : 1571,
        "selected" : false,
        "EnrichmentMap_Overlap_genes" : [ "KMT2D", "ASH1L", "WHSC1L1", "MTMR4", "KAT6A", "ZFYVE26", "WDFY2" ]
      },
      "selected" : false
    }, {
      "data" : {
        "id" : "1569",
        "source" : "371",
        "target" : "295",
        "shared_name" : "ZINC-FINGER (Geneset_Overlap) METAL-BINDING",
        "EnrichmentMap_Overlap_size" : 9,
        "EnrichmentMap_similarity_coefficient" : 0.6923076923076923,
        "shared_interaction" : "Geneset_Overlap",
        "EnrichmentMap_Data_Set" : "compound",
        "name" : "ZINC-FINGER (Geneset_Overlap) METAL-BINDING",
        "interaction" : "Geneset_Overlap",
        "SUID" : 1569,
        "selected" : false,
        "EnrichmentMap_Overlap_genes" : [ "KMT2D", "ASH1L", "WHSC1L1", "RORA", "RC3H2", "MDM4", "TRIM32", "ZFYVE26", "DGKH" ]
      },
      "selected" : false
    }, {
      "data" : {
        "id" : "1567",
        "source" : "371",
        "target" : "225",
        "shared_name" : "ZINC-FINGER (Geneset_Overlap) FCA00310:LYSINE DEGRADATION",
        "EnrichmentMap_Overlap_size" : 3,
        "EnrichmentMap_similarity_coefficient" : 0.6,
        "shared_interaction" : "Geneset_Overlap",
        "EnrichmentMap_Data_Set" : "compound",
        "name" : "ZINC-FINGER (Geneset_Overlap) FCA00310:LYSINE DEGRADATION",
        "interaction" : "Geneset_Overlap",
        "SUID" : 1567,
        "selected" : false,
        "EnrichmentMap_Overlap_genes" : [ "KMT2D", "ASH1L", "WHSC1L1" ]
      },
      "selected" : false
    }, {
      "data" : {
        "id" : "1565",
        "source" : "371",
        "target" : "201",
        "shared_name" : "ZINC-FINGER (Geneset_Overlap) IPR001841:ZINC FINGER, RING-TYPE",
        "EnrichmentMap_Overlap_size" : 4,
        "EnrichmentMap_similarity_coefficient" : 0.8,
        "shared_interaction" : "Geneset_Overlap",
        "EnrichmentMap_Data_Set" : "compound",
        "name" : "ZINC-FINGER (Geneset_Overlap) IPR001841:ZINC FINGER, RING-TYPE",
        "interaction" : "Geneset_Overlap",
        "SUID" : 1565,
        "selected" : false,
        "EnrichmentMap_Overlap_genes" : [ "KMT2D", "RC3H2", "MDM4", "TRIM32" ]
      },
      "selected" : false
    }, {
      "data" : {
        "id" : "1563",
        "source" : "371",
        "target" : "297",
        "shared_name" : "ZINC-FINGER (Geneset_Overlap) S-ADENOSYL-L-METHIONINE",
        "EnrichmentMap_Overlap_size" : 3,
        "EnrichmentMap_similarity_coefficient" : 1.0,
        "shared_interaction" : "Geneset_Overlap",
        "EnrichmentMap_Data_Set" : "compound",
        "name" : "ZINC-FINGER (Geneset_Overlap) S-ADENOSYL-L-METHIONINE",
        "interaction" : "Geneset_Overlap",
        "SUID" : 1563,
        "selected" : false,
        "EnrichmentMap_Overlap_genes" : [ "KMT2D", "ASH1L", "WHSC1L1" ]
      },
      "selected" : false
    }, {
      "data" : {
        "id" : "1561",
        "source" : "371",
        "target" : "313",
        "shared_name" : "ZINC-FINGER (Geneset_Overlap) SM00317:SET",
        "EnrichmentMap_Overlap_size" : 3,
        "EnrichmentMap_similarity_coefficient" : 1.0,
        "shared_interaction" : "Geneset_Overlap",
        "EnrichmentMap_Data_Set" : "compound",
        "name" : "ZINC-FINGER (Geneset_Overlap) SM00317:SET",
        "interaction" : "Geneset_Overlap",
        "SUID" : 1561,
        "selected" : false,
        "EnrichmentMap_Overlap_genes" : [ "KMT2D", "ASH1L", "WHSC1L1" ]
      },
      "selected" : false
    }, {
      "data" : {
        "id" : "1559",
        "source" : "371",
        "target" : "317",
        "shared_name" : "ZINC-FINGER (Geneset_Overlap) IPR006560:AWS",
        "EnrichmentMap_Overlap_size" : 2,
        "EnrichmentMap_similarity_coefficient" : 1.0,
        "shared_interaction" : "Geneset_Overlap",
        "EnrichmentMap_Data_Set" : "compound",
        "name" : "ZINC-FINGER (Geneset_Overlap) IPR006560:AWS",
        "interaction" : "Geneset_Overlap",
        "SUID" : 1559,
        "selected" : false,
        "EnrichmentMap_Overlap_genes" : [ "ASH1L", "WHSC1L1" ]
      },
      "selected" : false
    }, {
      "data" : {
        "id" : "1557",
        "source" : "371",
        "target" : "231",
        "shared_name" : "ZINC-FINGER (Geneset_Overlap) IPR003616:POST-SET DOMAIN",
        "EnrichmentMap_Overlap_size" : 3,
        "EnrichmentMap_similarity_coefficient" : 1.0,
        "shared_interaction" : "Geneset_Overlap",
        "EnrichmentMap_Data_Set" : "compound",
        "name" : "ZINC-FINGER (Geneset_Overlap) IPR003616:POST-SET DOMAIN",
        "interaction" : "Geneset_Overlap",
        "SUID" : 1557,
        "selected" : false,
        "EnrichmentMap_Overlap_genes" : [ "KMT2D", "ASH1L", "WHSC1L1" ]
      },
      "selected" : false
    }, {
      "data" : {
        "id" : "1555",
        "source" : "371",
        "target" : "289",
        "shared_name" : "ZINC-FINGER (Geneset_Overlap) IPR013083:ZINC FINGER, RING/FYVE/PHD-TYPE",
        "EnrichmentMap_Overlap_size" : 12,
        "EnrichmentMap_similarity_coefficient" : 0.8571428571428571,
        "shared_interaction" : "Geneset_Overlap",
        "EnrichmentMap_Data_Set" : "compound",
        "name" : "ZINC-FINGER (Geneset_Overlap) IPR013083:ZINC FINGER, RING/FYVE/PHD-TYPE",
        "interaction" : "Geneset_Overlap",
        "SUID" : 1555,
        "selected" : false,
        "EnrichmentMap_Overlap_genes" : [ "KMT2D", "ASH1L", "WHSC1L1", "MTMR4", "RC3H2", "MDM4", "TRIM32", "RNF24", "KAT6A", "ZFYVE26", "WDFY2", "TRIM52" ]
      },
      "selected" : false
    }, {
      "data" : {
        "id" : "1553",
        "source" : "371",
        "target" : "311",
        "shared_name" : "ZINC-FINGER (Geneset_Overlap) GO:0008270~ZINC ION BINDING",
        "EnrichmentMap_Overlap_size" : 7,
        "EnrichmentMap_similarity_coefficient" : 0.5,
        "shared_interaction" : "Geneset_Overlap",
        "EnrichmentMap_Data_Set" : "compound",
        "name" : "ZINC-FINGER (Geneset_Overlap) GO:0008270~ZINC ION BINDING",
        "interaction" : "Geneset_Overlap",
        "SUID" : 1553,
        "selected" : false,
        "EnrichmentMap_Overlap_genes" : [ "KMT2D", "ASH1L", "WHSC1L1", "RORA", "RC3H2", "MDM4", "TRIM32" ]
      },
      "selected" : false
    }, {
      "data" : {
        "id" : "1551",
        "source" : "371",
        "target" : "339",
        "shared_name" : "ZINC-FINGER (Geneset_Overlap) GO:0045666~POSITIVE REGULATION OF NEURON DIFFERENTIATION",
        "EnrichmentMap_Overlap_size" : 1,
        "EnrichmentMap_similarity_coefficient" : 0.5,
        "shared_interaction" : "Geneset_Overlap",
        "EnrichmentMap_Data_Set" : "compound",
        "name" : "ZINC-FINGER (Geneset_Overlap) GO:0045666~POSITIVE REGULATION OF NEURON DIFFERENTIATION",
        "interaction" : "Geneset_Overlap",
        "SUID" : 1551,
        "selected" : false,
        "EnrichmentMap_Overlap_genes" : [ "TRIM32" ]
      },
      "selected" : false
    }, {
      "data" : {
        "id" : "1549",
        "source" : "371",
        "target" : "229",
        "shared_name" : "ZINC-FINGER (Geneset_Overlap) SM00570:AWS",
        "EnrichmentMap_Overlap_size" : 2,
        "EnrichmentMap_similarity_coefficient" : 1.0,
        "shared_interaction" : "Geneset_Overlap",
        "EnrichmentMap_Data_Set" : "compound",
        "name" : "ZINC-FINGER (Geneset_Overlap) SM00570:AWS",
        "interaction" : "Geneset_Overlap",
        "SUID" : 1549,
        "selected" : false,
        "EnrichmentMap_Overlap_genes" : [ "ASH1L", "WHSC1L1" ]
      },
      "selected" : false
    }, {
      "data" : {
        "id" : "1547",
        "source" : "371",
        "target" : "323",
        "shared_name" : "ZINC-FINGER (Geneset_Overlap) IPR001965:ZINC FINGER, PHD-TYPE",
        "EnrichmentMap_Overlap_size" : 3,
        "EnrichmentMap_similarity_coefficient" : 0.75,
        "shared_interaction" : "Geneset_Overlap",
        "EnrichmentMap_Data_Set" : "compound",
        "name" : "ZINC-FINGER (Geneset_Overlap) IPR001965:ZINC FINGER, PHD-TYPE",
        "interaction" : "Geneset_Overlap",
        "SUID" : 1547,
        "selected" : false,
        "EnrichmentMap_Overlap_genes" : [ "KMT2D", "ASH1L", "WHSC1L1" ]
      },
      "selected" : false
    }, {
      "data" : {
        "id" : "1545",
        "source" : "371",
        "target" : "173",
        "shared_name" : "ZINC-FINGER (Geneset_Overlap) IPR001214:SET DOMAIN",
        "EnrichmentMap_Overlap_size" : 3,
        "EnrichmentMap_similarity_coefficient" : 1.0,
        "shared_interaction" : "Geneset_Overlap",
        "EnrichmentMap_Data_Set" : "compound",
        "name" : "ZINC-FINGER (Geneset_Overlap) IPR001214:SET DOMAIN",
        "interaction" : "Geneset_Overlap",
        "SUID" : 1545,
        "selected" : false,
        "EnrichmentMap_Overlap_genes" : [ "KMT2D", "ASH1L", "WHSC1L1" ]
      },
      "selected" : false
    }, {
      "data" : {
        "id" : "1543",
        "source" : "371",
        "target" : "337",
        "shared_name" : "ZINC-FINGER (Geneset_Overlap) TRANSFERASE",
        "EnrichmentMap_Overlap_size" : 4,
        "EnrichmentMap_similarity_coefficient" : 0.5,
        "shared_interaction" : "Geneset_Overlap",
        "EnrichmentMap_Data_Set" : "compound",
        "name" : "ZINC-FINGER (Geneset_Overlap) TRANSFERASE",
        "interaction" : "Geneset_Overlap",
        "SUID" : 1543,
        "selected" : false,
        "EnrichmentMap_Overlap_genes" : [ "KMT2D", "ASH1L", "WHSC1L1", "DGKH" ]
      },
      "selected" : false
    }, {
      "data" : {
        "id" : "1541",
        "source" : "371",
        "target" : "217",
        "shared_name" : "ZINC-FINGER (Geneset_Overlap) METHYLTRANSFERASE",
        "EnrichmentMap_Overlap_size" : 3,
        "EnrichmentMap_similarity_coefficient" : 1.0,
        "shared_interaction" : "Geneset_Overlap",
        "EnrichmentMap_Data_Set" : "compound",
        "name" : "ZINC-FINGER (Geneset_Overlap) METHYLTRANSFERASE",
        "interaction" : "Geneset_Overlap",
        "SUID" : 1541,
        "selected" : false,
        "EnrichmentMap_Overlap_genes" : [ "KMT2D", "ASH1L", "WHSC1L1" ]
      },
      "selected" : false
    }, {
      "data" : {
        "id" : "1539",
        "source" : "371",
        "target" : "285",
        "shared_name" : "ZINC-FINGER (Geneset_Overlap) SM00249:PHD",
        "EnrichmentMap_Overlap_size" : 3,
        "EnrichmentMap_similarity_coefficient" : 0.75,
        "shared_interaction" : "Geneset_Overlap",
        "EnrichmentMap_Data_Set" : "compound",
        "name" : "ZINC-FINGER (Geneset_Overlap) SM00249:PHD",
        "interaction" : "Geneset_Overlap",
        "SUID" : 1539,
        "selected" : false,
        "EnrichmentMap_Overlap_genes" : [ "KMT2D", "ASH1L", "WHSC1L1" ]
      },
      "selected" : false
    }, {
      "data" : {
        "id" : "1537",
        "source" : "369",
        "target" : "199",
        "shared_name" : "GO:0051145~SMOOTH MUSCLE CELL DIFFERENTIATION (Geneset_Overlap) GO:0048179~ACTIVIN RECEPTOR COMPLEX",
        "EnrichmentMap_Overlap_size" : 1,
        "EnrichmentMap_similarity_coefficient" : 0.5,
        "shared_interaction" : "Geneset_Overlap",
        "EnrichmentMap_Data_Set" : "compound",
        "name" : "GO:0051145~SMOOTH MUSCLE CELL DIFFERENTIATION (Geneset_Overlap) GO:0048179~ACTIVIN RECEPTOR COMPLEX",
        "interaction" : "Geneset_Overlap",
        "SUID" : 1537,
        "selected" : false,
        "EnrichmentMap_Overlap_genes" : [ "ACVR1" ]
      },
      "selected" : false
    }, {
      "data" : {
        "id" : "1535",
        "source" : "369",
        "target" : "335",
        "shared_name" : "GO:0051145~SMOOTH MUSCLE CELL DIFFERENTIATION (Geneset_Overlap) GO:0006357~REGULATION OF TRANSCRIPTION FROM RNA POLYMERASE II PROMOTER",
        "EnrichmentMap_Overlap_size" : 2,
        "EnrichmentMap_similarity_coefficient" : 0.6666666666666666,
        "shared_interaction" : "Geneset_Overlap",
        "EnrichmentMap_Data_Set" : "compound",
        "name" : "GO:0051145~SMOOTH MUSCLE CELL DIFFERENTIATION (Geneset_Overlap) GO:0006357~REGULATION OF TRANSCRIPTION FROM RNA POLYMERASE II PROMOTER",
        "interaction" : "Geneset_Overlap",
        "SUID" : 1535,
        "selected" : false,
        "EnrichmentMap_Overlap_genes" : [ "MKL2", "MYOCD" ]
      },
      "selected" : false
    }, {
      "data" : {
        "id" : "1533",
        "source" : "369",
        "target" : "181",
        "shared_name" : "GO:0051145~SMOOTH MUSCLE CELL DIFFERENTIATION (Geneset_Overlap) COILED COIL",
        "EnrichmentMap_Overlap_size" : 2,
        "EnrichmentMap_similarity_coefficient" : 0.6666666666666666,
        "shared_interaction" : "Geneset_Overlap",
        "EnrichmentMap_Data_Set" : "compound",
        "name" : "GO:0051145~SMOOTH MUSCLE CELL DIFFERENTIATION (Geneset_Overlap) COILED COIL",
        "interaction" : "Geneset_Overlap",
        "SUID" : 1533,
        "selected" : false,
        "EnrichmentMap_Overlap_genes" : [ "MKL2", "MYOCD" ]
      },
      "selected" : false
    }, {
      "data" : {
        "id" : "1531",
        "source" : "369",
        "target" : "163",
        "shared_name" : "GO:0051145~SMOOTH MUSCLE CELL DIFFERENTIATION (Geneset_Overlap) IPR004018:RPEL REPEAT",
        "EnrichmentMap_Overlap_size" : 2,
        "EnrichmentMap_similarity_coefficient" : 0.6666666666666666,
        "shared_interaction" : "Geneset_Overlap",
        "EnrichmentMap_Data_Set" : "compound",
        "name" : "GO:0051145~SMOOTH MUSCLE CELL DIFFERENTIATION (Geneset_Overlap) IPR004018:RPEL REPEAT",
        "interaction" : "Geneset_Overlap",
        "SUID" : 1531,
        "selected" : false,
        "EnrichmentMap_Overlap_genes" : [ "MKL2", "MYOCD" ]
      },
      "selected" : false
    }, {
      "data" : {
        "id" : "1529",
        "source" : "365",
        "target" : "289",
        "shared_name" : "ZINC (Geneset_Overlap) IPR013083:ZINC FINGER, RING/FYVE/PHD-TYPE",
        "EnrichmentMap_Overlap_size" : 7,
        "EnrichmentMap_similarity_coefficient" : 0.6363636363636364,
        "shared_interaction" : "Geneset_Overlap",
        "EnrichmentMap_Data_Set" : "compound",
        "name" : "ZINC (Geneset_Overlap) IPR013083:ZINC FINGER, RING/FYVE/PHD-TYPE",
        "interaction" : "Geneset_Overlap",
        "SUID" : 1529,
        "selected" : false,
        "EnrichmentMap_Overlap_genes" : [ "KMT2D", "ZFYVE26", "ASH1L", "WHSC1L1", "RC3H2", "MDM4", "TRIM32" ]
      },
      "selected" : false
    }, {
      "data" : {
        "id" : "1527",
        "source" : "365",
        "target" : "231",
        "shared_name" : "ZINC (Geneset_Overlap) IPR003616:POST-SET DOMAIN",
        "EnrichmentMap_Overlap_size" : 3,
        "EnrichmentMap_similarity_coefficient" : 1.0,
        "shared_interaction" : "Geneset_Overlap",
        "EnrichmentMap_Data_Set" : "compound",
        "name" : "ZINC (Geneset_Overlap) IPR003616:POST-SET DOMAIN",
        "interaction" : "Geneset_Overlap",
        "SUID" : 1527,
        "selected" : false,
        "EnrichmentMap_Overlap_genes" : [ "KMT2D", "ASH1L", "WHSC1L1" ]
      },
      "selected" : false
    }, {
      "data" : {
        "id" : "1525",
        "source" : "365",
        "target" : "173",
        "shared_name" : "ZINC (Geneset_Overlap) IPR001214:SET DOMAIN",
        "EnrichmentMap_Overlap_size" : 3,
        "EnrichmentMap_similarity_coefficient" : 1.0,
        "shared_interaction" : "Geneset_Overlap",
        "EnrichmentMap_Data_Set" : "compound",
        "name" : "ZINC (Geneset_Overlap) IPR001214:SET DOMAIN",
        "interaction" : "Geneset_Overlap",
        "SUID" : 1525,
        "selected" : false,
        "EnrichmentMap_Overlap_genes" : [ "KMT2D", "ASH1L", "WHSC1L1" ]
      },
      "selected" : false
    }, {
      "data" : {
        "id" : "1523",
        "source" : "365",
        "target" : "297",
        "shared_name" : "ZINC (Geneset_Overlap) S-ADENOSYL-L-METHIONINE",
        "EnrichmentMap_Overlap_size" : 3,
        "EnrichmentMap_similarity_coefficient" : 1.0,
        "shared_interaction" : "Geneset_Overlap",
        "EnrichmentMap_Data_Set" : "compound",
        "name" : "ZINC (Geneset_Overlap) S-ADENOSYL-L-METHIONINE",
        "interaction" : "Geneset_Overlap",
        "SUID" : 1523,
        "selected" : false,
        "EnrichmentMap_Overlap_genes" : [ "KMT2D", "ASH1L", "WHSC1L1" ]
      },
      "selected" : false
    }, {
      "data" : {
        "id" : "1521",
        "source" : "365",
        "target" : "317",
        "shared_name" : "ZINC (Geneset_Overlap) IPR006560:AWS",
        "EnrichmentMap_Overlap_size" : 2,
        "EnrichmentMap_similarity_coefficient" : 1.0,
        "shared_interaction" : "Geneset_Overlap",
        "EnrichmentMap_Data_Set" : "compound",
        "name" : "ZINC (Geneset_Overlap) IPR006560:AWS",
        "interaction" : "Geneset_Overlap",
        "SUID" : 1521,
        "selected" : false,
        "EnrichmentMap_Overlap_genes" : [ "ASH1L", "WHSC1L1" ]
      },
      "selected" : false
    }, {
      "data" : {
        "id" : "1519",
        "source" : "365",
        "target" : "323",
        "shared_name" : "ZINC (Geneset_Overlap) IPR001965:ZINC FINGER, PHD-TYPE",
        "EnrichmentMap_Overlap_size" : 3,
        "EnrichmentMap_similarity_coefficient" : 0.75,
        "shared_interaction" : "Geneset_Overlap",
        "EnrichmentMap_Data_Set" : "compound",
        "name" : "ZINC (Geneset_Overlap) IPR001965:ZINC FINGER, PHD-TYPE",
        "interaction" : "Geneset_Overlap",
        "SUID" : 1519,
        "selected" : false,
        "EnrichmentMap_Overlap_genes" : [ "KMT2D", "ASH1L", "WHSC1L1" ]
      },
      "selected" : false
    }, {
      "data" : {
        "id" : "1517",
        "source" : "365",
        "target" : "229",
        "shared_name" : "ZINC (Geneset_Overlap) SM00570:AWS",
        "EnrichmentMap_Overlap_size" : 2,
        "EnrichmentMap_similarity_coefficient" : 1.0,
        "shared_interaction" : "Geneset_Overlap",
        "EnrichmentMap_Data_Set" : "compound",
        "name" : "ZINC (Geneset_Overlap) SM00570:AWS",
        "interaction" : "Geneset_Overlap",
        "SUID" : 1517,
        "selected" : false,
        "EnrichmentMap_Overlap_genes" : [ "ASH1L", "WHSC1L1" ]
      },
      "selected" : false
    }, {
      "data" : {
        "id" : "1515",
        "source" : "365",
        "target" : "313",
        "shared_name" : "ZINC (Geneset_Overlap) SM00317:SET",
        "EnrichmentMap_Overlap_size" : 3,
        "EnrichmentMap_similarity_coefficient" : 1.0,
        "shared_interaction" : "Geneset_Overlap",
        "EnrichmentMap_Data_Set" : "compound",
        "name" : "ZINC (Geneset_Overlap) SM00317:SET",
        "interaction" : "Geneset_Overlap",
        "SUID" : 1515,
        "selected" : false,
        "EnrichmentMap_Overlap_genes" : [ "KMT2D", "ASH1L", "WHSC1L1" ]
      },
      "selected" : false
    }, {
      "data" : {
        "id" : "1513",
        "source" : "365",
        "target" : "225",
        "shared_name" : "ZINC (Geneset_Overlap) FCA00310:LYSINE DEGRADATION",
        "EnrichmentMap_Overlap_size" : 3,
        "EnrichmentMap_similarity_coefficient" : 0.6,
        "shared_interaction" : "Geneset_Overlap",
        "EnrichmentMap_Data_Set" : "compound",
        "name" : "ZINC (Geneset_Overlap) FCA00310:LYSINE DEGRADATION",
        "interaction" : "Geneset_Overlap",
        "SUID" : 1513,
        "selected" : false,
        "EnrichmentMap_Overlap_genes" : [ "KMT2D", "ASH1L", "WHSC1L1" ]
      },
      "selected" : false
    }, {
      "data" : {
        "id" : "1511",
        "source" : "365",
        "target" : "201",
        "shared_name" : "ZINC (Geneset_Overlap) IPR001841:ZINC FINGER, RING-TYPE",
        "EnrichmentMap_Overlap_size" : 4,
        "EnrichmentMap_similarity_coefficient" : 0.8,
        "shared_interaction" : "Geneset_Overlap",
        "EnrichmentMap_Data_Set" : "compound",
        "name" : "ZINC (Geneset_Overlap) IPR001841:ZINC FINGER, RING-TYPE",
        "interaction" : "Geneset_Overlap",
        "SUID" : 1511,
        "selected" : false,
        "EnrichmentMap_Overlap_genes" : [ "KMT2D", "RC3H2", "MDM4", "TRIM32" ]
      },
      "selected" : false
    }, {
      "data" : {
        "id" : "1509",
        "source" : "365",
        "target" : "337",
        "shared_name" : "ZINC (Geneset_Overlap) TRANSFERASE",
        "EnrichmentMap_Overlap_size" : 4,
        "EnrichmentMap_similarity_coefficient" : 0.5,
        "shared_interaction" : "Geneset_Overlap",
        "EnrichmentMap_Data_Set" : "compound",
        "name" : "ZINC (Geneset_Overlap) TRANSFERASE",
        "interaction" : "Geneset_Overlap",
        "SUID" : 1509,
        "selected" : false,
        "EnrichmentMap_Overlap_genes" : [ "KMT2D", "ASH1L", "DGKH", "WHSC1L1" ]
      },
      "selected" : false
    }, {
      "data" : {
        "id" : "1507",
        "source" : "365",
        "target" : "295",
        "shared_name" : "ZINC (Geneset_Overlap) METAL-BINDING",
        "EnrichmentMap_Overlap_size" : 11,
        "EnrichmentMap_similarity_coefficient" : 1.0,
        "shared_interaction" : "Geneset_Overlap",
        "EnrichmentMap_Data_Set" : "compound",
        "name" : "ZINC (Geneset_Overlap) METAL-BINDING",
        "interaction" : "Geneset_Overlap",
        "SUID" : 1507,
        "selected" : false,
        "EnrichmentMap_Overlap_genes" : [ "KMT2D", "ZFYVE26", "ASH1L", "DGKH", "WHSC1L1", "TES", "RORA", "LPP", "RC3H2", "MDM4", "TRIM32" ]
      },
      "selected" : false
    }, {
      "data" : {
        "id" : "1505",
        "source" : "365",
        "target" : "285",
        "shared_name" : "ZINC (Geneset_Overlap) SM00249:PHD",
        "EnrichmentMap_Overlap_size" : 3,
        "EnrichmentMap_similarity_coefficient" : 0.75,
        "shared_interaction" : "Geneset_Overlap",
        "EnrichmentMap_Data_Set" : "compound",
        "name" : "ZINC (Geneset_Overlap) SM00249:PHD",
        "interaction" : "Geneset_Overlap",
        "SUID" : 1505,
        "selected" : false,
        "EnrichmentMap_Overlap_genes" : [ "KMT2D", "ASH1L", "WHSC1L1" ]
      },
      "selected" : false
    }, {
      "data" : {
        "id" : "1503",
        "source" : "365",
        "target" : "307",
        "shared_name" : "ZINC (Geneset_Overlap) IPR011011:ZINC FINGER, FYVE/PHD-TYPE",
        "EnrichmentMap_Overlap_size" : 4,
        "EnrichmentMap_similarity_coefficient" : 0.5,
        "shared_interaction" : "Geneset_Overlap",
        "EnrichmentMap_Data_Set" : "compound",
        "name" : "ZINC (Geneset_Overlap) IPR011011:ZINC FINGER, FYVE/PHD-TYPE",
        "interaction" : "Geneset_Overlap",
        "SUID" : 1503,
        "selected" : false,
        "EnrichmentMap_Overlap_genes" : [ "KMT2D", "ZFYVE26", "ASH1L", "WHSC1L1" ]
      },
      "selected" : false
    }, {
      "data" : {
        "id" : "1501",
        "source" : "365",
        "target" : "217",
        "shared_name" : "ZINC (Geneset_Overlap) METHYLTRANSFERASE",
        "EnrichmentMap_Overlap_size" : 3,
        "EnrichmentMap_similarity_coefficient" : 1.0,
        "shared_interaction" : "Geneset_Overlap",
        "EnrichmentMap_Data_Set" : "compound",
        "name" : "ZINC (Geneset_Overlap) METHYLTRANSFERASE",
        "interaction" : "Geneset_Overlap",
        "SUID" : 1501,
        "selected" : false,
        "EnrichmentMap_Overlap_genes" : [ "KMT2D", "ASH1L", "WHSC1L1" ]
      },
      "selected" : false
    }, {
      "data" : {
        "id" : "1499",
        "source" : "365",
        "target" : "311",
        "shared_name" : "ZINC (Geneset_Overlap) GO:0008270~ZINC ION BINDING",
        "EnrichmentMap_Overlap_size" : 9,
        "EnrichmentMap_similarity_coefficient" : 0.8181818181818182,
        "shared_interaction" : "Geneset_Overlap",
        "EnrichmentMap_Data_Set" : "compound",
        "name" : "ZINC (Geneset_Overlap) GO:0008270~ZINC ION BINDING",
        "interaction" : "Geneset_Overlap",
        "SUID" : 1499,
        "selected" : false,
        "EnrichmentMap_Overlap_genes" : [ "KMT2D", "ASH1L", "WHSC1L1", "TES", "RORA", "LPP", "RC3H2", "MDM4", "TRIM32" ]
      },
      "selected" : false
    }, {
      "data" : {
        "id" : "1497",
        "source" : "365",
        "target" : "339",
        "shared_name" : "ZINC (Geneset_Overlap) GO:0045666~POSITIVE REGULATION OF NEURON DIFFERENTIATION",
        "EnrichmentMap_Overlap_size" : 1,
        "EnrichmentMap_similarity_coefficient" : 0.5,
        "shared_interaction" : "Geneset_Overlap",
        "EnrichmentMap_Data_Set" : "compound",
        "name" : "ZINC (Geneset_Overlap) GO:0045666~POSITIVE REGULATION OF NEURON DIFFERENTIATION",
        "interaction" : "Geneset_Overlap",
        "SUID" : 1497,
        "selected" : false,
        "EnrichmentMap_Overlap_genes" : [ "TRIM32" ]
      },
      "selected" : false
    }, {
      "data" : {
        "id" : "1495",
        "source" : "363",
        "target" : "257",
        "shared_name" : "SM00112:CA (Geneset_Overlap) CELL ADHESION",
        "EnrichmentMap_Overlap_size" : 4,
        "EnrichmentMap_similarity_coefficient" : 0.8,
        "shared_interaction" : "Geneset_Overlap",
        "EnrichmentMap_Data_Set" : "compound",
        "name" : "SM00112:CA (Geneset_Overlap) CELL ADHESION",
        "interaction" : "Geneset_Overlap",
        "SUID" : 1495,
        "selected" : false,
        "EnrichmentMap_Overlap_genes" : [ "CDH5", "PCDH12", "CDH11", "PCDH18" ]
      },
      "selected" : false
    }, {
      "data" : {
        "id" : "1493",
        "source" : "363",
        "target" : "209",
        "shared_name" : "SM00112:CA (Geneset_Overlap) GO:0007156~HOMOPHILIC CELL ADHESION VIA PLASMA MEMBRANE ADHESION MOLECULES",
        "EnrichmentMap_Overlap_size" : 5,
        "EnrichmentMap_similarity_coefficient" : 1.0,
        "shared_interaction" : "Geneset_Overlap",
        "EnrichmentMap_Data_Set" : "compound",
        "name" : "SM00112:CA (Geneset_Overlap) GO:0007156~HOMOPHILIC CELL ADHESION VIA PLASMA MEMBRANE ADHESION MOLECULES",
        "interaction" : "Geneset_Overlap",
        "SUID" : 1493,
        "selected" : false,
        "EnrichmentMap_Overlap_genes" : [ "CDH5", "PCDH12", "CDH11", "FAT1", "PCDH18" ]
      },
      "selected" : false
    }, {
      "data" : {
        "id" : "1491",
        "source" : "363",
        "target" : "253",
        "shared_name" : "SM00112:CA (Geneset_Overlap) IPR002126:CADHERIN",
        "EnrichmentMap_Overlap_size" : 5,
        "EnrichmentMap_similarity_coefficient" : 1.0,
        "shared_interaction" : "Geneset_Overlap",
        "EnrichmentMap_Data_Set" : "compound",
        "name" : "SM00112:CA (Geneset_Overlap) IPR002126:CADHERIN",
        "interaction" : "Geneset_Overlap",
        "SUID" : 1491,
        "selected" : false,
        "EnrichmentMap_Overlap_genes" : [ "CDH5", "PCDH12", "CDH11", "FAT1", "PCDH18" ]
      },
      "selected" : false
    }, {
      "data" : {
        "id" : "1489",
        "source" : "361",
        "target" : "287",
        "shared_name" : "IPR000742:EPIDERMAL GROWTH FACTOR-LIKE DOMAIN (Geneset_Overlap) GO:0005509~CALCIUM ION BINDING",
        "EnrichmentMap_Overlap_size" : 6,
        "EnrichmentMap_similarity_coefficient" : 0.75,
        "shared_interaction" : "Geneset_Overlap",
        "EnrichmentMap_Data_Set" : "compound",
        "name" : "IPR000742:EPIDERMAL GROWTH FACTOR-LIKE DOMAIN (Geneset_Overlap) GO:0005509~CALCIUM ION BINDING",
        "interaction" : "Geneset_Overlap",
        "SUID" : 1489,
        "selected" : false,
        "EnrichmentMap_Overlap_genes" : [ "DLL4", "VCAN", "ADGRL4", "HEG1", "FBN1", "FAT1" ]
      },
      "selected" : false
    }, {
      "data" : {
        "id" : "1487",
        "source" : "361",
        "target" : "301",
        "shared_name" : "IPR000742:EPIDERMAL GROWTH FACTOR-LIKE DOMAIN (Geneset_Overlap) GO:0014033~NEURAL CREST CELL DIFFERENTIATION",
        "EnrichmentMap_Overlap_size" : 1,
        "EnrichmentMap_similarity_coefficient" : 0.5,
        "shared_interaction" : "Geneset_Overlap",
        "EnrichmentMap_Data_Set" : "compound",
        "name" : "IPR000742:EPIDERMAL GROWTH FACTOR-LIKE DOMAIN (Geneset_Overlap) GO:0014033~NEURAL CREST CELL DIFFERENTIATION",
        "interaction" : "Geneset_Overlap",
        "SUID" : 1487,
        "selected" : false,
        "EnrichmentMap_Overlap_genes" : [ "LRP6" ]
      },
      "selected" : false
    }, {
      "data" : {
        "id" : "1485",
        "source" : "361",
        "target" : "177",
        "shared_name" : "IPR000742:EPIDERMAL GROWTH FACTOR-LIKE DOMAIN (Geneset_Overlap) IPR013032:EGF-LIKE, CONSERVED SITE",
        "EnrichmentMap_Overlap_size" : 6,
        "EnrichmentMap_similarity_coefficient" : 0.8571428571428571,
        "shared_interaction" : "Geneset_Overlap",
        "EnrichmentMap_Data_Set" : "compound",
        "name" : "IPR000742:EPIDERMAL GROWTH FACTOR-LIKE DOMAIN (Geneset_Overlap) IPR013032:EGF-LIKE, CONSERVED SITE",
        "interaction" : "Geneset_Overlap",
        "SUID" : 1485,
        "selected" : false,
        "EnrichmentMap_Overlap_genes" : [ "DLL4", "VCAN", "HEG1", "FBN1", "ADAM19", "FAT1" ]
      },
      "selected" : false
    }, {
      "data" : {
        "id" : "1483",
        "source" : "361",
        "target" : "221",
        "shared_name" : "IPR000742:EPIDERMAL GROWTH FACTOR-LIKE DOMAIN (Geneset_Overlap) GO:0060059~EMBRYONIC RETINA MORPHOGENESIS IN CAMERA-TYPE EYE",
        "EnrichmentMap_Overlap_size" : 1,
        "EnrichmentMap_similarity_coefficient" : 0.5,
        "shared_interaction" : "Geneset_Overlap",
        "EnrichmentMap_Data_Set" : "compound",
        "name" : "IPR000742:EPIDERMAL GROWTH FACTOR-LIKE DOMAIN (Geneset_Overlap) GO:0060059~EMBRYONIC RETINA MORPHOGENESIS IN CAMERA-TYPE EYE",
        "interaction" : "Geneset_Overlap",
        "SUID" : 1483,
        "selected" : false,
        "EnrichmentMap_Overlap_genes" : [ "LRP6" ]
      },
      "selected" : false
    }, {
      "data" : {
        "id" : "1481",
        "source" : "361",
        "target" : "213",
        "shared_name" : "IPR000742:EPIDERMAL GROWTH FACTOR-LIKE DOMAIN (Geneset_Overlap) GO:0071397~CELLULAR RESPONSE TO CHOLESTEROL",
        "EnrichmentMap_Overlap_size" : 1,
        "EnrichmentMap_similarity_coefficient" : 0.5,
        "shared_interaction" : "Geneset_Overlap",
        "EnrichmentMap_Data_Set" : "compound",
        "name" : "IPR000742:EPIDERMAL GROWTH FACTOR-LIKE DOMAIN (Geneset_Overlap) GO:0071397~CELLULAR RESPONSE TO CHOLESTEROL",
        "interaction" : "Geneset_Overlap",
        "SUID" : 1481,
        "selected" : false,
        "EnrichmentMap_Overlap_genes" : [ "LRP6" ]
      },
      "selected" : false
    }, {
      "data" : {
        "id" : "1479",
        "source" : "361",
        "target" : "191",
        "shared_name" : "IPR000742:EPIDERMAL GROWTH FACTOR-LIKE DOMAIN (Geneset_Overlap) IPR000152:EGF-TYPE ASPARTATE/ASPARAGINE HYDROXYLATION SITE",
        "EnrichmentMap_Overlap_size" : 6,
        "EnrichmentMap_similarity_coefficient" : 1.0,
        "shared_interaction" : "Geneset_Overlap",
        "EnrichmentMap_Data_Set" : "compound",
        "name" : "IPR000742:EPIDERMAL GROWTH FACTOR-LIKE DOMAIN (Geneset_Overlap) IPR000152:EGF-TYPE ASPARTATE/ASPARAGINE HYDROXYLATION SITE",
        "interaction" : "Geneset_Overlap",
        "SUID" : 1479,
        "selected" : false,
        "EnrichmentMap_Overlap_genes" : [ "DLL4", "VCAN", "ADGRL4", "HEG1", "FBN1", "FAT1" ]
      },
      "selected" : false
    }, {
      "data" : {
        "id" : "1477",
        "source" : "361",
        "target" : "241",
        "shared_name" : "IPR000742:EPIDERMAL GROWTH FACTOR-LIKE DOMAIN (Geneset_Overlap) EGF-LIKE DOMAIN",
        "EnrichmentMap_Overlap_size" : 7,
        "EnrichmentMap_similarity_coefficient" : 1.0,
        "shared_interaction" : "Geneset_Overlap",
        "EnrichmentMap_Data_Set" : "compound",
        "name" : "IPR000742:EPIDERMAL GROWTH FACTOR-LIKE DOMAIN (Geneset_Overlap) EGF-LIKE DOMAIN",
        "interaction" : "Geneset_Overlap",
        "SUID" : 1477,
        "selected" : false,
        "EnrichmentMap_Overlap_genes" : [ "DLL4", "VCAN", "ADGRL4", "LRP6", "HEG1", "FBN1", "FAT1" ]
      },
      "selected" : false
    }, {
      "data" : {
        "id" : "1475",
        "source" : "361",
        "target" : "157",
        "shared_name" : "IPR000742:EPIDERMAL GROWTH FACTOR-LIKE DOMAIN (Geneset_Overlap) IPR018097:EGF-LIKE CALCIUM-BINDING, CONSERVED SITE",
        "EnrichmentMap_Overlap_size" : 5,
        "EnrichmentMap_similarity_coefficient" : 1.0,
        "shared_interaction" : "Geneset_Overlap",
        "EnrichmentMap_Data_Set" : "compound",
        "name" : "IPR000742:EPIDERMAL GROWTH FACTOR-LIKE DOMAIN (Geneset_Overlap) IPR018097:EGF-LIKE CALCIUM-BINDING, CONSERVED SITE",
        "interaction" : "Geneset_Overlap",
        "SUID" : 1475,
        "selected" : false,
        "EnrichmentMap_Overlap_genes" : [ "VCAN", "ADGRL4", "HEG1", "FBN1", "FAT1" ]
      },
      "selected" : false
    }, {
      "data" : {
        "id" : "1473",
        "source" : "361",
        "target" : "271",
        "shared_name" : "IPR000742:EPIDERMAL GROWTH FACTOR-LIKE DOMAIN (Geneset_Overlap) IPR001881:EGF-LIKE CALCIUM-BINDING",
        "EnrichmentMap_Overlap_size" : 6,
        "EnrichmentMap_similarity_coefficient" : 1.0,
        "shared_interaction" : "Geneset_Overlap",
        "EnrichmentMap_Data_Set" : "compound",
        "name" : "IPR000742:EPIDERMAL GROWTH FACTOR-LIKE DOMAIN (Geneset_Overlap) IPR001881:EGF-LIKE CALCIUM-BINDING",
        "interaction" : "Geneset_Overlap",
        "SUID" : 1473,
        "selected" : false,
        "EnrichmentMap_Overlap_genes" : [ "DLL4", "VCAN", "ADGRL4", "HEG1", "FBN1", "FAT1" ]
      },
      "selected" : false
    }, {
      "data" : {
        "id" : "1471",
        "source" : "359",
        "target" : "239",
        "shared_name" : "GO:0006509~MEMBRANE PROTEIN ECTODOMAIN PROTEOLYSIS (Geneset_Overlap) GO:0071556~INTEGRAL COMPONENT OF LUMENAL SIDE OF ENDOPLASMIC RETICULUM MEMBRANE",
        "EnrichmentMap_Overlap_size" : 1,
        "EnrichmentMap_similarity_coefficient" : 0.5,
        "shared_interaction" : "Geneset_Overlap",
        "EnrichmentMap_Data_Set" : "compound",
        "name" : "GO:0006509~MEMBRANE PROTEIN ECTODOMAIN PROTEOLYSIS (Geneset_Overlap) GO:0071556~INTEGRAL COMPONENT OF LUMENAL SIDE OF ENDOPLASMIC RETICULUM MEMBRANE",
        "interaction" : "Geneset_Overlap",
        "SUID" : 1471,
        "selected" : false,
        "EnrichmentMap_Overlap_genes" : [ "SPPL2A" ]
      },
      "selected" : false
    }, {
      "data" : {
        "id" : "1469",
        "source" : "357",
        "target" : "293",
        "shared_name" : "GO:0005622~INTRACELLULAR (Geneset_Overlap) GO:0048146~POSITIVE REGULATION OF FIBROBLAST PROLIFERATION",
        "EnrichmentMap_Overlap_size" : 2,
        "EnrichmentMap_similarity_coefficient" : 0.5,
        "shared_interaction" : "Geneset_Overlap",
        "EnrichmentMap_Data_Set" : "compound",
        "name" : "GO:0005622~INTRACELLULAR (Geneset_Overlap) GO:0048146~POSITIVE REGULATION OF FIBROBLAST PROLIFERATION",
        "interaction" : "Geneset_Overlap",
        "SUID" : 1469,
        "selected" : false,
        "EnrichmentMap_Overlap_genes" : [ "PDGFB", "IGF1" ]
      },
      "selected" : false
    }, {
      "data" : {
        "id" : "1467",
        "source" : "357",
        "target" : "269",
        "shared_name" : "GO:0005622~INTRACELLULAR (Geneset_Overlap) GO:2001237~NEGATIVE REGULATION OF EXTRINSIC APOPTOTIC SIGNALING PATHWAY",
        "EnrichmentMap_Overlap_size" : 2,
        "EnrichmentMap_similarity_coefficient" : 0.5,
        "shared_interaction" : "Geneset_Overlap",
        "EnrichmentMap_Data_Set" : "compound",
        "name" : "GO:0005622~INTRACELLULAR (Geneset_Overlap) GO:2001237~NEGATIVE REGULATION OF EXTRINSIC APOPTOTIC SIGNALING PATHWAY",
        "interaction" : "Geneset_Overlap",
        "SUID" : 1467,
        "selected" : false,
        "EnrichmentMap_Overlap_genes" : [ "ITGAV", "IGF1" ]
      },
      "selected" : false
    }, {
      "data" : {
        "id" : "1465",
        "source" : "357",
        "target" : "325",
        "shared_name" : "GO:0005622~INTRACELLULAR (Geneset_Overlap) GO:0060644~MAMMARY GLAND EPITHELIAL CELL DIFFERENTIATION",
        "EnrichmentMap_Overlap_size" : 1,
        "EnrichmentMap_similarity_coefficient" : 0.5,
        "shared_interaction" : "Geneset_Overlap",
        "EnrichmentMap_Data_Set" : "compound",
        "name" : "GO:0005622~INTRACELLULAR (Geneset_Overlap) GO:0060644~MAMMARY GLAND EPITHELIAL CELL DIFFERENTIATION",
        "interaction" : "Geneset_Overlap",
        "SUID" : 1465,
        "selected" : false,
        "EnrichmentMap_Overlap_genes" : [ "PRLR" ]
      },
      "selected" : false
    }, {
      "data" : {
        "id" : "1463",
        "source" : "357",
        "target" : "171",
        "shared_name" : "GO:0005622~INTRACELLULAR (Geneset_Overlap) GO:0035867~ALPHAV-BETA3 INTEGRIN-IGF-1-IGF1R COMPLEX",
        "EnrichmentMap_Overlap_size" : 2,
        "EnrichmentMap_similarity_coefficient" : 1.0,
        "shared_interaction" : "Geneset_Overlap",
        "EnrichmentMap_Data_Set" : "compound",
        "name" : "GO:0005622~INTRACELLULAR (Geneset_Overlap) GO:0035867~ALPHAV-BETA3 INTEGRIN-IGF-1-IGF1R COMPLEX",
        "interaction" : "Geneset_Overlap",
        "SUID" : 1463,
        "selected" : false,
        "EnrichmentMap_Overlap_genes" : [ "ITGAV", "IGF1" ]
      },
      "selected" : false
    }, {
      "data" : {
        "id" : "1461",
        "source" : "357",
        "target" : "203",
        "shared_name" : "GO:0005622~INTRACELLULAR (Geneset_Overlap) GO:0014068~POSITIVE REGULATION OF PHOSPHATIDYLINOSITOL 3-KINASE SIGNALING",
        "EnrichmentMap_Overlap_size" : 2,
        "EnrichmentMap_similarity_coefficient" : 0.5,
        "shared_interaction" : "Geneset_Overlap",
        "EnrichmentMap_Data_Set" : "compound",
        "name" : "GO:0005622~INTRACELLULAR (Geneset_Overlap) GO:0014068~POSITIVE REGULATION OF PHOSPHATIDYLINOSITOL 3-KINASE SIGNALING",
        "interaction" : "Geneset_Overlap",
        "SUID" : 1461,
        "selected" : false,
        "EnrichmentMap_Overlap_genes" : [ "PDGFB", "IGF1" ]
      },
      "selected" : false
    }, {
      "data" : {
        "id" : "1459",
        "source" : "357",
        "target" : "195",
        "shared_name" : "GO:0005622~INTRACELLULAR (Geneset_Overlap) GO:0034686~INTEGRIN ALPHAV-BETA8 COMPLEX",
        "EnrichmentMap_Overlap_size" : 1,
        "EnrichmentMap_similarity_coefficient" : 0.5,
        "shared_interaction" : "Geneset_Overlap",
        "EnrichmentMap_Data_Set" : "compound",
        "name" : "GO:0005622~INTRACELLULAR (Geneset_Overlap) GO:0034686~INTEGRIN ALPHAV-BETA8 COMPLEX",
        "interaction" : "Geneset_Overlap",
        "SUID" : 1459,
        "selected" : false,
        "EnrichmentMap_Overlap_genes" : [ "ITGAV" ]
      },
      "selected" : false
    }, {
      "data" : {
        "id" : "1457",
        "source" : "355",
        "target" : "253",
        "shared_name" : "IPR020894:CADHERIN CONSERVED SITE (Geneset_Overlap) IPR002126:CADHERIN",
        "EnrichmentMap_Overlap_size" : 5,
        "EnrichmentMap_similarity_coefficient" : 1.0,
        "shared_interaction" : "Geneset_Overlap",
        "EnrichmentMap_Data_Set" : "compound",
        "name" : "IPR020894:CADHERIN CONSERVED SITE (Geneset_Overlap) IPR002126:CADHERIN",
        "interaction" : "Geneset_Overlap",
        "SUID" : 1457,
        "selected" : false,
        "EnrichmentMap_Overlap_genes" : [ "CDH5", "PCDH12", "CDH11", "FAT1", "PCDH18" ]
      },
      "selected" : false
    }, {
      "data" : {
        "id" : "1455",
        "source" : "355",
        "target" : "363",
        "shared_name" : "IPR020894:CADHERIN CONSERVED SITE (Geneset_Overlap) SM00112:CA",
        "EnrichmentMap_Overlap_size" : 5,
        "EnrichmentMap_similarity_coefficient" : 1.0,
        "shared_interaction" : "Geneset_Overlap",
        "EnrichmentMap_Data_Set" : "compound",
        "name" : "IPR020894:CADHERIN CONSERVED SITE (Geneset_Overlap) SM00112:CA",
        "interaction" : "Geneset_Overlap",
        "SUID" : 1455,
        "selected" : false,
        "EnrichmentMap_Overlap_genes" : [ "CDH5", "PCDH12", "CDH11", "FAT1", "PCDH18" ]
      },
      "selected" : false
    }, {
      "data" : {
        "id" : "1453",
        "source" : "355",
        "target" : "299",
        "shared_name" : "IPR020894:CADHERIN CONSERVED SITE (Geneset_Overlap) IPR015919:CADHERIN-LIKE",
        "EnrichmentMap_Overlap_size" : 5,
        "EnrichmentMap_similarity_coefficient" : 1.0,
        "shared_interaction" : "Geneset_Overlap",
        "EnrichmentMap_Data_Set" : "compound",
        "name" : "IPR020894:CADHERIN CONSERVED SITE (Geneset_Overlap) IPR015919:CADHERIN-LIKE",
        "interaction" : "Geneset_Overlap",
        "SUID" : 1453,
        "selected" : false,
        "EnrichmentMap_Overlap_genes" : [ "CDH5", "PCDH12", "CDH11", "FAT1", "PCDH18" ]
      },
      "selected" : false
    }, {
      "data" : {
        "id" : "1451",
        "source" : "355",
        "target" : "209",
        "shared_name" : "IPR020894:CADHERIN CONSERVED SITE (Geneset_Overlap) GO:0007156~HOMOPHILIC CELL ADHESION VIA PLASMA MEMBRANE ADHESION MOLECULES",
        "EnrichmentMap_Overlap_size" : 5,
        "EnrichmentMap_similarity_coefficient" : 1.0,
        "shared_interaction" : "Geneset_Overlap",
        "EnrichmentMap_Data_Set" : "compound",
        "name" : "IPR020894:CADHERIN CONSERVED SITE (Geneset_Overlap) GO:0007156~HOMOPHILIC CELL ADHESION VIA PLASMA MEMBRANE ADHESION MOLECULES",
        "interaction" : "Geneset_Overlap",
        "SUID" : 1451,
        "selected" : false,
        "EnrichmentMap_Overlap_genes" : [ "CDH5", "PCDH12", "CDH11", "FAT1", "PCDH18" ]
      },
      "selected" : false
    }, {
      "data" : {
        "id" : "1449",
        "source" : "355",
        "target" : "257",
        "shared_name" : "IPR020894:CADHERIN CONSERVED SITE (Geneset_Overlap) CELL ADHESION",
        "EnrichmentMap_Overlap_size" : 4,
        "EnrichmentMap_similarity_coefficient" : 0.8,
        "shared_interaction" : "Geneset_Overlap",
        "EnrichmentMap_Data_Set" : "compound",
        "name" : "IPR020894:CADHERIN CONSERVED SITE (Geneset_Overlap) CELL ADHESION",
        "interaction" : "Geneset_Overlap",
        "SUID" : 1449,
        "selected" : false,
        "EnrichmentMap_Overlap_genes" : [ "CDH5", "PCDH12", "CDH11", "PCDH18" ]
      },
      "selected" : false
    }, {
      "data" : {
        "id" : "1447",
        "source" : "355",
        "target" : "287",
        "shared_name" : "IPR020894:CADHERIN CONSERVED SITE (Geneset_Overlap) GO:0005509~CALCIUM ION BINDING",
        "EnrichmentMap_Overlap_size" : 5,
        "EnrichmentMap_similarity_coefficient" : 1.0,
        "shared_interaction" : "Geneset_Overlap",
        "EnrichmentMap_Data_Set" : "compound",
        "name" : "IPR020894:CADHERIN CONSERVED SITE (Geneset_Overlap) GO:0005509~CALCIUM ION BINDING",
        "interaction" : "Geneset_Overlap",
        "SUID" : 1447,
        "selected" : false,
        "EnrichmentMap_Overlap_genes" : [ "CDH5", "PCDH12", "CDH11", "FAT1", "PCDH18" ]
      },
      "selected" : false
    }, {
      "data" : {
        "id" : "1445",
        "source" : "353",
        "target" : "213",
        "shared_name" : "GO:0001658~BRANCHING INVOLVED IN URETERIC BUD MORPHOGENESIS (Geneset_Overlap) GO:0071397~CELLULAR RESPONSE TO CHOLESTEROL",
        "EnrichmentMap_Overlap_size" : 1,
        "EnrichmentMap_similarity_coefficient" : 0.5,
        "shared_interaction" : "Geneset_Overlap",
        "EnrichmentMap_Data_Set" : "compound",
        "name" : "GO:0001658~BRANCHING INVOLVED IN URETERIC BUD MORPHOGENESIS (Geneset_Overlap) GO:0071397~CELLULAR RESPONSE TO CHOLESTEROL",
        "interaction" : "Geneset_Overlap",
        "SUID" : 1445,
        "selected" : false,
        "EnrichmentMap_Overlap_genes" : [ "PTCH1" ]
      },
      "selected" : false
    }, {
      "data" : {
        "id" : "1443",
        "source" : "353",
        "target" : "267",
        "shared_name" : "GO:0001658~BRANCHING INVOLVED IN URETERIC BUD MORPHOGENESIS (Geneset_Overlap) GO:0001701~IN UTERO EMBRYONIC DEVELOPMENT",
        "EnrichmentMap_Overlap_size" : 2,
        "EnrichmentMap_similarity_coefficient" : 0.6666666666666666,
        "shared_interaction" : "Geneset_Overlap",
        "EnrichmentMap_Data_Set" : "compound",
        "name" : "GO:0001658~BRANCHING INVOLVED IN URETERIC BUD MORPHOGENESIS (Geneset_Overlap) GO:0001701~IN UTERO EMBRYONIC DEVELOPMENT",
        "interaction" : "Geneset_Overlap",
        "SUID" : 1443,
        "selected" : false,
        "EnrichmentMap_Overlap_genes" : [ "SMAD4", "PTCH1" ]
      },
      "selected" : false
    }, {
      "data" : {
        "id" : "1441",
        "source" : "353",
        "target" : "301",
        "shared_name" : "GO:0001658~BRANCHING INVOLVED IN URETERIC BUD MORPHOGENESIS (Geneset_Overlap) GO:0014033~NEURAL CREST CELL DIFFERENTIATION",
        "EnrichmentMap_Overlap_size" : 1,
        "EnrichmentMap_similarity_coefficient" : 0.5,
        "shared_interaction" : "Geneset_Overlap",
        "EnrichmentMap_Data_Set" : "compound",
        "name" : "GO:0001658~BRANCHING INVOLVED IN URETERIC BUD MORPHOGENESIS (Geneset_Overlap) GO:0014033~NEURAL CREST CELL DIFFERENTIATION",
        "interaction" : "Geneset_Overlap",
        "SUID" : 1441,
        "selected" : false,
        "EnrichmentMap_Overlap_genes" : [ "SMAD4" ]
      },
      "selected" : false
    }, {
      "data" : {
        "id" : "1439",
        "source" : "353",
        "target" : "341",
        "shared_name" : "GO:0001658~BRANCHING INVOLVED IN URETERIC BUD MORPHOGENESIS (Geneset_Overlap) GO:0071458~INTEGRAL COMPONENT OF CYTOPLASMIC SIDE OF ENDOPLASMIC RETICULUM MEMBRANE",
        "EnrichmentMap_Overlap_size" : 1,
        "EnrichmentMap_similarity_coefficient" : 0.5,
        "shared_interaction" : "Geneset_Overlap",
        "EnrichmentMap_Data_Set" : "compound",
        "name" : "GO:0001658~BRANCHING INVOLVED IN URETERIC BUD MORPHOGENESIS (Geneset_Overlap) GO:0071458~INTEGRAL COMPONENT OF CYTOPLASMIC SIDE OF ENDOPLASMIC RETICULUM MEMBRANE",
        "interaction" : "Geneset_Overlap",
        "SUID" : 1439,
        "selected" : false,
        "EnrichmentMap_Overlap_genes" : [ "PKD2" ]
      },
      "selected" : false
    }, {
      "data" : {
        "id" : "1437",
        "source" : "353",
        "target" : "327",
        "shared_name" : "GO:0001658~BRANCHING INVOLVED IN URETERIC BUD MORPHOGENESIS (Geneset_Overlap) FCA05200:PATHWAYS IN CANCER",
        "EnrichmentMap_Overlap_size" : 2,
        "EnrichmentMap_similarity_coefficient" : 0.6666666666666666,
        "shared_interaction" : "Geneset_Overlap",
        "EnrichmentMap_Data_Set" : "compound",
        "name" : "GO:0001658~BRANCHING INVOLVED IN URETERIC BUD MORPHOGENESIS (Geneset_Overlap) FCA05200:PATHWAYS IN CANCER",
        "interaction" : "Geneset_Overlap",
        "SUID" : 1437,
        "selected" : false,
        "EnrichmentMap_Overlap_genes" : [ "SMAD4", "PTCH1" ]
      },
      "selected" : false
    }, {
      "data" : {
        "id" : "1435",
        "source" : "353",
        "target" : "181",
        "shared_name" : "GO:0001658~BRANCHING INVOLVED IN URETERIC BUD MORPHOGENESIS (Geneset_Overlap) COILED COIL",
        "EnrichmentMap_Overlap_size" : 2,
        "EnrichmentMap_similarity_coefficient" : 0.6666666666666666,
        "shared_interaction" : "Geneset_Overlap",
        "EnrichmentMap_Data_Set" : "compound",
        "name" : "GO:0001658~BRANCHING INVOLVED IN URETERIC BUD MORPHOGENESIS (Geneset_Overlap) COILED COIL",
        "interaction" : "Geneset_Overlap",
        "SUID" : 1435,
        "selected" : false,
        "EnrichmentMap_Overlap_genes" : [ "PKD2", "SMAD4" ]
      },
      "selected" : false
    }, {
      "data" : {
        "id" : "1433",
        "source" : "353",
        "target" : "239",
        "shared_name" : "GO:0001658~BRANCHING INVOLVED IN URETERIC BUD MORPHOGENESIS (Geneset_Overlap) GO:0071556~INTEGRAL COMPONENT OF LUMENAL SIDE OF ENDOPLASMIC RETICULUM MEMBRANE",
        "EnrichmentMap_Overlap_size" : 1,
        "EnrichmentMap_similarity_coefficient" : 0.5,
        "shared_interaction" : "Geneset_Overlap",
        "EnrichmentMap_Data_Set" : "compound",
        "name" : "GO:0001658~BRANCHING INVOLVED IN URETERIC BUD MORPHOGENESIS (Geneset_Overlap) GO:0071556~INTEGRAL COMPONENT OF LUMENAL SIDE OF ENDOPLASMIC RETICULUM MEMBRANE",
        "interaction" : "Geneset_Overlap",
        "SUID" : 1433,
        "selected" : false,
        "EnrichmentMap_Overlap_genes" : [ "PKD2" ]
      },
      "selected" : false
    }, {
      "data" : {
        "id" : "1431",
        "source" : "353",
        "target" : "325",
        "shared_name" : "GO:0001658~BRANCHING INVOLVED IN URETERIC BUD MORPHOGENESIS (Geneset_Overlap) GO:0060644~MAMMARY GLAND EPITHELIAL CELL DIFFERENTIATION",
        "EnrichmentMap_Overlap_size" : 1,
        "EnrichmentMap_similarity_coefficient" : 0.5,
        "shared_interaction" : "Geneset_Overlap",
        "EnrichmentMap_Data_Set" : "compound",
        "name" : "GO:0001658~BRANCHING INVOLVED IN URETERIC BUD MORPHOGENESIS (Geneset_Overlap) GO:0060644~MAMMARY GLAND EPITHELIAL CELL DIFFERENTIATION",
        "interaction" : "Geneset_Overlap",
        "SUID" : 1431,
        "selected" : false,
        "EnrichmentMap_Overlap_genes" : [ "PTCH1" ]
      },
      "selected" : false
    }, {
      "data" : {
        "id" : "1429",
        "source" : "353",
        "target" : "165",
        "shared_name" : "GO:0001658~BRANCHING INVOLVED IN URETERIC BUD MORPHOGENESIS (Geneset_Overlap) GO:0042118~ENDOTHELIAL CELL ACTIVATION",
        "EnrichmentMap_Overlap_size" : 1,
        "EnrichmentMap_similarity_coefficient" : 0.5,
        "shared_interaction" : "Geneset_Overlap",
        "EnrichmentMap_Data_Set" : "compound",
        "name" : "GO:0001658~BRANCHING INVOLVED IN URETERIC BUD MORPHOGENESIS (Geneset_Overlap) GO:0042118~ENDOTHELIAL CELL ACTIVATION",
        "interaction" : "Geneset_Overlap",
        "SUID" : 1429,
        "selected" : false,
        "EnrichmentMap_Overlap_genes" : [ "SMAD4" ]
      },
      "selected" : false
    }, {
      "data" : {
        "id" : "1427",
        "source" : "353",
        "target" : "319",
        "shared_name" : "GO:0001658~BRANCHING INVOLVED IN URETERIC BUD MORPHOGENESIS (Geneset_Overlap) GO:0000122~NEGATIVE REGULATION OF TRANSCRIPTION FROM RNA POLYMERASE II PROMOTER",
        "EnrichmentMap_Overlap_size" : 2,
        "EnrichmentMap_similarity_coefficient" : 0.6666666666666666,
        "shared_interaction" : "Geneset_Overlap",
        "EnrichmentMap_Data_Set" : "compound",
        "name" : "GO:0001658~BRANCHING INVOLVED IN URETERIC BUD MORPHOGENESIS (Geneset_Overlap) GO:0000122~NEGATIVE REGULATION OF TRANSCRIPTION FROM RNA POLYMERASE II PROMOTER",
        "interaction" : "Geneset_Overlap",
        "SUID" : 1427,
        "selected" : false,
        "EnrichmentMap_Overlap_genes" : [ "SMAD4", "PTCH1" ]
      },
      "selected" : false
    }, {
      "data" : {
        "id" : "1425",
        "source" : "353",
        "target" : "247",
        "shared_name" : "GO:0001658~BRANCHING INVOLVED IN URETERIC BUD MORPHOGENESIS (Geneset_Overlap) GO:0070102~INTERLEUKIN-6-MEDIATED SIGNALING PATHWAY",
        "EnrichmentMap_Overlap_size" : 1,
        "EnrichmentMap_similarity_coefficient" : 0.5,
        "shared_interaction" : "Geneset_Overlap",
        "EnrichmentMap_Data_Set" : "compound",
        "name" : "GO:0001658~BRANCHING INVOLVED IN URETERIC BUD MORPHOGENESIS (Geneset_Overlap) GO:0070102~INTERLEUKIN-6-MEDIATED SIGNALING PATHWAY",
        "interaction" : "Geneset_Overlap",
        "SUID" : 1425,
        "selected" : false,
        "EnrichmentMap_Overlap_genes" : [ "SMAD4" ]
      },
      "selected" : false
    }, {
      "data" : {
        "id" : "1423",
        "source" : "351",
        "target" : "339",
        "shared_name" : "GO:0005667~TRANSCRIPTION FACTOR COMPLEX (Geneset_Overlap) GO:0045666~POSITIVE REGULATION OF NEURON DIFFERENTIATION",
        "EnrichmentMap_Overlap_size" : 1,
        "EnrichmentMap_similarity_coefficient" : 0.5,
        "shared_interaction" : "Geneset_Overlap",
        "EnrichmentMap_Data_Set" : "compound",
        "name" : "GO:0005667~TRANSCRIPTION FACTOR COMPLEX (Geneset_Overlap) GO:0045666~POSITIVE REGULATION OF NEURON DIFFERENTIATION",
        "interaction" : "Geneset_Overlap",
        "SUID" : 1423,
        "selected" : false,
        "EnrichmentMap_Overlap_genes" : [ "TCF4" ]
      },
      "selected" : false
    }, {
      "data" : {
        "id" : "1421",
        "source" : "351",
        "target" : "179",
        "shared_name" : "GO:0005667~TRANSCRIPTION FACTOR COMPLEX (Geneset_Overlap) GO:0005737~CYTOPLASM",
        "EnrichmentMap_Overlap_size" : 2,
        "EnrichmentMap_similarity_coefficient" : 0.5,
        "shared_interaction" : "Geneset_Overlap",
        "EnrichmentMap_Data_Set" : "compound",
        "name" : "GO:0005667~TRANSCRIPTION FACTOR COMPLEX (Geneset_Overlap) GO:0005737~CYTOPLASM",
        "interaction" : "Geneset_Overlap",
        "SUID" : 1421,
        "selected" : false,
        "EnrichmentMap_Overlap_genes" : [ "ZFHX3", "EPAS1" ]
      },
      "selected" : false
    }, {
      "data" : {
        "id" : "1419",
        "source" : "351",
        "target" : "321",
        "shared_name" : "GO:0005667~TRANSCRIPTION FACTOR COMPLEX (Geneset_Overlap) GO:0045944~POSITIVE REGULATION OF TRANSCRIPTION FROM RNA POLYMERASE II PROMOTER",
        "EnrichmentMap_Overlap_size" : 3,
        "EnrichmentMap_similarity_coefficient" : 0.75,
        "shared_interaction" : "Geneset_Overlap",
        "EnrichmentMap_Data_Set" : "compound",
        "name" : "GO:0005667~TRANSCRIPTION FACTOR COMPLEX (Geneset_Overlap) GO:0045944~POSITIVE REGULATION OF TRANSCRIPTION FROM RNA POLYMERASE II PROMOTER",
        "interaction" : "Geneset_Overlap",
        "SUID" : 1419,
        "selected" : false,
        "EnrichmentMap_Overlap_genes" : [ "ETS1", "TCF4", "EPAS1" ]
      },
      "selected" : false
    }, {
      "data" : {
        "id" : "1417",
        "source" : "351",
        "target" : "309",
        "shared_name" : "GO:0005667~TRANSCRIPTION FACTOR COMPLEX (Geneset_Overlap) GO:0071456~CELLULAR RESPONSE TO HYPOXIA",
        "EnrichmentMap_Overlap_size" : 1,
        "EnrichmentMap_similarity_coefficient" : 0.5,
        "shared_interaction" : "Geneset_Overlap",
        "EnrichmentMap_Data_Set" : "compound",
        "name" : "GO:0005667~TRANSCRIPTION FACTOR COMPLEX (Geneset_Overlap) GO:0071456~CELLULAR RESPONSE TO HYPOXIA",
        "interaction" : "Geneset_Overlap",
        "SUID" : 1417,
        "selected" : false,
        "EnrichmentMap_Overlap_genes" : [ "EPAS1" ]
      },
      "selected" : false
    }, {
      "data" : {
        "id" : "1415",
        "source" : "351",
        "target" : "319",
        "shared_name" : "GO:0005667~TRANSCRIPTION FACTOR COMPLEX (Geneset_Overlap) GO:0000122~NEGATIVE REGULATION OF TRANSCRIPTION FROM RNA POLYMERASE II PROMOTER",
        "EnrichmentMap_Overlap_size" : 2,
        "EnrichmentMap_similarity_coefficient" : 0.5,
        "shared_interaction" : "Geneset_Overlap",
        "EnrichmentMap_Data_Set" : "compound",
        "name" : "GO:0005667~TRANSCRIPTION FACTOR COMPLEX (Geneset_Overlap) GO:0000122~NEGATIVE REGULATION OF TRANSCRIPTION FROM RNA POLYMERASE II PROMOTER",
        "interaction" : "Geneset_Overlap",
        "SUID" : 1415,
        "selected" : false,
        "EnrichmentMap_Overlap_genes" : [ "TCF4", "ZFHX3" ]
      },
      "selected" : false
    }, {
      "data" : {
        "id" : "1413",
        "source" : "351",
        "target" : "303",
        "shared_name" : "GO:0005667~TRANSCRIPTION FACTOR COMPLEX (Geneset_Overlap) IPR000418:ETS DOMAIN",
        "EnrichmentMap_Overlap_size" : 1,
        "EnrichmentMap_similarity_coefficient" : 0.5,
        "shared_interaction" : "Geneset_Overlap",
        "EnrichmentMap_Data_Set" : "compound",
        "name" : "GO:0005667~TRANSCRIPTION FACTOR COMPLEX (Geneset_Overlap) IPR000418:ETS DOMAIN",
        "interaction" : "Geneset_Overlap",
        "SUID" : 1413,
        "selected" : false,
        "EnrichmentMap_Overlap_genes" : [ "ETS1" ]
      },
      "selected" : false
    }, {
      "data" : {
        "id" : "1411",
        "source" : "351",
        "target" : "283",
        "shared_name" : "GO:0005667~TRANSCRIPTION FACTOR COMPLEX (Geneset_Overlap) GO:0043565~SEQUENCE-SPECIFIC DNA BINDING",
        "EnrichmentMap_Overlap_size" : 3,
        "EnrichmentMap_similarity_coefficient" : 0.75,
        "shared_interaction" : "Geneset_Overlap",
        "EnrichmentMap_Data_Set" : "compound",
        "name" : "GO:0005667~TRANSCRIPTION FACTOR COMPLEX (Geneset_Overlap) GO:0043565~SEQUENCE-SPECIFIC DNA BINDING",
        "interaction" : "Geneset_Overlap",
        "SUID" : 1411,
        "selected" : false,
        "EnrichmentMap_Overlap_genes" : [ "ETS1", "ZFHX3", "EPAS1" ]
      },
      "selected" : false
    }, {
      "data" : {
        "id" : "1409",
        "source" : "351",
        "target" : "165",
        "shared_name" : "GO:0005667~TRANSCRIPTION FACTOR COMPLEX (Geneset_Overlap) GO:0042118~ENDOTHELIAL CELL ACTIVATION",
        "EnrichmentMap_Overlap_size" : 1,
        "EnrichmentMap_similarity_coefficient" : 0.5,
        "shared_interaction" : "Geneset_Overlap",
        "EnrichmentMap_Data_Set" : "compound",
        "name" : "GO:0005667~TRANSCRIPTION FACTOR COMPLEX (Geneset_Overlap) GO:0042118~ENDOTHELIAL CELL ACTIVATION",
        "interaction" : "Geneset_Overlap",
        "SUID" : 1409,
        "selected" : false,
        "EnrichmentMap_Overlap_genes" : [ "TCF4" ]
      },
      "selected" : false
    }, {
      "data" : {
        "id" : "1407",
        "source" : "351",
        "target" : "187",
        "shared_name" : "GO:0005667~TRANSCRIPTION FACTOR COMPLEX (Geneset_Overlap) SM00413:ETS",
        "EnrichmentMap_Overlap_size" : 1,
        "EnrichmentMap_similarity_coefficient" : 0.5,
        "shared_interaction" : "Geneset_Overlap",
        "EnrichmentMap_Data_Set" : "compound",
        "name" : "GO:0005667~TRANSCRIPTION FACTOR COMPLEX (Geneset_Overlap) SM00413:ETS",
        "interaction" : "Geneset_Overlap",
        "SUID" : 1407,
        "selected" : false,
        "EnrichmentMap_Overlap_genes" : [ "ETS1" ]
      },
      "selected" : false
    }, {
      "data" : {
        "id" : "1405",
        "source" : "351",
        "target" : "305",
        "shared_name" : "GO:0005667~TRANSCRIPTION FACTOR COMPLEX (Geneset_Overlap) NUCLEUS",
        "EnrichmentMap_Overlap_size" : 3,
        "EnrichmentMap_similarity_coefficient" : 0.75,
        "shared_interaction" : "Geneset_Overlap",
        "EnrichmentMap_Data_Set" : "compound",
        "name" : "GO:0005667~TRANSCRIPTION FACTOR COMPLEX (Geneset_Overlap) NUCLEUS",
        "interaction" : "Geneset_Overlap",
        "SUID" : 1405,
        "selected" : false,
        "EnrichmentMap_Overlap_genes" : [ "ETS1", "ZFHX3", "EPAS1" ]
      },
      "selected" : false
    }, {
      "data" : {
        "id" : "1403",
        "source" : "351",
        "target" : "315",
        "shared_name" : "GO:0005667~TRANSCRIPTION FACTOR COMPLEX (Geneset_Overlap) GO:0000981~RNA POLYMERASE II TRANSCRIPTION FACTOR ACTIVITY, SEQUENCE-SPECIFIC DNA BINDING",
        "EnrichmentMap_Overlap_size" : 2,
        "EnrichmentMap_similarity_coefficient" : 0.5,
        "shared_interaction" : "Geneset_Overlap",
        "EnrichmentMap_Data_Set" : "compound",
        "name" : "GO:0005667~TRANSCRIPTION FACTOR COMPLEX (Geneset_Overlap) GO:0000981~RNA POLYMERASE II TRANSCRIPTION FACTOR ACTIVITY, SEQUENCE-SPECIFIC DNA BINDING",
        "interaction" : "Geneset_Overlap",
        "SUID" : 1403,
        "selected" : false,
        "EnrichmentMap_Overlap_genes" : [ "ETS1", "EPAS1" ]
      },
      "selected" : false
    }, {
      "data" : {
        "id" : "1401",
        "source" : "349",
        "target" : "199",
        "shared_name" : "IPR000472:TGF-BETA RECEPTOR/ACTIVIN RECEPTOR, TYPE I/II (Geneset_Overlap) GO:0048179~ACTIVIN RECEPTOR COMPLEX",
        "EnrichmentMap_Overlap_size" : 2,
        "EnrichmentMap_similarity_coefficient" : 1.0,
        "shared_interaction" : "Geneset_Overlap",
        "EnrichmentMap_Data_Set" : "compound",
        "name" : "IPR000472:TGF-BETA RECEPTOR/ACTIVIN RECEPTOR, TYPE I/II (Geneset_Overlap) GO:0048179~ACTIVIN RECEPTOR COMPLEX",
        "interaction" : "Geneset_Overlap",
        "SUID" : 1401,
        "selected" : false,
        "EnrichmentMap_Overlap_genes" : [ "ACVR1", "ACVR1B" ]
      },
      "selected" : false
    }, {
      "data" : {
        "id" : "1399",
        "source" : "349",
        "target" : "207",
        "shared_name" : "IPR000472:TGF-BETA RECEPTOR/ACTIVIN RECEPTOR, TYPE I/II (Geneset_Overlap) IPR000333:ACTIVIN TYPE II/TRANSFORMING GROWTH FACTOR-BETA II RECEPTOR",
        "EnrichmentMap_Overlap_size" : 3,
        "EnrichmentMap_similarity_coefficient" : 1.0,
        "shared_interaction" : "Geneset_Overlap",
        "EnrichmentMap_Data_Set" : "compound",
        "name" : "IPR000472:TGF-BETA RECEPTOR/ACTIVIN RECEPTOR, TYPE I/II (Geneset_Overlap) IPR000333:ACTIVIN TYPE II/TRANSFORMING GROWTH FACTOR-BETA II RECEPTOR",
        "interaction" : "Geneset_Overlap",
        "SUID" : 1399,
        "selected" : false,
        "EnrichmentMap_Overlap_genes" : [ "ACVR2B", "ACVR1", "ACVR1B" ]
      },
      "selected" : false
    }, {
      "data" : {
        "id" : "1397",
        "source" : "349",
        "target" : "259",
        "shared_name" : "IPR000472:TGF-BETA RECEPTOR/ACTIVIN RECEPTOR, TYPE I/II (Geneset_Overlap) GO:0046872~METAL ION BINDING",
        "EnrichmentMap_Overlap_size" : 2,
        "EnrichmentMap_similarity_coefficient" : 0.6666666666666666,
        "shared_interaction" : "Geneset_Overlap",
        "EnrichmentMap_Data_Set" : "compound",
        "name" : "IPR000472:TGF-BETA RECEPTOR/ACTIVIN RECEPTOR, TYPE I/II (Geneset_Overlap) GO:0046872~METAL ION BINDING",
        "interaction" : "Geneset_Overlap",
        "SUID" : 1397,
        "selected" : false,
        "EnrichmentMap_Overlap_genes" : [ "ACVR2B", "ACVR1" ]
      },
      "selected" : false
    }, {
      "data" : {
        "id" : "1395",
        "source" : "349",
        "target" : "167",
        "shared_name" : "IPR000472:TGF-BETA RECEPTOR/ACTIVIN RECEPTOR, TYPE I/II (Geneset_Overlap) IPR000719:PROTEIN KINASE, CATALYTIC DOMAIN",
        "EnrichmentMap_Overlap_size" : 3,
        "EnrichmentMap_similarity_coefficient" : 1.0,
        "shared_interaction" : "Geneset_Overlap",
        "EnrichmentMap_Data_Set" : "compound",
        "name" : "IPR000472:TGF-BETA RECEPTOR/ACTIVIN RECEPTOR, TYPE I/II (Geneset_Overlap) IPR000719:PROTEIN KINASE, CATALYTIC DOMAIN",
        "interaction" : "Geneset_Overlap",
        "SUID" : 1395,
        "selected" : false,
        "EnrichmentMap_Overlap_genes" : [ "ACVR2B", "ACVR1", "ACVR1B" ]
      },
      "selected" : false
    }, {
      "data" : {
        "id" : "1393",
        "source" : "349",
        "target" : "189",
        "shared_name" : "IPR000472:TGF-BETA RECEPTOR/ACTIVIN RECEPTOR, TYPE I/II (Geneset_Overlap) IPR008271:SERINE/THREONINE-PROTEIN KINASE, ACTIVE SITE",
        "EnrichmentMap_Overlap_size" : 3,
        "EnrichmentMap_similarity_coefficient" : 1.0,
        "shared_interaction" : "Geneset_Overlap",
        "EnrichmentMap_Data_Set" : "compound",
        "name" : "IPR000472:TGF-BETA RECEPTOR/ACTIVIN RECEPTOR, TYPE I/II (Geneset_Overlap) IPR008271:SERINE/THREONINE-PROTEIN KINASE, ACTIVE SITE",
        "interaction" : "Geneset_Overlap",
        "SUID" : 1393,
        "selected" : false,
        "EnrichmentMap_Overlap_genes" : [ "ACVR2B", "ACVR1", "ACVR1B" ]
      },
      "selected" : false
    }, {
      "data" : {
        "id" : "1391",
        "source" : "349",
        "target" : "155",
        "shared_name" : "IPR000472:TGF-BETA RECEPTOR/ACTIVIN RECEPTOR, TYPE I/II (Geneset_Overlap) FCA04550:SIGNALING PATHWAYS REGULATING PLURIPOTENCY OF STEM CELLS",
        "EnrichmentMap_Overlap_size" : 3,
        "EnrichmentMap_similarity_coefficient" : 1.0,
        "shared_interaction" : "Geneset_Overlap",
        "EnrichmentMap_Data_Set" : "compound",
        "name" : "IPR000472:TGF-BETA RECEPTOR/ACTIVIN RECEPTOR, TYPE I/II (Geneset_Overlap) FCA04550:SIGNALING PATHWAYS REGULATING PLURIPOTENCY OF STEM CELLS",
        "interaction" : "Geneset_Overlap",
        "SUID" : 1391,
        "selected" : false,
        "EnrichmentMap_Overlap_genes" : [ "ACVR2B", "ACVR1", "ACVR1B" ]
      },
      "selected" : false
    }, {
      "data" : {
        "id" : "1389",
        "source" : "349",
        "target" : "267",
        "shared_name" : "IPR000472:TGF-BETA RECEPTOR/ACTIVIN RECEPTOR, TYPE I/II (Geneset_Overlap) GO:0001701~IN UTERO EMBRYONIC DEVELOPMENT",
        "EnrichmentMap_Overlap_size" : 2,
        "EnrichmentMap_similarity_coefficient" : 0.6666666666666666,
        "shared_interaction" : "Geneset_Overlap",
        "EnrichmentMap_Data_Set" : "compound",
        "name" : "IPR000472:TGF-BETA RECEPTOR/ACTIVIN RECEPTOR, TYPE I/II (Geneset_Overlap) GO:0001701~IN UTERO EMBRYONIC DEVELOPMENT",
        "interaction" : "Geneset_Overlap",
        "SUID" : 1389,
        "selected" : false,
        "EnrichmentMap_Overlap_genes" : [ "ACVR1", "ACVR1B" ]
      },
      "selected" : false
    }, {
      "data" : {
        "id" : "1387",
        "source" : "349",
        "target" : "333",
        "shared_name" : "IPR000472:TGF-BETA RECEPTOR/ACTIVIN RECEPTOR, TYPE I/II (Geneset_Overlap) GO:0005524~ATP BINDING",
        "EnrichmentMap_Overlap_size" : 3,
        "EnrichmentMap_similarity_coefficient" : 1.0,
        "shared_interaction" : "Geneset_Overlap",
        "EnrichmentMap_Data_Set" : "compound",
        "name" : "IPR000472:TGF-BETA RECEPTOR/ACTIVIN RECEPTOR, TYPE I/II (Geneset_Overlap) GO:0005524~ATP BINDING",
        "interaction" : "Geneset_Overlap",
        "SUID" : 1387,
        "selected" : false,
        "EnrichmentMap_Overlap_genes" : [ "ACVR2B", "ACVR1", "ACVR1B" ]
      },
      "selected" : false
    }, {
      "data" : {
        "id" : "1385",
        "source" : "349",
        "target" : "249",
        "shared_name" : "IPR000472:TGF-BETA RECEPTOR/ACTIVIN RECEPTOR, TYPE I/II (Geneset_Overlap) FCA04350:TGF-BETA SIGNALING PATHWAY",
        "EnrichmentMap_Overlap_size" : 3,
        "EnrichmentMap_similarity_coefficient" : 1.0,
        "shared_interaction" : "Geneset_Overlap",
        "EnrichmentMap_Data_Set" : "compound",
        "name" : "IPR000472:TGF-BETA RECEPTOR/ACTIVIN RECEPTOR, TYPE I/II (Geneset_Overlap) FCA04350:TGF-BETA SIGNALING PATHWAY",
        "interaction" : "Geneset_Overlap",
        "SUID" : 1385,
        "selected" : false,
        "EnrichmentMap_Overlap_genes" : [ "ACVR2B", "ACVR1", "ACVR1B" ]
      },
      "selected" : false
    }, {
      "data" : {
        "id" : "1383",
        "source" : "349",
        "target" : "197",
        "shared_name" : "IPR000472:TGF-BETA RECEPTOR/ACTIVIN RECEPTOR, TYPE I/II (Geneset_Overlap) GO:0001702~GASTRULATION WITH MOUTH FORMING SECOND",
        "EnrichmentMap_Overlap_size" : 2,
        "EnrichmentMap_similarity_coefficient" : 0.6666666666666666,
        "shared_interaction" : "Geneset_Overlap",
        "EnrichmentMap_Data_Set" : "compound",
        "name" : "IPR000472:TGF-BETA RECEPTOR/ACTIVIN RECEPTOR, TYPE I/II (Geneset_Overlap) GO:0001702~GASTRULATION WITH MOUTH FORMING SECOND",
        "interaction" : "Geneset_Overlap",
        "SUID" : 1383,
        "selected" : false,
        "EnrichmentMap_Overlap_genes" : [ "ACVR2B", "ACVR1" ]
      },
      "selected" : false
    }, {
      "data" : {
        "id" : "1381",
        "source" : "349",
        "target" : "331",
        "shared_name" : "IPR000472:TGF-BETA RECEPTOR/ACTIVIN RECEPTOR, TYPE I/II (Geneset_Overlap) FCA04060:CYTOKINE-CYTOKINE RECEPTOR INTERACTION",
        "EnrichmentMap_Overlap_size" : 3,
        "EnrichmentMap_similarity_coefficient" : 1.0,
        "shared_interaction" : "Geneset_Overlap",
        "EnrichmentMap_Data_Set" : "compound",
        "name" : "IPR000472:TGF-BETA RECEPTOR/ACTIVIN RECEPTOR, TYPE I/II (Geneset_Overlap) FCA04060:CYTOKINE-CYTOKINE RECEPTOR INTERACTION",
        "interaction" : "Geneset_Overlap",
        "SUID" : 1381,
        "selected" : false,
        "EnrichmentMap_Overlap_genes" : [ "ACVR2B", "ACVR1", "ACVR1B" ]
      },
      "selected" : false
    }, {
      "data" : {
        "id" : "1379",
        "source" : "349",
        "target" : "265",
        "shared_name" : "IPR000472:TGF-BETA RECEPTOR/ACTIVIN RECEPTOR, TYPE I/II (Geneset_Overlap) GO:0004702~RECEPTOR SIGNALING PROTEIN SERINE/THREONINE KINASE ACTIVITY",
        "EnrichmentMap_Overlap_size" : 3,
        "EnrichmentMap_similarity_coefficient" : 1.0,
        "shared_interaction" : "Geneset_Overlap",
        "EnrichmentMap_Data_Set" : "compound",
        "name" : "IPR000472:TGF-BETA RECEPTOR/ACTIVIN RECEPTOR, TYPE I/II (Geneset_Overlap) GO:0004702~RECEPTOR SIGNALING PROTEIN SERINE/THREONINE KINASE ACTIVITY",
        "interaction" : "Geneset_Overlap",
        "SUID" : 1379,
        "selected" : false,
        "EnrichmentMap_Overlap_genes" : [ "ACVR2B", "ACVR1", "ACVR1B" ]
      },
      "selected" : false
    }, {
      "data" : {
        "id" : "1377",
        "source" : "349",
        "target" : "275",
        "shared_name" : "IPR000472:TGF-BETA RECEPTOR/ACTIVIN RECEPTOR, TYPE I/II (Geneset_Overlap) GO:0018107~PEPTIDYL-THREONINE PHOSPHORYLATION",
        "EnrichmentMap_Overlap_size" : 2,
        "EnrichmentMap_similarity_coefficient" : 0.6666666666666666,
        "shared_interaction" : "Geneset_Overlap",
        "EnrichmentMap_Data_Set" : "compound",
        "name" : "IPR000472:TGF-BETA RECEPTOR/ACTIVIN RECEPTOR, TYPE I/II (Geneset_Overlap) GO:0018107~PEPTIDYL-THREONINE PHOSPHORYLATION",
        "interaction" : "Geneset_Overlap",
        "SUID" : 1377,
        "selected" : false,
        "EnrichmentMap_Overlap_genes" : [ "ACVR1", "ACVR1B" ]
      },
      "selected" : false
    }, {
      "data" : {
        "id" : "1375",
        "source" : "349",
        "target" : "329",
        "shared_name" : "IPR000472:TGF-BETA RECEPTOR/ACTIVIN RECEPTOR, TYPE I/II (Geneset_Overlap) IPR011009:PROTEIN KINASE-LIKE DOMAIN",
        "EnrichmentMap_Overlap_size" : 3,
        "EnrichmentMap_similarity_coefficient" : 1.0,
        "shared_interaction" : "Geneset_Overlap",
        "EnrichmentMap_Data_Set" : "compound",
        "name" : "IPR000472:TGF-BETA RECEPTOR/ACTIVIN RECEPTOR, TYPE I/II (Geneset_Overlap) IPR011009:PROTEIN KINASE-LIKE DOMAIN",
        "interaction" : "Geneset_Overlap",
        "SUID" : 1375,
        "selected" : false,
        "EnrichmentMap_Overlap_genes" : [ "ACVR2B", "ACVR1", "ACVR1B" ]
      },
      "selected" : false
    }, {
      "data" : {
        "id" : "1373",
        "source" : "347",
        "target" : "341",
        "shared_name" : "GO:0005911~CELL-CELL JUNCTION (Geneset_Overlap) GO:0071458~INTEGRAL COMPONENT OF CYTOPLASMIC SIDE OF ENDOPLASMIC RETICULUM MEMBRANE",
        "EnrichmentMap_Overlap_size" : 1,
        "EnrichmentMap_similarity_coefficient" : 0.5,
        "shared_interaction" : "Geneset_Overlap",
        "EnrichmentMap_Data_Set" : "compound",
        "name" : "GO:0005911~CELL-CELL JUNCTION (Geneset_Overlap) GO:0071458~INTEGRAL COMPONENT OF CYTOPLASMIC SIDE OF ENDOPLASMIC RETICULUM MEMBRANE",
        "interaction" : "Geneset_Overlap",
        "SUID" : 1373,
        "selected" : false,
        "EnrichmentMap_Overlap_genes" : [ "PKD2" ]
      },
      "selected" : false
    }, {
      "data" : {
        "id" : "1371",
        "source" : "347",
        "target" : "343",
        "shared_name" : "GO:0005911~CELL-CELL JUNCTION (Geneset_Overlap) GO:0031941~FILAMENTOUS ACTIN",
        "EnrichmentMap_Overlap_size" : 2,
        "EnrichmentMap_similarity_coefficient" : 0.6666666666666666,
        "shared_interaction" : "Geneset_Overlap",
        "EnrichmentMap_Data_Set" : "compound",
        "name" : "GO:0005911~CELL-CELL JUNCTION (Geneset_Overlap) GO:0031941~FILAMENTOUS ACTIN",
        "interaction" : "Geneset_Overlap",
        "SUID" : 1371,
        "selected" : false,
        "EnrichmentMap_Overlap_genes" : [ "PKD2", "CD2AP" ]
      },
      "selected" : false
    }, {
      "data" : {
        "id" : "1369",
        "source" : "347",
        "target" : "239",
        "shared_name" : "GO:0005911~CELL-CELL JUNCTION (Geneset_Overlap) GO:0071556~INTEGRAL COMPONENT OF LUMENAL SIDE OF ENDOPLASMIC RETICULUM MEMBRANE",
        "EnrichmentMap_Overlap_size" : 1,
        "EnrichmentMap_similarity_coefficient" : 0.5,
        "shared_interaction" : "Geneset_Overlap",
        "EnrichmentMap_Data_Set" : "compound",
        "name" : "GO:0005911~CELL-CELL JUNCTION (Geneset_Overlap) GO:0071556~INTEGRAL COMPONENT OF LUMENAL SIDE OF ENDOPLASMIC RETICULUM MEMBRANE",
        "interaction" : "Geneset_Overlap",
        "SUID" : 1369,
        "selected" : false,
        "EnrichmentMap_Overlap_genes" : [ "PKD2" ]
      },
      "selected" : false
    }, {
      "data" : {
        "id" : "1367",
        "source" : "347",
        "target" : "287",
        "shared_name" : "GO:0005911~CELL-CELL JUNCTION (Geneset_Overlap) GO:0005509~CALCIUM ION BINDING",
        "EnrichmentMap_Overlap_size" : 5,
        "EnrichmentMap_similarity_coefficient" : 0.5555555555555556,
        "shared_interaction" : "Geneset_Overlap",
        "EnrichmentMap_Data_Set" : "compound",
        "name" : "GO:0005911~CELL-CELL JUNCTION (Geneset_Overlap) GO:0005509~CALCIUM ION BINDING",
        "interaction" : "Geneset_Overlap",
        "SUID" : 1367,
        "selected" : false,
        "EnrichmentMap_Overlap_genes" : [ "HEG1", "DAG1", "PKD2", "PCDH12", "FAT1" ]
      },
      "selected" : false
    }, {
      "data" : {
        "id" : "1365",
        "source" : "347",
        "target" : "299",
        "shared_name" : "GO:0005911~CELL-CELL JUNCTION (Geneset_Overlap) IPR015919:CADHERIN-LIKE",
        "EnrichmentMap_Overlap_size" : 3,
        "EnrichmentMap_similarity_coefficient" : 0.5,
        "shared_interaction" : "Geneset_Overlap",
        "EnrichmentMap_Data_Set" : "compound",
        "name" : "GO:0005911~CELL-CELL JUNCTION (Geneset_Overlap) IPR015919:CADHERIN-LIKE",
        "interaction" : "Geneset_Overlap",
        "SUID" : 1365,
        "selected" : false,
        "EnrichmentMap_Overlap_genes" : [ "DAG1", "PCDH12", "FAT1" ]
      },
      "selected" : false
    }, {
      "data" : {
        "id" : "1363",
        "source" : "345",
        "target" : "181",
        "shared_name" : "GO:0007015~ACTIN FILAMENT ORGANIZATION (Geneset_Overlap) COILED COIL",
        "EnrichmentMap_Overlap_size" : 3,
        "EnrichmentMap_similarity_coefficient" : 0.75,
        "shared_interaction" : "Geneset_Overlap",
        "EnrichmentMap_Data_Set" : "compound",
        "name" : "GO:0007015~ACTIN FILAMENT ORGANIZATION (Geneset_Overlap) COILED COIL",
        "interaction" : "Geneset_Overlap",
        "SUID" : 1363,
        "selected" : false,
        "EnrichmentMap_Overlap_genes" : [ "SHROOM4", "PPARGC1B", "PPP1R9A" ]
      },
      "selected" : false
    }, {
      "data" : {
        "id" : "1361",
        "source" : "343",
        "target" : "181",
        "shared_name" : "GO:0031941~FILAMENTOUS ACTIN (Geneset_Overlap) COILED COIL",
        "EnrichmentMap_Overlap_size" : 3,
        "EnrichmentMap_similarity_coefficient" : 1.0,
        "shared_interaction" : "Geneset_Overlap",
        "EnrichmentMap_Data_Set" : "compound",
        "name" : "GO:0031941~FILAMENTOUS ACTIN (Geneset_Overlap) COILED COIL",
        "interaction" : "Geneset_Overlap",
        "SUID" : 1361,
        "selected" : false,
        "EnrichmentMap_Overlap_genes" : [ "SHROOM4", "PKD2", "CD2AP" ]
      },
      "selected" : false
    }, {
      "data" : {
        "id" : "1359",
        "source" : "343",
        "target" : "239",
        "shared_name" : "GO:0031941~FILAMENTOUS ACTIN (Geneset_Overlap) GO:0071556~INTEGRAL COMPONENT OF LUMENAL SIDE OF ENDOPLASMIC RETICULUM MEMBRANE",
        "EnrichmentMap_Overlap_size" : 1,
        "EnrichmentMap_similarity_coefficient" : 0.5,
        "shared_interaction" : "Geneset_Overlap",
        "EnrichmentMap_Data_Set" : "compound",
        "name" : "GO:0031941~FILAMENTOUS ACTIN (Geneset_Overlap) GO:0071556~INTEGRAL COMPONENT OF LUMENAL SIDE OF ENDOPLASMIC RETICULUM MEMBRANE",
        "interaction" : "Geneset_Overlap",
        "SUID" : 1359,
        "selected" : false,
        "EnrichmentMap_Overlap_genes" : [ "PKD2" ]
      },
      "selected" : false
    }, {
      "data" : {
        "id" : "1357",
        "source" : "343",
        "target" : "341",
        "shared_name" : "GO:0031941~FILAMENTOUS ACTIN (Geneset_Overlap) GO:0071458~INTEGRAL COMPONENT OF CYTOPLASMIC SIDE OF ENDOPLASMIC RETICULUM MEMBRANE",
        "EnrichmentMap_Overlap_size" : 1,
        "EnrichmentMap_similarity_coefficient" : 0.5,
        "shared_interaction" : "Geneset_Overlap",
        "EnrichmentMap_Data_Set" : "compound",
        "name" : "GO:0031941~FILAMENTOUS ACTIN (Geneset_Overlap) GO:0071458~INTEGRAL COMPONENT OF CYTOPLASMIC SIDE OF ENDOPLASMIC RETICULUM MEMBRANE",
        "interaction" : "Geneset_Overlap",
        "SUID" : 1357,
        "selected" : false,
        "EnrichmentMap_Overlap_genes" : [ "PKD2" ]
      },
      "selected" : false
    }, {
      "data" : {
        "id" : "1355",
        "source" : "341",
        "target" : "181",
        "shared_name" : "GO:0071458~INTEGRAL COMPONENT OF CYTOPLASMIC SIDE OF ENDOPLASMIC RETICULUM MEMBRANE (Geneset_Overlap) COILED COIL",
        "EnrichmentMap_Overlap_size" : 1,
        "EnrichmentMap_similarity_coefficient" : 0.5,
        "shared_interaction" : "Geneset_Overlap",
        "EnrichmentMap_Data_Set" : "compound",
        "name" : "GO:0071458~INTEGRAL COMPONENT OF CYTOPLASMIC SIDE OF ENDOPLASMIC RETICULUM MEMBRANE (Geneset_Overlap) COILED COIL",
        "interaction" : "Geneset_Overlap",
        "SUID" : 1355,
        "selected" : false,
        "EnrichmentMap_Overlap_genes" : [ "PKD2" ]
      },
      "selected" : false
    }, {
      "data" : {
        "id" : "1353",
        "source" : "341",
        "target" : "321",
        "shared_name" : "GO:0071458~INTEGRAL COMPONENT OF CYTOPLASMIC SIDE OF ENDOPLASMIC RETICULUM MEMBRANE (Geneset_Overlap) GO:0045944~POSITIVE REGULATION OF TRANSCRIPTION FROM RNA POLYMERASE II PROMOTER",
        "EnrichmentMap_Overlap_size" : 1,
        "EnrichmentMap_similarity_coefficient" : 0.5,
        "shared_interaction" : "Geneset_Overlap",
        "EnrichmentMap_Data_Set" : "compound",
        "name" : "GO:0071458~INTEGRAL COMPONENT OF CYTOPLASMIC SIDE OF ENDOPLASMIC RETICULUM MEMBRANE (Geneset_Overlap) GO:0045944~POSITIVE REGULATION OF TRANSCRIPTION FROM RNA POLYMERASE II PROMOTER",
        "interaction" : "Geneset_Overlap",
        "SUID" : 1353,
        "selected" : false,
        "EnrichmentMap_Overlap_genes" : [ "PKD2" ]
      },
      "selected" : false
    }, {
      "data" : {
        "id" : "1351",
        "source" : "341",
        "target" : "359",
        "shared_name" : "GO:0071458~INTEGRAL COMPONENT OF CYTOPLASMIC SIDE OF ENDOPLASMIC RETICULUM MEMBRANE (Geneset_Overlap) GO:0006509~MEMBRANE PROTEIN ECTODOMAIN PROTEOLYSIS",
        "EnrichmentMap_Overlap_size" : 1,
        "EnrichmentMap_similarity_coefficient" : 0.5,
        "shared_interaction" : "Geneset_Overlap",
        "EnrichmentMap_Data_Set" : "compound",
        "name" : "GO:0071458~INTEGRAL COMPONENT OF CYTOPLASMIC SIDE OF ENDOPLASMIC RETICULUM MEMBRANE (Geneset_Overlap) GO:0006509~MEMBRANE PROTEIN ECTODOMAIN PROTEOLYSIS",
        "interaction" : "Geneset_Overlap",
        "SUID" : 1351,
        "selected" : false,
        "EnrichmentMap_Overlap_genes" : [ "SPPL2A" ]
      },
      "selected" : false
    }, {
      "data" : {
        "id" : "1349",
        "source" : "341",
        "target" : "243",
        "shared_name" : "GO:0071458~INTEGRAL COMPONENT OF CYTOPLASMIC SIDE OF ENDOPLASMIC RETICULUM MEMBRANE (Geneset_Overlap) GO:0001892~EMBRYONIC PLACENTA DEVELOPMENT",
        "EnrichmentMap_Overlap_size" : 1,
        "EnrichmentMap_similarity_coefficient" : 0.5,
        "shared_interaction" : "Geneset_Overlap",
        "EnrichmentMap_Data_Set" : "compound",
        "name" : "GO:0071458~INTEGRAL COMPONENT OF CYTOPLASMIC SIDE OF ENDOPLASMIC RETICULUM MEMBRANE (Geneset_Overlap) GO:0001892~EMBRYONIC PLACENTA DEVELOPMENT",
        "interaction" : "Geneset_Overlap",
        "SUID" : 1349,
        "selected" : false,
        "EnrichmentMap_Overlap_genes" : [ "PKD2" ]
      },
      "selected" : false
    }, {
      "data" : {
        "id" : "1347",
        "source" : "341",
        "target" : "239",
        "shared_name" : "GO:0071458~INTEGRAL COMPONENT OF CYTOPLASMIC SIDE OF ENDOPLASMIC RETICULUM MEMBRANE (Geneset_Overlap) GO:0071556~INTEGRAL COMPONENT OF LUMENAL SIDE OF ENDOPLASMIC RETICULUM MEMBRANE",
        "EnrichmentMap_Overlap_size" : 2,
        "EnrichmentMap_similarity_coefficient" : 1.0,
        "shared_interaction" : "Geneset_Overlap",
        "EnrichmentMap_Data_Set" : "compound",
        "name" : "GO:0071458~INTEGRAL COMPONENT OF CYTOPLASMIC SIDE OF ENDOPLASMIC RETICULUM MEMBRANE (Geneset_Overlap) GO:0071556~INTEGRAL COMPONENT OF LUMENAL SIDE OF ENDOPLASMIC RETICULUM MEMBRANE",
        "interaction" : "Geneset_Overlap",
        "SUID" : 1347,
        "selected" : false,
        "EnrichmentMap_Overlap_genes" : [ "PKD2", "SPPL2A" ]
      },
      "selected" : false
    }, {
      "data" : {
        "id" : "1345",
        "source" : "341",
        "target" : "287",
        "shared_name" : "GO:0071458~INTEGRAL COMPONENT OF CYTOPLASMIC SIDE OF ENDOPLASMIC RETICULUM MEMBRANE (Geneset_Overlap) GO:0005509~CALCIUM ION BINDING",
        "EnrichmentMap_Overlap_size" : 1,
        "EnrichmentMap_similarity_coefficient" : 0.5,
        "shared_interaction" : "Geneset_Overlap",
        "EnrichmentMap_Data_Set" : "compound",
        "name" : "GO:0071458~INTEGRAL COMPONENT OF CYTOPLASMIC SIDE OF ENDOPLASMIC RETICULUM MEMBRANE (Geneset_Overlap) GO:0005509~CALCIUM ION BINDING",
        "interaction" : "Geneset_Overlap",
        "SUID" : 1345,
        "selected" : false,
        "EnrichmentMap_Overlap_genes" : [ "PKD2" ]
      },
      "selected" : false
    }, {
      "data" : {
        "id" : "1343",
        "source" : "339",
        "target" : "201",
        "shared_name" : "GO:0045666~POSITIVE REGULATION OF NEURON DIFFERENTIATION (Geneset_Overlap) IPR001841:ZINC FINGER, RING-TYPE",
        "EnrichmentMap_Overlap_size" : 1,
        "EnrichmentMap_similarity_coefficient" : 0.5,
        "shared_interaction" : "Geneset_Overlap",
        "EnrichmentMap_Data_Set" : "compound",
        "name" : "GO:0045666~POSITIVE REGULATION OF NEURON DIFFERENTIATION (Geneset_Overlap) IPR001841:ZINC FINGER, RING-TYPE",
        "interaction" : "Geneset_Overlap",
        "SUID" : 1343,
        "selected" : false,
        "EnrichmentMap_Overlap_genes" : [ "TRIM32" ]
      },
      "selected" : false
    }, {
      "data" : {
        "id" : "1341",
        "source" : "339",
        "target" : "289",
        "shared_name" : "GO:0045666~POSITIVE REGULATION OF NEURON DIFFERENTIATION (Geneset_Overlap) IPR013083:ZINC FINGER, RING/FYVE/PHD-TYPE",
        "EnrichmentMap_Overlap_size" : 1,
        "EnrichmentMap_similarity_coefficient" : 0.5,
        "shared_interaction" : "Geneset_Overlap",
        "EnrichmentMap_Data_Set" : "compound",
        "name" : "GO:0045666~POSITIVE REGULATION OF NEURON DIFFERENTIATION (Geneset_Overlap) IPR013083:ZINC FINGER, RING/FYVE/PHD-TYPE",
        "interaction" : "Geneset_Overlap",
        "SUID" : 1341,
        "selected" : false,
        "EnrichmentMap_Overlap_genes" : [ "TRIM32" ]
      },
      "selected" : false
    }, {
      "data" : {
        "id" : "1339",
        "source" : "339",
        "target" : "193",
        "shared_name" : "GO:0045666~POSITIVE REGULATION OF NEURON DIFFERENTIATION (Geneset_Overlap) GO:0005634~NUCLEUS",
        "EnrichmentMap_Overlap_size" : 2,
        "EnrichmentMap_similarity_coefficient" : 1.0,
        "shared_interaction" : "Geneset_Overlap",
        "EnrichmentMap_Data_Set" : "compound",
        "name" : "GO:0045666~POSITIVE REGULATION OF NEURON DIFFERENTIATION (Geneset_Overlap) GO:0005634~NUCLEUS",
        "interaction" : "Geneset_Overlap",
        "SUID" : 1339,
        "selected" : false,
        "EnrichmentMap_Overlap_genes" : [ "TCF4", "TRIM32" ]
      },
      "selected" : false
    }, {
      "data" : {
        "id" : "1337",
        "source" : "339",
        "target" : "321",
        "shared_name" : "GO:0045666~POSITIVE REGULATION OF NEURON DIFFERENTIATION (Geneset_Overlap) GO:0045944~POSITIVE REGULATION OF TRANSCRIPTION FROM RNA POLYMERASE II PROMOTER",
        "EnrichmentMap_Overlap_size" : 1,
        "EnrichmentMap_similarity_coefficient" : 0.5,
        "shared_interaction" : "Geneset_Overlap",
        "EnrichmentMap_Data_Set" : "compound",
        "name" : "GO:0045666~POSITIVE REGULATION OF NEURON DIFFERENTIATION (Geneset_Overlap) GO:0045944~POSITIVE REGULATION OF TRANSCRIPTION FROM RNA POLYMERASE II PROMOTER",
        "interaction" : "Geneset_Overlap",
        "SUID" : 1337,
        "selected" : false,
        "EnrichmentMap_Overlap_genes" : [ "TCF4" ]
      },
      "selected" : false
    }, {
      "data" : {
        "id" : "1335",
        "source" : "339",
        "target" : "181",
        "shared_name" : "GO:0045666~POSITIVE REGULATION OF NEURON DIFFERENTIATION (Geneset_Overlap) COILED COIL",
        "EnrichmentMap_Overlap_size" : 1,
        "EnrichmentMap_similarity_coefficient" : 0.5,
        "shared_interaction" : "Geneset_Overlap",
        "EnrichmentMap_Data_Set" : "compound",
        "name" : "GO:0045666~POSITIVE REGULATION OF NEURON DIFFERENTIATION (Geneset_Overlap) COILED COIL",
        "interaction" : "Geneset_Overlap",
        "SUID" : 1335,
        "selected" : false,
        "EnrichmentMap_Overlap_genes" : [ "TRIM32" ]
      },
      "selected" : false
    }, {
      "data" : {
        "id" : "1333",
        "source" : "339",
        "target" : "295",
        "shared_name" : "GO:0045666~POSITIVE REGULATION OF NEURON DIFFERENTIATION (Geneset_Overlap) METAL-BINDING",
        "EnrichmentMap_Overlap_size" : 1,
        "EnrichmentMap_similarity_coefficient" : 0.5,
        "shared_interaction" : "Geneset_Overlap",
        "EnrichmentMap_Data_Set" : "compound",
        "name" : "GO:0045666~POSITIVE REGULATION OF NEURON DIFFERENTIATION (Geneset_Overlap) METAL-BINDING",
        "interaction" : "Geneset_Overlap",
        "SUID" : 1333,
        "selected" : false,
        "EnrichmentMap_Overlap_genes" : [ "TRIM32" ]
      },
      "selected" : false
    }, {
      "data" : {
        "id" : "1331",
        "source" : "339",
        "target" : "251",
        "shared_name" : "GO:0045666~POSITIVE REGULATION OF NEURON DIFFERENTIATION (Geneset_Overlap) GO:0030335~POSITIVE REGULATION OF CELL MIGRATION",
        "EnrichmentMap_Overlap_size" : 1,
        "EnrichmentMap_similarity_coefficient" : 0.5,
        "shared_interaction" : "Geneset_Overlap",
        "EnrichmentMap_Data_Set" : "compound",
        "name" : "GO:0045666~POSITIVE REGULATION OF NEURON DIFFERENTIATION (Geneset_Overlap) GO:0030335~POSITIVE REGULATION OF CELL MIGRATION",
        "interaction" : "Geneset_Overlap",
        "SUID" : 1331,
        "selected" : false,
        "EnrichmentMap_Overlap_genes" : [ "TRIM32" ]
      },
      "selected" : false
    }, {
      "data" : {
        "id" : "1329",
        "source" : "339",
        "target" : "165",
        "shared_name" : "GO:0045666~POSITIVE REGULATION OF NEURON DIFFERENTIATION (Geneset_Overlap) GO:0042118~ENDOTHELIAL CELL ACTIVATION",
        "EnrichmentMap_Overlap_size" : 1,
        "EnrichmentMap_similarity_coefficient" : 0.5,
        "shared_interaction" : "Geneset_Overlap",
        "EnrichmentMap_Data_Set" : "compound",
        "name" : "GO:0045666~POSITIVE REGULATION OF NEURON DIFFERENTIATION (Geneset_Overlap) GO:0042118~ENDOTHELIAL CELL ACTIVATION",
        "interaction" : "Geneset_Overlap",
        "SUID" : 1329,
        "selected" : false,
        "EnrichmentMap_Overlap_genes" : [ "TCF4" ]
      },
      "selected" : false
    }, {
      "data" : {
        "id" : "1327",
        "source" : "339",
        "target" : "319",
        "shared_name" : "GO:0045666~POSITIVE REGULATION OF NEURON DIFFERENTIATION (Geneset_Overlap) GO:0000122~NEGATIVE REGULATION OF TRANSCRIPTION FROM RNA POLYMERASE II PROMOTER",
        "EnrichmentMap_Overlap_size" : 1,
        "EnrichmentMap_similarity_coefficient" : 0.5,
        "shared_interaction" : "Geneset_Overlap",
        "EnrichmentMap_Data_Set" : "compound",
        "name" : "GO:0045666~POSITIVE REGULATION OF NEURON DIFFERENTIATION (Geneset_Overlap) GO:0000122~NEGATIVE REGULATION OF TRANSCRIPTION FROM RNA POLYMERASE II PROMOTER",
        "interaction" : "Geneset_Overlap",
        "SUID" : 1327,
        "selected" : false,
        "EnrichmentMap_Overlap_genes" : [ "TCF4" ]
      },
      "selected" : false
    }, {
      "data" : {
        "id" : "1325",
        "source" : "339",
        "target" : "215",
        "shared_name" : "GO:0045666~POSITIVE REGULATION OF NEURON DIFFERENTIATION (Geneset_Overlap) GO:0042787~PROTEIN UBIQUITINATION INVOLVED IN UBIQUITIN-DEPENDENT PROTEIN CATABOLIC PROCESS",
        "EnrichmentMap_Overlap_size" : 1,
        "EnrichmentMap_similarity_coefficient" : 0.5,
        "shared_interaction" : "Geneset_Overlap",
        "EnrichmentMap_Data_Set" : "compound",
        "name" : "GO:0045666~POSITIVE REGULATION OF NEURON DIFFERENTIATION (Geneset_Overlap) GO:0042787~PROTEIN UBIQUITINATION INVOLVED IN UBIQUITIN-DEPENDENT PROTEIN CATABOLIC PROCESS",
        "interaction" : "Geneset_Overlap",
        "SUID" : 1325,
        "selected" : false,
        "EnrichmentMap_Overlap_genes" : [ "TRIM32" ]
      },
      "selected" : false
    }, {
      "data" : {
        "id" : "1323",
        "source" : "339",
        "target" : "311",
        "shared_name" : "GO:0045666~POSITIVE REGULATION OF NEURON DIFFERENTIATION (Geneset_Overlap) GO:0008270~ZINC ION BINDING",
        "EnrichmentMap_Overlap_size" : 1,
        "EnrichmentMap_similarity_coefficient" : 0.5,
        "shared_interaction" : "Geneset_Overlap",
        "EnrichmentMap_Data_Set" : "compound",
        "name" : "GO:0045666~POSITIVE REGULATION OF NEURON DIFFERENTIATION (Geneset_Overlap) GO:0008270~ZINC ION BINDING",
        "interaction" : "Geneset_Overlap",
        "SUID" : 1323,
        "selected" : false,
        "EnrichmentMap_Overlap_genes" : [ "TRIM32" ]
      },
      "selected" : false
    }, {
      "data" : {
        "id" : "1321",
        "source" : "339",
        "target" : "357",
        "shared_name" : "GO:0045666~POSITIVE REGULATION OF NEURON DIFFERENTIATION (Geneset_Overlap) GO:0005622~INTRACELLULAR",
        "EnrichmentMap_Overlap_size" : 1,
        "EnrichmentMap_similarity_coefficient" : 0.5,
        "shared_interaction" : "Geneset_Overlap",
        "EnrichmentMap_Data_Set" : "compound",
        "name" : "GO:0045666~POSITIVE REGULATION OF NEURON DIFFERENTIATION (Geneset_Overlap) GO:0005622~INTRACELLULAR",
        "interaction" : "Geneset_Overlap",
        "SUID" : 1321,
        "selected" : false,
        "EnrichmentMap_Overlap_genes" : [ "TRIM32" ]
      },
      "selected" : false
    }, {
      "data" : {
        "id" : "1319",
        "source" : "337",
        "target" : "329",
        "shared_name" : "TRANSFERASE (Geneset_Overlap) IPR011009:PROTEIN KINASE-LIKE DOMAIN",
        "EnrichmentMap_Overlap_size" : 4,
        "EnrichmentMap_similarity_coefficient" : 0.5,
        "shared_interaction" : "Geneset_Overlap",
        "EnrichmentMap_Data_Set" : "compound",
        "name" : "TRANSFERASE (Geneset_Overlap) IPR011009:PROTEIN KINASE-LIKE DOMAIN",
        "interaction" : "Geneset_Overlap",
        "SUID" : 1319,
        "selected" : false,
        "EnrichmentMap_Overlap_genes" : [ "NTRK2", "ACVR2B", "FER", "STK17B" ]
      },
      "selected" : false
    }, {
      "data" : {
        "id" : "1317",
        "source" : "337",
        "target" : "277",
        "shared_name" : "TRANSFERASE (Geneset_Overlap) GO:0005768~ENDOSOME",
        "EnrichmentMap_Overlap_size" : 2,
        "EnrichmentMap_similarity_coefficient" : 0.5,
        "shared_interaction" : "Geneset_Overlap",
        "EnrichmentMap_Data_Set" : "compound",
        "name" : "TRANSFERASE (Geneset_Overlap) GO:0005768~ENDOSOME",
        "interaction" : "Geneset_Overlap",
        "SUID" : 1317,
        "selected" : false,
        "EnrichmentMap_Overlap_genes" : [ "NTRK2", "DGKH" ]
      },
      "selected" : false
    }, {
      "data" : {
        "id" : "1315",
        "source" : "337",
        "target" : "297",
        "shared_name" : "TRANSFERASE (Geneset_Overlap) S-ADENOSYL-L-METHIONINE",
        "EnrichmentMap_Overlap_size" : 3,
        "EnrichmentMap_similarity_coefficient" : 1.0,
        "shared_interaction" : "Geneset_Overlap",
        "EnrichmentMap_Data_Set" : "compound",
        "name" : "TRANSFERASE (Geneset_Overlap) S-ADENOSYL-L-METHIONINE",
        "interaction" : "Geneset_Overlap",
        "SUID" : 1315,
        "selected" : false,
        "EnrichmentMap_Overlap_genes" : [ "KMT2D", "ASH1L", "WHSC1L1" ]
      },
      "selected" : false
    }, {
      "data" : {
        "id" : "1313",
        "source" : "337",
        "target" : "323",
        "shared_name" : "TRANSFERASE (Geneset_Overlap) IPR001965:ZINC FINGER, PHD-TYPE",
        "EnrichmentMap_Overlap_size" : 3,
        "EnrichmentMap_similarity_coefficient" : 0.75,
        "shared_interaction" : "Geneset_Overlap",
        "EnrichmentMap_Data_Set" : "compound",
        "name" : "TRANSFERASE (Geneset_Overlap) IPR001965:ZINC FINGER, PHD-TYPE",
        "interaction" : "Geneset_Overlap",
        "SUID" : 1313,
        "selected" : false,
        "EnrichmentMap_Overlap_genes" : [ "KMT2D", "ASH1L", "WHSC1L1" ]
      },
      "selected" : false
    }, {
      "data" : {
        "id" : "1311",
        "source" : "337",
        "target" : "229",
        "shared_name" : "TRANSFERASE (Geneset_Overlap) SM00570:AWS",
        "EnrichmentMap_Overlap_size" : 2,
        "EnrichmentMap_similarity_coefficient" : 1.0,
        "shared_interaction" : "Geneset_Overlap",
        "EnrichmentMap_Data_Set" : "compound",
        "name" : "TRANSFERASE (Geneset_Overlap) SM00570:AWS",
        "interaction" : "Geneset_Overlap",
        "SUID" : 1311,
        "selected" : false,
        "EnrichmentMap_Overlap_genes" : [ "ASH1L", "WHSC1L1" ]
      },
      "selected" : false
    }, {
      "data" : {
        "id" : "1309",
        "source" : "337",
        "target" : "225",
        "shared_name" : "TRANSFERASE (Geneset_Overlap) FCA00310:LYSINE DEGRADATION",
        "EnrichmentMap_Overlap_size" : 3,
        "EnrichmentMap_similarity_coefficient" : 0.6,
        "shared_interaction" : "Geneset_Overlap",
        "EnrichmentMap_Data_Set" : "compound",
        "name" : "TRANSFERASE (Geneset_Overlap) FCA00310:LYSINE DEGRADATION",
        "interaction" : "Geneset_Overlap",
        "SUID" : 1309,
        "selected" : false,
        "EnrichmentMap_Overlap_genes" : [ "KMT2D", "ASH1L", "WHSC1L1" ]
      },
      "selected" : false
    }, {
      "data" : {
        "id" : "1307",
        "source" : "337",
        "target" : "295",
        "shared_name" : "TRANSFERASE (Geneset_Overlap) METAL-BINDING",
        "EnrichmentMap_Overlap_size" : 5,
        "EnrichmentMap_similarity_coefficient" : 0.625,
        "shared_interaction" : "Geneset_Overlap",
        "EnrichmentMap_Data_Set" : "compound",
        "name" : "TRANSFERASE (Geneset_Overlap) METAL-BINDING",
        "interaction" : "Geneset_Overlap",
        "SUID" : 1307,
        "selected" : false,
        "EnrichmentMap_Overlap_genes" : [ "ACVR2B", "KMT2D", "ASH1L", "DGKH", "WHSC1L1" ]
      },
      "selected" : false
    }, {
      "data" : {
        "id" : "1305",
        "source" : "337",
        "target" : "317",
        "shared_name" : "TRANSFERASE (Geneset_Overlap) IPR006560:AWS",
        "EnrichmentMap_Overlap_size" : 2,
        "EnrichmentMap_similarity_coefficient" : 1.0,
        "shared_interaction" : "Geneset_Overlap",
        "EnrichmentMap_Data_Set" : "compound",
        "name" : "TRANSFERASE (Geneset_Overlap) IPR006560:AWS",
        "interaction" : "Geneset_Overlap",
        "SUID" : 1305,
        "selected" : false,
        "EnrichmentMap_Overlap_genes" : [ "ASH1L", "WHSC1L1" ]
      },
      "selected" : false
    }, {
      "data" : {
        "id" : "1303",
        "source" : "337",
        "target" : "313",
        "shared_name" : "TRANSFERASE (Geneset_Overlap) SM00317:SET",
        "EnrichmentMap_Overlap_size" : 3,
        "EnrichmentMap_similarity_coefficient" : 1.0,
        "shared_interaction" : "Geneset_Overlap",
        "EnrichmentMap_Data_Set" : "compound",
        "name" : "TRANSFERASE (Geneset_Overlap) SM00317:SET",
        "interaction" : "Geneset_Overlap",
        "SUID" : 1303,
        "selected" : false,
        "EnrichmentMap_Overlap_genes" : [ "KMT2D", "ASH1L", "WHSC1L1" ]
      },
      "selected" : false
    }, {
      "data" : {
        "id" : "1301",
        "source" : "337",
        "target" : "167",
        "shared_name" : "TRANSFERASE (Geneset_Overlap) IPR000719:PROTEIN KINASE, CATALYTIC DOMAIN",
        "EnrichmentMap_Overlap_size" : 4,
        "EnrichmentMap_similarity_coefficient" : 0.5,
        "shared_interaction" : "Geneset_Overlap",
        "EnrichmentMap_Data_Set" : "compound",
        "name" : "TRANSFERASE (Geneset_Overlap) IPR000719:PROTEIN KINASE, CATALYTIC DOMAIN",
        "interaction" : "Geneset_Overlap",
        "SUID" : 1301,
        "selected" : false,
        "EnrichmentMap_Overlap_genes" : [ "NTRK2", "ACVR2B", "FER", "STK17B" ]
      },
      "selected" : false
    }, {
      "data" : {
        "id" : "1299",
        "source" : "337",
        "target" : "285",
        "shared_name" : "TRANSFERASE (Geneset_Overlap) SM00249:PHD",
        "EnrichmentMap_Overlap_size" : 3,
        "EnrichmentMap_similarity_coefficient" : 0.75,
        "shared_interaction" : "Geneset_Overlap",
        "EnrichmentMap_Data_Set" : "compound",
        "name" : "TRANSFERASE (Geneset_Overlap) SM00249:PHD",
        "interaction" : "Geneset_Overlap",
        "SUID" : 1299,
        "selected" : false,
        "EnrichmentMap_Overlap_genes" : [ "KMT2D", "ASH1L", "WHSC1L1" ]
      },
      "selected" : false
    }, {
      "data" : {
        "id" : "1297",
        "source" : "337",
        "target" : "247",
        "shared_name" : "TRANSFERASE (Geneset_Overlap) GO:0070102~INTERLEUKIN-6-MEDIATED SIGNALING PATHWAY",
        "EnrichmentMap_Overlap_size" : 1,
        "EnrichmentMap_similarity_coefficient" : 0.5,
        "shared_interaction" : "Geneset_Overlap",
        "EnrichmentMap_Data_Set" : "compound",
        "name" : "TRANSFERASE (Geneset_Overlap) GO:0070102~INTERLEUKIN-6-MEDIATED SIGNALING PATHWAY",
        "interaction" : "Geneset_Overlap",
        "SUID" : 1297,
        "selected" : false,
        "EnrichmentMap_Overlap_genes" : [ "FER" ]
      },
      "selected" : false
    }, {
      "data" : {
        "id" : "1295",
        "source" : "337",
        "target" : "217",
        "shared_name" : "TRANSFERASE (Geneset_Overlap) METHYLTRANSFERASE",
        "EnrichmentMap_Overlap_size" : 3,
        "EnrichmentMap_similarity_coefficient" : 1.0,
        "shared_interaction" : "Geneset_Overlap",
        "EnrichmentMap_Data_Set" : "compound",
        "name" : "TRANSFERASE (Geneset_Overlap) METHYLTRANSFERASE",
        "interaction" : "Geneset_Overlap",
        "SUID" : 1295,
        "selected" : false,
        "EnrichmentMap_Overlap_genes" : [ "KMT2D", "ASH1L", "WHSC1L1" ]
      },
      "selected" : false
    }, {
      "data" : {
        "id" : "1293",
        "source" : "337",
        "target" : "231",
        "shared_name" : "TRANSFERASE (Geneset_Overlap) IPR003616:POST-SET DOMAIN",
        "EnrichmentMap_Overlap_size" : 3,
        "EnrichmentMap_similarity_coefficient" : 1.0,
        "shared_interaction" : "Geneset_Overlap",
        "EnrichmentMap_Data_Set" : "compound",
        "name" : "TRANSFERASE (Geneset_Overlap) IPR003616:POST-SET DOMAIN",
        "interaction" : "Geneset_Overlap",
        "SUID" : 1293,
        "selected" : false,
        "EnrichmentMap_Overlap_genes" : [ "KMT2D", "ASH1L", "WHSC1L1" ]
      },
      "selected" : false
    }, {
      "data" : {
        "id" : "1291",
        "source" : "337",
        "target" : "173",
        "shared_name" : "TRANSFERASE (Geneset_Overlap) IPR001214:SET DOMAIN",
        "EnrichmentMap_Overlap_size" : 3,
        "EnrichmentMap_similarity_coefficient" : 1.0,
        "shared_interaction" : "Geneset_Overlap",
        "EnrichmentMap_Data_Set" : "compound",
        "name" : "TRANSFERASE (Geneset_Overlap) IPR001214:SET DOMAIN",
        "interaction" : "Geneset_Overlap",
        "SUID" : 1291,
        "selected" : false,
        "EnrichmentMap_Overlap_genes" : [ "KMT2D", "ASH1L", "WHSC1L1" ]
      },
      "selected" : false
    }, {
      "data" : {
        "id" : "1289",
        "source" : "335",
        "target" : "305",
        "shared_name" : "GO:0006357~REGULATION OF TRANSCRIPTION FROM RNA POLYMERASE II PROMOTER (Geneset_Overlap) NUCLEUS",
        "EnrichmentMap_Overlap_size" : 2,
        "EnrichmentMap_similarity_coefficient" : 0.5,
        "shared_interaction" : "Geneset_Overlap",
        "EnrichmentMap_Data_Set" : "compound",
        "name" : "GO:0006357~REGULATION OF TRANSCRIPTION FROM RNA POLYMERASE II PROMOTER (Geneset_Overlap) NUCLEUS",
        "interaction" : "Geneset_Overlap",
        "SUID" : 1289,
        "selected" : false,
        "EnrichmentMap_Overlap_genes" : [ "ELK4", "ETS1" ]
      },
      "selected" : false
    }, {
      "data" : {
        "id" : "1287",
        "source" : "335",
        "target" : "315",
        "shared_name" : "GO:0006357~REGULATION OF TRANSCRIPTION FROM RNA POLYMERASE II PROMOTER (Geneset_Overlap) GO:0000981~RNA POLYMERASE II TRANSCRIPTION FACTOR ACTIVITY, SEQUENCE-SPECIFIC DNA BINDING",
        "EnrichmentMap_Overlap_size" : 4,
        "EnrichmentMap_similarity_coefficient" : 0.5714285714285714,
        "shared_interaction" : "Geneset_Overlap",
        "EnrichmentMap_Data_Set" : "compound",
        "name" : "GO:0006357~REGULATION OF TRANSCRIPTION FROM RNA POLYMERASE II PROMOTER (Geneset_Overlap) GO:0000981~RNA POLYMERASE II TRANSCRIPTION FACTOR ACTIVITY, SEQUENCE-SPECIFIC DNA BINDING",
        "interaction" : "Geneset_Overlap",
        "SUID" : 1287,
        "selected" : false,
        "EnrichmentMap_Overlap_genes" : [ "ELK4", "ETS1", "TFDP2", "SP1" ]
      },
      "selected" : false
    }, {
      "data" : {
        "id" : "1285",
        "source" : "335",
        "target" : "303",
        "shared_name" : "GO:0006357~REGULATION OF TRANSCRIPTION FROM RNA POLYMERASE II PROMOTER (Geneset_Overlap) IPR000418:ETS DOMAIN",
        "EnrichmentMap_Overlap_size" : 2,
        "EnrichmentMap_similarity_coefficient" : 1.0,
        "shared_interaction" : "Geneset_Overlap",
        "EnrichmentMap_Data_Set" : "compound",
        "name" : "GO:0006357~REGULATION OF TRANSCRIPTION FROM RNA POLYMERASE II PROMOTER (Geneset_Overlap) IPR000418:ETS DOMAIN",
        "interaction" : "Geneset_Overlap",
        "SUID" : 1285,
        "selected" : false,
        "EnrichmentMap_Overlap_genes" : [ "ELK4", "ETS1" ]
      },
      "selected" : false
    }, {
      "data" : {
        "id" : "1283",
        "source" : "335",
        "target" : "283",
        "shared_name" : "GO:0006357~REGULATION OF TRANSCRIPTION FROM RNA POLYMERASE II PROMOTER (Geneset_Overlap) GO:0043565~SEQUENCE-SPECIFIC DNA BINDING",
        "EnrichmentMap_Overlap_size" : 2,
        "EnrichmentMap_similarity_coefficient" : 0.5,
        "shared_interaction" : "Geneset_Overlap",
        "EnrichmentMap_Data_Set" : "compound",
        "name" : "GO:0006357~REGULATION OF TRANSCRIPTION FROM RNA POLYMERASE II PROMOTER (Geneset_Overlap) GO:0043565~SEQUENCE-SPECIFIC DNA BINDING",
        "interaction" : "Geneset_Overlap",
        "SUID" : 1283,
        "selected" : false,
        "EnrichmentMap_Overlap_genes" : [ "ELK4", "ETS1" ]
      },
      "selected" : false
    }, {
      "data" : {
        "id" : "1281",
        "source" : "335",
        "target" : "187",
        "shared_name" : "GO:0006357~REGULATION OF TRANSCRIPTION FROM RNA POLYMERASE II PROMOTER (Geneset_Overlap) SM00413:ETS",
        "EnrichmentMap_Overlap_size" : 2,
        "EnrichmentMap_similarity_coefficient" : 1.0,
        "shared_interaction" : "Geneset_Overlap",
        "EnrichmentMap_Data_Set" : "compound",
        "name" : "GO:0006357~REGULATION OF TRANSCRIPTION FROM RNA POLYMERASE II PROMOTER (Geneset_Overlap) SM00413:ETS",
        "interaction" : "Geneset_Overlap",
        "SUID" : 1281,
        "selected" : false,
        "EnrichmentMap_Overlap_genes" : [ "ELK4", "ETS1" ]
      },
      "selected" : false
    }, {
      "data" : {
        "id" : "1279",
        "source" : "335",
        "target" : "163",
        "shared_name" : "GO:0006357~REGULATION OF TRANSCRIPTION FROM RNA POLYMERASE II PROMOTER (Geneset_Overlap) IPR004018:RPEL REPEAT",
        "EnrichmentMap_Overlap_size" : 2,
        "EnrichmentMap_similarity_coefficient" : 0.6666666666666666,
        "shared_interaction" : "Geneset_Overlap",
        "EnrichmentMap_Data_Set" : "compound",
        "name" : "GO:0006357~REGULATION OF TRANSCRIPTION FROM RNA POLYMERASE II PROMOTER (Geneset_Overlap) IPR004018:RPEL REPEAT",
        "interaction" : "Geneset_Overlap",
        "SUID" : 1279,
        "selected" : false,
        "EnrichmentMap_Overlap_genes" : [ "MKL2", "MYOCD" ]
      },
      "selected" : false
    }, {
      "data" : {
        "id" : "1277",
        "source" : "333",
        "target" : "265",
        "shared_name" : "GO:0005524~ATP BINDING (Geneset_Overlap) GO:0004702~RECEPTOR SIGNALING PROTEIN SERINE/THREONINE KINASE ACTIVITY",
        "EnrichmentMap_Overlap_size" : 4,
        "EnrichmentMap_similarity_coefficient" : 1.0,
        "shared_interaction" : "Geneset_Overlap",
        "EnrichmentMap_Data_Set" : "compound",
        "name" : "GO:0005524~ATP BINDING (Geneset_Overlap) GO:0004702~RECEPTOR SIGNALING PROTEIN SERINE/THREONINE KINASE ACTIVITY",
        "interaction" : "Geneset_Overlap",
        "SUID" : 1277,
        "selected" : false,
        "EnrichmentMap_Overlap_genes" : [ "ACVR1", "ACVR2B", "ACVR1B", "MAP3K2" ]
      },
      "selected" : false
    }, {
      "data" : {
        "id" : "1275",
        "source" : "333",
        "target" : "275",
        "shared_name" : "GO:0005524~ATP BINDING (Geneset_Overlap) GO:0018107~PEPTIDYL-THREONINE PHOSPHORYLATION",
        "EnrichmentMap_Overlap_size" : 4,
        "EnrichmentMap_similarity_coefficient" : 1.0,
        "shared_interaction" : "Geneset_Overlap",
        "EnrichmentMap_Data_Set" : "compound",
        "name" : "GO:0005524~ATP BINDING (Geneset_Overlap) GO:0018107~PEPTIDYL-THREONINE PHOSPHORYLATION",
        "interaction" : "Geneset_Overlap",
        "SUID" : 1275,
        "selected" : false,
        "EnrichmentMap_Overlap_genes" : [ "ACVR1", "ACVR1B", "HIPK3", "HIPK2" ]
      },
      "selected" : false
    }, {
      "data" : {
        "id" : "1273",
        "source" : "333",
        "target" : "221",
        "shared_name" : "GO:0005524~ATP BINDING (Geneset_Overlap) GO:0060059~EMBRYONIC RETINA MORPHOGENESIS IN CAMERA-TYPE EYE",
        "EnrichmentMap_Overlap_size" : 1,
        "EnrichmentMap_similarity_coefficient" : 0.5,
        "shared_interaction" : "Geneset_Overlap",
        "EnrichmentMap_Data_Set" : "compound",
        "name" : "GO:0005524~ATP BINDING (Geneset_Overlap) GO:0060059~EMBRYONIC RETINA MORPHOGENESIS IN CAMERA-TYPE EYE",
        "interaction" : "Geneset_Overlap",
        "SUID" : 1273,
        "selected" : false,
        "EnrichmentMap_Overlap_genes" : [ "HIPK2" ]
      },
      "selected" : false
    }, {
      "data" : {
        "id" : "1271",
        "source" : "333",
        "target" : "161",
        "shared_name" : "GO:0005524~ATP BINDING (Geneset_Overlap) GO:0007219~NOTCH SIGNALING PATHWAY",
        "EnrichmentMap_Overlap_size" : 1,
        "EnrichmentMap_similarity_coefficient" : 0.5,
        "shared_interaction" : "Geneset_Overlap",
        "EnrichmentMap_Data_Set" : "compound",
        "name" : "GO:0005524~ATP BINDING (Geneset_Overlap) GO:0007219~NOTCH SIGNALING PATHWAY",
        "interaction" : "Geneset_Overlap",
        "SUID" : 1271,
        "selected" : false,
        "EnrichmentMap_Overlap_genes" : [ "CDK6" ]
      },
      "selected" : false
    }, {
      "data" : {
        "id" : "1269",
        "source" : "333",
        "target" : "207",
        "shared_name" : "GO:0005524~ATP BINDING (Geneset_Overlap) IPR000333:ACTIVIN TYPE II/TRANSFORMING GROWTH FACTOR-BETA II RECEPTOR",
        "EnrichmentMap_Overlap_size" : 3,
        "EnrichmentMap_similarity_coefficient" : 1.0,
        "shared_interaction" : "Geneset_Overlap",
        "EnrichmentMap_Data_Set" : "compound",
        "name" : "GO:0005524~ATP BINDING (Geneset_Overlap) IPR000333:ACTIVIN TYPE II/TRANSFORMING GROWTH FACTOR-BETA II RECEPTOR",
        "interaction" : "Geneset_Overlap",
        "SUID" : 1269,
        "selected" : false,
        "EnrichmentMap_Overlap_genes" : [ "ACVR1", "ACVR2B", "ACVR1B" ]
      },
      "selected" : false
    }, {
      "data" : {
        "id" : "1267",
        "source" : "333",
        "target" : "329",
        "shared_name" : "GO:0005524~ATP BINDING (Geneset_Overlap) IPR011009:PROTEIN KINASE-LIKE DOMAIN",
        "EnrichmentMap_Overlap_size" : 18,
        "EnrichmentMap_similarity_coefficient" : 0.9,
        "shared_interaction" : "Geneset_Overlap",
        "EnrichmentMap_Data_Set" : "compound",
        "name" : "GO:0005524~ATP BINDING (Geneset_Overlap) IPR011009:PROTEIN KINASE-LIKE DOMAIN",
        "interaction" : "Geneset_Overlap",
        "SUID" : 1267,
        "selected" : false,
        "EnrichmentMap_Overlap_genes" : [ "ACVR1", "ACVR2B", "ACVR1B", "MAP3K2", "RNASEL", "YES1", "TRIO", "HIPK3", "CDK6", "HIPK2", "LOC101085585", "AAK1", "ATM", "TRPM6", "FER", "STK17B", "CDK19", "EIF2AK2" ]
      },
      "selected" : false
    }, {
      "data" : {
        "id" : "1265",
        "source" : "333",
        "target" : "189",
        "shared_name" : "GO:0005524~ATP BINDING (Geneset_Overlap) IPR008271:SERINE/THREONINE-PROTEIN KINASE, ACTIVE SITE",
        "EnrichmentMap_Overlap_size" : 11,
        "EnrichmentMap_similarity_coefficient" : 1.0,
        "shared_interaction" : "Geneset_Overlap",
        "EnrichmentMap_Data_Set" : "compound",
        "name" : "GO:0005524~ATP BINDING (Geneset_Overlap) IPR008271:SERINE/THREONINE-PROTEIN KINASE, ACTIVE SITE",
        "interaction" : "Geneset_Overlap",
        "SUID" : 1265,
        "selected" : false,
        "EnrichmentMap_Overlap_genes" : [ "ACVR1", "ACVR2B", "ACVR1B", "TRIO", "HIPK3", "CDK6", "HIPK2", "LOC101085585", "AAK1", "STK17B", "CDK19" ]
      },
      "selected" : false
    }, {
      "data" : {
        "id" : "1263",
        "source" : "333",
        "target" : "167",
        "shared_name" : "GO:0005524~ATP BINDING (Geneset_Overlap) IPR000719:PROTEIN KINASE, CATALYTIC DOMAIN",
        "EnrichmentMap_Overlap_size" : 16,
        "EnrichmentMap_similarity_coefficient" : 0.9411764705882353,
        "shared_interaction" : "Geneset_Overlap",
        "EnrichmentMap_Data_Set" : "compound",
        "name" : "GO:0005524~ATP BINDING (Geneset_Overlap) IPR000719:PROTEIN KINASE, CATALYTIC DOMAIN",
        "interaction" : "Geneset_Overlap",
        "SUID" : 1263,
        "selected" : false,
        "EnrichmentMap_Overlap_genes" : [ "ACVR1", "ACVR2B", "ACVR1B", "MAP3K2", "RNASEL", "YES1", "TRIO", "HIPK3", "CDK6", "HIPK2", "LOC101085585", "AAK1", "FER", "STK17B", "CDK19", "EIF2AK2" ]
      },
      "selected" : false
    }, {
      "data" : {
        "id" : "1261",
        "source" : "333",
        "target" : "247",
        "shared_name" : "GO:0005524~ATP BINDING (Geneset_Overlap) GO:0070102~INTERLEUKIN-6-MEDIATED SIGNALING PATHWAY",
        "EnrichmentMap_Overlap_size" : 1,
        "EnrichmentMap_similarity_coefficient" : 0.5,
        "shared_interaction" : "Geneset_Overlap",
        "EnrichmentMap_Data_Set" : "compound",
        "name" : "GO:0005524~ATP BINDING (Geneset_Overlap) GO:0070102~INTERLEUKIN-6-MEDIATED SIGNALING PATHWAY",
        "interaction" : "Geneset_Overlap",
        "SUID" : 1261,
        "selected" : false,
        "EnrichmentMap_Overlap_genes" : [ "FER" ]
      },
      "selected" : false
    }, {
      "data" : {
        "id" : "1259",
        "source" : "333",
        "target" : "249",
        "shared_name" : "GO:0005524~ATP BINDING (Geneset_Overlap) FCA04350:TGF-BETA SIGNALING PATHWAY",
        "EnrichmentMap_Overlap_size" : 3,
        "EnrichmentMap_similarity_coefficient" : 0.6,
        "shared_interaction" : "Geneset_Overlap",
        "EnrichmentMap_Data_Set" : "compound",
        "name" : "GO:0005524~ATP BINDING (Geneset_Overlap) FCA04350:TGF-BETA SIGNALING PATHWAY",
        "interaction" : "Geneset_Overlap",
        "SUID" : 1259,
        "selected" : false,
        "EnrichmentMap_Overlap_genes" : [ "ACVR1", "ACVR2B", "ACVR1B" ]
      },
      "selected" : false
    }, {
      "data" : {
        "id" : "1257",
        "source" : "333",
        "target" : "197",
        "shared_name" : "GO:0005524~ATP BINDING (Geneset_Overlap) GO:0001702~GASTRULATION WITH MOUTH FORMING SECOND",
        "EnrichmentMap_Overlap_size" : 2,
        "EnrichmentMap_similarity_coefficient" : 0.5,
        "shared_interaction" : "Geneset_Overlap",
        "EnrichmentMap_Data_Set" : "compound",
        "name" : "GO:0005524~ATP BINDING (Geneset_Overlap) GO:0001702~GASTRULATION WITH MOUTH FORMING SECOND",
        "interaction" : "Geneset_Overlap",
        "SUID" : 1257,
        "selected" : false,
        "EnrichmentMap_Overlap_genes" : [ "ACVR1", "ACVR2B" ]
      },
      "selected" : false
    }, {
      "data" : {
        "id" : "1255",
        "source" : "333",
        "target" : "199",
        "shared_name" : "GO:0005524~ATP BINDING (Geneset_Overlap) GO:0048179~ACTIVIN RECEPTOR COMPLEX",
        "EnrichmentMap_Overlap_size" : 2,
        "EnrichmentMap_similarity_coefficient" : 1.0,
        "shared_interaction" : "Geneset_Overlap",
        "EnrichmentMap_Data_Set" : "compound",
        "name" : "GO:0005524~ATP BINDING (Geneset_Overlap) GO:0048179~ACTIVIN RECEPTOR COMPLEX",
        "interaction" : "Geneset_Overlap",
        "SUID" : 1255,
        "selected" : false,
        "EnrichmentMap_Overlap_genes" : [ "ACVR1", "ACVR1B" ]
      },
      "selected" : false
    }, {
      "data" : {
        "id" : "1253",
        "source" : "331",
        "target" : "325",
        "shared_name" : "FCA04060:CYTOKINE-CYTOKINE RECEPTOR INTERACTION (Geneset_Overlap) GO:0060644~MAMMARY GLAND EPITHELIAL CELL DIFFERENTIATION",
        "EnrichmentMap_Overlap_size" : 1,
        "EnrichmentMap_similarity_coefficient" : 0.5,
        "shared_interaction" : "Geneset_Overlap",
        "EnrichmentMap_Data_Set" : "compound",
        "name" : "FCA04060:CYTOKINE-CYTOKINE RECEPTOR INTERACTION (Geneset_Overlap) GO:0060644~MAMMARY GLAND EPITHELIAL CELL DIFFERENTIATION",
        "interaction" : "Geneset_Overlap",
        "SUID" : 1253,
        "selected" : false,
        "EnrichmentMap_Overlap_genes" : [ "PRLR" ]
      },
      "selected" : false
    }, {
      "data" : {
        "id" : "1251",
        "source" : "331",
        "target" : "207",
        "shared_name" : "FCA04060:CYTOKINE-CYTOKINE RECEPTOR INTERACTION (Geneset_Overlap) IPR000333:ACTIVIN TYPE II/TRANSFORMING GROWTH FACTOR-BETA II RECEPTOR",
        "EnrichmentMap_Overlap_size" : 3,
        "EnrichmentMap_similarity_coefficient" : 1.0,
        "shared_interaction" : "Geneset_Overlap",
        "EnrichmentMap_Data_Set" : "compound",
        "name" : "FCA04060:CYTOKINE-CYTOKINE RECEPTOR INTERACTION (Geneset_Overlap) IPR000333:ACTIVIN TYPE II/TRANSFORMING GROWTH FACTOR-BETA II RECEPTOR",
        "interaction" : "Geneset_Overlap",
        "SUID" : 1251,
        "selected" : false,
        "EnrichmentMap_Overlap_genes" : [ "ACVR2B", "ACVR1", "ACVR1B" ]
      },
      "selected" : false
    }, {
      "data" : {
        "id" : "1249",
        "source" : "331",
        "target" : "261",
        "shared_name" : "FCA04060:CYTOKINE-CYTOKINE RECEPTOR INTERACTION (Geneset_Overlap) IPR013783:IMMUNOGLOBULIN-LIKE FOLD",
        "EnrichmentMap_Overlap_size" : 5,
        "EnrichmentMap_similarity_coefficient" : 0.625,
        "shared_interaction" : "Geneset_Overlap",
        "EnrichmentMap_Data_Set" : "compound",
        "name" : "FCA04060:CYTOKINE-CYTOKINE RECEPTOR INTERACTION (Geneset_Overlap) IPR013783:IMMUNOGLOBULIN-LIKE FOLD",
        "interaction" : "Geneset_Overlap",
        "SUID" : 1249,
        "selected" : false,
        "EnrichmentMap_Overlap_genes" : [ "PRLR", "IL7R", "IL1RAP", "LEPR", "IL13RA1" ]
      },
      "selected" : false
    }, {
      "data" : {
        "id" : "1247",
        "source" : "331",
        "target" : "197",
        "shared_name" : "FCA04060:CYTOKINE-CYTOKINE RECEPTOR INTERACTION (Geneset_Overlap) GO:0001702~GASTRULATION WITH MOUTH FORMING SECOND",
        "EnrichmentMap_Overlap_size" : 2,
        "EnrichmentMap_similarity_coefficient" : 0.5,
        "shared_interaction" : "Geneset_Overlap",
        "EnrichmentMap_Data_Set" : "compound",
        "name" : "FCA04060:CYTOKINE-CYTOKINE RECEPTOR INTERACTION (Geneset_Overlap) GO:0001702~GASTRULATION WITH MOUTH FORMING SECOND",
        "interaction" : "Geneset_Overlap",
        "SUID" : 1247,
        "selected" : false,
        "EnrichmentMap_Overlap_genes" : [ "ACVR2B", "ACVR1" ]
      },
      "selected" : false
    }, {
      "data" : {
        "id" : "1245",
        "source" : "331",
        "target" : "249",
        "shared_name" : "FCA04060:CYTOKINE-CYTOKINE RECEPTOR INTERACTION (Geneset_Overlap) FCA04350:TGF-BETA SIGNALING PATHWAY",
        "EnrichmentMap_Overlap_size" : 3,
        "EnrichmentMap_similarity_coefficient" : 0.6,
        "shared_interaction" : "Geneset_Overlap",
        "EnrichmentMap_Data_Set" : "compound",
        "name" : "FCA04060:CYTOKINE-CYTOKINE RECEPTOR INTERACTION (Geneset_Overlap) FCA04350:TGF-BETA SIGNALING PATHWAY",
        "interaction" : "Geneset_Overlap",
        "SUID" : 1245,
        "selected" : false,
        "EnrichmentMap_Overlap_genes" : [ "ACVR2B", "ACVR1", "ACVR1B" ]
      },
      "selected" : false
    }, {
      "data" : {
        "id" : "1243",
        "source" : "331",
        "target" : "263",
        "shared_name" : "FCA04060:CYTOKINE-CYTOKINE RECEPTOR INTERACTION (Geneset_Overlap) GO:0030217~T CELL DIFFERENTIATION",
        "EnrichmentMap_Overlap_size" : 2,
        "EnrichmentMap_similarity_coefficient" : 0.6666666666666666,
        "shared_interaction" : "Geneset_Overlap",
        "EnrichmentMap_Data_Set" : "compound",
        "name" : "FCA04060:CYTOKINE-CYTOKINE RECEPTOR INTERACTION (Geneset_Overlap) GO:0030217~T CELL DIFFERENTIATION",
        "interaction" : "Geneset_Overlap",
        "SUID" : 1243,
        "selected" : false,
        "EnrichmentMap_Overlap_genes" : [ "IL7R", "LEPR" ]
      },
      "selected" : false
    }, {
      "data" : {
        "id" : "1241",
        "source" : "331",
        "target" : "265",
        "shared_name" : "FCA04060:CYTOKINE-CYTOKINE RECEPTOR INTERACTION (Geneset_Overlap) GO:0004702~RECEPTOR SIGNALING PROTEIN SERINE/THREONINE KINASE ACTIVITY",
        "EnrichmentMap_Overlap_size" : 3,
        "EnrichmentMap_similarity_coefficient" : 0.75,
        "shared_interaction" : "Geneset_Overlap",
        "EnrichmentMap_Data_Set" : "compound",
        "name" : "FCA04060:CYTOKINE-CYTOKINE RECEPTOR INTERACTION (Geneset_Overlap) GO:0004702~RECEPTOR SIGNALING PROTEIN SERINE/THREONINE KINASE ACTIVITY",
        "interaction" : "Geneset_Overlap",
        "SUID" : 1241,
        "selected" : false,
        "EnrichmentMap_Overlap_genes" : [ "ACVR2B", "ACVR1", "ACVR1B" ]
      },
      "selected" : false
    }, {
      "data" : {
        "id" : "1239",
        "source" : "331",
        "target" : "275",
        "shared_name" : "FCA04060:CYTOKINE-CYTOKINE RECEPTOR INTERACTION (Geneset_Overlap) GO:0018107~PEPTIDYL-THREONINE PHOSPHORYLATION",
        "EnrichmentMap_Overlap_size" : 2,
        "EnrichmentMap_similarity_coefficient" : 0.5,
        "shared_interaction" : "Geneset_Overlap",
        "EnrichmentMap_Data_Set" : "compound",
        "name" : "FCA04060:CYTOKINE-CYTOKINE RECEPTOR INTERACTION (Geneset_Overlap) GO:0018107~PEPTIDYL-THREONINE PHOSPHORYLATION",
        "interaction" : "Geneset_Overlap",
        "SUID" : 1239,
        "selected" : false,
        "EnrichmentMap_Overlap_genes" : [ "ACVR1", "ACVR1B" ]
      },
      "selected" : false
    }, {
      "data" : {
        "id" : "1237",
        "source" : "331",
        "target" : "199",
        "shared_name" : "FCA04060:CYTOKINE-CYTOKINE RECEPTOR INTERACTION (Geneset_Overlap) GO:0048179~ACTIVIN RECEPTOR COMPLEX",
        "EnrichmentMap_Overlap_size" : 2,
        "EnrichmentMap_similarity_coefficient" : 1.0,
        "shared_interaction" : "Geneset_Overlap",
        "EnrichmentMap_Data_Set" : "compound",
        "name" : "FCA04060:CYTOKINE-CYTOKINE RECEPTOR INTERACTION (Geneset_Overlap) GO:0048179~ACTIVIN RECEPTOR COMPLEX",
        "interaction" : "Geneset_Overlap",
        "SUID" : 1237,
        "selected" : false,
        "EnrichmentMap_Overlap_genes" : [ "ACVR1", "ACVR1B" ]
      },
      "selected" : false
    }, {
      "data" : {
        "id" : "1235",
        "source" : "329",
        "target" : "167",
        "shared_name" : "IPR011009:PROTEIN KINASE-LIKE DOMAIN (Geneset_Overlap) IPR000719:PROTEIN KINASE, CATALYTIC DOMAIN",
        "EnrichmentMap_Overlap_size" : 17,
        "EnrichmentMap_similarity_coefficient" : 1.0,
        "shared_interaction" : "Geneset_Overlap",
        "EnrichmentMap_Data_Set" : "compound",
        "name" : "IPR011009:PROTEIN KINASE-LIKE DOMAIN (Geneset_Overlap) IPR000719:PROTEIN KINASE, CATALYTIC DOMAIN",
        "interaction" : "Geneset_Overlap",
        "SUID" : 1235,
        "selected" : false,
        "EnrichmentMap_Overlap_genes" : [ "ACVR1", "STK17B", "ACVR2B", "NTRK2", "CDK19", "EIF2AK2", "ACVR1B", "MAP3K2", "RNASEL", "YES1", "TRIO", "HIPK3", "CDK6", "HIPK2", "LOC101085585", "AAK1", "FER" ]
      },
      "selected" : false
    }, {
      "data" : {
        "id" : "1233",
        "source" : "329",
        "target" : "207",
        "shared_name" : "IPR011009:PROTEIN KINASE-LIKE DOMAIN (Geneset_Overlap) IPR000333:ACTIVIN TYPE II/TRANSFORMING GROWTH FACTOR-BETA II RECEPTOR",
        "EnrichmentMap_Overlap_size" : 3,
        "EnrichmentMap_similarity_coefficient" : 1.0,
        "shared_interaction" : "Geneset_Overlap",
        "EnrichmentMap_Data_Set" : "compound",
        "name" : "IPR011009:PROTEIN KINASE-LIKE DOMAIN (Geneset_Overlap) IPR000333:ACTIVIN TYPE II/TRANSFORMING GROWTH FACTOR-BETA II RECEPTOR",
        "interaction" : "Geneset_Overlap",
        "SUID" : 1233,
        "selected" : false,
        "EnrichmentMap_Overlap_genes" : [ "ACVR1", "ACVR2B", "ACVR1B" ]
      },
      "selected" : false
    }, {
      "data" : {
        "id" : "1231",
        "source" : "329",
        "target" : "199",
        "shared_name" : "IPR011009:PROTEIN KINASE-LIKE DOMAIN (Geneset_Overlap) GO:0048179~ACTIVIN RECEPTOR COMPLEX",
        "EnrichmentMap_Overlap_size" : 2,
        "EnrichmentMap_similarity_coefficient" : 1.0,
        "shared_interaction" : "Geneset_Overlap",
        "EnrichmentMap_Data_Set" : "compound",
        "name" : "IPR011009:PROTEIN KINASE-LIKE DOMAIN (Geneset_Overlap) GO:0048179~ACTIVIN RECEPTOR COMPLEX",
        "interaction" : "Geneset_Overlap",
        "SUID" : 1231,
        "selected" : false,
        "EnrichmentMap_Overlap_genes" : [ "ACVR1", "ACVR1B" ]
      },
      "selected" : false
    }, {
      "data" : {
        "id" : "1229",
        "source" : "329",
        "target" : "247",
        "shared_name" : "IPR011009:PROTEIN KINASE-LIKE DOMAIN (Geneset_Overlap) GO:0070102~INTERLEUKIN-6-MEDIATED SIGNALING PATHWAY",
        "EnrichmentMap_Overlap_size" : 1,
        "EnrichmentMap_similarity_coefficient" : 0.5,
        "shared_interaction" : "Geneset_Overlap",
        "EnrichmentMap_Data_Set" : "compound",
        "name" : "IPR011009:PROTEIN KINASE-LIKE DOMAIN (Geneset_Overlap) GO:0070102~INTERLEUKIN-6-MEDIATED SIGNALING PATHWAY",
        "interaction" : "Geneset_Overlap",
        "SUID" : 1229,
        "selected" : false,
        "EnrichmentMap_Overlap_genes" : [ "FER" ]
      },
      "selected" : false
    }, {
      "data" : {
        "id" : "1227",
        "source" : "329",
        "target" : "249",
        "shared_name" : "IPR011009:PROTEIN KINASE-LIKE DOMAIN (Geneset_Overlap) FCA04350:TGF-BETA SIGNALING PATHWAY",
        "EnrichmentMap_Overlap_size" : 3,
        "EnrichmentMap_similarity_coefficient" : 0.6,
        "shared_interaction" : "Geneset_Overlap",
        "EnrichmentMap_Data_Set" : "compound",
        "name" : "IPR011009:PROTEIN KINASE-LIKE DOMAIN (Geneset_Overlap) FCA04350:TGF-BETA SIGNALING PATHWAY",
        "interaction" : "Geneset_Overlap",
        "SUID" : 1227,
        "selected" : false,
        "EnrichmentMap_Overlap_genes" : [ "ACVR1", "ACVR2B", "ACVR1B" ]
      },
      "selected" : false
    }, {
      "data" : {
        "id" : "1225",
        "source" : "329",
        "target" : "275",
        "shared_name" : "IPR011009:PROTEIN KINASE-LIKE DOMAIN (Geneset_Overlap) GO:0018107~PEPTIDYL-THREONINE PHOSPHORYLATION",
        "EnrichmentMap_Overlap_size" : 4,
        "EnrichmentMap_similarity_coefficient" : 1.0,
        "shared_interaction" : "Geneset_Overlap",
        "EnrichmentMap_Data_Set" : "compound",
        "name" : "IPR011009:PROTEIN KINASE-LIKE DOMAIN (Geneset_Overlap) GO:0018107~PEPTIDYL-THREONINE PHOSPHORYLATION",
        "interaction" : "Geneset_Overlap",
        "SUID" : 1225,
        "selected" : false,
        "EnrichmentMap_Overlap_genes" : [ "ACVR1", "ACVR1B", "HIPK3", "HIPK2" ]
      },
      "selected" : false
    }, {
      "data" : {
        "id" : "1223",
        "source" : "329",
        "target" : "197",
        "shared_name" : "IPR011009:PROTEIN KINASE-LIKE DOMAIN (Geneset_Overlap) GO:0001702~GASTRULATION WITH MOUTH FORMING SECOND",
        "EnrichmentMap_Overlap_size" : 2,
        "EnrichmentMap_similarity_coefficient" : 0.5,
        "shared_interaction" : "Geneset_Overlap",
        "EnrichmentMap_Data_Set" : "compound",
        "name" : "IPR011009:PROTEIN KINASE-LIKE DOMAIN (Geneset_Overlap) GO:0001702~GASTRULATION WITH MOUTH FORMING SECOND",
        "interaction" : "Geneset_Overlap",
        "SUID" : 1223,
        "selected" : false,
        "EnrichmentMap_Overlap_genes" : [ "ACVR1", "ACVR2B" ]
      },
      "selected" : false
    }, {
      "data" : {
        "id" : "1221",
        "source" : "329",
        "target" : "161",
        "shared_name" : "IPR011009:PROTEIN KINASE-LIKE DOMAIN (Geneset_Overlap) GO:0007219~NOTCH SIGNALING PATHWAY",
        "EnrichmentMap_Overlap_size" : 1,
        "EnrichmentMap_similarity_coefficient" : 0.5,
        "shared_interaction" : "Geneset_Overlap",
        "EnrichmentMap_Data_Set" : "compound",
        "name" : "IPR011009:PROTEIN KINASE-LIKE DOMAIN (Geneset_Overlap) GO:0007219~NOTCH SIGNALING PATHWAY",
        "interaction" : "Geneset_Overlap",
        "SUID" : 1221,
        "selected" : false,
        "EnrichmentMap_Overlap_genes" : [ "CDK6" ]
      },
      "selected" : false
    }, {
      "data" : {
        "id" : "1219",
        "source" : "329",
        "target" : "221",
        "shared_name" : "IPR011009:PROTEIN KINASE-LIKE DOMAIN (Geneset_Overlap) GO:0060059~EMBRYONIC RETINA MORPHOGENESIS IN CAMERA-TYPE EYE",
        "EnrichmentMap_Overlap_size" : 1,
        "EnrichmentMap_similarity_coefficient" : 0.5,
        "shared_interaction" : "Geneset_Overlap",
        "EnrichmentMap_Data_Set" : "compound",
        "name" : "IPR011009:PROTEIN KINASE-LIKE DOMAIN (Geneset_Overlap) GO:0060059~EMBRYONIC RETINA MORPHOGENESIS IN CAMERA-TYPE EYE",
        "interaction" : "Geneset_Overlap",
        "SUID" : 1219,
        "selected" : false,
        "EnrichmentMap_Overlap_genes" : [ "HIPK2" ]
      },
      "selected" : false
    }, {
      "data" : {
        "id" : "1217",
        "source" : "329",
        "target" : "189",
        "shared_name" : "IPR011009:PROTEIN KINASE-LIKE DOMAIN (Geneset_Overlap) IPR008271:SERINE/THREONINE-PROTEIN KINASE, ACTIVE SITE",
        "EnrichmentMap_Overlap_size" : 11,
        "EnrichmentMap_similarity_coefficient" : 1.0,
        "shared_interaction" : "Geneset_Overlap",
        "EnrichmentMap_Data_Set" : "compound",
        "name" : "IPR011009:PROTEIN KINASE-LIKE DOMAIN (Geneset_Overlap) IPR008271:SERINE/THREONINE-PROTEIN KINASE, ACTIVE SITE",
        "interaction" : "Geneset_Overlap",
        "SUID" : 1217,
        "selected" : false,
        "EnrichmentMap_Overlap_genes" : [ "ACVR1", "STK17B", "ACVR2B", "CDK19", "ACVR1B", "TRIO", "HIPK3", "CDK6", "HIPK2", "LOC101085585", "AAK1" ]
      },
      "selected" : false
    }, {
      "data" : {
        "id" : "1215",
        "source" : "329",
        "target" : "265",
        "shared_name" : "IPR011009:PROTEIN KINASE-LIKE DOMAIN (Geneset_Overlap) GO:0004702~RECEPTOR SIGNALING PROTEIN SERINE/THREONINE KINASE ACTIVITY",
        "EnrichmentMap_Overlap_size" : 4,
        "EnrichmentMap_similarity_coefficient" : 1.0,
        "shared_interaction" : "Geneset_Overlap",
        "EnrichmentMap_Data_Set" : "compound",
        "name" : "IPR011009:PROTEIN KINASE-LIKE DOMAIN (Geneset_Overlap) GO:0004702~RECEPTOR SIGNALING PROTEIN SERINE/THREONINE KINASE ACTIVITY",
        "interaction" : "Geneset_Overlap",
        "SUID" : 1215,
        "selected" : false,
        "EnrichmentMap_Overlap_genes" : [ "ACVR1", "ACVR2B", "ACVR1B", "MAP3K2" ]
      },
      "selected" : false
    }, {
      "data" : {
        "id" : "1213",
        "source" : "327",
        "target" : "269",
        "shared_name" : "FCA05200:PATHWAYS IN CANCER (Geneset_Overlap) GO:2001237~NEGATIVE REGULATION OF EXTRINSIC APOPTOTIC SIGNALING PATHWAY",
        "EnrichmentMap_Overlap_size" : 2,
        "EnrichmentMap_similarity_coefficient" : 0.5,
        "shared_interaction" : "Geneset_Overlap",
        "EnrichmentMap_Data_Set" : "compound",
        "name" : "FCA05200:PATHWAYS IN CANCER (Geneset_Overlap) GO:2001237~NEGATIVE REGULATION OF EXTRINSIC APOPTOTIC SIGNALING PATHWAY",
        "interaction" : "Geneset_Overlap",
        "SUID" : 1213,
        "selected" : false,
        "EnrichmentMap_Overlap_genes" : [ "IGF1", "ITGAV" ]
      },
      "selected" : false
    }, {
      "data" : {
        "id" : "1211",
        "source" : "327",
        "target" : "195",
        "shared_name" : "FCA05200:PATHWAYS IN CANCER (Geneset_Overlap) GO:0034686~INTEGRIN ALPHAV-BETA8 COMPLEX",
        "EnrichmentMap_Overlap_size" : 1,
        "EnrichmentMap_similarity_coefficient" : 0.5,
        "shared_interaction" : "Geneset_Overlap",
        "EnrichmentMap_Data_Set" : "compound",
        "name" : "FCA05200:PATHWAYS IN CANCER (Geneset_Overlap) GO:0034686~INTEGRIN ALPHAV-BETA8 COMPLEX",
        "interaction" : "Geneset_Overlap",
        "SUID" : 1211,
        "selected" : false,
        "EnrichmentMap_Overlap_genes" : [ "ITGAV" ]
      },
      "selected" : false
    }, {
      "data" : {
        "id" : "1209",
        "source" : "327",
        "target" : "309",
        "shared_name" : "FCA05200:PATHWAYS IN CANCER (Geneset_Overlap) GO:0071456~CELLULAR RESPONSE TO HYPOXIA",
        "EnrichmentMap_Overlap_size" : 1,
        "EnrichmentMap_similarity_coefficient" : 0.5,
        "shared_interaction" : "Geneset_Overlap",
        "EnrichmentMap_Data_Set" : "compound",
        "name" : "FCA05200:PATHWAYS IN CANCER (Geneset_Overlap) GO:0071456~CELLULAR RESPONSE TO HYPOXIA",
        "interaction" : "Geneset_Overlap",
        "SUID" : 1209,
        "selected" : false,
        "EnrichmentMap_Overlap_genes" : [ "EPAS1" ]
      },
      "selected" : false
    }, {
      "data" : {
        "id" : "1207",
        "source" : "327",
        "target" : "223",
        "shared_name" : "FCA05200:PATHWAYS IN CANCER (Geneset_Overlap) FCA04510:FOCAL ADHESION",
        "EnrichmentMap_Overlap_size" : 5,
        "EnrichmentMap_similarity_coefficient" : 0.5555555555555556,
        "shared_interaction" : "Geneset_Overlap",
        "EnrichmentMap_Data_Set" : "compound",
        "name" : "FCA05200:PATHWAYS IN CANCER (Geneset_Overlap) FCA04510:FOCAL ADHESION",
        "interaction" : "Geneset_Overlap",
        "SUID" : 1207,
        "selected" : false,
        "EnrichmentMap_Overlap_genes" : [ "IGF1", "PDGFB", "PIK3R1", "FN1", "ITGAV" ]
      },
      "selected" : false
    }, {
      "data" : {
        "id" : "1205",
        "source" : "327",
        "target" : "325",
        "shared_name" : "FCA05200:PATHWAYS IN CANCER (Geneset_Overlap) GO:0060644~MAMMARY GLAND EPITHELIAL CELL DIFFERENTIATION",
        "EnrichmentMap_Overlap_size" : 1,
        "EnrichmentMap_similarity_coefficient" : 0.5,
        "shared_interaction" : "Geneset_Overlap",
        "EnrichmentMap_Data_Set" : "compound",
        "name" : "FCA05200:PATHWAYS IN CANCER (Geneset_Overlap) GO:0060644~MAMMARY GLAND EPITHELIAL CELL DIFFERENTIATION",
        "interaction" : "Geneset_Overlap",
        "SUID" : 1205,
        "selected" : false,
        "EnrichmentMap_Overlap_genes" : [ "PTCH1" ]
      },
      "selected" : false
    }, {
      "data" : {
        "id" : "1203",
        "source" : "327",
        "target" : "161",
        "shared_name" : "FCA05200:PATHWAYS IN CANCER (Geneset_Overlap) GO:0007219~NOTCH SIGNALING PATHWAY",
        "EnrichmentMap_Overlap_size" : 1,
        "EnrichmentMap_similarity_coefficient" : 0.5,
        "shared_interaction" : "Geneset_Overlap",
        "EnrichmentMap_Data_Set" : "compound",
        "name" : "FCA05200:PATHWAYS IN CANCER (Geneset_Overlap) GO:0007219~NOTCH SIGNALING PATHWAY",
        "interaction" : "Geneset_Overlap",
        "SUID" : 1203,
        "selected" : false,
        "EnrichmentMap_Overlap_genes" : [ "CDK6" ]
      },
      "selected" : false
    }, {
      "data" : {
        "id" : "1201",
        "source" : "327",
        "target" : "301",
        "shared_name" : "FCA05200:PATHWAYS IN CANCER (Geneset_Overlap) GO:0014033~NEURAL CREST CELL DIFFERENTIATION",
        "EnrichmentMap_Overlap_size" : 1,
        "EnrichmentMap_similarity_coefficient" : 0.5,
        "shared_interaction" : "Geneset_Overlap",
        "EnrichmentMap_Data_Set" : "compound",
        "name" : "FCA05200:PATHWAYS IN CANCER (Geneset_Overlap) GO:0014033~NEURAL CREST CELL DIFFERENTIATION",
        "interaction" : "Geneset_Overlap",
        "SUID" : 1201,
        "selected" : false,
        "EnrichmentMap_Overlap_genes" : [ "SMAD4" ]
      },
      "selected" : false
    }, {
      "data" : {
        "id" : "1199",
        "source" : "327",
        "target" : "185",
        "shared_name" : "FCA05200:PATHWAYS IN CANCER (Geneset_Overlap) FCA05205:PROTEOGLYCANS IN CANCER",
        "EnrichmentMap_Overlap_size" : 6,
        "EnrichmentMap_similarity_coefficient" : 0.75,
        "shared_interaction" : "Geneset_Overlap",
        "EnrichmentMap_Data_Set" : "compound",
        "name" : "FCA05200:PATHWAYS IN CANCER (Geneset_Overlap) FCA05205:PROTEOGLYCANS IN CANCER",
        "interaction" : "Geneset_Overlap",
        "SUID" : 1199,
        "selected" : false,
        "EnrichmentMap_Overlap_genes" : [ "IGF1", "PIK3R1", "FN1", "ARHGEF12", "ITGAV", "PTCH1" ]
      },
      "selected" : false
    }, {
      "data" : {
        "id" : "1197",
        "source" : "327",
        "target" : "165",
        "shared_name" : "FCA05200:PATHWAYS IN CANCER (Geneset_Overlap) GO:0042118~ENDOTHELIAL CELL ACTIVATION",
        "EnrichmentMap_Overlap_size" : 1,
        "EnrichmentMap_similarity_coefficient" : 0.5,
        "shared_interaction" : "Geneset_Overlap",
        "EnrichmentMap_Data_Set" : "compound",
        "name" : "FCA05200:PATHWAYS IN CANCER (Geneset_Overlap) GO:0042118~ENDOTHELIAL CELL ACTIVATION",
        "interaction" : "Geneset_Overlap",
        "SUID" : 1197,
        "selected" : false,
        "EnrichmentMap_Overlap_genes" : [ "SMAD4" ]
      },
      "selected" : false
    }, {
      "data" : {
        "id" : "1195",
        "source" : "327",
        "target" : "273",
        "shared_name" : "FCA05200:PATHWAYS IN CANCER (Geneset_Overlap) FCA04151:PI3K-AKT SIGNALING PATHWAY",
        "EnrichmentMap_Overlap_size" : 6,
        "EnrichmentMap_similarity_coefficient" : 0.5454545454545454,
        "shared_interaction" : "Geneset_Overlap",
        "EnrichmentMap_Data_Set" : "compound",
        "name" : "FCA05200:PATHWAYS IN CANCER (Geneset_Overlap) FCA04151:PI3K-AKT SIGNALING PATHWAY",
        "interaction" : "Geneset_Overlap",
        "SUID" : 1195,
        "selected" : false,
        "EnrichmentMap_Overlap_genes" : [ "IGF1", "PDGFB", "PIK3R1", "CDK6", "FN1", "ITGAV" ]
      },
      "selected" : false
    }, {
      "data" : {
        "id" : "1193",
        "source" : "327",
        "target" : "247",
        "shared_name" : "FCA05200:PATHWAYS IN CANCER (Geneset_Overlap) GO:0070102~INTERLEUKIN-6-MEDIATED SIGNALING PATHWAY",
        "EnrichmentMap_Overlap_size" : 1,
        "EnrichmentMap_similarity_coefficient" : 0.5,
        "shared_interaction" : "Geneset_Overlap",
        "EnrichmentMap_Data_Set" : "compound",
        "name" : "FCA05200:PATHWAYS IN CANCER (Geneset_Overlap) GO:0070102~INTERLEUKIN-6-MEDIATED SIGNALING PATHWAY",
        "interaction" : "Geneset_Overlap",
        "SUID" : 1193,
        "selected" : false,
        "EnrichmentMap_Overlap_genes" : [ "SMAD4" ]
      },
      "selected" : false
    }, {
      "data" : {
        "id" : "1191",
        "source" : "327",
        "target" : "171",
        "shared_name" : "FCA05200:PATHWAYS IN CANCER (Geneset_Overlap) GO:0035867~ALPHAV-BETA3 INTEGRIN-IGF-1-IGF1R COMPLEX",
        "EnrichmentMap_Overlap_size" : 2,
        "EnrichmentMap_similarity_coefficient" : 1.0,
        "shared_interaction" : "Geneset_Overlap",
        "EnrichmentMap_Data_Set" : "compound",
        "name" : "FCA05200:PATHWAYS IN CANCER (Geneset_Overlap) GO:0035867~ALPHAV-BETA3 INTEGRIN-IGF-1-IGF1R COMPLEX",
        "interaction" : "Geneset_Overlap",
        "SUID" : 1191,
        "selected" : false,
        "EnrichmentMap_Overlap_genes" : [ "IGF1", "ITGAV" ]
      },
      "selected" : false
    }, {
      "data" : {
        "id" : "1189",
        "source" : "327",
        "target" : "203",
        "shared_name" : "FCA05200:PATHWAYS IN CANCER (Geneset_Overlap) GO:0014068~POSITIVE REGULATION OF PHOSPHATIDYLINOSITOL 3-KINASE SIGNALING",
        "EnrichmentMap_Overlap_size" : 2,
        "EnrichmentMap_similarity_coefficient" : 0.5,
        "shared_interaction" : "Geneset_Overlap",
        "EnrichmentMap_Data_Set" : "compound",
        "name" : "FCA05200:PATHWAYS IN CANCER (Geneset_Overlap) GO:0014068~POSITIVE REGULATION OF PHOSPHATIDYLINOSITOL 3-KINASE SIGNALING",
        "interaction" : "Geneset_Overlap",
        "SUID" : 1189,
        "selected" : false,
        "EnrichmentMap_Overlap_genes" : [ "IGF1", "PDGFB" ]
      },
      "selected" : false
    }, {
      "data" : {
        "id" : "1187",
        "source" : "327",
        "target" : "243",
        "shared_name" : "FCA05200:PATHWAYS IN CANCER (Geneset_Overlap) GO:0001892~EMBRYONIC PLACENTA DEVELOPMENT",
        "EnrichmentMap_Overlap_size" : 2,
        "EnrichmentMap_similarity_coefficient" : 0.6666666666666666,
        "shared_interaction" : "Geneset_Overlap",
        "EnrichmentMap_Data_Set" : "compound",
        "name" : "FCA05200:PATHWAYS IN CANCER (Geneset_Overlap) GO:0001892~EMBRYONIC PLACENTA DEVELOPMENT",
        "interaction" : "Geneset_Overlap",
        "SUID" : 1187,
        "selected" : false,
        "EnrichmentMap_Overlap_genes" : [ "PDGFB", "EPAS1" ]
      },
      "selected" : false
    }, {
      "data" : {
        "id" : "1185",
        "source" : "327",
        "target" : "293",
        "shared_name" : "FCA05200:PATHWAYS IN CANCER (Geneset_Overlap) GO:0048146~POSITIVE REGULATION OF FIBROBLAST PROLIFERATION",
        "EnrichmentMap_Overlap_size" : 4,
        "EnrichmentMap_similarity_coefficient" : 1.0,
        "shared_interaction" : "Geneset_Overlap",
        "EnrichmentMap_Data_Set" : "compound",
        "name" : "FCA05200:PATHWAYS IN CANCER (Geneset_Overlap) GO:0048146~POSITIVE REGULATION OF FIBROBLAST PROLIFERATION",
        "interaction" : "Geneset_Overlap",
        "SUID" : 1185,
        "selected" : false,
        "EnrichmentMap_Overlap_genes" : [ "IGF1", "PDGFB", "CDK6", "FN1" ]
      },
      "selected" : false
    }, {
      "data" : {
        "id" : "1183",
        "source" : "327",
        "target" : "213",
        "shared_name" : "FCA05200:PATHWAYS IN CANCER (Geneset_Overlap) GO:0071397~CELLULAR RESPONSE TO CHOLESTEROL",
        "EnrichmentMap_Overlap_size" : 1,
        "EnrichmentMap_similarity_coefficient" : 0.5,
        "shared_interaction" : "Geneset_Overlap",
        "EnrichmentMap_Data_Set" : "compound",
        "name" : "FCA05200:PATHWAYS IN CANCER (Geneset_Overlap) GO:0071397~CELLULAR RESPONSE TO CHOLESTEROL",
        "interaction" : "Geneset_Overlap",
        "SUID" : 1183,
        "selected" : false,
        "EnrichmentMap_Overlap_genes" : [ "PTCH1" ]
      },
      "selected" : false
    }, {
      "data" : {
        "id" : "1181",
        "source" : "325",
        "target" : "183",
        "shared_name" : "GO:0060644~MAMMARY GLAND EPITHELIAL CELL DIFFERENTIATION (Geneset_Overlap) GO:0005794~GOLGI APPARATUS",
        "EnrichmentMap_Overlap_size" : 1,
        "EnrichmentMap_similarity_coefficient" : 0.5,
        "shared_interaction" : "Geneset_Overlap",
        "EnrichmentMap_Data_Set" : "compound",
        "name" : "GO:0060644~MAMMARY GLAND EPITHELIAL CELL DIFFERENTIATION (Geneset_Overlap) GO:0005794~GOLGI APPARATUS",
        "interaction" : "Geneset_Overlap",
        "SUID" : 1181,
        "selected" : false,
        "EnrichmentMap_Overlap_genes" : [ "PTCH1" ]
      },
      "selected" : false
    }, {
      "data" : {
        "id" : "1179",
        "source" : "325",
        "target" : "185",
        "shared_name" : "GO:0060644~MAMMARY GLAND EPITHELIAL CELL DIFFERENTIATION (Geneset_Overlap) FCA05205:PROTEOGLYCANS IN CANCER",
        "EnrichmentMap_Overlap_size" : 1,
        "EnrichmentMap_similarity_coefficient" : 0.5,
        "shared_interaction" : "Geneset_Overlap",
        "EnrichmentMap_Data_Set" : "compound",
        "name" : "GO:0060644~MAMMARY GLAND EPITHELIAL CELL DIFFERENTIATION (Geneset_Overlap) FCA05205:PROTEOGLYCANS IN CANCER",
        "interaction" : "Geneset_Overlap",
        "SUID" : 1179,
        "selected" : false,
        "EnrichmentMap_Overlap_genes" : [ "PTCH1" ]
      },
      "selected" : false
    }, {
      "data" : {
        "id" : "1177",
        "source" : "325",
        "target" : "273",
        "shared_name" : "GO:0060644~MAMMARY GLAND EPITHELIAL CELL DIFFERENTIATION (Geneset_Overlap) FCA04151:PI3K-AKT SIGNALING PATHWAY",
        "EnrichmentMap_Overlap_size" : 1,
        "EnrichmentMap_similarity_coefficient" : 0.5,
        "shared_interaction" : "Geneset_Overlap",
        "EnrichmentMap_Data_Set" : "compound",
        "name" : "GO:0060644~MAMMARY GLAND EPITHELIAL CELL DIFFERENTIATION (Geneset_Overlap) FCA04151:PI3K-AKT SIGNALING PATHWAY",
        "interaction" : "Geneset_Overlap",
        "SUID" : 1177,
        "selected" : false,
        "EnrichmentMap_Overlap_genes" : [ "PRLR" ]
      },
      "selected" : false
    }, {
      "data" : {
        "id" : "1175",
        "source" : "325",
        "target" : "261",
        "shared_name" : "GO:0060644~MAMMARY GLAND EPITHELIAL CELL DIFFERENTIATION (Geneset_Overlap) IPR013783:IMMUNOGLOBULIN-LIKE FOLD",
        "EnrichmentMap_Overlap_size" : 1,
        "EnrichmentMap_similarity_coefficient" : 0.5,
        "shared_interaction" : "Geneset_Overlap",
        "EnrichmentMap_Data_Set" : "compound",
        "name" : "GO:0060644~MAMMARY GLAND EPITHELIAL CELL DIFFERENTIATION (Geneset_Overlap) IPR013783:IMMUNOGLOBULIN-LIKE FOLD",
        "interaction" : "Geneset_Overlap",
        "SUID" : 1175,
        "selected" : false,
        "EnrichmentMap_Overlap_genes" : [ "PRLR" ]
      },
      "selected" : false
    }, {
      "data" : {
        "id" : "1173",
        "source" : "325",
        "target" : "213",
        "shared_name" : "GO:0060644~MAMMARY GLAND EPITHELIAL CELL DIFFERENTIATION (Geneset_Overlap) GO:0071397~CELLULAR RESPONSE TO CHOLESTEROL",
        "EnrichmentMap_Overlap_size" : 1,
        "EnrichmentMap_similarity_coefficient" : 0.5,
        "shared_interaction" : "Geneset_Overlap",
        "EnrichmentMap_Data_Set" : "compound",
        "name" : "GO:0060644~MAMMARY GLAND EPITHELIAL CELL DIFFERENTIATION (Geneset_Overlap) GO:0071397~CELLULAR RESPONSE TO CHOLESTEROL",
        "interaction" : "Geneset_Overlap",
        "SUID" : 1173,
        "selected" : false,
        "EnrichmentMap_Overlap_genes" : [ "PTCH1" ]
      },
      "selected" : false
    }, {
      "data" : {
        "id" : "1171",
        "source" : "325",
        "target" : "267",
        "shared_name" : "GO:0060644~MAMMARY GLAND EPITHELIAL CELL DIFFERENTIATION (Geneset_Overlap) GO:0001701~IN UTERO EMBRYONIC DEVELOPMENT",
        "EnrichmentMap_Overlap_size" : 1,
        "EnrichmentMap_similarity_coefficient" : 0.5,
        "shared_interaction" : "Geneset_Overlap",
        "EnrichmentMap_Data_Set" : "compound",
        "name" : "GO:0060644~MAMMARY GLAND EPITHELIAL CELL DIFFERENTIATION (Geneset_Overlap) GO:0001701~IN UTERO EMBRYONIC DEVELOPMENT",
        "interaction" : "Geneset_Overlap",
        "SUID" : 1171,
        "selected" : false,
        "EnrichmentMap_Overlap_genes" : [ "PTCH1" ]
      },
      "selected" : false
    }, {
      "data" : {
        "id" : "1169",
        "source" : "325",
        "target" : "319",
        "shared_name" : "GO:0060644~MAMMARY GLAND EPITHELIAL CELL DIFFERENTIATION (Geneset_Overlap) GO:0000122~NEGATIVE REGULATION OF TRANSCRIPTION FROM RNA POLYMERASE II PROMOTER",
        "EnrichmentMap_Overlap_size" : 1,
        "EnrichmentMap_similarity_coefficient" : 0.5,
        "shared_interaction" : "Geneset_Overlap",
        "EnrichmentMap_Data_Set" : "compound",
        "name" : "GO:0060644~MAMMARY GLAND EPITHELIAL CELL DIFFERENTIATION (Geneset_Overlap) GO:0000122~NEGATIVE REGULATION OF TRANSCRIPTION FROM RNA POLYMERASE II PROMOTER",
        "interaction" : "Geneset_Overlap",
        "SUID" : 1169,
        "selected" : false,
        "EnrichmentMap_Overlap_genes" : [ "PTCH1" ]
      },
      "selected" : false
    }, {
      "data" : {
        "id" : "1167",
        "source" : "323",
        "target" : "311",
        "shared_name" : "IPR001965:ZINC FINGER, PHD-TYPE (Geneset_Overlap) GO:0008270~ZINC ION BINDING",
        "EnrichmentMap_Overlap_size" : 4,
        "EnrichmentMap_similarity_coefficient" : 1.0,
        "shared_interaction" : "Geneset_Overlap",
        "EnrichmentMap_Data_Set" : "compound",
        "name" : "IPR001965:ZINC FINGER, PHD-TYPE (Geneset_Overlap) GO:0008270~ZINC ION BINDING",
        "interaction" : "Geneset_Overlap",
        "SUID" : 1167,
        "selected" : false,
        "EnrichmentMap_Overlap_genes" : [ "KMT2D", "ASH1L", "WHSC1L1", "TCF20" ]
      },
      "selected" : false
    }, {
      "data" : {
        "id" : "1165",
        "source" : "323",
        "target" : "217",
        "shared_name" : "IPR001965:ZINC FINGER, PHD-TYPE (Geneset_Overlap) METHYLTRANSFERASE",
        "EnrichmentMap_Overlap_size" : 3,
        "EnrichmentMap_similarity_coefficient" : 1.0,
        "shared_interaction" : "Geneset_Overlap",
        "EnrichmentMap_Data_Set" : "compound",
        "name" : "IPR001965:ZINC FINGER, PHD-TYPE (Geneset_Overlap) METHYLTRANSFERASE",
        "interaction" : "Geneset_Overlap",
        "SUID" : 1165,
        "selected" : false,
        "EnrichmentMap_Overlap_genes" : [ "KMT2D", "ASH1L", "WHSC1L1" ]
      },
      "selected" : false
    }, {
      "data" : {
        "id" : "1163",
        "source" : "323",
        "target" : "285",
        "shared_name" : "IPR001965:ZINC FINGER, PHD-TYPE (Geneset_Overlap) SM00249:PHD",
        "EnrichmentMap_Overlap_size" : 4,
        "EnrichmentMap_similarity_coefficient" : 1.0,
        "shared_interaction" : "Geneset_Overlap",
        "EnrichmentMap_Data_Set" : "compound",
        "name" : "IPR001965:ZINC FINGER, PHD-TYPE (Geneset_Overlap) SM00249:PHD",
        "interaction" : "Geneset_Overlap",
        "SUID" : 1163,
        "selected" : false,
        "EnrichmentMap_Overlap_genes" : [ "KMT2D", "ASH1L", "WHSC1L1", "TCF20" ]
      },
      "selected" : false
    }, {
      "data" : {
        "id" : "1161",
        "source" : "323",
        "target" : "317",
        "shared_name" : "IPR001965:ZINC FINGER, PHD-TYPE (Geneset_Overlap) IPR006560:AWS",
        "EnrichmentMap_Overlap_size" : 2,
        "EnrichmentMap_similarity_coefficient" : 1.0,
        "shared_interaction" : "Geneset_Overlap",
        "EnrichmentMap_Data_Set" : "compound",
        "name" : "IPR001965:ZINC FINGER, PHD-TYPE (Geneset_Overlap) IPR006560:AWS",
        "interaction" : "Geneset_Overlap",
        "SUID" : 1161,
        "selected" : false,
        "EnrichmentMap_Overlap_genes" : [ "ASH1L", "WHSC1L1" ]
      },
      "selected" : false
    }, {
      "data" : {
        "id" : "1159",
        "source" : "323",
        "target" : "295",
        "shared_name" : "IPR001965:ZINC FINGER, PHD-TYPE (Geneset_Overlap) METAL-BINDING",
        "EnrichmentMap_Overlap_size" : 3,
        "EnrichmentMap_similarity_coefficient" : 0.75,
        "shared_interaction" : "Geneset_Overlap",
        "EnrichmentMap_Data_Set" : "compound",
        "name" : "IPR001965:ZINC FINGER, PHD-TYPE (Geneset_Overlap) METAL-BINDING",
        "interaction" : "Geneset_Overlap",
        "SUID" : 1159,
        "selected" : false,
        "EnrichmentMap_Overlap_genes" : [ "KMT2D", "ASH1L", "WHSC1L1" ]
      },
      "selected" : false
    }, {
      "data" : {
        "id" : "1157",
        "source" : "323",
        "target" : "313",
        "shared_name" : "IPR001965:ZINC FINGER, PHD-TYPE (Geneset_Overlap) SM00317:SET",
        "EnrichmentMap_Overlap_size" : 3,
        "EnrichmentMap_similarity_coefficient" : 1.0,
        "shared_interaction" : "Geneset_Overlap",
        "EnrichmentMap_Data_Set" : "compound",
        "name" : "IPR001965:ZINC FINGER, PHD-TYPE (Geneset_Overlap) SM00317:SET",
        "interaction" : "Geneset_Overlap",
        "SUID" : 1157,
        "selected" : false,
        "EnrichmentMap_Overlap_genes" : [ "KMT2D", "ASH1L", "WHSC1L1" ]
      },
      "selected" : false
    }, {
      "data" : {
        "id" : "1155",
        "source" : "323",
        "target" : "181",
        "shared_name" : "IPR001965:ZINC FINGER, PHD-TYPE (Geneset_Overlap) COILED COIL",
        "EnrichmentMap_Overlap_size" : 2,
        "EnrichmentMap_similarity_coefficient" : 0.5,
        "shared_interaction" : "Geneset_Overlap",
        "EnrichmentMap_Data_Set" : "compound",
        "name" : "IPR001965:ZINC FINGER, PHD-TYPE (Geneset_Overlap) COILED COIL",
        "interaction" : "Geneset_Overlap",
        "SUID" : 1155,
        "selected" : false,
        "EnrichmentMap_Overlap_genes" : [ "KMT2D", "WHSC1L1" ]
      },
      "selected" : false
    }, {
      "data" : {
        "id" : "1153",
        "source" : "323",
        "target" : "321",
        "shared_name" : "IPR001965:ZINC FINGER, PHD-TYPE (Geneset_Overlap) GO:0045944~POSITIVE REGULATION OF TRANSCRIPTION FROM RNA POLYMERASE II PROMOTER",
        "EnrichmentMap_Overlap_size" : 3,
        "EnrichmentMap_similarity_coefficient" : 0.75,
        "shared_interaction" : "Geneset_Overlap",
        "EnrichmentMap_Data_Set" : "compound",
        "name" : "IPR001965:ZINC FINGER, PHD-TYPE (Geneset_Overlap) GO:0045944~POSITIVE REGULATION OF TRANSCRIPTION FROM RNA POLYMERASE II PROMOTER",
        "interaction" : "Geneset_Overlap",
        "SUID" : 1153,
        "selected" : false,
        "EnrichmentMap_Overlap_genes" : [ "KMT2D", "ASH1L", "TCF20" ]
      },
      "selected" : false
    }, {
      "data" : {
        "id" : "1151",
        "source" : "323",
        "target" : "289",
        "shared_name" : "IPR001965:ZINC FINGER, PHD-TYPE (Geneset_Overlap) IPR013083:ZINC FINGER, RING/FYVE/PHD-TYPE",
        "EnrichmentMap_Overlap_size" : 3,
        "EnrichmentMap_similarity_coefficient" : 0.75,
        "shared_interaction" : "Geneset_Overlap",
        "EnrichmentMap_Data_Set" : "compound",
        "name" : "IPR001965:ZINC FINGER, PHD-TYPE (Geneset_Overlap) IPR013083:ZINC FINGER, RING/FYVE/PHD-TYPE",
        "interaction" : "Geneset_Overlap",
        "SUID" : 1151,
        "selected" : false,
        "EnrichmentMap_Overlap_genes" : [ "KMT2D", "ASH1L", "WHSC1L1" ]
      },
      "selected" : false
    }, {
      "data" : {
        "id" : "1149",
        "source" : "323",
        "target" : "307",
        "shared_name" : "IPR001965:ZINC FINGER, PHD-TYPE (Geneset_Overlap) IPR011011:ZINC FINGER, FYVE/PHD-TYPE",
        "EnrichmentMap_Overlap_size" : 3,
        "EnrichmentMap_similarity_coefficient" : 0.75,
        "shared_interaction" : "Geneset_Overlap",
        "EnrichmentMap_Data_Set" : "compound",
        "name" : "IPR001965:ZINC FINGER, PHD-TYPE (Geneset_Overlap) IPR011011:ZINC FINGER, FYVE/PHD-TYPE",
        "interaction" : "Geneset_Overlap",
        "SUID" : 1149,
        "selected" : false,
        "EnrichmentMap_Overlap_genes" : [ "KMT2D", "ASH1L", "WHSC1L1" ]
      },
      "selected" : false
    }, {
      "data" : {
        "id" : "1147",
        "source" : "323",
        "target" : "229",
        "shared_name" : "IPR001965:ZINC FINGER, PHD-TYPE (Geneset_Overlap) SM00570:AWS",
        "EnrichmentMap_Overlap_size" : 2,
        "EnrichmentMap_similarity_coefficient" : 1.0,
        "shared_interaction" : "Geneset_Overlap",
        "EnrichmentMap_Data_Set" : "compound",
        "name" : "IPR001965:ZINC FINGER, PHD-TYPE (Geneset_Overlap) SM00570:AWS",
        "interaction" : "Geneset_Overlap",
        "SUID" : 1147,
        "selected" : false,
        "EnrichmentMap_Overlap_genes" : [ "ASH1L", "WHSC1L1" ]
      },
      "selected" : false
    }, {
      "data" : {
        "id" : "1145",
        "source" : "323",
        "target" : "225",
        "shared_name" : "IPR001965:ZINC FINGER, PHD-TYPE (Geneset_Overlap) FCA00310:LYSINE DEGRADATION",
        "EnrichmentMap_Overlap_size" : 3,
        "EnrichmentMap_similarity_coefficient" : 0.75,
        "shared_interaction" : "Geneset_Overlap",
        "EnrichmentMap_Data_Set" : "compound",
        "name" : "IPR001965:ZINC FINGER, PHD-TYPE (Geneset_Overlap) FCA00310:LYSINE DEGRADATION",
        "interaction" : "Geneset_Overlap",
        "SUID" : 1145,
        "selected" : false,
        "EnrichmentMap_Overlap_genes" : [ "KMT2D", "ASH1L", "WHSC1L1" ]
      },
      "selected" : false
    }, {
      "data" : {
        "id" : "1143",
        "source" : "323",
        "target" : "231",
        "shared_name" : "IPR001965:ZINC FINGER, PHD-TYPE (Geneset_Overlap) IPR003616:POST-SET DOMAIN",
        "EnrichmentMap_Overlap_size" : 3,
        "EnrichmentMap_similarity_coefficient" : 1.0,
        "shared_interaction" : "Geneset_Overlap",
        "EnrichmentMap_Data_Set" : "compound",
        "name" : "IPR001965:ZINC FINGER, PHD-TYPE (Geneset_Overlap) IPR003616:POST-SET DOMAIN",
        "interaction" : "Geneset_Overlap",
        "SUID" : 1143,
        "selected" : false,
        "EnrichmentMap_Overlap_genes" : [ "KMT2D", "ASH1L", "WHSC1L1" ]
      },
      "selected" : false
    }, {
      "data" : {
        "id" : "1141",
        "source" : "323",
        "target" : "173",
        "shared_name" : "IPR001965:ZINC FINGER, PHD-TYPE (Geneset_Overlap) IPR001214:SET DOMAIN",
        "EnrichmentMap_Overlap_size" : 3,
        "EnrichmentMap_similarity_coefficient" : 1.0,
        "shared_interaction" : "Geneset_Overlap",
        "EnrichmentMap_Data_Set" : "compound",
        "name" : "IPR001965:ZINC FINGER, PHD-TYPE (Geneset_Overlap) IPR001214:SET DOMAIN",
        "interaction" : "Geneset_Overlap",
        "SUID" : 1141,
        "selected" : false,
        "EnrichmentMap_Overlap_genes" : [ "KMT2D", "ASH1L", "WHSC1L1" ]
      },
      "selected" : false
    }, {
      "data" : {
        "id" : "1139",
        "source" : "323",
        "target" : "193",
        "shared_name" : "IPR001965:ZINC FINGER, PHD-TYPE (Geneset_Overlap) GO:0005634~NUCLEUS",
        "EnrichmentMap_Overlap_size" : 2,
        "EnrichmentMap_similarity_coefficient" : 0.5,
        "shared_interaction" : "Geneset_Overlap",
        "EnrichmentMap_Data_Set" : "compound",
        "name" : "IPR001965:ZINC FINGER, PHD-TYPE (Geneset_Overlap) GO:0005634~NUCLEUS",
        "interaction" : "Geneset_Overlap",
        "SUID" : 1139,
        "selected" : false,
        "EnrichmentMap_Overlap_genes" : [ "WHSC1L1", "TCF20" ]
      },
      "selected" : false
    }, {
      "data" : {
        "id" : "1137",
        "source" : "323",
        "target" : "297",
        "shared_name" : "IPR001965:ZINC FINGER, PHD-TYPE (Geneset_Overlap) S-ADENOSYL-L-METHIONINE",
        "EnrichmentMap_Overlap_size" : 3,
        "EnrichmentMap_similarity_coefficient" : 1.0,
        "shared_interaction" : "Geneset_Overlap",
        "EnrichmentMap_Data_Set" : "compound",
        "name" : "IPR001965:ZINC FINGER, PHD-TYPE (Geneset_Overlap) S-ADENOSYL-L-METHIONINE",
        "interaction" : "Geneset_Overlap",
        "SUID" : 1137,
        "selected" : false,
        "EnrichmentMap_Overlap_genes" : [ "KMT2D", "ASH1L", "WHSC1L1" ]
      },
      "selected" : false
    }, {
      "data" : {
        "id" : "1135",
        "source" : "321",
        "target" : "315",
        "shared_name" : "GO:0045944~POSITIVE REGULATION OF TRANSCRIPTION FROM RNA POLYMERASE II PROMOTER (Geneset_Overlap) GO:0000981~RNA POLYMERASE II TRANSCRIPTION FACTOR ACTIVITY, SEQUENCE-SPECIFIC DNA BINDING",
        "EnrichmentMap_Overlap_size" : 4,
        "EnrichmentMap_similarity_coefficient" : 0.5714285714285714,
        "shared_interaction" : "Geneset_Overlap",
        "EnrichmentMap_Data_Set" : "compound",
        "name" : "GO:0045944~POSITIVE REGULATION OF TRANSCRIPTION FROM RNA POLYMERASE II PROMOTER (Geneset_Overlap) GO:0000981~RNA POLYMERASE II TRANSCRIPTION FACTOR ACTIVITY, SEQUENCE-SPECIFIC DNA BINDING",
        "interaction" : "Geneset_Overlap",
        "SUID" : 1135,
        "selected" : false,
        "EnrichmentMap_Overlap_genes" : [ "ETS1", "SP1", "REL", "EPAS1" ]
      },
      "selected" : false
    }, {
      "data" : {
        "id" : "1133",
        "source" : "321",
        "target" : "165",
        "shared_name" : "GO:0045944~POSITIVE REGULATION OF TRANSCRIPTION FROM RNA POLYMERASE II PROMOTER (Geneset_Overlap) GO:0042118~ENDOTHELIAL CELL ACTIVATION",
        "EnrichmentMap_Overlap_size" : 1,
        "EnrichmentMap_similarity_coefficient" : 0.5,
        "shared_interaction" : "Geneset_Overlap",
        "EnrichmentMap_Data_Set" : "compound",
        "name" : "GO:0045944~POSITIVE REGULATION OF TRANSCRIPTION FROM RNA POLYMERASE II PROMOTER (Geneset_Overlap) GO:0042118~ENDOTHELIAL CELL ACTIVATION",
        "interaction" : "Geneset_Overlap",
        "SUID" : 1133,
        "selected" : false,
        "EnrichmentMap_Overlap_genes" : [ "TCF4" ]
      },
      "selected" : false
    }, {
      "data" : {
        "id" : "1131",
        "source" : "321",
        "target" : "231",
        "shared_name" : "GO:0045944~POSITIVE REGULATION OF TRANSCRIPTION FROM RNA POLYMERASE II PROMOTER (Geneset_Overlap) IPR003616:POST-SET DOMAIN",
        "EnrichmentMap_Overlap_size" : 2,
        "EnrichmentMap_similarity_coefficient" : 0.6666666666666666,
        "shared_interaction" : "Geneset_Overlap",
        "EnrichmentMap_Data_Set" : "compound",
        "name" : "GO:0045944~POSITIVE REGULATION OF TRANSCRIPTION FROM RNA POLYMERASE II PROMOTER (Geneset_Overlap) IPR003616:POST-SET DOMAIN",
        "interaction" : "Geneset_Overlap",
        "SUID" : 1131,
        "selected" : false,
        "EnrichmentMap_Overlap_genes" : [ "KMT2D", "ASH1L" ]
      },
      "selected" : false
    }, {
      "data" : {
        "id" : "1129",
        "source" : "321",
        "target" : "283",
        "shared_name" : "GO:0045944~POSITIVE REGULATION OF TRANSCRIPTION FROM RNA POLYMERASE II PROMOTER (Geneset_Overlap) GO:0043565~SEQUENCE-SPECIFIC DNA BINDING",
        "EnrichmentMap_Overlap_size" : 2,
        "EnrichmentMap_similarity_coefficient" : 0.5,
        "shared_interaction" : "Geneset_Overlap",
        "EnrichmentMap_Data_Set" : "compound",
        "name" : "GO:0045944~POSITIVE REGULATION OF TRANSCRIPTION FROM RNA POLYMERASE II PROMOTER (Geneset_Overlap) GO:0043565~SEQUENCE-SPECIFIC DNA BINDING",
        "interaction" : "Geneset_Overlap",
        "SUID" : 1129,
        "selected" : false,
        "EnrichmentMap_Overlap_genes" : [ "ETS1", "EPAS1" ]
      },
      "selected" : false
    }, {
      "data" : {
        "id" : "1127",
        "source" : "321",
        "target" : "229",
        "shared_name" : "GO:0045944~POSITIVE REGULATION OF TRANSCRIPTION FROM RNA POLYMERASE II PROMOTER (Geneset_Overlap) SM00570:AWS",
        "EnrichmentMap_Overlap_size" : 1,
        "EnrichmentMap_similarity_coefficient" : 0.5,
        "shared_interaction" : "Geneset_Overlap",
        "EnrichmentMap_Data_Set" : "compound",
        "name" : "GO:0045944~POSITIVE REGULATION OF TRANSCRIPTION FROM RNA POLYMERASE II PROMOTER (Geneset_Overlap) SM00570:AWS",
        "interaction" : "Geneset_Overlap",
        "SUID" : 1127,
        "selected" : false,
        "EnrichmentMap_Overlap_genes" : [ "ASH1L" ]
      },
      "selected" : false
    }, {
      "data" : {
        "id" : "1125",
        "source" : "321",
        "target" : "221",
        "shared_name" : "GO:0045944~POSITIVE REGULATION OF TRANSCRIPTION FROM RNA POLYMERASE II PROMOTER (Geneset_Overlap) GO:0060059~EMBRYONIC RETINA MORPHOGENESIS IN CAMERA-TYPE EYE",
        "EnrichmentMap_Overlap_size" : 1,
        "EnrichmentMap_similarity_coefficient" : 0.5,
        "shared_interaction" : "Geneset_Overlap",
        "EnrichmentMap_Data_Set" : "compound",
        "name" : "GO:0045944~POSITIVE REGULATION OF TRANSCRIPTION FROM RNA POLYMERASE II PROMOTER (Geneset_Overlap) GO:0060059~EMBRYONIC RETINA MORPHOGENESIS IN CAMERA-TYPE EYE",
        "interaction" : "Geneset_Overlap",
        "SUID" : 1125,
        "selected" : false,
        "EnrichmentMap_Overlap_genes" : [ "LRP6" ]
      },
      "selected" : false
    }, {
      "data" : {
        "id" : "1123",
        "source" : "321",
        "target" : "173",
        "shared_name" : "GO:0045944~POSITIVE REGULATION OF TRANSCRIPTION FROM RNA POLYMERASE II PROMOTER (Geneset_Overlap) IPR001214:SET DOMAIN",
        "EnrichmentMap_Overlap_size" : 2,
        "EnrichmentMap_similarity_coefficient" : 0.6666666666666666,
        "shared_interaction" : "Geneset_Overlap",
        "EnrichmentMap_Data_Set" : "compound",
        "name" : "GO:0045944~POSITIVE REGULATION OF TRANSCRIPTION FROM RNA POLYMERASE II PROMOTER (Geneset_Overlap) IPR001214:SET DOMAIN",
        "interaction" : "Geneset_Overlap",
        "SUID" : 1123,
        "selected" : false,
        "EnrichmentMap_Overlap_genes" : [ "KMT2D", "ASH1L" ]
      },
      "selected" : false
    }, {
      "data" : {
        "id" : "1121",
        "source" : "321",
        "target" : "217",
        "shared_name" : "GO:0045944~POSITIVE REGULATION OF TRANSCRIPTION FROM RNA POLYMERASE II PROMOTER (Geneset_Overlap) METHYLTRANSFERASE",
        "EnrichmentMap_Overlap_size" : 2,
        "EnrichmentMap_similarity_coefficient" : 0.6666666666666666,
        "shared_interaction" : "Geneset_Overlap",
        "EnrichmentMap_Data_Set" : "compound",
        "name" : "GO:0045944~POSITIVE REGULATION OF TRANSCRIPTION FROM RNA POLYMERASE II PROMOTER (Geneset_Overlap) METHYLTRANSFERASE",
        "interaction" : "Geneset_Overlap",
        "SUID" : 1121,
        "selected" : false,
        "EnrichmentMap_Overlap_genes" : [ "KMT2D", "ASH1L" ]
      },
      "selected" : false
    }, {
      "data" : {
        "id" : "1119",
        "source" : "321",
        "target" : "285",
        "shared_name" : "GO:0045944~POSITIVE REGULATION OF TRANSCRIPTION FROM RNA POLYMERASE II PROMOTER (Geneset_Overlap) SM00249:PHD",
        "EnrichmentMap_Overlap_size" : 3,
        "EnrichmentMap_similarity_coefficient" : 0.75,
        "shared_interaction" : "Geneset_Overlap",
        "EnrichmentMap_Data_Set" : "compound",
        "name" : "GO:0045944~POSITIVE REGULATION OF TRANSCRIPTION FROM RNA POLYMERASE II PROMOTER (Geneset_Overlap) SM00249:PHD",
        "interaction" : "Geneset_Overlap",
        "SUID" : 1119,
        "selected" : false,
        "EnrichmentMap_Overlap_genes" : [ "KMT2D", "ASH1L", "TCF20" ]
      },
      "selected" : false
    }, {
      "data" : {
        "id" : "1117",
        "source" : "321",
        "target" : "301",
        "shared_name" : "GO:0045944~POSITIVE REGULATION OF TRANSCRIPTION FROM RNA POLYMERASE II PROMOTER (Geneset_Overlap) GO:0014033~NEURAL CREST CELL DIFFERENTIATION",
        "EnrichmentMap_Overlap_size" : 1,
        "EnrichmentMap_similarity_coefficient" : 0.5,
        "shared_interaction" : "Geneset_Overlap",
        "EnrichmentMap_Data_Set" : "compound",
        "name" : "GO:0045944~POSITIVE REGULATION OF TRANSCRIPTION FROM RNA POLYMERASE II PROMOTER (Geneset_Overlap) GO:0014033~NEURAL CREST CELL DIFFERENTIATION",
        "interaction" : "Geneset_Overlap",
        "SUID" : 1117,
        "selected" : false,
        "EnrichmentMap_Overlap_genes" : [ "LRP6" ]
      },
      "selected" : false
    }, {
      "data" : {
        "id" : "1115",
        "source" : "321",
        "target" : "187",
        "shared_name" : "GO:0045944~POSITIVE REGULATION OF TRANSCRIPTION FROM RNA POLYMERASE II PROMOTER (Geneset_Overlap) SM00413:ETS",
        "EnrichmentMap_Overlap_size" : 1,
        "EnrichmentMap_similarity_coefficient" : 0.5,
        "shared_interaction" : "Geneset_Overlap",
        "EnrichmentMap_Data_Set" : "compound",
        "name" : "GO:0045944~POSITIVE REGULATION OF TRANSCRIPTION FROM RNA POLYMERASE II PROMOTER (Geneset_Overlap) SM00413:ETS",
        "interaction" : "Geneset_Overlap",
        "SUID" : 1115,
        "selected" : false,
        "EnrichmentMap_Overlap_genes" : [ "ETS1" ]
      },
      "selected" : false
    }, {
      "data" : {
        "id" : "1113",
        "source" : "321",
        "target" : "269",
        "shared_name" : "GO:0045944~POSITIVE REGULATION OF TRANSCRIPTION FROM RNA POLYMERASE II PROMOTER (Geneset_Overlap) GO:2001237~NEGATIVE REGULATION OF EXTRINSIC APOPTOTIC SIGNALING PATHWAY",
        "EnrichmentMap_Overlap_size" : 2,
        "EnrichmentMap_similarity_coefficient" : 0.5,
        "shared_interaction" : "Geneset_Overlap",
        "EnrichmentMap_Data_Set" : "compound",
        "name" : "GO:0045944~POSITIVE REGULATION OF TRANSCRIPTION FROM RNA POLYMERASE II PROMOTER (Geneset_Overlap) GO:2001237~NEGATIVE REGULATION OF EXTRINSIC APOPTOTIC SIGNALING PATHWAY",
        "interaction" : "Geneset_Overlap",
        "SUID" : 1113,
        "selected" : false,
        "EnrichmentMap_Overlap_genes" : [ "ACVR1", "IGF1" ]
      },
      "selected" : false
    }, {
      "data" : {
        "id" : "1111",
        "source" : "321",
        "target" : "303",
        "shared_name" : "GO:0045944~POSITIVE REGULATION OF TRANSCRIPTION FROM RNA POLYMERASE II PROMOTER (Geneset_Overlap) IPR000418:ETS DOMAIN",
        "EnrichmentMap_Overlap_size" : 1,
        "EnrichmentMap_similarity_coefficient" : 0.5,
        "shared_interaction" : "Geneset_Overlap",
        "EnrichmentMap_Data_Set" : "compound",
        "name" : "GO:0045944~POSITIVE REGULATION OF TRANSCRIPTION FROM RNA POLYMERASE II PROMOTER (Geneset_Overlap) IPR000418:ETS DOMAIN",
        "interaction" : "Geneset_Overlap",
        "SUID" : 1111,
        "selected" : false,
        "EnrichmentMap_Overlap_genes" : [ "ETS1" ]
      },
      "selected" : false
    }, {
      "data" : {
        "id" : "1109",
        "source" : "321",
        "target" : "171",
        "shared_name" : "GO:0045944~POSITIVE REGULATION OF TRANSCRIPTION FROM RNA POLYMERASE II PROMOTER (Geneset_Overlap) GO:0035867~ALPHAV-BETA3 INTEGRIN-IGF-1-IGF1R COMPLEX",
        "EnrichmentMap_Overlap_size" : 1,
        "EnrichmentMap_similarity_coefficient" : 0.5,
        "shared_interaction" : "Geneset_Overlap",
        "EnrichmentMap_Data_Set" : "compound",
        "name" : "GO:0045944~POSITIVE REGULATION OF TRANSCRIPTION FROM RNA POLYMERASE II PROMOTER (Geneset_Overlap) GO:0035867~ALPHAV-BETA3 INTEGRIN-IGF-1-IGF1R COMPLEX",
        "interaction" : "Geneset_Overlap",
        "SUID" : 1109,
        "selected" : false,
        "EnrichmentMap_Overlap_genes" : [ "IGF1" ]
      },
      "selected" : false
    }, {
      "data" : {
        "id" : "1107",
        "source" : "321",
        "target" : "305",
        "shared_name" : "GO:0045944~POSITIVE REGULATION OF TRANSCRIPTION FROM RNA POLYMERASE II PROMOTER (Geneset_Overlap) NUCLEUS",
        "EnrichmentMap_Overlap_size" : 2,
        "EnrichmentMap_similarity_coefficient" : 0.5,
        "shared_interaction" : "Geneset_Overlap",
        "EnrichmentMap_Data_Set" : "compound",
        "name" : "GO:0045944~POSITIVE REGULATION OF TRANSCRIPTION FROM RNA POLYMERASE II PROMOTER (Geneset_Overlap) NUCLEUS",
        "interaction" : "Geneset_Overlap",
        "SUID" : 1107,
        "selected" : false,
        "EnrichmentMap_Overlap_genes" : [ "ETS1", "EPAS1" ]
      },
      "selected" : false
    }, {
      "data" : {
        "id" : "1105",
        "source" : "321",
        "target" : "239",
        "shared_name" : "GO:0045944~POSITIVE REGULATION OF TRANSCRIPTION FROM RNA POLYMERASE II PROMOTER (Geneset_Overlap) GO:0071556~INTEGRAL COMPONENT OF LUMENAL SIDE OF ENDOPLASMIC RETICULUM MEMBRANE",
        "EnrichmentMap_Overlap_size" : 1,
        "EnrichmentMap_similarity_coefficient" : 0.5,
        "shared_interaction" : "Geneset_Overlap",
        "EnrichmentMap_Data_Set" : "compound",
        "name" : "GO:0045944~POSITIVE REGULATION OF TRANSCRIPTION FROM RNA POLYMERASE II PROMOTER (Geneset_Overlap) GO:0071556~INTEGRAL COMPONENT OF LUMENAL SIDE OF ENDOPLASMIC RETICULUM MEMBRANE",
        "interaction" : "Geneset_Overlap",
        "SUID" : 1105,
        "selected" : false,
        "EnrichmentMap_Overlap_genes" : [ "PKD2" ]
      },
      "selected" : false
    }, {
      "data" : {
        "id" : "1103",
        "source" : "321",
        "target" : "199",
        "shared_name" : "GO:0045944~POSITIVE REGULATION OF TRANSCRIPTION FROM RNA POLYMERASE II PROMOTER (Geneset_Overlap) GO:0048179~ACTIVIN RECEPTOR COMPLEX",
        "EnrichmentMap_Overlap_size" : 1,
        "EnrichmentMap_similarity_coefficient" : 0.5,
        "shared_interaction" : "Geneset_Overlap",
        "EnrichmentMap_Data_Set" : "compound",
        "name" : "GO:0045944~POSITIVE REGULATION OF TRANSCRIPTION FROM RNA POLYMERASE II PROMOTER (Geneset_Overlap) GO:0048179~ACTIVIN RECEPTOR COMPLEX",
        "interaction" : "Geneset_Overlap",
        "SUID" : 1103,
        "selected" : false,
        "EnrichmentMap_Overlap_genes" : [ "ACVR1" ]
      },
      "selected" : false
    }, {
      "data" : {
        "id" : "1101",
        "source" : "321",
        "target" : "309",
        "shared_name" : "GO:0045944~POSITIVE REGULATION OF TRANSCRIPTION FROM RNA POLYMERASE II PROMOTER (Geneset_Overlap) GO:0071456~CELLULAR RESPONSE TO HYPOXIA",
        "EnrichmentMap_Overlap_size" : 1,
        "EnrichmentMap_similarity_coefficient" : 0.5,
        "shared_interaction" : "Geneset_Overlap",
        "EnrichmentMap_Data_Set" : "compound",
        "name" : "GO:0045944~POSITIVE REGULATION OF TRANSCRIPTION FROM RNA POLYMERASE II PROMOTER (Geneset_Overlap) GO:0071456~CELLULAR RESPONSE TO HYPOXIA",
        "interaction" : "Geneset_Overlap",
        "SUID" : 1101,
        "selected" : false,
        "EnrichmentMap_Overlap_genes" : [ "EPAS1" ]
      },
      "selected" : false
    }, {
      "data" : {
        "id" : "1099",
        "source" : "321",
        "target" : "243",
        "shared_name" : "GO:0045944~POSITIVE REGULATION OF TRANSCRIPTION FROM RNA POLYMERASE II PROMOTER (Geneset_Overlap) GO:0001892~EMBRYONIC PLACENTA DEVELOPMENT",
        "EnrichmentMap_Overlap_size" : 2,
        "EnrichmentMap_similarity_coefficient" : 0.6666666666666666,
        "shared_interaction" : "Geneset_Overlap",
        "EnrichmentMap_Data_Set" : "compound",
        "name" : "GO:0045944~POSITIVE REGULATION OF TRANSCRIPTION FROM RNA POLYMERASE II PROMOTER (Geneset_Overlap) GO:0001892~EMBRYONIC PLACENTA DEVELOPMENT",
        "interaction" : "Geneset_Overlap",
        "SUID" : 1099,
        "selected" : false,
        "EnrichmentMap_Overlap_genes" : [ "PKD2", "EPAS1" ]
      },
      "selected" : false
    }, {
      "data" : {
        "id" : "1097",
        "source" : "321",
        "target" : "213",
        "shared_name" : "GO:0045944~POSITIVE REGULATION OF TRANSCRIPTION FROM RNA POLYMERASE II PROMOTER (Geneset_Overlap) GO:0071397~CELLULAR RESPONSE TO CHOLESTEROL",
        "EnrichmentMap_Overlap_size" : 1,
        "EnrichmentMap_similarity_coefficient" : 0.5,
        "shared_interaction" : "Geneset_Overlap",
        "EnrichmentMap_Data_Set" : "compound",
        "name" : "GO:0045944~POSITIVE REGULATION OF TRANSCRIPTION FROM RNA POLYMERASE II PROMOTER (Geneset_Overlap) GO:0071397~CELLULAR RESPONSE TO CHOLESTEROL",
        "interaction" : "Geneset_Overlap",
        "SUID" : 1097,
        "selected" : false,
        "EnrichmentMap_Overlap_genes" : [ "LRP6" ]
      },
      "selected" : false
    }, {
      "data" : {
        "id" : "1095",
        "source" : "321",
        "target" : "297",
        "shared_name" : "GO:0045944~POSITIVE REGULATION OF TRANSCRIPTION FROM RNA POLYMERASE II PROMOTER (Geneset_Overlap) S-ADENOSYL-L-METHIONINE",
        "EnrichmentMap_Overlap_size" : 2,
        "EnrichmentMap_similarity_coefficient" : 0.6666666666666666,
        "shared_interaction" : "Geneset_Overlap",
        "EnrichmentMap_Data_Set" : "compound",
        "name" : "GO:0045944~POSITIVE REGULATION OF TRANSCRIPTION FROM RNA POLYMERASE II PROMOTER (Geneset_Overlap) S-ADENOSYL-L-METHIONINE",
        "interaction" : "Geneset_Overlap",
        "SUID" : 1095,
        "selected" : false,
        "EnrichmentMap_Overlap_genes" : [ "KMT2D", "ASH1L" ]
      },
      "selected" : false
    }, {
      "data" : {
        "id" : "1093",
        "source" : "321",
        "target" : "313",
        "shared_name" : "GO:0045944~POSITIVE REGULATION OF TRANSCRIPTION FROM RNA POLYMERASE II PROMOTER (Geneset_Overlap) SM00317:SET",
        "EnrichmentMap_Overlap_size" : 2,
        "EnrichmentMap_similarity_coefficient" : 0.6666666666666666,
        "shared_interaction" : "Geneset_Overlap",
        "EnrichmentMap_Data_Set" : "compound",
        "name" : "GO:0045944~POSITIVE REGULATION OF TRANSCRIPTION FROM RNA POLYMERASE II PROMOTER (Geneset_Overlap) SM00317:SET",
        "interaction" : "Geneset_Overlap",
        "SUID" : 1093,
        "selected" : false,
        "EnrichmentMap_Overlap_genes" : [ "KMT2D", "ASH1L" ]
      },
      "selected" : false
    }, {
      "data" : {
        "id" : "1091",
        "source" : "321",
        "target" : "317",
        "shared_name" : "GO:0045944~POSITIVE REGULATION OF TRANSCRIPTION FROM RNA POLYMERASE II PROMOTER (Geneset_Overlap) IPR006560:AWS",
        "EnrichmentMap_Overlap_size" : 1,
        "EnrichmentMap_similarity_coefficient" : 0.5,
        "shared_interaction" : "Geneset_Overlap",
        "EnrichmentMap_Data_Set" : "compound",
        "name" : "GO:0045944~POSITIVE REGULATION OF TRANSCRIPTION FROM RNA POLYMERASE II PROMOTER (Geneset_Overlap) IPR006560:AWS",
        "interaction" : "Geneset_Overlap",
        "SUID" : 1091,
        "selected" : false,
        "EnrichmentMap_Overlap_genes" : [ "ASH1L" ]
      },
      "selected" : false
    }, {
      "data" : {
        "id" : "1089",
        "source" : "319",
        "target" : "165",
        "shared_name" : "GO:0000122~NEGATIVE REGULATION OF TRANSCRIPTION FROM RNA POLYMERASE II PROMOTER (Geneset_Overlap) GO:0042118~ENDOTHELIAL CELL ACTIVATION",
        "EnrichmentMap_Overlap_size" : 2,
        "EnrichmentMap_similarity_coefficient" : 1.0,
        "shared_interaction" : "Geneset_Overlap",
        "EnrichmentMap_Data_Set" : "compound",
        "name" : "GO:0000122~NEGATIVE REGULATION OF TRANSCRIPTION FROM RNA POLYMERASE II PROMOTER (Geneset_Overlap) GO:0042118~ENDOTHELIAL CELL ACTIVATION",
        "interaction" : "Geneset_Overlap",
        "SUID" : 1089,
        "selected" : false,
        "EnrichmentMap_Overlap_genes" : [ "TCF4", "SMAD4" ]
      },
      "selected" : false
    }, {
      "data" : {
        "id" : "1087",
        "source" : "319",
        "target" : "197",
        "shared_name" : "GO:0000122~NEGATIVE REGULATION OF TRANSCRIPTION FROM RNA POLYMERASE II PROMOTER (Geneset_Overlap) GO:0001702~GASTRULATION WITH MOUTH FORMING SECOND",
        "EnrichmentMap_Overlap_size" : 2,
        "EnrichmentMap_similarity_coefficient" : 0.5,
        "shared_interaction" : "Geneset_Overlap",
        "EnrichmentMap_Data_Set" : "compound",
        "name" : "GO:0000122~NEGATIVE REGULATION OF TRANSCRIPTION FROM RNA POLYMERASE II PROMOTER (Geneset_Overlap) GO:0001702~GASTRULATION WITH MOUTH FORMING SECOND",
        "interaction" : "Geneset_Overlap",
        "SUID" : 1087,
        "selected" : false,
        "EnrichmentMap_Overlap_genes" : [ "ACVR2B", "SMAD4" ]
      },
      "selected" : false
    }, {
      "data" : {
        "id" : "1085",
        "source" : "319",
        "target" : "283",
        "shared_name" : "GO:0000122~NEGATIVE REGULATION OF TRANSCRIPTION FROM RNA POLYMERASE II PROMOTER (Geneset_Overlap) GO:0043565~SEQUENCE-SPECIFIC DNA BINDING",
        "EnrichmentMap_Overlap_size" : 2,
        "EnrichmentMap_similarity_coefficient" : 0.5,
        "shared_interaction" : "Geneset_Overlap",
        "EnrichmentMap_Data_Set" : "compound",
        "name" : "GO:0000122~NEGATIVE REGULATION OF TRANSCRIPTION FROM RNA POLYMERASE II PROMOTER (Geneset_Overlap) GO:0043565~SEQUENCE-SPECIFIC DNA BINDING",
        "interaction" : "Geneset_Overlap",
        "SUID" : 1085,
        "selected" : false,
        "EnrichmentMap_Overlap_genes" : [ "ELK4", "ZFHX3" ]
      },
      "selected" : false
    }, {
      "data" : {
        "id" : "1083",
        "source" : "319",
        "target" : "213",
        "shared_name" : "GO:0000122~NEGATIVE REGULATION OF TRANSCRIPTION FROM RNA POLYMERASE II PROMOTER (Geneset_Overlap) GO:0071397~CELLULAR RESPONSE TO CHOLESTEROL",
        "EnrichmentMap_Overlap_size" : 1,
        "EnrichmentMap_similarity_coefficient" : 0.5,
        "shared_interaction" : "Geneset_Overlap",
        "EnrichmentMap_Data_Set" : "compound",
        "name" : "GO:0000122~NEGATIVE REGULATION OF TRANSCRIPTION FROM RNA POLYMERASE II PROMOTER (Geneset_Overlap) GO:0071397~CELLULAR RESPONSE TO CHOLESTEROL",
        "interaction" : "Geneset_Overlap",
        "SUID" : 1083,
        "selected" : false,
        "EnrichmentMap_Overlap_genes" : [ "PTCH1" ]
      },
      "selected" : false
    }, {
      "data" : {
        "id" : "1081",
        "source" : "319",
        "target" : "247",
        "shared_name" : "GO:0000122~NEGATIVE REGULATION OF TRANSCRIPTION FROM RNA POLYMERASE II PROMOTER (Geneset_Overlap) GO:0070102~INTERLEUKIN-6-MEDIATED SIGNALING PATHWAY",
        "EnrichmentMap_Overlap_size" : 1,
        "EnrichmentMap_similarity_coefficient" : 0.5,
        "shared_interaction" : "Geneset_Overlap",
        "EnrichmentMap_Data_Set" : "compound",
        "name" : "GO:0000122~NEGATIVE REGULATION OF TRANSCRIPTION FROM RNA POLYMERASE II PROMOTER (Geneset_Overlap) GO:0070102~INTERLEUKIN-6-MEDIATED SIGNALING PATHWAY",
        "interaction" : "Geneset_Overlap",
        "SUID" : 1081,
        "selected" : false,
        "EnrichmentMap_Overlap_genes" : [ "SMAD4" ]
      },
      "selected" : false
    }, {
      "data" : {
        "id" : "1079",
        "source" : "319",
        "target" : "187",
        "shared_name" : "GO:0000122~NEGATIVE REGULATION OF TRANSCRIPTION FROM RNA POLYMERASE II PROMOTER (Geneset_Overlap) SM00413:ETS",
        "EnrichmentMap_Overlap_size" : 1,
        "EnrichmentMap_similarity_coefficient" : 0.5,
        "shared_interaction" : "Geneset_Overlap",
        "EnrichmentMap_Data_Set" : "compound",
        "name" : "GO:0000122~NEGATIVE REGULATION OF TRANSCRIPTION FROM RNA POLYMERASE II PROMOTER (Geneset_Overlap) SM00413:ETS",
        "interaction" : "Geneset_Overlap",
        "SUID" : 1079,
        "selected" : false,
        "EnrichmentMap_Overlap_genes" : [ "ELK4" ]
      },
      "selected" : false
    }, {
      "data" : {
        "id" : "1077",
        "source" : "319",
        "target" : "303",
        "shared_name" : "GO:0000122~NEGATIVE REGULATION OF TRANSCRIPTION FROM RNA POLYMERASE II PROMOTER (Geneset_Overlap) IPR000418:ETS DOMAIN",
        "EnrichmentMap_Overlap_size" : 1,
        "EnrichmentMap_similarity_coefficient" : 0.5,
        "shared_interaction" : "Geneset_Overlap",
        "EnrichmentMap_Data_Set" : "compound",
        "name" : "GO:0000122~NEGATIVE REGULATION OF TRANSCRIPTION FROM RNA POLYMERASE II PROMOTER (Geneset_Overlap) IPR000418:ETS DOMAIN",
        "interaction" : "Geneset_Overlap",
        "SUID" : 1077,
        "selected" : false,
        "EnrichmentMap_Overlap_genes" : [ "ELK4" ]
      },
      "selected" : false
    }, {
      "data" : {
        "id" : "1075",
        "source" : "319",
        "target" : "305",
        "shared_name" : "GO:0000122~NEGATIVE REGULATION OF TRANSCRIPTION FROM RNA POLYMERASE II PROMOTER (Geneset_Overlap) NUCLEUS",
        "EnrichmentMap_Overlap_size" : 2,
        "EnrichmentMap_similarity_coefficient" : 0.5,
        "shared_interaction" : "Geneset_Overlap",
        "EnrichmentMap_Data_Set" : "compound",
        "name" : "GO:0000122~NEGATIVE REGULATION OF TRANSCRIPTION FROM RNA POLYMERASE II PROMOTER (Geneset_Overlap) NUCLEUS",
        "interaction" : "Geneset_Overlap",
        "SUID" : 1075,
        "selected" : false,
        "EnrichmentMap_Overlap_genes" : [ "ELK4", "ZFHX3" ]
      },
      "selected" : false
    }, {
      "data" : {
        "id" : "1073",
        "source" : "319",
        "target" : "301",
        "shared_name" : "GO:0000122~NEGATIVE REGULATION OF TRANSCRIPTION FROM RNA POLYMERASE II PROMOTER (Geneset_Overlap) GO:0014033~NEURAL CREST CELL DIFFERENTIATION",
        "EnrichmentMap_Overlap_size" : 1,
        "EnrichmentMap_similarity_coefficient" : 0.5,
        "shared_interaction" : "Geneset_Overlap",
        "EnrichmentMap_Data_Set" : "compound",
        "name" : "GO:0000122~NEGATIVE REGULATION OF TRANSCRIPTION FROM RNA POLYMERASE II PROMOTER (Geneset_Overlap) GO:0014033~NEURAL CREST CELL DIFFERENTIATION",
        "interaction" : "Geneset_Overlap",
        "SUID" : 1073,
        "selected" : false,
        "EnrichmentMap_Overlap_genes" : [ "SMAD4" ]
      },
      "selected" : false
    }, {
      "data" : {
        "id" : "1071",
        "source" : "317",
        "target" : "285",
        "shared_name" : "IPR006560:AWS (Geneset_Overlap) SM00249:PHD",
        "EnrichmentMap_Overlap_size" : 2,
        "EnrichmentMap_similarity_coefficient" : 1.0,
        "shared_interaction" : "Geneset_Overlap",
        "EnrichmentMap_Data_Set" : "compound",
        "name" : "IPR006560:AWS (Geneset_Overlap) SM00249:PHD",
        "interaction" : "Geneset_Overlap",
        "SUID" : 1071,
        "selected" : false,
        "EnrichmentMap_Overlap_genes" : [ "ASH1L", "WHSC1L1" ]
      },
      "selected" : false
    }, {
      "data" : {
        "id" : "1069",
        "source" : "317",
        "target" : "217",
        "shared_name" : "IPR006560:AWS (Geneset_Overlap) METHYLTRANSFERASE",
        "EnrichmentMap_Overlap_size" : 2,
        "EnrichmentMap_similarity_coefficient" : 1.0,
        "shared_interaction" : "Geneset_Overlap",
        "EnrichmentMap_Data_Set" : "compound",
        "name" : "IPR006560:AWS (Geneset_Overlap) METHYLTRANSFERASE",
        "interaction" : "Geneset_Overlap",
        "SUID" : 1069,
        "selected" : false,
        "EnrichmentMap_Overlap_genes" : [ "ASH1L", "WHSC1L1" ]
      },
      "selected" : false
    }, {
      "data" : {
        "id" : "1067",
        "source" : "317",
        "target" : "229",
        "shared_name" : "IPR006560:AWS (Geneset_Overlap) SM00570:AWS",
        "EnrichmentMap_Overlap_size" : 2,
        "EnrichmentMap_similarity_coefficient" : 1.0,
        "shared_interaction" : "Geneset_Overlap",
        "EnrichmentMap_Data_Set" : "compound",
        "name" : "IPR006560:AWS (Geneset_Overlap) SM00570:AWS",
        "interaction" : "Geneset_Overlap",
        "SUID" : 1067,
        "selected" : false,
        "EnrichmentMap_Overlap_genes" : [ "ASH1L", "WHSC1L1" ]
      },
      "selected" : false
    }, {
      "data" : {
        "id" : "1065",
        "source" : "317",
        "target" : "307",
        "shared_name" : "IPR006560:AWS (Geneset_Overlap) IPR011011:ZINC FINGER, FYVE/PHD-TYPE",
        "EnrichmentMap_Overlap_size" : 2,
        "EnrichmentMap_similarity_coefficient" : 1.0,
        "shared_interaction" : "Geneset_Overlap",
        "EnrichmentMap_Data_Set" : "compound",
        "name" : "IPR006560:AWS (Geneset_Overlap) IPR011011:ZINC FINGER, FYVE/PHD-TYPE",
        "interaction" : "Geneset_Overlap",
        "SUID" : 1065,
        "selected" : false,
        "EnrichmentMap_Overlap_genes" : [ "ASH1L", "WHSC1L1" ]
      },
      "selected" : false
    }, {
      "data" : {
        "id" : "1063",
        "source" : "317",
        "target" : "311",
        "shared_name" : "IPR006560:AWS (Geneset_Overlap) GO:0008270~ZINC ION BINDING",
        "EnrichmentMap_Overlap_size" : 2,
        "EnrichmentMap_similarity_coefficient" : 1.0,
        "shared_interaction" : "Geneset_Overlap",
        "EnrichmentMap_Data_Set" : "compound",
        "name" : "IPR006560:AWS (Geneset_Overlap) GO:0008270~ZINC ION BINDING",
        "interaction" : "Geneset_Overlap",
        "SUID" : 1063,
        "selected" : false,
        "EnrichmentMap_Overlap_genes" : [ "ASH1L", "WHSC1L1" ]
      },
      "selected" : false
    }, {
      "data" : {
        "id" : "1061",
        "source" : "317",
        "target" : "231",
        "shared_name" : "IPR006560:AWS (Geneset_Overlap) IPR003616:POST-SET DOMAIN",
        "EnrichmentMap_Overlap_size" : 2,
        "EnrichmentMap_similarity_coefficient" : 1.0,
        "shared_interaction" : "Geneset_Overlap",
        "EnrichmentMap_Data_Set" : "compound",
        "name" : "IPR006560:AWS (Geneset_Overlap) IPR003616:POST-SET DOMAIN",
        "interaction" : "Geneset_Overlap",
        "SUID" : 1061,
        "selected" : false,
        "EnrichmentMap_Overlap_genes" : [ "ASH1L", "WHSC1L1" ]
      },
      "selected" : false
    }, {
      "data" : {
        "id" : "1059",
        "source" : "317",
        "target" : "173",
        "shared_name" : "IPR006560:AWS (Geneset_Overlap) IPR001214:SET DOMAIN",
        "EnrichmentMap_Overlap_size" : 2,
        "EnrichmentMap_similarity_coefficient" : 1.0,
        "shared_interaction" : "Geneset_Overlap",
        "EnrichmentMap_Data_Set" : "compound",
        "name" : "IPR006560:AWS (Geneset_Overlap) IPR001214:SET DOMAIN",
        "interaction" : "Geneset_Overlap",
        "SUID" : 1059,
        "selected" : false,
        "EnrichmentMap_Overlap_genes" : [ "ASH1L", "WHSC1L1" ]
      },
      "selected" : false
    }, {
      "data" : {
        "id" : "1057",
        "source" : "317",
        "target" : "289",
        "shared_name" : "IPR006560:AWS (Geneset_Overlap) IPR013083:ZINC FINGER, RING/FYVE/PHD-TYPE",
        "EnrichmentMap_Overlap_size" : 2,
        "EnrichmentMap_similarity_coefficient" : 1.0,
        "shared_interaction" : "Geneset_Overlap",
        "EnrichmentMap_Data_Set" : "compound",
        "name" : "IPR006560:AWS (Geneset_Overlap) IPR013083:ZINC FINGER, RING/FYVE/PHD-TYPE",
        "interaction" : "Geneset_Overlap",
        "SUID" : 1057,
        "selected" : false,
        "EnrichmentMap_Overlap_genes" : [ "ASH1L", "WHSC1L1" ]
      },
      "selected" : false
    }, {
      "data" : {
        "id" : "1055",
        "source" : "317",
        "target" : "193",
        "shared_name" : "IPR006560:AWS (Geneset_Overlap) GO:0005634~NUCLEUS",
        "EnrichmentMap_Overlap_size" : 1,
        "EnrichmentMap_similarity_coefficient" : 0.5,
        "shared_interaction" : "Geneset_Overlap",
        "EnrichmentMap_Data_Set" : "compound",
        "name" : "IPR006560:AWS (Geneset_Overlap) GO:0005634~NUCLEUS",
        "interaction" : "Geneset_Overlap",
        "SUID" : 1055,
        "selected" : false,
        "EnrichmentMap_Overlap_genes" : [ "WHSC1L1" ]
      },
      "selected" : false
    }, {
      "data" : {
        "id" : "1053",
        "source" : "317",
        "target" : "297",
        "shared_name" : "IPR006560:AWS (Geneset_Overlap) S-ADENOSYL-L-METHIONINE",
        "EnrichmentMap_Overlap_size" : 2,
        "EnrichmentMap_similarity_coefficient" : 1.0,
        "shared_interaction" : "Geneset_Overlap",
        "EnrichmentMap_Data_Set" : "compound",
        "name" : "IPR006560:AWS (Geneset_Overlap) S-ADENOSYL-L-METHIONINE",
        "interaction" : "Geneset_Overlap",
        "SUID" : 1053,
        "selected" : false,
        "EnrichmentMap_Overlap_genes" : [ "ASH1L", "WHSC1L1" ]
      },
      "selected" : false
    }, {
      "data" : {
        "id" : "1051",
        "source" : "317",
        "target" : "225",
        "shared_name" : "IPR006560:AWS (Geneset_Overlap) FCA00310:LYSINE DEGRADATION",
        "EnrichmentMap_Overlap_size" : 2,
        "EnrichmentMap_similarity_coefficient" : 1.0,
        "shared_interaction" : "Geneset_Overlap",
        "EnrichmentMap_Data_Set" : "compound",
        "name" : "IPR006560:AWS (Geneset_Overlap) FCA00310:LYSINE DEGRADATION",
        "interaction" : "Geneset_Overlap",
        "SUID" : 1051,
        "selected" : false,
        "EnrichmentMap_Overlap_genes" : [ "ASH1L", "WHSC1L1" ]
      },
      "selected" : false
    }, {
      "data" : {
        "id" : "1049",
        "source" : "317",
        "target" : "183",
        "shared_name" : "IPR006560:AWS (Geneset_Overlap) GO:0005794~GOLGI APPARATUS",
        "EnrichmentMap_Overlap_size" : 1,
        "EnrichmentMap_similarity_coefficient" : 0.5,
        "shared_interaction" : "Geneset_Overlap",
        "EnrichmentMap_Data_Set" : "compound",
        "name" : "IPR006560:AWS (Geneset_Overlap) GO:0005794~GOLGI APPARATUS",
        "interaction" : "Geneset_Overlap",
        "SUID" : 1049,
        "selected" : false,
        "EnrichmentMap_Overlap_genes" : [ "ASH1L" ]
      },
      "selected" : false
    }, {
      "data" : {
        "id" : "1047",
        "source" : "317",
        "target" : "313",
        "shared_name" : "IPR006560:AWS (Geneset_Overlap) SM00317:SET",
        "EnrichmentMap_Overlap_size" : 2,
        "EnrichmentMap_similarity_coefficient" : 1.0,
        "shared_interaction" : "Geneset_Overlap",
        "EnrichmentMap_Data_Set" : "compound",
        "name" : "IPR006560:AWS (Geneset_Overlap) SM00317:SET",
        "interaction" : "Geneset_Overlap",
        "SUID" : 1047,
        "selected" : false,
        "EnrichmentMap_Overlap_genes" : [ "ASH1L", "WHSC1L1" ]
      },
      "selected" : false
    }, {
      "data" : {
        "id" : "1045",
        "source" : "317",
        "target" : "181",
        "shared_name" : "IPR006560:AWS (Geneset_Overlap) COILED COIL",
        "EnrichmentMap_Overlap_size" : 1,
        "EnrichmentMap_similarity_coefficient" : 0.5,
        "shared_interaction" : "Geneset_Overlap",
        "EnrichmentMap_Data_Set" : "compound",
        "name" : "IPR006560:AWS (Geneset_Overlap) COILED COIL",
        "interaction" : "Geneset_Overlap",
        "SUID" : 1045,
        "selected" : false,
        "EnrichmentMap_Overlap_genes" : [ "WHSC1L1" ]
      },
      "selected" : false
    }, {
      "data" : {
        "id" : "1043",
        "source" : "317",
        "target" : "295",
        "shared_name" : "IPR006560:AWS (Geneset_Overlap) METAL-BINDING",
        "EnrichmentMap_Overlap_size" : 2,
        "EnrichmentMap_similarity_coefficient" : 1.0,
        "shared_interaction" : "Geneset_Overlap",
        "EnrichmentMap_Data_Set" : "compound",
        "name" : "IPR006560:AWS (Geneset_Overlap) METAL-BINDING",
        "interaction" : "Geneset_Overlap",
        "SUID" : 1043,
        "selected" : false,
        "EnrichmentMap_Overlap_genes" : [ "ASH1L", "WHSC1L1" ]
      },
      "selected" : false
    }, {
      "data" : {
        "id" : "1041",
        "source" : "315",
        "target" : "187",
        "shared_name" : "GO:0000981~RNA POLYMERASE II TRANSCRIPTION FACTOR ACTIVITY, SEQUENCE-SPECIFIC DNA BINDING (Geneset_Overlap) SM00413:ETS",
        "EnrichmentMap_Overlap_size" : 2,
        "EnrichmentMap_similarity_coefficient" : 1.0,
        "shared_interaction" : "Geneset_Overlap",
        "EnrichmentMap_Data_Set" : "compound",
        "name" : "GO:0000981~RNA POLYMERASE II TRANSCRIPTION FACTOR ACTIVITY, SEQUENCE-SPECIFIC DNA BINDING (Geneset_Overlap) SM00413:ETS",
        "interaction" : "Geneset_Overlap",
        "SUID" : 1041,
        "selected" : false,
        "EnrichmentMap_Overlap_genes" : [ "ELK4", "ETS1" ]
      },
      "selected" : false
    }, {
      "data" : {
        "id" : "1039",
        "source" : "315",
        "target" : "283",
        "shared_name" : "GO:0000981~RNA POLYMERASE II TRANSCRIPTION FACTOR ACTIVITY, SEQUENCE-SPECIFIC DNA BINDING (Geneset_Overlap) GO:0043565~SEQUENCE-SPECIFIC DNA BINDING",
        "EnrichmentMap_Overlap_size" : 3,
        "EnrichmentMap_similarity_coefficient" : 0.75,
        "shared_interaction" : "Geneset_Overlap",
        "EnrichmentMap_Data_Set" : "compound",
        "name" : "GO:0000981~RNA POLYMERASE II TRANSCRIPTION FACTOR ACTIVITY, SEQUENCE-SPECIFIC DNA BINDING (Geneset_Overlap) GO:0043565~SEQUENCE-SPECIFIC DNA BINDING",
        "interaction" : "Geneset_Overlap",
        "SUID" : 1039,
        "selected" : false,
        "EnrichmentMap_Overlap_genes" : [ "ELK4", "ETS1", "EPAS1" ]
      },
      "selected" : false
    }, {
      "data" : {
        "id" : "1037",
        "source" : "315",
        "target" : "309",
        "shared_name" : "GO:0000981~RNA POLYMERASE II TRANSCRIPTION FACTOR ACTIVITY, SEQUENCE-SPECIFIC DNA BINDING (Geneset_Overlap) GO:0071456~CELLULAR RESPONSE TO HYPOXIA",
        "EnrichmentMap_Overlap_size" : 1,
        "EnrichmentMap_similarity_coefficient" : 0.5,
        "shared_interaction" : "Geneset_Overlap",
        "EnrichmentMap_Data_Set" : "compound",
        "name" : "GO:0000981~RNA POLYMERASE II TRANSCRIPTION FACTOR ACTIVITY, SEQUENCE-SPECIFIC DNA BINDING (Geneset_Overlap) GO:0071456~CELLULAR RESPONSE TO HYPOXIA",
        "interaction" : "Geneset_Overlap",
        "SUID" : 1037,
        "selected" : false,
        "EnrichmentMap_Overlap_genes" : [ "EPAS1" ]
      },
      "selected" : false
    }, {
      "data" : {
        "id" : "1035",
        "source" : "315",
        "target" : "305",
        "shared_name" : "GO:0000981~RNA POLYMERASE II TRANSCRIPTION FACTOR ACTIVITY, SEQUENCE-SPECIFIC DNA BINDING (Geneset_Overlap) NUCLEUS",
        "EnrichmentMap_Overlap_size" : 3,
        "EnrichmentMap_similarity_coefficient" : 0.75,
        "shared_interaction" : "Geneset_Overlap",
        "EnrichmentMap_Data_Set" : "compound",
        "name" : "GO:0000981~RNA POLYMERASE II TRANSCRIPTION FACTOR ACTIVITY, SEQUENCE-SPECIFIC DNA BINDING (Geneset_Overlap) NUCLEUS",
        "interaction" : "Geneset_Overlap",
        "SUID" : 1035,
        "selected" : false,
        "EnrichmentMap_Overlap_genes" : [ "ELK4", "ETS1", "EPAS1" ]
      },
      "selected" : false
    }, {
      "data" : {
        "id" : "1033",
        "source" : "315",
        "target" : "303",
        "shared_name" : "GO:0000981~RNA POLYMERASE II TRANSCRIPTION FACTOR ACTIVITY, SEQUENCE-SPECIFIC DNA BINDING (Geneset_Overlap) IPR000418:ETS DOMAIN",
        "EnrichmentMap_Overlap_size" : 2,
        "EnrichmentMap_similarity_coefficient" : 1.0,
        "shared_interaction" : "Geneset_Overlap",
        "EnrichmentMap_Data_Set" : "compound",
        "name" : "GO:0000981~RNA POLYMERASE II TRANSCRIPTION FACTOR ACTIVITY, SEQUENCE-SPECIFIC DNA BINDING (Geneset_Overlap) IPR000418:ETS DOMAIN",
        "interaction" : "Geneset_Overlap",
        "SUID" : 1033,
        "selected" : false,
        "EnrichmentMap_Overlap_genes" : [ "ELK4", "ETS1" ]
      },
      "selected" : false
    }, {
      "data" : {
        "id" : "1031",
        "source" : "313",
        "target" : "217",
        "shared_name" : "SM00317:SET (Geneset_Overlap) METHYLTRANSFERASE",
        "EnrichmentMap_Overlap_size" : 3,
        "EnrichmentMap_similarity_coefficient" : 1.0,
        "shared_interaction" : "Geneset_Overlap",
        "EnrichmentMap_Data_Set" : "compound",
        "name" : "SM00317:SET (Geneset_Overlap) METHYLTRANSFERASE",
        "interaction" : "Geneset_Overlap",
        "SUID" : 1031,
        "selected" : false,
        "EnrichmentMap_Overlap_genes" : [ "KMT2D", "ASH1L", "WHSC1L1" ]
      },
      "selected" : false
    }, {
      "data" : {
        "id" : "1029",
        "source" : "313",
        "target" : "311",
        "shared_name" : "SM00317:SET (Geneset_Overlap) GO:0008270~ZINC ION BINDING",
        "EnrichmentMap_Overlap_size" : 3,
        "EnrichmentMap_similarity_coefficient" : 1.0,
        "shared_interaction" : "Geneset_Overlap",
        "EnrichmentMap_Data_Set" : "compound",
        "name" : "SM00317:SET (Geneset_Overlap) GO:0008270~ZINC ION BINDING",
        "interaction" : "Geneset_Overlap",
        "SUID" : 1029,
        "selected" : false,
        "EnrichmentMap_Overlap_genes" : [ "KMT2D", "ASH1L", "WHSC1L1" ]
      },
      "selected" : false
    }, {
      "data" : {
        "id" : "1027",
        "source" : "313",
        "target" : "229",
        "shared_name" : "SM00317:SET (Geneset_Overlap) SM00570:AWS",
        "EnrichmentMap_Overlap_size" : 2,
        "EnrichmentMap_similarity_coefficient" : 1.0,
        "shared_interaction" : "Geneset_Overlap",
        "EnrichmentMap_Data_Set" : "compound",
        "name" : "SM00317:SET (Geneset_Overlap) SM00570:AWS",
        "interaction" : "Geneset_Overlap",
        "SUID" : 1027,
        "selected" : false,
        "EnrichmentMap_Overlap_genes" : [ "ASH1L", "WHSC1L1" ]
      },
      "selected" : false
    }, {
      "data" : {
        "id" : "1025",
        "source" : "313",
        "target" : "173",
        "shared_name" : "SM00317:SET (Geneset_Overlap) IPR001214:SET DOMAIN",
        "EnrichmentMap_Overlap_size" : 3,
        "EnrichmentMap_similarity_coefficient" : 1.0,
        "shared_interaction" : "Geneset_Overlap",
        "EnrichmentMap_Data_Set" : "compound",
        "name" : "SM00317:SET (Geneset_Overlap) IPR001214:SET DOMAIN",
        "interaction" : "Geneset_Overlap",
        "SUID" : 1025,
        "selected" : false,
        "EnrichmentMap_Overlap_genes" : [ "KMT2D", "ASH1L", "WHSC1L1" ]
      },
      "selected" : false
    }, {
      "data" : {
        "id" : "1023",
        "source" : "313",
        "target" : "231",
        "shared_name" : "SM00317:SET (Geneset_Overlap) IPR003616:POST-SET DOMAIN",
        "EnrichmentMap_Overlap_size" : 3,
        "EnrichmentMap_similarity_coefficient" : 1.0,
        "shared_interaction" : "Geneset_Overlap",
        "EnrichmentMap_Data_Set" : "compound",
        "name" : "SM00317:SET (Geneset_Overlap) IPR003616:POST-SET DOMAIN",
        "interaction" : "Geneset_Overlap",
        "SUID" : 1023,
        "selected" : false,
        "EnrichmentMap_Overlap_genes" : [ "KMT2D", "ASH1L", "WHSC1L1" ]
      },
      "selected" : false
    }, {
      "data" : {
        "id" : "1021",
        "source" : "313",
        "target" : "285",
        "shared_name" : "SM00317:SET (Geneset_Overlap) SM00249:PHD",
        "EnrichmentMap_Overlap_size" : 3,
        "EnrichmentMap_similarity_coefficient" : 1.0,
        "shared_interaction" : "Geneset_Overlap",
        "EnrichmentMap_Data_Set" : "compound",
        "name" : "SM00317:SET (Geneset_Overlap) SM00249:PHD",
        "interaction" : "Geneset_Overlap",
        "SUID" : 1021,
        "selected" : false,
        "EnrichmentMap_Overlap_genes" : [ "KMT2D", "ASH1L", "WHSC1L1" ]
      },
      "selected" : false
    }, {
      "data" : {
        "id" : "1019",
        "source" : "313",
        "target" : "225",
        "shared_name" : "SM00317:SET (Geneset_Overlap) FCA00310:LYSINE DEGRADATION",
        "EnrichmentMap_Overlap_size" : 3,
        "EnrichmentMap_similarity_coefficient" : 1.0,
        "shared_interaction" : "Geneset_Overlap",
        "EnrichmentMap_Data_Set" : "compound",
        "name" : "SM00317:SET (Geneset_Overlap) FCA00310:LYSINE DEGRADATION",
        "interaction" : "Geneset_Overlap",
        "SUID" : 1019,
        "selected" : false,
        "EnrichmentMap_Overlap_genes" : [ "KMT2D", "ASH1L", "WHSC1L1" ]
      },
      "selected" : false
    }, {
      "data" : {
        "id" : "1017",
        "source" : "313",
        "target" : "307",
        "shared_name" : "SM00317:SET (Geneset_Overlap) IPR011011:ZINC FINGER, FYVE/PHD-TYPE",
        "EnrichmentMap_Overlap_size" : 3,
        "EnrichmentMap_similarity_coefficient" : 1.0,
        "shared_interaction" : "Geneset_Overlap",
        "EnrichmentMap_Data_Set" : "compound",
        "name" : "SM00317:SET (Geneset_Overlap) IPR011011:ZINC FINGER, FYVE/PHD-TYPE",
        "interaction" : "Geneset_Overlap",
        "SUID" : 1017,
        "selected" : false,
        "EnrichmentMap_Overlap_genes" : [ "KMT2D", "ASH1L", "WHSC1L1" ]
      },
      "selected" : false
    }, {
      "data" : {
        "id" : "1015",
        "source" : "313",
        "target" : "297",
        "shared_name" : "SM00317:SET (Geneset_Overlap) S-ADENOSYL-L-METHIONINE",
        "EnrichmentMap_Overlap_size" : 3,
        "EnrichmentMap_similarity_coefficient" : 1.0,
        "shared_interaction" : "Geneset_Overlap",
        "EnrichmentMap_Data_Set" : "compound",
        "name" : "SM00317:SET (Geneset_Overlap) S-ADENOSYL-L-METHIONINE",
        "interaction" : "Geneset_Overlap",
        "SUID" : 1015,
        "selected" : false,
        "EnrichmentMap_Overlap_genes" : [ "KMT2D", "ASH1L", "WHSC1L1" ]
      },
      "selected" : false
    }, {
      "data" : {
        "id" : "1013",
        "source" : "313",
        "target" : "181",
        "shared_name" : "SM00317:SET (Geneset_Overlap) COILED COIL",
        "EnrichmentMap_Overlap_size" : 2,
        "EnrichmentMap_similarity_coefficient" : 0.6666666666666666,
        "shared_interaction" : "Geneset_Overlap",
        "EnrichmentMap_Data_Set" : "compound",
        "name" : "SM00317:SET (Geneset_Overlap) COILED COIL",
        "interaction" : "Geneset_Overlap",
        "SUID" : 1013,
        "selected" : false,
        "EnrichmentMap_Overlap_genes" : [ "KMT2D", "WHSC1L1" ]
      },
      "selected" : false
    }, {
      "data" : {
        "id" : "1011",
        "source" : "313",
        "target" : "289",
        "shared_name" : "SM00317:SET (Geneset_Overlap) IPR013083:ZINC FINGER, RING/FYVE/PHD-TYPE",
        "EnrichmentMap_Overlap_size" : 3,
        "EnrichmentMap_similarity_coefficient" : 1.0,
        "shared_interaction" : "Geneset_Overlap",
        "EnrichmentMap_Data_Set" : "compound",
        "name" : "SM00317:SET (Geneset_Overlap) IPR013083:ZINC FINGER, RING/FYVE/PHD-TYPE",
        "interaction" : "Geneset_Overlap",
        "SUID" : 1011,
        "selected" : false,
        "EnrichmentMap_Overlap_genes" : [ "KMT2D", "ASH1L", "WHSC1L1" ]
      },
      "selected" : false
    }, {
      "data" : {
        "id" : "1009",
        "source" : "313",
        "target" : "295",
        "shared_name" : "SM00317:SET (Geneset_Overlap) METAL-BINDING",
        "EnrichmentMap_Overlap_size" : 3,
        "EnrichmentMap_similarity_coefficient" : 1.0,
        "shared_interaction" : "Geneset_Overlap",
        "EnrichmentMap_Data_Set" : "compound",
        "name" : "SM00317:SET (Geneset_Overlap) METAL-BINDING",
        "interaction" : "Geneset_Overlap",
        "SUID" : 1009,
        "selected" : false,
        "EnrichmentMap_Overlap_genes" : [ "KMT2D", "ASH1L", "WHSC1L1" ]
      },
      "selected" : false
    }, {
      "data" : {
        "id" : "1007",
        "source" : "311",
        "target" : "217",
        "shared_name" : "GO:0008270~ZINC ION BINDING (Geneset_Overlap) METHYLTRANSFERASE",
        "EnrichmentMap_Overlap_size" : 3,
        "EnrichmentMap_similarity_coefficient" : 1.0,
        "shared_interaction" : "Geneset_Overlap",
        "EnrichmentMap_Data_Set" : "compound",
        "name" : "GO:0008270~ZINC ION BINDING (Geneset_Overlap) METHYLTRANSFERASE",
        "interaction" : "Geneset_Overlap",
        "SUID" : 1007,
        "selected" : false,
        "EnrichmentMap_Overlap_genes" : [ "KMT2D", "ASH1L", "WHSC1L1" ]
      },
      "selected" : false
    }, {
      "data" : {
        "id" : "1005",
        "source" : "311",
        "target" : "285",
        "shared_name" : "GO:0008270~ZINC ION BINDING (Geneset_Overlap) SM00249:PHD",
        "EnrichmentMap_Overlap_size" : 4,
        "EnrichmentMap_similarity_coefficient" : 1.0,
        "shared_interaction" : "Geneset_Overlap",
        "EnrichmentMap_Data_Set" : "compound",
        "name" : "GO:0008270~ZINC ION BINDING (Geneset_Overlap) SM00249:PHD",
        "interaction" : "Geneset_Overlap",
        "SUID" : 1005,
        "selected" : false,
        "EnrichmentMap_Overlap_genes" : [ "KMT2D", "ASH1L", "WHSC1L1", "TCF20" ]
      },
      "selected" : false
    }, {
      "data" : {
        "id" : "1003",
        "source" : "311",
        "target" : "229",
        "shared_name" : "GO:0008270~ZINC ION BINDING (Geneset_Overlap) SM00570:AWS",
        "EnrichmentMap_Overlap_size" : 2,
        "EnrichmentMap_similarity_coefficient" : 1.0,
        "shared_interaction" : "Geneset_Overlap",
        "EnrichmentMap_Data_Set" : "compound",
        "name" : "GO:0008270~ZINC ION BINDING (Geneset_Overlap) SM00570:AWS",
        "interaction" : "Geneset_Overlap",
        "SUID" : 1003,
        "selected" : false,
        "EnrichmentMap_Overlap_genes" : [ "ASH1L", "WHSC1L1" ]
      },
      "selected" : false
    }, {
      "data" : {
        "id" : "1001",
        "source" : "311",
        "target" : "295",
        "shared_name" : "GO:0008270~ZINC ION BINDING (Geneset_Overlap) METAL-BINDING",
        "EnrichmentMap_Overlap_size" : 9,
        "EnrichmentMap_similarity_coefficient" : 0.6923076923076923,
        "shared_interaction" : "Geneset_Overlap",
        "EnrichmentMap_Data_Set" : "compound",
        "name" : "GO:0008270~ZINC ION BINDING (Geneset_Overlap) METAL-BINDING",
        "interaction" : "Geneset_Overlap",
        "SUID" : 1001,
        "selected" : false,
        "EnrichmentMap_Overlap_genes" : [ "KMT2D", "ASH1L", "WHSC1L1", "TES", "RORA", "LPP", "RC3H2", "MDM4", "TRIM32" ]
      },
      "selected" : false
    }, {
      "data" : {
        "id" : "999",
        "source" : "311",
        "target" : "237",
        "shared_name" : "GO:0008270~ZINC ION BINDING (Geneset_Overlap) SM00238:BIR",
        "EnrichmentMap_Overlap_size" : 1,
        "EnrichmentMap_similarity_coefficient" : 0.5,
        "shared_interaction" : "Geneset_Overlap",
        "EnrichmentMap_Data_Set" : "compound",
        "name" : "GO:0008270~ZINC ION BINDING (Geneset_Overlap) SM00238:BIR",
        "interaction" : "Geneset_Overlap",
        "SUID" : 999,
        "selected" : false,
        "EnrichmentMap_Overlap_genes" : [ "XIAP" ]
      },
      "selected" : false
    }, {
      "data" : {
        "id" : "997",
        "source" : "311",
        "target" : "297",
        "shared_name" : "GO:0008270~ZINC ION BINDING (Geneset_Overlap) S-ADENOSYL-L-METHIONINE",
        "EnrichmentMap_Overlap_size" : 3,
        "EnrichmentMap_similarity_coefficient" : 1.0,
        "shared_interaction" : "Geneset_Overlap",
        "EnrichmentMap_Data_Set" : "compound",
        "name" : "GO:0008270~ZINC ION BINDING (Geneset_Overlap) S-ADENOSYL-L-METHIONINE",
        "interaction" : "Geneset_Overlap",
        "SUID" : 997,
        "selected" : false,
        "EnrichmentMap_Overlap_genes" : [ "KMT2D", "ASH1L", "WHSC1L1" ]
      },
      "selected" : false
    }, {
      "data" : {
        "id" : "995",
        "source" : "311",
        "target" : "231",
        "shared_name" : "GO:0008270~ZINC ION BINDING (Geneset_Overlap) IPR003616:POST-SET DOMAIN",
        "EnrichmentMap_Overlap_size" : 3,
        "EnrichmentMap_similarity_coefficient" : 1.0,
        "shared_interaction" : "Geneset_Overlap",
        "EnrichmentMap_Data_Set" : "compound",
        "name" : "GO:0008270~ZINC ION BINDING (Geneset_Overlap) IPR003616:POST-SET DOMAIN",
        "interaction" : "Geneset_Overlap",
        "SUID" : 995,
        "selected" : false,
        "EnrichmentMap_Overlap_genes" : [ "KMT2D", "ASH1L", "WHSC1L1" ]
      },
      "selected" : false
    }, {
      "data" : {
        "id" : "993",
        "source" : "311",
        "target" : "173",
        "shared_name" : "GO:0008270~ZINC ION BINDING (Geneset_Overlap) IPR001214:SET DOMAIN",
        "EnrichmentMap_Overlap_size" : 3,
        "EnrichmentMap_similarity_coefficient" : 1.0,
        "shared_interaction" : "Geneset_Overlap",
        "EnrichmentMap_Data_Set" : "compound",
        "name" : "GO:0008270~ZINC ION BINDING (Geneset_Overlap) IPR001214:SET DOMAIN",
        "interaction" : "Geneset_Overlap",
        "SUID" : 993,
        "selected" : false,
        "EnrichmentMap_Overlap_genes" : [ "KMT2D", "ASH1L", "WHSC1L1" ]
      },
      "selected" : false
    }, {
      "data" : {
        "id" : "991",
        "source" : "311",
        "target" : "225",
        "shared_name" : "GO:0008270~ZINC ION BINDING (Geneset_Overlap) FCA00310:LYSINE DEGRADATION",
        "EnrichmentMap_Overlap_size" : 3,
        "EnrichmentMap_similarity_coefficient" : 0.6,
        "shared_interaction" : "Geneset_Overlap",
        "EnrichmentMap_Data_Set" : "compound",
        "name" : "GO:0008270~ZINC ION BINDING (Geneset_Overlap) FCA00310:LYSINE DEGRADATION",
        "interaction" : "Geneset_Overlap",
        "SUID" : 991,
        "selected" : false,
        "EnrichmentMap_Overlap_genes" : [ "KMT2D", "ASH1L", "WHSC1L1" ]
      },
      "selected" : false
    }, {
      "data" : {
        "id" : "989",
        "source" : "311",
        "target" : "193",
        "shared_name" : "GO:0008270~ZINC ION BINDING (Geneset_Overlap) GO:0005634~NUCLEUS",
        "EnrichmentMap_Overlap_size" : 8,
        "EnrichmentMap_similarity_coefficient" : 0.5714285714285714,
        "shared_interaction" : "Geneset_Overlap",
        "EnrichmentMap_Data_Set" : "compound",
        "name" : "GO:0008270~ZINC ION BINDING (Geneset_Overlap) GO:0005634~NUCLEUS",
        "interaction" : "Geneset_Overlap",
        "SUID" : 989,
        "selected" : false,
        "EnrichmentMap_Overlap_genes" : [ "WHSC1L1", "TES", "TET2", "XIAP", "RORA", "TCF20", "MDM4", "TRIM32" ]
      },
      "selected" : false
    }, {
      "data" : {
        "id" : "987",
        "source" : "311",
        "target" : "201",
        "shared_name" : "GO:0008270~ZINC ION BINDING (Geneset_Overlap) IPR001841:ZINC FINGER, RING-TYPE",
        "EnrichmentMap_Overlap_size" : 5,
        "EnrichmentMap_similarity_coefficient" : 1.0,
        "shared_interaction" : "Geneset_Overlap",
        "EnrichmentMap_Data_Set" : "compound",
        "name" : "GO:0008270~ZINC ION BINDING (Geneset_Overlap) IPR001841:ZINC FINGER, RING-TYPE",
        "interaction" : "Geneset_Overlap",
        "SUID" : 987,
        "selected" : false,
        "EnrichmentMap_Overlap_genes" : [ "KMT2D", "XIAP", "RC3H2", "MDM4", "TRIM32" ]
      },
      "selected" : false
    }, {
      "data" : {
        "id" : "985",
        "source" : "309",
        "target" : "283",
        "shared_name" : "GO:0071456~CELLULAR RESPONSE TO HYPOXIA (Geneset_Overlap) GO:0043565~SEQUENCE-SPECIFIC DNA BINDING",
        "EnrichmentMap_Overlap_size" : 1,
        "EnrichmentMap_similarity_coefficient" : 0.5,
        "shared_interaction" : "Geneset_Overlap",
        "EnrichmentMap_Data_Set" : "compound",
        "name" : "GO:0071456~CELLULAR RESPONSE TO HYPOXIA (Geneset_Overlap) GO:0043565~SEQUENCE-SPECIFIC DNA BINDING",
        "interaction" : "Geneset_Overlap",
        "SUID" : 985,
        "selected" : false,
        "EnrichmentMap_Overlap_genes" : [ "EPAS1" ]
      },
      "selected" : false
    }, {
      "data" : {
        "id" : "983",
        "source" : "309",
        "target" : "305",
        "shared_name" : "GO:0071456~CELLULAR RESPONSE TO HYPOXIA (Geneset_Overlap) NUCLEUS",
        "EnrichmentMap_Overlap_size" : 1,
        "EnrichmentMap_similarity_coefficient" : 0.5,
        "shared_interaction" : "Geneset_Overlap",
        "EnrichmentMap_Data_Set" : "compound",
        "name" : "GO:0071456~CELLULAR RESPONSE TO HYPOXIA (Geneset_Overlap) NUCLEUS",
        "interaction" : "Geneset_Overlap",
        "SUID" : 983,
        "selected" : false,
        "EnrichmentMap_Overlap_genes" : [ "EPAS1" ]
      },
      "selected" : false
    }, {
      "data" : {
        "id" : "981",
        "source" : "309",
        "target" : "243",
        "shared_name" : "GO:0071456~CELLULAR RESPONSE TO HYPOXIA (Geneset_Overlap) GO:0001892~EMBRYONIC PLACENTA DEVELOPMENT",
        "EnrichmentMap_Overlap_size" : 1,
        "EnrichmentMap_similarity_coefficient" : 0.5,
        "shared_interaction" : "Geneset_Overlap",
        "EnrichmentMap_Data_Set" : "compound",
        "name" : "GO:0071456~CELLULAR RESPONSE TO HYPOXIA (Geneset_Overlap) GO:0001892~EMBRYONIC PLACENTA DEVELOPMENT",
        "interaction" : "Geneset_Overlap",
        "SUID" : 981,
        "selected" : false,
        "EnrichmentMap_Overlap_genes" : [ "EPAS1" ]
      },
      "selected" : false
    }, {
      "data" : {
        "id" : "979",
        "source" : "309",
        "target" : "179",
        "shared_name" : "GO:0071456~CELLULAR RESPONSE TO HYPOXIA (Geneset_Overlap) GO:0005737~CYTOPLASM",
        "EnrichmentMap_Overlap_size" : 1,
        "EnrichmentMap_similarity_coefficient" : 0.5,
        "shared_interaction" : "Geneset_Overlap",
        "EnrichmentMap_Data_Set" : "compound",
        "name" : "GO:0071456~CELLULAR RESPONSE TO HYPOXIA (Geneset_Overlap) GO:0005737~CYTOPLASM",
        "interaction" : "Geneset_Overlap",
        "SUID" : 979,
        "selected" : false,
        "EnrichmentMap_Overlap_genes" : [ "EPAS1" ]
      },
      "selected" : false
    }, {
      "data" : {
        "id" : "977",
        "source" : "307",
        "target" : "173",
        "shared_name" : "IPR011011:ZINC FINGER, FYVE/PHD-TYPE (Geneset_Overlap) IPR001214:SET DOMAIN",
        "EnrichmentMap_Overlap_size" : 3,
        "EnrichmentMap_similarity_coefficient" : 1.0,
        "shared_interaction" : "Geneset_Overlap",
        "EnrichmentMap_Data_Set" : "compound",
        "name" : "IPR011011:ZINC FINGER, FYVE/PHD-TYPE (Geneset_Overlap) IPR001214:SET DOMAIN",
        "interaction" : "Geneset_Overlap",
        "SUID" : 977,
        "selected" : false,
        "EnrichmentMap_Overlap_genes" : [ "KMT2D", "ASH1L", "WHSC1L1" ]
      },
      "selected" : false
    }, {
      "data" : {
        "id" : "975",
        "source" : "307",
        "target" : "297",
        "shared_name" : "IPR011011:ZINC FINGER, FYVE/PHD-TYPE (Geneset_Overlap) S-ADENOSYL-L-METHIONINE",
        "EnrichmentMap_Overlap_size" : 3,
        "EnrichmentMap_similarity_coefficient" : 1.0,
        "shared_interaction" : "Geneset_Overlap",
        "EnrichmentMap_Data_Set" : "compound",
        "name" : "IPR011011:ZINC FINGER, FYVE/PHD-TYPE (Geneset_Overlap) S-ADENOSYL-L-METHIONINE",
        "interaction" : "Geneset_Overlap",
        "SUID" : 975,
        "selected" : false,
        "EnrichmentMap_Overlap_genes" : [ "KMT2D", "ASH1L", "WHSC1L1" ]
      },
      "selected" : false
    }, {
      "data" : {
        "id" : "973",
        "source" : "307",
        "target" : "231",
        "shared_name" : "IPR011011:ZINC FINGER, FYVE/PHD-TYPE (Geneset_Overlap) IPR003616:POST-SET DOMAIN",
        "EnrichmentMap_Overlap_size" : 3,
        "EnrichmentMap_similarity_coefficient" : 1.0,
        "shared_interaction" : "Geneset_Overlap",
        "EnrichmentMap_Data_Set" : "compound",
        "name" : "IPR011011:ZINC FINGER, FYVE/PHD-TYPE (Geneset_Overlap) IPR003616:POST-SET DOMAIN",
        "interaction" : "Geneset_Overlap",
        "SUID" : 973,
        "selected" : false,
        "EnrichmentMap_Overlap_genes" : [ "KMT2D", "ASH1L", "WHSC1L1" ]
      },
      "selected" : false
    }, {
      "data" : {
        "id" : "971",
        "source" : "307",
        "target" : "289",
        "shared_name" : "IPR011011:ZINC FINGER, FYVE/PHD-TYPE (Geneset_Overlap) IPR013083:ZINC FINGER, RING/FYVE/PHD-TYPE",
        "EnrichmentMap_Overlap_size" : 8,
        "EnrichmentMap_similarity_coefficient" : 1.0,
        "shared_interaction" : "Geneset_Overlap",
        "EnrichmentMap_Data_Set" : "compound",
        "name" : "IPR011011:ZINC FINGER, FYVE/PHD-TYPE (Geneset_Overlap) IPR013083:ZINC FINGER, RING/FYVE/PHD-TYPE",
        "interaction" : "Geneset_Overlap",
        "SUID" : 971,
        "selected" : false,
        "EnrichmentMap_Overlap_genes" : [ "KAT6A", "ZFYVE26", "KMT2D", "ASH1L", "WHSC1L1", "MTMR4", "ATRX", "WDFY2" ]
      },
      "selected" : false
    }, {
      "data" : {
        "id" : "969",
        "source" : "307",
        "target" : "229",
        "shared_name" : "IPR011011:ZINC FINGER, FYVE/PHD-TYPE (Geneset_Overlap) SM00570:AWS",
        "EnrichmentMap_Overlap_size" : 2,
        "EnrichmentMap_similarity_coefficient" : 1.0,
        "shared_interaction" : "Geneset_Overlap",
        "EnrichmentMap_Data_Set" : "compound",
        "name" : "IPR011011:ZINC FINGER, FYVE/PHD-TYPE (Geneset_Overlap) SM00570:AWS",
        "interaction" : "Geneset_Overlap",
        "SUID" : 969,
        "selected" : false,
        "EnrichmentMap_Overlap_genes" : [ "ASH1L", "WHSC1L1" ]
      },
      "selected" : false
    }, {
      "data" : {
        "id" : "967",
        "source" : "307",
        "target" : "225",
        "shared_name" : "IPR011011:ZINC FINGER, FYVE/PHD-TYPE (Geneset_Overlap) FCA00310:LYSINE DEGRADATION",
        "EnrichmentMap_Overlap_size" : 3,
        "EnrichmentMap_similarity_coefficient" : 0.6,
        "shared_interaction" : "Geneset_Overlap",
        "EnrichmentMap_Data_Set" : "compound",
        "name" : "IPR011011:ZINC FINGER, FYVE/PHD-TYPE (Geneset_Overlap) FCA00310:LYSINE DEGRADATION",
        "interaction" : "Geneset_Overlap",
        "SUID" : 967,
        "selected" : false,
        "EnrichmentMap_Overlap_genes" : [ "KMT2D", "ASH1L", "WHSC1L1" ]
      },
      "selected" : false
    }, {
      "data" : {
        "id" : "965",
        "source" : "307",
        "target" : "181",
        "shared_name" : "IPR011011:ZINC FINGER, FYVE/PHD-TYPE (Geneset_Overlap) COILED COIL",
        "EnrichmentMap_Overlap_size" : 5,
        "EnrichmentMap_similarity_coefficient" : 0.625,
        "shared_interaction" : "Geneset_Overlap",
        "EnrichmentMap_Data_Set" : "compound",
        "name" : "IPR011011:ZINC FINGER, FYVE/PHD-TYPE (Geneset_Overlap) COILED COIL",
        "interaction" : "Geneset_Overlap",
        "SUID" : 965,
        "selected" : false,
        "EnrichmentMap_Overlap_genes" : [ "KAT6A", "ZFYVE26", "KMT2D", "WHSC1L1", "ATRX" ]
      },
      "selected" : false
    }, {
      "data" : {
        "id" : "963",
        "source" : "307",
        "target" : "295",
        "shared_name" : "IPR011011:ZINC FINGER, FYVE/PHD-TYPE (Geneset_Overlap) METAL-BINDING",
        "EnrichmentMap_Overlap_size" : 4,
        "EnrichmentMap_similarity_coefficient" : 0.5,
        "shared_interaction" : "Geneset_Overlap",
        "EnrichmentMap_Data_Set" : "compound",
        "name" : "IPR011011:ZINC FINGER, FYVE/PHD-TYPE (Geneset_Overlap) METAL-BINDING",
        "interaction" : "Geneset_Overlap",
        "SUID" : 963,
        "selected" : false,
        "EnrichmentMap_Overlap_genes" : [ "ZFYVE26", "KMT2D", "ASH1L", "WHSC1L1" ]
      },
      "selected" : false
    }, {
      "data" : {
        "id" : "961",
        "source" : "307",
        "target" : "217",
        "shared_name" : "IPR011011:ZINC FINGER, FYVE/PHD-TYPE (Geneset_Overlap) METHYLTRANSFERASE",
        "EnrichmentMap_Overlap_size" : 3,
        "EnrichmentMap_similarity_coefficient" : 1.0,
        "shared_interaction" : "Geneset_Overlap",
        "EnrichmentMap_Data_Set" : "compound",
        "name" : "IPR011011:ZINC FINGER, FYVE/PHD-TYPE (Geneset_Overlap) METHYLTRANSFERASE",
        "interaction" : "Geneset_Overlap",
        "SUID" : 961,
        "selected" : false,
        "EnrichmentMap_Overlap_genes" : [ "KMT2D", "ASH1L", "WHSC1L1" ]
      },
      "selected" : false
    }, {
      "data" : {
        "id" : "959",
        "source" : "307",
        "target" : "285",
        "shared_name" : "IPR011011:ZINC FINGER, FYVE/PHD-TYPE (Geneset_Overlap) SM00249:PHD",
        "EnrichmentMap_Overlap_size" : 3,
        "EnrichmentMap_similarity_coefficient" : 0.75,
        "shared_interaction" : "Geneset_Overlap",
        "EnrichmentMap_Data_Set" : "compound",
        "name" : "IPR011011:ZINC FINGER, FYVE/PHD-TYPE (Geneset_Overlap) SM00249:PHD",
        "interaction" : "Geneset_Overlap",
        "SUID" : 959,
        "selected" : false,
        "EnrichmentMap_Overlap_genes" : [ "KMT2D", "ASH1L", "WHSC1L1" ]
      },
      "selected" : false
    }, {
      "data" : {
        "id" : "957",
        "source" : "305",
        "target" : "179",
        "shared_name" : "NUCLEUS (Geneset_Overlap) GO:0005737~CYTOPLASM",
        "EnrichmentMap_Overlap_size" : 3,
        "EnrichmentMap_similarity_coefficient" : 0.75,
        "shared_interaction" : "Geneset_Overlap",
        "EnrichmentMap_Data_Set" : "compound",
        "name" : "NUCLEUS (Geneset_Overlap) GO:0005737~CYTOPLASM",
        "interaction" : "Geneset_Overlap",
        "SUID" : 957,
        "selected" : false,
        "EnrichmentMap_Overlap_genes" : [ "ELK4", "ZFHX3", "EPAS1" ]
      },
      "selected" : false
    }, {
      "data" : {
        "id" : "955",
        "source" : "305",
        "target" : "235",
        "shared_name" : "NUCLEUS (Geneset_Overlap) GO:0030154~CELL DIFFERENTIATION",
        "EnrichmentMap_Overlap_size" : 2,
        "EnrichmentMap_similarity_coefficient" : 0.5,
        "shared_interaction" : "Geneset_Overlap",
        "EnrichmentMap_Data_Set" : "compound",
        "name" : "NUCLEUS (Geneset_Overlap) GO:0030154~CELL DIFFERENTIATION",
        "interaction" : "Geneset_Overlap",
        "SUID" : 955,
        "selected" : false,
        "EnrichmentMap_Overlap_genes" : [ "ELK4", "ETS1" ]
      },
      "selected" : false
    }, {
      "data" : {
        "id" : "953",
        "source" : "305",
        "target" : "187",
        "shared_name" : "NUCLEUS (Geneset_Overlap) SM00413:ETS",
        "EnrichmentMap_Overlap_size" : 2,
        "EnrichmentMap_similarity_coefficient" : 1.0,
        "shared_interaction" : "Geneset_Overlap",
        "EnrichmentMap_Data_Set" : "compound",
        "name" : "NUCLEUS (Geneset_Overlap) SM00413:ETS",
        "interaction" : "Geneset_Overlap",
        "SUID" : 953,
        "selected" : false,
        "EnrichmentMap_Overlap_genes" : [ "ELK4", "ETS1" ]
      },
      "selected" : false
    }, {
      "data" : {
        "id" : "951",
        "source" : "305",
        "target" : "283",
        "shared_name" : "NUCLEUS (Geneset_Overlap) GO:0043565~SEQUENCE-SPECIFIC DNA BINDING",
        "EnrichmentMap_Overlap_size" : 4,
        "EnrichmentMap_similarity_coefficient" : 1.0,
        "shared_interaction" : "Geneset_Overlap",
        "EnrichmentMap_Data_Set" : "compound",
        "name" : "NUCLEUS (Geneset_Overlap) GO:0043565~SEQUENCE-SPECIFIC DNA BINDING",
        "interaction" : "Geneset_Overlap",
        "SUID" : 951,
        "selected" : false,
        "EnrichmentMap_Overlap_genes" : [ "ELK4", "ETS1", "ZFHX3", "EPAS1" ]
      },
      "selected" : false
    }, {
      "data" : {
        "id" : "949",
        "source" : "305",
        "target" : "303",
        "shared_name" : "NUCLEUS (Geneset_Overlap) IPR000418:ETS DOMAIN",
        "EnrichmentMap_Overlap_size" : 2,
        "EnrichmentMap_similarity_coefficient" : 1.0,
        "shared_interaction" : "Geneset_Overlap",
        "EnrichmentMap_Data_Set" : "compound",
        "name" : "NUCLEUS (Geneset_Overlap) IPR000418:ETS DOMAIN",
        "interaction" : "Geneset_Overlap",
        "SUID" : 949,
        "selected" : false,
        "EnrichmentMap_Overlap_genes" : [ "ELK4", "ETS1" ]
      },
      "selected" : false
    }, {
      "data" : {
        "id" : "947",
        "source" : "303",
        "target" : "283",
        "shared_name" : "IPR000418:ETS DOMAIN (Geneset_Overlap) GO:0043565~SEQUENCE-SPECIFIC DNA BINDING",
        "EnrichmentMap_Overlap_size" : 2,
        "EnrichmentMap_similarity_coefficient" : 1.0,
        "shared_interaction" : "Geneset_Overlap",
        "EnrichmentMap_Data_Set" : "compound",
        "name" : "IPR000418:ETS DOMAIN (Geneset_Overlap) GO:0043565~SEQUENCE-SPECIFIC DNA BINDING",
        "interaction" : "Geneset_Overlap",
        "SUID" : 947,
        "selected" : false,
        "EnrichmentMap_Overlap_genes" : [ "ELK4", "ETS1" ]
      },
      "selected" : false
    }, {
      "data" : {
        "id" : "945",
        "source" : "303",
        "target" : "211",
        "shared_name" : "IPR000418:ETS DOMAIN (Geneset_Overlap) GO:0045765~REGULATION OF ANGIOGENESIS",
        "EnrichmentMap_Overlap_size" : 1,
        "EnrichmentMap_similarity_coefficient" : 0.5,
        "shared_interaction" : "Geneset_Overlap",
        "EnrichmentMap_Data_Set" : "compound",
        "name" : "IPR000418:ETS DOMAIN (Geneset_Overlap) GO:0045765~REGULATION OF ANGIOGENESIS",
        "interaction" : "Geneset_Overlap",
        "SUID" : 945,
        "selected" : false,
        "EnrichmentMap_Overlap_genes" : [ "ETS1" ]
      },
      "selected" : false
    }, {
      "data" : {
        "id" : "943",
        "source" : "303",
        "target" : "235",
        "shared_name" : "IPR000418:ETS DOMAIN (Geneset_Overlap) GO:0030154~CELL DIFFERENTIATION",
        "EnrichmentMap_Overlap_size" : 2,
        "EnrichmentMap_similarity_coefficient" : 1.0,
        "shared_interaction" : "Geneset_Overlap",
        "EnrichmentMap_Data_Set" : "compound",
        "name" : "IPR000418:ETS DOMAIN (Geneset_Overlap) GO:0030154~CELL DIFFERENTIATION",
        "interaction" : "Geneset_Overlap",
        "SUID" : 943,
        "selected" : false,
        "EnrichmentMap_Overlap_genes" : [ "ELK4", "ETS1" ]
      },
      "selected" : false
    }, {
      "data" : {
        "id" : "941",
        "source" : "303",
        "target" : "187",
        "shared_name" : "IPR000418:ETS DOMAIN (Geneset_Overlap) SM00413:ETS",
        "EnrichmentMap_Overlap_size" : 2,
        "EnrichmentMap_similarity_coefficient" : 1.0,
        "shared_interaction" : "Geneset_Overlap",
        "EnrichmentMap_Data_Set" : "compound",
        "name" : "IPR000418:ETS DOMAIN (Geneset_Overlap) SM00413:ETS",
        "interaction" : "Geneset_Overlap",
        "SUID" : 941,
        "selected" : false,
        "EnrichmentMap_Overlap_genes" : [ "ELK4", "ETS1" ]
      },
      "selected" : false
    }, {
      "data" : {
        "id" : "939",
        "source" : "303",
        "target" : "179",
        "shared_name" : "IPR000418:ETS DOMAIN (Geneset_Overlap) GO:0005737~CYTOPLASM",
        "EnrichmentMap_Overlap_size" : 1,
        "EnrichmentMap_similarity_coefficient" : 0.5,
        "shared_interaction" : "Geneset_Overlap",
        "EnrichmentMap_Data_Set" : "compound",
        "name" : "IPR000418:ETS DOMAIN (Geneset_Overlap) GO:0005737~CYTOPLASM",
        "interaction" : "Geneset_Overlap",
        "SUID" : 939,
        "selected" : false,
        "EnrichmentMap_Overlap_genes" : [ "ELK4" ]
      },
      "selected" : false
    }, {
      "data" : {
        "id" : "937",
        "source" : "301",
        "target" : "247",
        "shared_name" : "GO:0014033~NEURAL CREST CELL DIFFERENTIATION (Geneset_Overlap) GO:0070102~INTERLEUKIN-6-MEDIATED SIGNALING PATHWAY",
        "EnrichmentMap_Overlap_size" : 1,
        "EnrichmentMap_similarity_coefficient" : 0.5,
        "shared_interaction" : "Geneset_Overlap",
        "EnrichmentMap_Data_Set" : "compound",
        "name" : "GO:0014033~NEURAL CREST CELL DIFFERENTIATION (Geneset_Overlap) GO:0070102~INTERLEUKIN-6-MEDIATED SIGNALING PATHWAY",
        "interaction" : "Geneset_Overlap",
        "SUID" : 937,
        "selected" : false,
        "EnrichmentMap_Overlap_genes" : [ "SMAD4" ]
      },
      "selected" : false
    }, {
      "data" : {
        "id" : "935",
        "source" : "301",
        "target" : "221",
        "shared_name" : "GO:0014033~NEURAL CREST CELL DIFFERENTIATION (Geneset_Overlap) GO:0060059~EMBRYONIC RETINA MORPHOGENESIS IN CAMERA-TYPE EYE",
        "EnrichmentMap_Overlap_size" : 1,
        "EnrichmentMap_similarity_coefficient" : 0.5,
        "shared_interaction" : "Geneset_Overlap",
        "EnrichmentMap_Data_Set" : "compound",
        "name" : "GO:0014033~NEURAL CREST CELL DIFFERENTIATION (Geneset_Overlap) GO:0060059~EMBRYONIC RETINA MORPHOGENESIS IN CAMERA-TYPE EYE",
        "interaction" : "Geneset_Overlap",
        "SUID" : 935,
        "selected" : false,
        "EnrichmentMap_Overlap_genes" : [ "LRP6" ]
      },
      "selected" : false
    }, {
      "data" : {
        "id" : "933",
        "source" : "301",
        "target" : "179",
        "shared_name" : "GO:0014033~NEURAL CREST CELL DIFFERENTIATION (Geneset_Overlap) GO:0005737~CYTOPLASM",
        "EnrichmentMap_Overlap_size" : 1,
        "EnrichmentMap_similarity_coefficient" : 0.5,
        "shared_interaction" : "Geneset_Overlap",
        "EnrichmentMap_Data_Set" : "compound",
        "name" : "GO:0014033~NEURAL CREST CELL DIFFERENTIATION (Geneset_Overlap) GO:0005737~CYTOPLASM",
        "interaction" : "Geneset_Overlap",
        "SUID" : 933,
        "selected" : false,
        "EnrichmentMap_Overlap_genes" : [ "SMAD4" ]
      },
      "selected" : false
    }, {
      "data" : {
        "id" : "931",
        "source" : "301",
        "target" : "155",
        "shared_name" : "GO:0014033~NEURAL CREST CELL DIFFERENTIATION (Geneset_Overlap) FCA04550:SIGNALING PATHWAYS REGULATING PLURIPOTENCY OF STEM CELLS",
        "EnrichmentMap_Overlap_size" : 1,
        "EnrichmentMap_similarity_coefficient" : 0.5,
        "shared_interaction" : "Geneset_Overlap",
        "EnrichmentMap_Data_Set" : "compound",
        "name" : "GO:0014033~NEURAL CREST CELL DIFFERENTIATION (Geneset_Overlap) FCA04550:SIGNALING PATHWAYS REGULATING PLURIPOTENCY OF STEM CELLS",
        "interaction" : "Geneset_Overlap",
        "SUID" : 931,
        "selected" : false,
        "EnrichmentMap_Overlap_genes" : [ "SMAD4" ]
      },
      "selected" : false
    }, {
      "data" : {
        "id" : "929",
        "source" : "301",
        "target" : "241",
        "shared_name" : "GO:0014033~NEURAL CREST CELL DIFFERENTIATION (Geneset_Overlap) EGF-LIKE DOMAIN",
        "EnrichmentMap_Overlap_size" : 1,
        "EnrichmentMap_similarity_coefficient" : 0.5,
        "shared_interaction" : "Geneset_Overlap",
        "EnrichmentMap_Data_Set" : "compound",
        "name" : "GO:0014033~NEURAL CREST CELL DIFFERENTIATION (Geneset_Overlap) EGF-LIKE DOMAIN",
        "interaction" : "Geneset_Overlap",
        "SUID" : 929,
        "selected" : false,
        "EnrichmentMap_Overlap_genes" : [ "LRP6" ]
      },
      "selected" : false
    }, {
      "data" : {
        "id" : "927",
        "source" : "301",
        "target" : "153",
        "shared_name" : "GO:0014033~NEURAL CREST CELL DIFFERENTIATION (Geneset_Overlap) GO:0060021~PALATE DEVELOPMENT",
        "EnrichmentMap_Overlap_size" : 2,
        "EnrichmentMap_similarity_coefficient" : 1.0,
        "shared_interaction" : "Geneset_Overlap",
        "EnrichmentMap_Data_Set" : "compound",
        "name" : "GO:0014033~NEURAL CREST CELL DIFFERENTIATION (Geneset_Overlap) GO:0060021~PALATE DEVELOPMENT",
        "interaction" : "Geneset_Overlap",
        "SUID" : 927,
        "selected" : false,
        "EnrichmentMap_Overlap_genes" : [ "LRP6", "SMAD4" ]
      },
      "selected" : false
    }, {
      "data" : {
        "id" : "925",
        "source" : "301",
        "target" : "183",
        "shared_name" : "GO:0014033~NEURAL CREST CELL DIFFERENTIATION (Geneset_Overlap) GO:0005794~GOLGI APPARATUS",
        "EnrichmentMap_Overlap_size" : 1,
        "EnrichmentMap_similarity_coefficient" : 0.5,
        "shared_interaction" : "Geneset_Overlap",
        "EnrichmentMap_Data_Set" : "compound",
        "name" : "GO:0014033~NEURAL CREST CELL DIFFERENTIATION (Geneset_Overlap) GO:0005794~GOLGI APPARATUS",
        "interaction" : "Geneset_Overlap",
        "SUID" : 925,
        "selected" : false,
        "EnrichmentMap_Overlap_genes" : [ "LRP6" ]
      },
      "selected" : false
    }, {
      "data" : {
        "id" : "923",
        "source" : "301",
        "target" : "159",
        "shared_name" : "GO:0014033~NEURAL CREST CELL DIFFERENTIATION (Geneset_Overlap) GO:0043235~RECEPTOR COMPLEX",
        "EnrichmentMap_Overlap_size" : 1,
        "EnrichmentMap_similarity_coefficient" : 0.5,
        "shared_interaction" : "Geneset_Overlap",
        "EnrichmentMap_Data_Set" : "compound",
        "name" : "GO:0014033~NEURAL CREST CELL DIFFERENTIATION (Geneset_Overlap) GO:0043235~RECEPTOR COMPLEX",
        "interaction" : "Geneset_Overlap",
        "SUID" : 923,
        "selected" : false,
        "EnrichmentMap_Overlap_genes" : [ "LRP6" ]
      },
      "selected" : false
    }, {
      "data" : {
        "id" : "921",
        "source" : "301",
        "target" : "213",
        "shared_name" : "GO:0014033~NEURAL CREST CELL DIFFERENTIATION (Geneset_Overlap) GO:0071397~CELLULAR RESPONSE TO CHOLESTEROL",
        "EnrichmentMap_Overlap_size" : 1,
        "EnrichmentMap_similarity_coefficient" : 0.5,
        "shared_interaction" : "Geneset_Overlap",
        "EnrichmentMap_Data_Set" : "compound",
        "name" : "GO:0014033~NEURAL CREST CELL DIFFERENTIATION (Geneset_Overlap) GO:0071397~CELLULAR RESPONSE TO CHOLESTEROL",
        "interaction" : "Geneset_Overlap",
        "SUID" : 921,
        "selected" : false,
        "EnrichmentMap_Overlap_genes" : [ "LRP6" ]
      },
      "selected" : false
    }, {
      "data" : {
        "id" : "919",
        "source" : "301",
        "target" : "181",
        "shared_name" : "GO:0014033~NEURAL CREST CELL DIFFERENTIATION (Geneset_Overlap) COILED COIL",
        "EnrichmentMap_Overlap_size" : 1,
        "EnrichmentMap_similarity_coefficient" : 0.5,
        "shared_interaction" : "Geneset_Overlap",
        "EnrichmentMap_Data_Set" : "compound",
        "name" : "GO:0014033~NEURAL CREST CELL DIFFERENTIATION (Geneset_Overlap) COILED COIL",
        "interaction" : "Geneset_Overlap",
        "SUID" : 919,
        "selected" : false,
        "EnrichmentMap_Overlap_genes" : [ "SMAD4" ]
      },
      "selected" : false
    }, {
      "data" : {
        "id" : "917",
        "source" : "301",
        "target" : "151",
        "shared_name" : "GO:0014033~NEURAL CREST CELL DIFFERENTIATION (Geneset_Overlap) GO:0030511~POSITIVE REGULATION OF TRANSFORMING GROWTH FACTOR BETA RECEPTOR SIGNALING PATHWAY",
        "EnrichmentMap_Overlap_size" : 1,
        "EnrichmentMap_similarity_coefficient" : 0.5,
        "shared_interaction" : "Geneset_Overlap",
        "EnrichmentMap_Data_Set" : "compound",
        "name" : "GO:0014033~NEURAL CREST CELL DIFFERENTIATION (Geneset_Overlap) GO:0030511~POSITIVE REGULATION OF TRANSFORMING GROWTH FACTOR BETA RECEPTOR SIGNALING PATHWAY",
        "interaction" : "Geneset_Overlap",
        "SUID" : 917,
        "selected" : false,
        "EnrichmentMap_Overlap_genes" : [ "SMAD4" ]
      },
      "selected" : false
    }, {
      "data" : {
        "id" : "915",
        "source" : "301",
        "target" : "205",
        "shared_name" : "GO:0014033~NEURAL CREST CELL DIFFERENTIATION (Geneset_Overlap) GO:0007179~TRANSFORMING GROWTH FACTOR BETA RECEPTOR SIGNALING PATHWAY",
        "EnrichmentMap_Overlap_size" : 1,
        "EnrichmentMap_similarity_coefficient" : 0.5,
        "shared_interaction" : "Geneset_Overlap",
        "EnrichmentMap_Data_Set" : "compound",
        "name" : "GO:0014033~NEURAL CREST CELL DIFFERENTIATION (Geneset_Overlap) GO:0007179~TRANSFORMING GROWTH FACTOR BETA RECEPTOR SIGNALING PATHWAY",
        "interaction" : "Geneset_Overlap",
        "SUID" : 915,
        "selected" : false,
        "EnrichmentMap_Overlap_genes" : [ "SMAD4" ]
      },
      "selected" : false
    }, {
      "data" : {
        "id" : "913",
        "source" : "301",
        "target" : "197",
        "shared_name" : "GO:0014033~NEURAL CREST CELL DIFFERENTIATION (Geneset_Overlap) GO:0001702~GASTRULATION WITH MOUTH FORMING SECOND",
        "EnrichmentMap_Overlap_size" : 1,
        "EnrichmentMap_similarity_coefficient" : 0.5,
        "shared_interaction" : "Geneset_Overlap",
        "EnrichmentMap_Data_Set" : "compound",
        "name" : "GO:0014033~NEURAL CREST CELL DIFFERENTIATION (Geneset_Overlap) GO:0001702~GASTRULATION WITH MOUTH FORMING SECOND",
        "interaction" : "Geneset_Overlap",
        "SUID" : 913,
        "selected" : false,
        "EnrichmentMap_Overlap_genes" : [ "SMAD4" ]
      },
      "selected" : false
    }, {
      "data" : {
        "id" : "911",
        "source" : "301",
        "target" : "249",
        "shared_name" : "GO:0014033~NEURAL CREST CELL DIFFERENTIATION (Geneset_Overlap) FCA04350:TGF-BETA SIGNALING PATHWAY",
        "EnrichmentMap_Overlap_size" : 1,
        "EnrichmentMap_similarity_coefficient" : 0.5,
        "shared_interaction" : "Geneset_Overlap",
        "EnrichmentMap_Data_Set" : "compound",
        "name" : "GO:0014033~NEURAL CREST CELL DIFFERENTIATION (Geneset_Overlap) FCA04350:TGF-BETA SIGNALING PATHWAY",
        "interaction" : "Geneset_Overlap",
        "SUID" : 911,
        "selected" : false,
        "EnrichmentMap_Overlap_genes" : [ "SMAD4" ]
      },
      "selected" : false
    }, {
      "data" : {
        "id" : "909",
        "source" : "301",
        "target" : "165",
        "shared_name" : "GO:0014033~NEURAL CREST CELL DIFFERENTIATION (Geneset_Overlap) GO:0042118~ENDOTHELIAL CELL ACTIVATION",
        "EnrichmentMap_Overlap_size" : 1,
        "EnrichmentMap_similarity_coefficient" : 0.5,
        "shared_interaction" : "Geneset_Overlap",
        "EnrichmentMap_Data_Set" : "compound",
        "name" : "GO:0014033~NEURAL CREST CELL DIFFERENTIATION (Geneset_Overlap) GO:0042118~ENDOTHELIAL CELL ACTIVATION",
        "interaction" : "Geneset_Overlap",
        "SUID" : 909,
        "selected" : false,
        "EnrichmentMap_Overlap_genes" : [ "SMAD4" ]
      },
      "selected" : false
    }, {
      "data" : {
        "id" : "907",
        "source" : "301",
        "target" : "267",
        "shared_name" : "GO:0014033~NEURAL CREST CELL DIFFERENTIATION (Geneset_Overlap) GO:0001701~IN UTERO EMBRYONIC DEVELOPMENT",
        "EnrichmentMap_Overlap_size" : 1,
        "EnrichmentMap_similarity_coefficient" : 0.5,
        "shared_interaction" : "Geneset_Overlap",
        "EnrichmentMap_Data_Set" : "compound",
        "name" : "GO:0014033~NEURAL CREST CELL DIFFERENTIATION (Geneset_Overlap) GO:0001701~IN UTERO EMBRYONIC DEVELOPMENT",
        "interaction" : "Geneset_Overlap",
        "SUID" : 907,
        "selected" : false,
        "EnrichmentMap_Overlap_genes" : [ "SMAD4" ]
      },
      "selected" : false
    }, {
      "data" : {
        "id" : "905",
        "source" : "299",
        "target" : "209",
        "shared_name" : "IPR015919:CADHERIN-LIKE (Geneset_Overlap) GO:0007156~HOMOPHILIC CELL ADHESION VIA PLASMA MEMBRANE ADHESION MOLECULES",
        "EnrichmentMap_Overlap_size" : 5,
        "EnrichmentMap_similarity_coefficient" : 0.8333333333333334,
        "shared_interaction" : "Geneset_Overlap",
        "EnrichmentMap_Data_Set" : "compound",
        "name" : "IPR015919:CADHERIN-LIKE (Geneset_Overlap) GO:0007156~HOMOPHILIC CELL ADHESION VIA PLASMA MEMBRANE ADHESION MOLECULES",
        "interaction" : "Geneset_Overlap",
        "SUID" : 905,
        "selected" : false,
        "EnrichmentMap_Overlap_genes" : [ "CDH5", "PCDH12", "CDH11", "FAT1", "PCDH18" ]
      },
      "selected" : false
    }, {
      "data" : {
        "id" : "903",
        "source" : "299",
        "target" : "363",
        "shared_name" : "IPR015919:CADHERIN-LIKE (Geneset_Overlap) SM00112:CA",
        "EnrichmentMap_Overlap_size" : 5,
        "EnrichmentMap_similarity_coefficient" : 1.0,
        "shared_interaction" : "Geneset_Overlap",
        "EnrichmentMap_Data_Set" : "compound",
        "name" : "IPR015919:CADHERIN-LIKE (Geneset_Overlap) SM00112:CA",
        "interaction" : "Geneset_Overlap",
        "SUID" : 903,
        "selected" : false,
        "EnrichmentMap_Overlap_genes" : [ "CDH5", "PCDH12", "CDH11", "FAT1", "PCDH18" ]
      },
      "selected" : false
    }, {
      "data" : {
        "id" : "901",
        "source" : "299",
        "target" : "287",
        "shared_name" : "IPR015919:CADHERIN-LIKE (Geneset_Overlap) GO:0005509~CALCIUM ION BINDING",
        "EnrichmentMap_Overlap_size" : 6,
        "EnrichmentMap_similarity_coefficient" : 1.0,
        "shared_interaction" : "Geneset_Overlap",
        "EnrichmentMap_Data_Set" : "compound",
        "name" : "IPR015919:CADHERIN-LIKE (Geneset_Overlap) GO:0005509~CALCIUM ION BINDING",
        "interaction" : "Geneset_Overlap",
        "SUID" : 901,
        "selected" : false,
        "EnrichmentMap_Overlap_genes" : [ "CDH5", "DAG1", "PCDH12", "CDH11", "FAT1", "PCDH18" ]
      },
      "selected" : false
    }, {
      "data" : {
        "id" : "899",
        "source" : "299",
        "target" : "257",
        "shared_name" : "IPR015919:CADHERIN-LIKE (Geneset_Overlap) CELL ADHESION",
        "EnrichmentMap_Overlap_size" : 4,
        "EnrichmentMap_similarity_coefficient" : 0.6666666666666666,
        "shared_interaction" : "Geneset_Overlap",
        "EnrichmentMap_Data_Set" : "compound",
        "name" : "IPR015919:CADHERIN-LIKE (Geneset_Overlap) CELL ADHESION",
        "interaction" : "Geneset_Overlap",
        "SUID" : 899,
        "selected" : false,
        "EnrichmentMap_Overlap_genes" : [ "CDH5", "PCDH12", "CDH11", "PCDH18" ]
      },
      "selected" : false
    }, {
      "data" : {
        "id" : "897",
        "source" : "299",
        "target" : "253",
        "shared_name" : "IPR015919:CADHERIN-LIKE (Geneset_Overlap) IPR002126:CADHERIN",
        "EnrichmentMap_Overlap_size" : 5,
        "EnrichmentMap_similarity_coefficient" : 1.0,
        "shared_interaction" : "Geneset_Overlap",
        "EnrichmentMap_Data_Set" : "compound",
        "name" : "IPR015919:CADHERIN-LIKE (Geneset_Overlap) IPR002126:CADHERIN",
        "interaction" : "Geneset_Overlap",
        "SUID" : 897,
        "selected" : false,
        "EnrichmentMap_Overlap_genes" : [ "CDH5", "PCDH12", "CDH11", "FAT1", "PCDH18" ]
      },
      "selected" : false
    }, {
      "data" : {
        "id" : "895",
        "source" : "297",
        "target" : "225",
        "shared_name" : "S-ADENOSYL-L-METHIONINE (Geneset_Overlap) FCA00310:LYSINE DEGRADATION",
        "EnrichmentMap_Overlap_size" : 3,
        "EnrichmentMap_similarity_coefficient" : 1.0,
        "shared_interaction" : "Geneset_Overlap",
        "EnrichmentMap_Data_Set" : "compound",
        "name" : "S-ADENOSYL-L-METHIONINE (Geneset_Overlap) FCA00310:LYSINE DEGRADATION",
        "interaction" : "Geneset_Overlap",
        "SUID" : 895,
        "selected" : false,
        "EnrichmentMap_Overlap_genes" : [ "KMT2D", "ASH1L", "WHSC1L1" ]
      },
      "selected" : false
    }, {
      "data" : {
        "id" : "893",
        "source" : "297",
        "target" : "173",
        "shared_name" : "S-ADENOSYL-L-METHIONINE (Geneset_Overlap) IPR001214:SET DOMAIN",
        "EnrichmentMap_Overlap_size" : 3,
        "EnrichmentMap_similarity_coefficient" : 1.0,
        "shared_interaction" : "Geneset_Overlap",
        "EnrichmentMap_Data_Set" : "compound",
        "name" : "S-ADENOSYL-L-METHIONINE (Geneset_Overlap) IPR001214:SET DOMAIN",
        "interaction" : "Geneset_Overlap",
        "SUID" : 893,
        "selected" : false,
        "EnrichmentMap_Overlap_genes" : [ "KMT2D", "ASH1L", "WHSC1L1" ]
      },
      "selected" : false
    }, {
      "data" : {
        "id" : "891",
        "source" : "297",
        "target" : "231",
        "shared_name" : "S-ADENOSYL-L-METHIONINE (Geneset_Overlap) IPR003616:POST-SET DOMAIN",
        "EnrichmentMap_Overlap_size" : 3,
        "EnrichmentMap_similarity_coefficient" : 1.0,
        "shared_interaction" : "Geneset_Overlap",
        "EnrichmentMap_Data_Set" : "compound",
        "name" : "S-ADENOSYL-L-METHIONINE (Geneset_Overlap) IPR003616:POST-SET DOMAIN",
        "interaction" : "Geneset_Overlap",
        "SUID" : 891,
        "selected" : false,
        "EnrichmentMap_Overlap_genes" : [ "KMT2D", "ASH1L", "WHSC1L1" ]
      },
      "selected" : false
    }, {
      "data" : {
        "id" : "889",
        "source" : "297",
        "target" : "217",
        "shared_name" : "S-ADENOSYL-L-METHIONINE (Geneset_Overlap) METHYLTRANSFERASE",
        "EnrichmentMap_Overlap_size" : 3,
        "EnrichmentMap_similarity_coefficient" : 1.0,
[truncated: 705,096 more chars]
