# Supplementary material for: Feline microRNAome in ovary and testis: Exploration of in-silico miRNA-mRNA networks involved in gonadal function and cellular stress response
Source: Front Genet. 2022 Sep 26;13:1009220. doi: 10.3389/fgene.2022.1009220 (PMC9548565; doi:10.3389/fgene.2022.1009220)
Supplement: Supplementary file 5 [file DataSheet4.zip › Supplementary_file4_EM_Condition/web_session/data/styles.js]

var styles = [ {
  "format_version" : "1.0",
  "generated_by" : "cytoscape-3.9.1",
  "target_cytoscapejs_version" : "~2.1",
  "title" : "default",
  "style" : [ {
    "selector" : "node",
    "css" : {
      "height" : 35.0,
      "color" : "rgb(0,0,0)",
      "font-size" : 12,
      "shape" : "roundrectangle",
      "border-opacity" : 1.0,
      "background-color" : "rgb(137,208,245)",
      "background-opacity" : 1.0,
      "font-family" : "SansSerif.plain",
      "font-weight" : "normal",
      "border-width" : 0.0,
      "border-color" : "rgb(204,204,204)",
      "text-opacity" : 1.0,
      "width" : 75.0,
      "text-valign" : "center",
      "text-halign" : "center",
      "content" : "data(name)"
    }
  }, {
    "selector" : "node:selected",
    "css" : {
      "background-color" : "rgb(255,255,0)"
    }
  }, {
    "selector" : "edge",
    "css" : {
      "font-family" : "Dialog.plain",
      "font-weight" : "normal",
      "width" : 2.0,
      "source-arrow-color" : "rgb(0,0,0)",
      "source-arrow-shape" : "none",
      "target-arrow-color" : "rgb(0,0,0)",
      "content" : "",
      "font-size" : 10,
      "target-arrow-shape" : "none",
      "line-color" : "rgb(132,132,132)",
      "text-opacity" : 1.0,
      "color" : "rgb(0,0,0)",
      "line-style" : "solid",
      "opacity" : 1.0
    }
  }, {
    "selector" : "edge:selected",
    "css" : {
      "line-color" : "rgb(255,0,0)"
    }
  } ]
}, {
  "format_version" : "1.0",
  "generated_by" : "cytoscape-3.9.1",
  "target_cytoscapejs_version" : "~2.1",
  "title" : "Figure_7A_labeled",
  "style" : [ {
    "selector" : "node",
    "css" : {
      "height" : 20.0,
      "color" : "rgb(0,0,0)",
      "font-size" : 12,
      "shape" : "ellipse",
      "border-opacity" : 0.8627450980392157,
      "background-color" : "rgb(240,240,240)",
      "background-opacity" : 0.8627450980392157,
      "font-family" : "SansSerif.plain",
      "font-weight" : "normal",
      "border-width" : 1.0,
      "border-color" : "rgb(51,51,51)",
      "text-opacity" : 0.8627450980392157,
      "width" : 20.0,
      "text-valign" : "center",
      "text-halign" : "center",
      "content" : "data(EnrichmentMap_GS_DESCR)"
    }
  }, {
    "selector" : "node[EnrichmentMap_GS_Type = 'SIG']",
    "css" : {
      "border-color" : "rgb(239,138,98)"
    }
  }, {
    "selector" : "node[EnrichmentMap_GS_Type = 'ENR']",
    "css" : {
      "border-color" : "rgb(51,51,51)"
    }
  }, {
    "selector" : "node[EnrichmentMap_GS_Type = 'SIG']",
    "css" : {
      "background-color" : "rgb(253,219,199)"
    }
  }, {
    "selector" : "node[EnrichmentMap_GS_Type = 'ENR']",
    "css" : {
      "background-color" : "rgb(240,240,240)"
    }
  }, {
    "selector" : "node[EnrichmentMap_GS_Type = 'SIG']",
    "css" : {
      "shape" : "diamond"
    }
  }, {
    "selector" : "node[EnrichmentMap_GS_Type = 'ENR']",
    "css" : {
      "shape" : "ellipse"
    }
  }, {
    "selector" : "node:selected",
    "css" : {
      "background-color" : "rgb(255,255,0)"
    }
  }, {
    "selector" : "edge",
    "css" : {
      "font-family" : "SansSerif.plain",
      "font-weight" : "normal",
      "width" : 1.0,
      "source-arrow-color" : "rgb(0,0,0)",
      "source-arrow-shape" : "none",
      "target-arrow-color" : "rgb(0,0,0)",
      "content" : "",
      "font-size" : 10,
      "target-arrow-shape" : "none",
      "line-color" : "rgb(64,64,64)",
      "text-opacity" : 0.7843137254901961,
      "color" : "rgb(0,0,0)",
      "line-style" : "solid",
      "opacity" : 0.7843137254901961
    }
  }, {
    "selector" : "edge[interaction = 'sig']",
    "css" : {
      "line-style" : "dashed"
    }
  }, {
    "selector" : "edge[interaction = 'compound']",
    "css" : {
      "line-style" : "solid"
    }
  }, {
    "selector" : "edge[interaction = 'fca-mir-183-5p']",
    "css" : {
      "line-color" : "rgb(51,160,44)",
      "target-arrow-color" : "rgb(51,160,44)",
      "source-arrow-color" : "rgb(51,160,44)"
    }
  }, {
    "selector" : "edge[interaction = 'sig']",
    "css" : {
      "line-color" : "rgb(252,141,98)",
      "target-arrow-color" : "rgb(252,141,98)",
      "source-arrow-color" : "rgb(252,141,98)"
    }
  }, {
    "selector" : "edge[interaction = 'fca-mir-182-5p']",
    "css" : {
      "line-color" : "rgb(31,120,180)",
      "target-arrow-color" : "rgb(31,120,180)",
      "source-arrow-color" : "rgb(31,120,180)"
    }
  }, {
    "selector" : "edge[interaction = 'fca-mir-137-3p']",
    "css" : {
      "line-color" : "rgb(166,206,227)",
      "target-arrow-color" : "rgb(166,206,227)",
      "source-arrow-color" : "rgb(166,206,227)"
    }
  }, {
    "selector" : "edge[interaction = 'Geneset_Overlap']",
    "css" : {
      "line-color" : "rgb(166,206,227)",
      "target-arrow-color" : "rgb(166,206,227)",
      "source-arrow-color" : "rgb(166,206,227)"
    }
  }, {
    "selector" : "edge[interaction = 'fca-mir-182-5p_D5']",
    "css" : {
      "line-color" : "rgb(178,223,138)",
      "target-arrow-color" : "rgb(178,223,138)",
      "source-arrow-color" : "rgb(178,223,138)"
    }
  }, {
    "selector" : "edge[interaction = 'fca-mir-200a-3p']",
    "css" : {
      "line-color" : "rgb(251,154,153)",
      "target-arrow-color" : "rgb(251,154,153)",
      "source-arrow-color" : "rgb(251,154,153)"
    }
  }, {
    "selector" : "edge[EnrichmentMap_similarity_coefficient > 1]",
    "css" : {
      "width" : 6.0
    }
  }, {
    "selector" : "edge[EnrichmentMap_similarity_coefficient = 1]",
    "css" : {
      "width" : 5.0
    }
  }, {
    "selector" : "edge[EnrichmentMap_similarity_coefficient > 0.5][EnrichmentMap_similarity_coefficient < 1]",
    "css" : {
      "width" : "mapData(EnrichmentMap_similarity_coefficient,0.5,1,1.0,5.0)"
    }
  }, {
    "selector" : "edge[EnrichmentMap_similarity_coefficient = 0.5]",
    "css" : {
      "width" : 1.0
    }
  }, {
    "selector" : "edge[EnrichmentMap_similarity_coefficient < 0.5]",
    "css" : {
      "width" : 0.5
    }
  }, {
    "selector" : "edge[interaction = 'fca-mir-183-5p']",
    "css" : {
      "line-color" : "rgb(51,160,44)"
    }
  }, {
    "selector" : "edge[interaction = 'sig']",
    "css" : {
      "line-color" : "rgb(252,141,98)"
    }
  }, {
    "selector" : "edge[interaction = 'fca-mir-182-5p']",
    "css" : {
      "line-color" : "rgb(31,120,180)"
    }
  }, {
    "selector" : "edge[interaction = 'fca-mir-137-3p']",
    "css" : {
      "line-color" : "rgb(166,206,227)"
    }
  }, {
    "selector" : "edge[interaction = 'Geneset_Overlap']",
    "css" : {
      "line-color" : "rgb(128,177,211)"
    }
  }, {
    "selector" : "edge[interaction = 'fca-mir-182-5p_D5']",
    "css" : {
      "line-color" : "rgb(178,223,138)"
    }
  }, {
    "selector" : "edge[interaction = 'fca-mir-200a-3p']",
    "css" : {
      "line-color" : "rgb(251,154,153)"
    }
  }, {
    "selector" : "edge:selected",
    "css" : {
      "line-color" : "rgb(255,0,0)"
    }
  } ]
}, {
  "format_version" : "1.0",
  "generated_by" : "cytoscape-3.9.1",
  "target_cytoscapejs_version" : "~2.1",
  "title" : "Figure_7A_unlabeled",
  "style" : [ {
    "selector" : "node",
    "css" : {
      "content" : "",
      "height" : 20.0,
      "color" : "rgb(0,0,0)",
      "font-size" : 12,
      "shape" : "ellipse",
      "border-opacity" : 0.8627450980392157,
      "background-color" : "rgb(240,240,240)",
      "background-opacity" : 0.8627450980392157,
      "font-family" : "SansSerif.plain",
      "font-weight" : "normal",
      "border-width" : 1.0,
      "border-color" : "rgb(51,51,51)",
      "text-opacity" : 0.8627450980392157,
      "width" : 20.0,
      "text-valign" : "center",
      "text-halign" : "center"
    }
  }, {
    "selector" : "node[EnrichmentMap_GS_Type = 'SIG']",
    "css" : {
      "border-color" : "rgb(239,138,98)"
    }
  }, {
    "selector" : "node[EnrichmentMap_GS_Type = 'ENR']",
    "css" : {
      "border-color" : "rgb(51,51,51)"
    }
  }, {
    "selector" : "node[EnrichmentMap_GS_Type = 'SIG']",
    "css" : {
      "background-color" : "rgb(253,219,199)"
    }
  }, {
    "selector" : "node[EnrichmentMap_GS_Type = 'ENR']",
    "css" : {
      "background-color" : "rgb(240,240,240)"
    }
  }, {
    "selector" : "node[EnrichmentMap_GS_Type = 'SIG']",
    "css" : {
      "shape" : "diamond"
    }
  }, {
    "selector" : "node[EnrichmentMap_GS_Type = 'ENR']",
    "css" : {
      "shape" : "ellipse"
    }
  }, {
    "selector" : "node:selected",
    "css" : {
      "background-color" : "rgb(255,255,0)"
    }
  }, {
    "selector" : "edge",
    "css" : {
      "font-family" : "SansSerif.plain",
      "font-weight" : "normal",
      "width" : 1.0,
      "source-arrow-color" : "rgb(0,0,0)",
      "source-arrow-shape" : "none",
      "target-arrow-color" : "rgb(0,0,0)",
      "content" : "",
      "font-size" : 10,
      "target-arrow-shape" : "none",
      "line-color" : "rgb(64,64,64)",
      "text-opacity" : 0.7843137254901961,
      "color" : "rgb(0,0,0)",
      "line-style" : "solid",
      "opacity" : 0.7843137254901961
    }
  }, {
    "selector" : "edge[interaction = 'sig']",
    "css" : {
      "line-style" : "dashed"
    }
  }, {
    "selector" : "edge[interaction = 'compound']",
    "css" : {
      "line-style" : "solid"
    }
  }, {
    "selector" : "edge[interaction = 'fca-mir-183-5p']",
    "css" : {
      "line-color" : "rgb(51,160,44)",
      "target-arrow-color" : "rgb(51,160,44)",
      "source-arrow-color" : "rgb(51,160,44)"
    }
  }, {
    "selector" : "edge[interaction = 'sig']",
    "css" : {
      "line-color" : "rgb(252,141,98)",
      "target-arrow-color" : "rgb(252,141,98)",
      "source-arrow-color" : "rgb(252,141,98)"
    }
  }, {
    "selector" : "edge[interaction = 'fca-mir-182-5p']",
    "css" : {
      "line-color" : "rgb(31,120,180)",
      "target-arrow-color" : "rgb(31,120,180)",
      "source-arrow-color" : "rgb(31,120,180)"
    }
  }, {
    "selector" : "edge[interaction = 'fca-mir-137-3p']",
    "css" : {
      "line-color" : "rgb(166,206,227)",
      "target-arrow-color" : "rgb(166,206,227)",
      "source-arrow-color" : "rgb(166,206,227)"
    }
  }, {
    "selector" : "edge[interaction = 'Geneset_Overlap']",
    "css" : {
      "line-color" : "rgb(166,206,227)",
      "target-arrow-color" : "rgb(166,206,227)",
      "source-arrow-color" : "rgb(166,206,227)"
    }
  }, {
    "selector" : "edge[interaction = 'fca-mir-182-5p_D5']",
    "css" : {
      "line-color" : "rgb(178,223,138)",
      "target-arrow-color" : "rgb(178,223,138)",
      "source-arrow-color" : "rgb(178,223,138)"
    }
  }, {
    "selector" : "edge[interaction = 'fca-mir-200a-3p']",
    "css" : {
      "line-color" : "rgb(251,154,153)",
      "target-arrow-color" : "rgb(251,154,153)",
      "source-arrow-color" : "rgb(251,154,153)"
    }
  }, {
    "selector" : "edge[EnrichmentMap_similarity_coefficient > 1]",
    "css" : {
      "width" : 6.0
    }
  }, {
    "selector" : "edge[EnrichmentMap_similarity_coefficient = 1]",
    "css" : {
      "width" : 5.0
    }
  }, {
    "selector" : "edge[EnrichmentMap_similarity_coefficient > 0.5][EnrichmentMap_similarity_coefficient < 1]",
    "css" : {
      "width" : "mapData(EnrichmentMap_similarity_coefficient,0.5,1,1.0,5.0)"
    }
  }, {
    "selector" : "edge[EnrichmentMap_similarity_coefficient = 0.5]",
    "css" : {
      "width" : 1.0
    }
  }, {
    "selector" : "edge[EnrichmentMap_similarity_coefficient < 0.5]",
    "css" : {
      "width" : 0.5
    }
  }, {
    "selector" : "edge[interaction = 'fca-mir-183-5p']",
    "css" : {
      "line-color" : "rgb(51,160,44)"
    }
  }, {
    "selector" : "edge[interaction = 'sig']",
    "css" : {
      "line-color" : "rgb(252,141,98)"
    }
  }, {
    "selector" : "edge[interaction = 'fca-mir-182-5p']",
    "css" : {
      "line-color" : "rgb(31,120,180)"
    }
  }, {
    "selector" : "edge[interaction = 'fca-mir-137-3p']",
    "css" : {
      "line-color" : "rgb(166,206,227)"
    }
  }, {
    "selector" : "edge[interaction = 'Geneset_Overlap']",
    "css" : {
      "line-color" : "rgb(128,177,211)"
    }
  }, {
    "selector" : "edge[interaction = 'fca-mir-182-5p_D5']",
    "css" : {
      "line-color" : "rgb(178,223,138)"
    }
  }, {
    "selector" : "edge[interaction = 'fca-mir-200a-3p']",
    "css" : {
      "line-color" : "rgb(251,154,153)"
    }
  }, {
    "selector" : "edge:selected",
    "css" : {
      "line-color" : "rgb(255,0,0)"
    }
  } ]
}, {
  "format_version" : "1.0",
  "generated_by" : "cytoscape-3.9.1",
  "target_cytoscapejs_version" : "~2.1",
  "title" : "Figure_7B_labeled",
  "style" : [ {
    "selector" : "node",
    "css" : {
      "height" : 20.0,
      "color" : "rgb(0,0,0)",
      "font-size" : 12,
      "shape" : "ellipse",
      "border-opacity" : 0.8627450980392157,
      "background-color" : "rgb(240,240,240)",
      "background-opacity" : 0.8627450980392157,
      "font-family" : "SansSerif.plain",
      "font-weight" : "normal",
      "border-width" : 1.0,
      "border-color" : "rgb(51,51,51)",
      "text-opacity" : 0.8627450980392157,
      "width" : 20.0,
      "text-valign" : "center",
      "text-halign" : "center",
      "content" : "data(EnrichmentMap_GS_DESCR)"
    }
  }, {
    "selector" : "node[EnrichmentMap_GS_Type = 'SIG']",
    "css" : {
      "border-color" : "rgb(239,138,98)"
    }
  }, {
    "selector" : "node[EnrichmentMap_GS_Type = 'ENR']",
    "css" : {
      "border-color" : "rgb(51,51,51)"
    }
  }, {
    "selector" : "node[EnrichmentMap_GS_Type = 'SIG']",
    "css" : {
      "background-color" : "rgb(253,219,199)"
    }
  }, {
    "selector" : "node[EnrichmentMap_GS_Type = 'ENR']",
    "css" : {
      "background-color" : "rgb(240,240,240)"
    }
  }, {
    "selector" : "node[EnrichmentMap_GS_Type = 'SIG']",
    "css" : {
      "shape" : "diamond"
    }
  }, {
    "selector" : "node[EnrichmentMap_GS_Type = 'ENR']",
    "css" : {
      "shape" : "ellipse"
    }
  }, {
    "selector" : "node:selected",
    "css" : {
      "background-color" : "rgb(255,255,0)"
    }
  }, {
    "selector" : "edge",
    "css" : {
      "font-family" : "SansSerif.plain",
      "font-weight" : "normal",
      "width" : 1.0,
      "source-arrow-color" : "rgb(0,0,0)",
      "source-arrow-shape" : "none",
      "target-arrow-color" : "rgb(0,0,0)",
      "content" : "",
      "font-size" : 10,
      "target-arrow-shape" : "none",
      "line-color" : "rgb(64,64,64)",
      "text-opacity" : 0.7843137254901961,
      "color" : "rgb(0,0,0)",
      "line-style" : "solid",
      "opacity" : 0.7843137254901961
    }
  }, {
    "selector" : "edge[interaction = 'sig']",
    "css" : {
      "line-style" : "dashed"
    }
  }, {
    "selector" : "edge[interaction = 'compound']",
    "css" : {
      "line-style" : "solid"
    }
  }, {
    "selector" : "edge[interaction = 'sig']",
    "css" : {
      "line-color" : "rgb(252,141,98)",
      "target-arrow-color" : "rgb(252,141,98)",
      "source-arrow-color" : "rgb(252,141,98)"
    }
  }, {
    "selector" : "edge[interaction = 'fca-mir-30c-2-5p']",
    "css" : {
      "line-color" : "rgb(251,128,114)",
      "target-arrow-color" : "rgb(251,128,114)",
      "source-arrow-color" : "rgb(251,128,114)"
    }
  }, {
    "selector" : "edge[interaction = 'fca-mir-335-5p']",
    "css" : {
      "line-color" : "rgb(128,177,211)",
      "target-arrow-color" : "rgb(128,177,211)",
      "source-arrow-color" : "rgb(128,177,211)"
    }
  }, {
    "selector" : "edge[interaction = 'fca-mir-92b-3p']",
    "css" : {
      "line-color" : "rgb(253,180,98)",
      "target-arrow-color" : "rgb(253,180,98)",
      "source-arrow-color" : "rgb(253,180,98)"
    }
  }, {
    "selector" : "edge[interaction = 'Geneset_Overlap']",
    "css" : {
      "line-color" : "rgb(141,211,199)",
      "target-arrow-color" : "rgb(141,211,199)",
      "source-arrow-color" : "rgb(141,211,199)"
    }
  }, {
    "selector" : "edge[interaction = 'fca-let-7g-5p']",
    "css" : {
      "line-color" : "rgb(141,211,199)",
      "target-arrow-color" : "rgb(141,211,199)",
      "source-arrow-color" : "rgb(141,211,199)"
    }
  }, {
    "selector" : "edge[interaction = 'fca-mir-193a-5p']",
    "css" : {
      "line-color" : "rgb(255,255,179)",
      "target-arrow-color" : "rgb(255,255,179)",
      "source-arrow-color" : "rgb(255,255,179)"
    }
  }, {
    "selector" : "edge[interaction = 'fca-mir-19a-3p']",
    "css" : {
      "line-color" : "rgb(190,186,218)",
      "target-arrow-color" : "rgb(190,186,218)",
      "source-arrow-color" : "rgb(190,186,218)"
    }
  }, {
    "selector" : "edge[EnrichmentMap_similarity_coefficient > 1]",
    "css" : {
      "width" : 6.0
    }
  }, {
    "selector" : "edge[EnrichmentMap_similarity_coefficient = 1]",
    "css" : {
      "width" : 5.0
    }
  }, {
    "selector" : "edge[EnrichmentMap_similarity_coefficient > 0.5][EnrichmentMap_similarity_coefficient < 1]",
    "css" : {
      "width" : "mapData(EnrichmentMap_similarity_coefficient,0.5,1,1.0,5.0)"
    }
  }, {
    "selector" : "edge[EnrichmentMap_similarity_coefficient = 0.5]",
    "css" : {
      "width" : 1.0
    }
  }, {
    "selector" : "edge[EnrichmentMap_similarity_coefficient < 0.5]",
    "css" : {
      "width" : 0.5
    }
  }, {
    "selector" : "edge[interaction = 'sig']",
    "css" : {
      "line-color" : "rgb(252,141,98)"
    }
  }, {
    "selector" : "edge[interaction = 'fca-mir-30c-2-5p']",
    "css" : {
      "line-color" : "rgb(251,128,114)"
    }
  }, {
    "selector" : "edge[interaction = 'fca-mir-335-5p']",
    "css" : {
      "line-color" : "rgb(128,177,211)"
    }
  }, {
    "selector" : "edge[interaction = 'fca-mir-92b-3p']",
    "css" : {
      "line-color" : "rgb(253,180,98)"
    }
  }, {
    "selector" : "edge[interaction = 'Geneset_Overlap']",
    "css" : {
      "line-color" : "rgb(128,177,211)"
    }
  }, {
    "selector" : "edge[interaction = 'fca-let-7g-5p']",
    "css" : {
      "line-color" : "rgb(141,211,199)"
    }
  }, {
    "selector" : "edge[interaction = 'fca-mir-193a-5p']",
    "css" : {
      "line-color" : "rgb(255,255,179)"
    }
  }, {
    "selector" : "edge[interaction = 'fca-mir-19a-3p']",
    "css" : {
      "line-color" : "rgb(190,186,218)"
    }
  }, {
    "selector" : "edge:selected",
    "css" : {
      "line-color" : "rgb(255,0,0)"
    }
  } ]
}, {
  "format_version" : "1.0",
  "generated_by" : "cytoscape-3.9.1",
  "target_cytoscapejs_version" : "~2.1",
  "title" : "Figure_7B_unlabeled",
  "style" : [ {
    "selector" : "node",
    "css" : {
      "content" : "",
      "height" : 20.0,
      "color" : "rgb(0,0,0)",
      "font-size" : 12,
      "shape" : "ellipse",
      "border-opacity" : 0.8627450980392157,
      "background-color" : "rgb(240,240,240)",
      "background-opacity" : 0.8627450980392157,
      "font-family" : "SansSerif.plain",
      "font-weight" : "normal",
      "border-width" : 1.0,
      "border-color" : "rgb(51,51,51)",
      "text-opacity" : 0.8627450980392157,
      "width" : 20.0,
      "text-valign" : "center",
      "text-halign" : "center"
    }
  }, {
    "selector" : "node[EnrichmentMap_GS_Type = 'SIG']",
    "css" : {
      "border-color" : "rgb(239,138,98)"
    }
  }, {
    "selector" : "node[EnrichmentMap_GS_Type = 'ENR']",
    "css" : {
      "border-color" : "rgb(51,51,51)"
    }
  }, {
    "selector" : "node[EnrichmentMap_GS_Type = 'SIG']",
    "css" : {
      "background-color" : "rgb(253,219,199)"
    }
  }, {
    "selector" : "node[EnrichmentMap_GS_Type = 'ENR']",
    "css" : {
      "background-color" : "rgb(240,240,240)"
    }
  }, {
    "selector" : "node[EnrichmentMap_GS_Type = 'SIG']",
    "css" : {
      "shape" : "diamond"
    }
  }, {
    "selector" : "node[EnrichmentMap_GS_Type = 'ENR']",
    "css" : {
      "shape" : "ellipse"
    }
  }, {
    "selector" : "node:selected",
    "css" : {
      "background-color" : "rgb(255,255,0)"
    }
  }, {
    "selector" : "edge",
    "css" : {
      "font-family" : "SansSerif.plain",
      "font-weight" : "normal",
      "width" : 1.0,
      "source-arrow-color" : "rgb(0,0,0)",
      "source-arrow-shape" : "none",
      "target-arrow-color" : "rgb(0,0,0)",
      "content" : "",
      "font-size" : 10,
      "target-arrow-shape" : "none",
      "line-color" : "rgb(64,64,64)",
      "text-opacity" : 0.7843137254901961,
      "color" : "rgb(0,0,0)",
      "line-style" : "solid",
      "opacity" : 0.7843137254901961
    }
  }, {
    "selector" : "edge[interaction = 'sig']",
    "css" : {
      "line-style" : "dashed"
    }
  }, {
    "selector" : "edge[interaction = 'compound']",
    "css" : {
      "line-style" : "solid"
    }
  }, {
    "selector" : "edge[interaction = 'sig']",
    "css" : {
      "line-color" : "rgb(252,141,98)",
      "target-arrow-color" : "rgb(252,141,98)",
      "source-arrow-color" : "rgb(252,141,98)"
    }
  }, {
    "selector" : "edge[interaction = 'fca-mir-30c-2-5p']",
    "css" : {
      "line-color" : "rgb(251,128,114)",
      "target-arrow-color" : "rgb(251,128,114)",
      "source-arrow-color" : "rgb(251,128,114)"
    }
  }, {
    "selector" : "edge[interaction = 'fca-mir-335-5p']",
    "css" : {
      "line-color" : "rgb(128,177,211)",
      "target-arrow-color" : "rgb(128,177,211)",
      "source-arrow-color" : "rgb(128,177,211)"
    }
  }, {
    "selector" : "edge[interaction = 'fca-mir-92b-3p']",
    "css" : {
      "line-color" : "rgb(253,180,98)",
      "target-arrow-color" : "rgb(253,180,98)",
      "source-arrow-color" : "rgb(253,180,98)"
    }
  }, {
    "selector" : "edge[interaction = 'Geneset_Overlap']",
    "css" : {
      "line-color" : "rgb(141,211,199)",
      "target-arrow-color" : "rgb(141,211,199)",
      "source-arrow-color" : "rgb(141,211,199)"
    }
  }, {
    "selector" : "edge[interaction = 'fca-let-7g-5p']",
    "css" : {
      "line-color" : "rgb(141,211,199)",
      "target-arrow-color" : "rgb(141,211,199)",
      "source-arrow-color" : "rgb(141,211,199)"
    }
  }, {
    "selector" : "edge[interaction = 'fca-mir-193a-5p']",
    "css" : {
      "line-color" : "rgb(255,255,179)",
      "target-arrow-color" : "rgb(255,255,179)",
      "source-arrow-color" : "rgb(255,255,179)"
    }
  }, {
    "selector" : "edge[interaction = 'fca-mir-19a-3p']",
    "css" : {
      "line-color" : "rgb(190,186,218)",
      "target-arrow-color" : "rgb(190,186,218)",
      "source-arrow-color" : "rgb(190,186,218)"
    }
  }, {
    "selector" : "edge[EnrichmentMap_similarity_coefficient > 1]",
    "css" : {
      "width" : 6.0
    }
  }, {
    "selector" : "edge[EnrichmentMap_similarity_coefficient = 1]",
    "css" : {
      "width" : 5.0
    }
  }, {
    "selector" : "edge[EnrichmentMap_similarity_coefficient > 0.5][EnrichmentMap_similarity_coefficient < 1]",
    "css" : {
      "width" : "mapData(EnrichmentMap_similarity_coefficient,0.5,1,1.0,5.0)"
    }
  }, {
    "selector" : "edge[EnrichmentMap_similarity_coefficient = 0.5]",
    "css" : {
      "width" : 1.0
    }
  }, {
    "selector" : "edge[EnrichmentMap_similarity_coefficient < 0.5]",
    "css" : {
      "width" : 0.5
    }
  }, {
    "selector" : "edge[interaction = 'sig']",
    "css" : {
      "line-color" : "rgb(252,141,98)"
    }
  }, {
    "selector" : "edge[interaction = 'fca-mir-30c-2-5p']",
    "css" : {
      "line-color" : "rgb(251,128,114)"
    }
  }, {
    "selector" : "edge[interaction = 'fca-mir-335-5p']",
    "css" : {
      "line-color" : "rgb(128,177,211)"
    }
  }, {
    "selector" : "edge[interaction = 'fca-mir-92b-3p']",
    "css" : {
      "line-color" : "rgb(253,180,98)"
    }
  }, {
    "selector" : "edge[interaction = 'Geneset_Overlap']",
    "css" : {
      "line-color" : "rgb(128,177,211)"
    }
  }, {
    "selector" : "edge[interaction = 'fca-let-7g-5p']",
    "css" : {
      "line-color" : "rgb(141,211,199)"
    }
  }, {
    "selector" : "edge[interaction = 'fca-mir-193a-5p']",
    "css" : {
      "line-color" : "rgb(255,255,179)"
    }
  }, {
    "selector" : "edge[interaction = 'fca-mir-19a-3p']",
    "css" : {
      "line-color" : "rgb(190,186,218)"
    }
  }, {
    "selector" : "edge:selected",
    "css" : {
      "line-color" : "rgb(255,0,0)"
    }
  } ]
} ]
