# Supplementary material for: Feline microRNAome in ovary and testis: Exploration of in-silico miRNA-mRNA networks involved in gonadal function and cellular stress response
Source: Front Genet. 2022 Sep 26;13:1009220. doi: 10.3389/fgene.2022.1009220 (PMC9548565; doi:10.3389/fgene.2022.1009220)
Supplement: Supplementary file 6 [file DataSheet1.zip › Supplementary_file1_Age/web_session/data/networks.js]

var networks = {"Figure_S2D_AFvsLJF_DOWN": {
  "format_version" : "1.0",
  "generated_by" : "cytoscape-3.9.1",
  "target_cytoscapejs_version" : "~2.1",
  "data" : {
    "shared_name" : "miRNA-mRNA_DE_TesAFvsLJF_DOWN.txt",
    "name" : "Figure_S2D_AFvsLJF_DOWN",
    "SUID" : 151,
    "__Annotations" : [ ],
    "selected" : false
  },
  "elements" : {
    "nodes" : [ {
      "data" : {
        "id" : "1052",
        "shared_name" : "fca-mir-542-3p",
        "name" : "fca-mir-542-3p",
        "Product_mRNA" : "",
        "cat_miRNA" : "fca-mir-542-3p",
        "FoldChange" : -2.243098534,
        "SUID" : 1052,
        "selected" : false
      },
      "position" : {
        "x" : -540.6402852945026,
        "y" : 195.15024714090183
      },
      "selected" : false
    }, {
      "data" : {
        "id" : "1050",
        "shared_name" : "PP2D1",
        "name" : "PP2D1",
        "Product_mRNA" : "protein phosphatase 2C like domain containing 1",
        "cat_miRNA" : "",
        "SUID" : 1050,
        "FoldChange_mRNA" : 5.66179034,
        "selected" : false
      },
      "position" : {
        "x" : -889.8386083216859,
        "y" : 258.4284090473098
      },
      "selected" : false
    }, {
      "data" : {
        "id" : "1048",
        "shared_name" : "MKL2",
        "name" : "MKL2",
        "Product_mRNA" : "MKL1/myocardin like 2",
        "cat_miRNA" : "",
        "SUID" : 1048,
        "FoldChange_mRNA" : 2.172286406,
        "selected" : false
      },
      "position" : {
        "x" : -698.6178255202415,
        "y" : 149.98003473946312
      },
      "selected" : false
    }, {
      "data" : {
        "id" : "1046",
        "shared_name" : "fca-mir-216b-5p",
        "name" : "fca-mir-216b-5p",
        "Product_mRNA" : "",
        "cat_miRNA" : "fca-mir-216b-5p",
        "FoldChange" : -4.233642192,
        "SUID" : 1046,
        "selected" : false
      },
      "position" : {
        "x" : -225.0132556248062,
        "y" : 453.8539613716263
      },
      "selected" : false
    }, {
      "data" : {
        "id" : "1044",
        "shared_name" : "PCGF5",
        "name" : "PCGF5",
        "Product_mRNA" : "polycomb group ring finger 5",
        "cat_miRNA" : "",
        "SUID" : 1044,
        "FoldChange_mRNA" : 2.134627933,
        "selected" : false
      },
      "position" : {
        "x" : -158.867814489908,
        "y" : 224.29382460509802
      },
      "selected" : false
    }, {
      "data" : {
        "id" : "1042",
        "shared_name" : "SOX5",
        "name" : "SOX5",
        "Product_mRNA" : "SRY-box 5",
        "cat_miRNA" : "",
        "SUID" : 1042,
        "FoldChange_mRNA" : 3.71741941,
        "selected" : false
      },
      "position" : {
        "x" : -21.09302354364003,
        "y" : 372.6327621420437
      },
      "selected" : false
    }, {
      "data" : {
        "id" : "1040",
        "shared_name" : "LPP",
        "name" : "LPP",
        "Product_mRNA" : "LIM domain containing preferred translocation partner in lipoma",
        "cat_miRNA" : "",
        "SUID" : 1040,
        "FoldChange_mRNA" : 5.193218996,
        "selected" : false
      },
      "position" : {
        "x" : -302.29505287227937,
        "y" : 149.1864856980881
      },
      "selected" : false
    }, {
      "data" : {
        "id" : "1038",
        "shared_name" : "RUNX1T1",
        "name" : "RUNX1T1",
        "Product_mRNA" : "RUNX1 translocation partner 1",
        "cat_miRNA" : "",
        "SUID" : 1038,
        "FoldChange_mRNA" : 2.469317181,
        "selected" : false
      },
      "position" : {
        "x" : -463.3549223133309,
        "y" : 387.6341519120868
      },
      "selected" : false
    }, {
      "data" : {
        "id" : "1036",
        "shared_name" : "SPATA17",
        "name" : "SPATA17",
        "Product_mRNA" : "spermatogenesis associated 17",
        "cat_miRNA" : "",
        "SUID" : 1036,
        "FoldChange_mRNA" : 2.514469128,
        "selected" : false
      },
      "position" : {
        "x" : -232.10564026821766,
        "y" : 149.06642329840753
      },
      "selected" : false
    }, {
      "data" : {
        "id" : "1034",
        "shared_name" : "DCUN1D1",
        "name" : "DCUN1D1",
        "Product_mRNA" : "defective in cullin neddylation 1 domain containing 1",
        "cat_miRNA" : "",
        "SUID" : 1034,
        "FoldChange_mRNA" : 5.083176604,
        "selected" : false
      },
      "position" : {
        "x" : -458.0858446914058,
        "y" : 440.6077166851609
      },
      "selected" : false
    }, {
      "data" : {
        "id" : "1032",
        "shared_name" : "fca-mir-542-5p",
        "name" : "fca-mir-542-5p",
        "Product_mRNA" : "",
        "cat_miRNA" : "fca-mir-542-5p",
        "FoldChange" : -2.804687052,
        "SUID" : 1032,
        "selected" : false
      },
      "position" : {
        "x" : 359.1890761275138,
        "y" : 558.8563568414654
      },
      "selected" : false
    }, {
      "data" : {
        "id" : "1030",
        "shared_name" : "PROX1",
        "name" : "PROX1",
        "Product_mRNA" : "prospero homeobox 1",
        "cat_miRNA" : "",
        "SUID" : 1030,
        "FoldChange_mRNA" : 2.709525642,
        "selected" : false
      },
      "position" : {
        "x" : 111.845213783168,
        "y" : 649.4066916568072
      },
      "selected" : false
    }, {
      "data" : {
        "id" : "1028",
        "shared_name" : "SPATA7",
        "name" : "SPATA7",
        "Product_mRNA" : "spermatogenesis associated 7",
        "cat_miRNA" : "",
        "SUID" : 1028,
        "FoldChange_mRNA" : 5.572298829,
        "selected" : false
      },
      "position" : {
        "x" : -360.3875125853426,
        "y" : 316.85368492017255
      },
      "selected" : false
    }, {
      "data" : {
        "id" : "1026",
        "shared_name" : "CFAP69",
        "name" : "CFAP69",
        "Product_mRNA" : "cilia and flagella associated protein 69",
        "cat_miRNA" : "",
        "SUID" : 1026,
        "FoldChange_mRNA" : 2.508507441,
        "selected" : false
      },
      "position" : {
        "x" : -11.079799002239618,
        "y" : 424.5807551906196
      },
      "selected" : false
    }, {
      "data" : {
        "id" : "1024",
        "shared_name" : "RBKS",
        "name" : "RBKS",
        "Product_mRNA" : "ribokinase",
        "cat_miRNA" : "",
        "SUID" : 1024,
        "FoldChange_mRNA" : 2.814201013,
        "selected" : false
      },
      "position" : {
        "x" : -640.1743541446276,
        "y" : -9.661311804365628
      },
      "selected" : false
    }, {
      "data" : {
        "id" : "1022",
        "shared_name" : "CA3H20orf202",
        "name" : "CA3H20orf202",
        "Product_mRNA" : "chromosome A3 C20orf202 homolog",
        "cat_miRNA" : "",
        "SUID" : 1022,
        "FoldChange_mRNA" : 3.998769767,
        "selected" : false
      },
      "position" : {
        "x" : -823.6646877468722,
        "y" : 283.4059982799164
      },
      "selected" : false
    }, {
      "data" : {
        "id" : "1020",
        "shared_name" : "INO80C",
        "name" : "INO80C",
        "Product_mRNA" : "INO80 complex subunit C",
        "cat_miRNA" : "",
        "SUID" : 1020,
        "FoldChange_mRNA" : 2.73012744,
        "selected" : false
      },
      "position" : {
        "x" : -841.6451237021647,
        "y" : 55.176081290460004
      },
      "selected" : false
    }, {
      "data" : {
        "id" : "1018",
        "shared_name" : "EPHA5",
        "name" : "EPHA5",
        "Product_mRNA" : "EPH receptor A5",
        "cat_miRNA" : "",
        "SUID" : 1018,
        "FoldChange_mRNA" : 3.134639506,
        "selected" : false
      },
      "position" : {
        "x" : -417.58504614509076,
        "y" : 573.3258600780168
      },
      "selected" : false
    }, {
      "data" : {
        "id" : "1016",
        "shared_name" : "RFX3",
        "name" : "RFX3",
        "Product_mRNA" : "regulatory factor X3",
        "cat_miRNA" : "",
        "SUID" : 1016,
        "FoldChange_mRNA" : 2.469587395,
        "selected" : false
      },
      "position" : {
        "x" : 53.6228367832301,
        "y" : 206.79254768754788
      },
      "selected" : false
    }, {
      "data" : {
        "id" : "1014",
        "shared_name" : "WASHC3",
        "name" : "WASHC3",
        "Product_mRNA" : "WASH complex subunit 3",
        "cat_miRNA" : "",
        "SUID" : 1014,
        "FoldChange_mRNA" : 2.218896215,
        "selected" : false
      },
      "position" : {
        "x" : -512.9364018101118,
        "y" : 438.12300612239045
      },
      "selected" : false
    }, {
      "data" : {
        "id" : "1012",
        "shared_name" : "VPS26A",
        "name" : "VPS26A",
        "Product_mRNA" : "VPS26, retromer complex component A",
        "cat_miRNA" : "",
        "SUID" : 1012,
        "FoldChange_mRNA" : 2.128448826,
        "selected" : false
      },
      "position" : {
        "x" : -1.6302662980280553,
        "y" : 596.0650585722927
      },
      "selected" : false
    }, {
      "data" : {
        "id" : "1010",
        "shared_name" : "TCFL5",
        "name" : "TCFL5",
        "Product_mRNA" : "transcription factor like 5",
        "cat_miRNA" : "",
        "SUID" : 1010,
        "FoldChange_mRNA" : 2.282122083,
        "selected" : false
      },
      "position" : {
        "x" : -654.9088336034537,
        "y" : 99.53714488561009
      },
      "selected" : false
    }, {
      "data" : {
        "id" : "1008",
        "shared_name" : "FMN1",
        "name" : "FMN1",
        "Product_mRNA" : "formin 1",
        "cat_miRNA" : "",
        "SUID" : 1008,
        "FoldChange_mRNA" : 2.835201155,
        "selected" : false
      },
      "position" : {
        "x" : -272.73793412324403,
        "y" : 254.7482815846261
      },
      "selected" : false
    }, {
      "data" : {
        "id" : "1006",
        "shared_name" : "TCP11",
        "name" : "TCP11",
        "Product_mRNA" : "t-complex 11",
        "cat_miRNA" : "",
        "SUID" : 1006,
        "FoldChange_mRNA" : 3.915276235,
        "selected" : false
      },
      "position" : {
        "x" : -693.8109179835164,
        "y" : -8.950840879102387
      },
      "selected" : false
    }, {
      "data" : {
        "id" : "1004",
        "shared_name" : "fca-mir-129-3p",
        "name" : "fca-mir-129-3p",
        "Product_mRNA" : "",
        "cat_miRNA" : "fca-mir-129-3p",
        "FoldChange" : -2.313962199,
        "SUID" : 1004,
        "selected" : false
      },
      "position" : {
        "x" : 122.3645196164406,
        "y" : -99.43043999674595
      },
      "selected" : false
    }, {
      "data" : {
        "id" : "1002",
        "shared_name" : "DYRK3",
        "name" : "DYRK3",
        "Product_mRNA" : "dual specificity tyrosine phosphorylation regulated kinase 3",
        "cat_miRNA" : "",
        "SUID" : 1002,
        "FoldChange_mRNA" : 3.517619868,
        "selected" : false
      },
      "position" : {
        "x" : -451.7337190044211,
        "y" : 87.20153374187542
      },
      "selected" : false
    }, {
      "data" : {
        "id" : "1000",
        "shared_name" : "ZNRF3",
        "name" : "ZNRF3",
        "Product_mRNA" : "zinc and ring finger 3",
        "cat_miRNA" : "",
        "SUID" : 1000,
        "FoldChange_mRNA" : 2.72777215,
        "selected" : false
      },
      "position" : {
        "x" : 528.65347320291,
        "y" : 91.22815584767075
      },
      "selected" : false
    }, {
      "data" : {
        "id" : "998",
        "shared_name" : "RPE65",
        "name" : "RPE65",
        "Product_mRNA" : "RPE65, retinoid isomerohydrolase",
        "cat_miRNA" : "",
        "SUID" : 998,
        "FoldChange_mRNA" : 7.314044896,
        "selected" : false
      },
      "position" : {
        "x" : -192.1210271875312,
        "y" : 742.7906581634334
      },
      "selected" : false
    }, {
      "data" : {
        "id" : "996",
        "shared_name" : "ITGB1BP1",
        "name" : "ITGB1BP1",
        "Product_mRNA" : "integrin subunit beta 1 binding protein 1",
        "cat_miRNA" : "",
        "SUID" : 996,
        "FoldChange_mRNA" : 2.243882454,
        "selected" : false
      },
      "position" : {
        "x" : -839.3451521684411,
        "y" : 231.07795800805374
      },
      "selected" : false
    }, {
      "data" : {
        "id" : "994",
        "shared_name" : "USP25",
        "name" : "USP25",
        "Product_mRNA" : "ubiquitin specific peptidase 25",
        "cat_miRNA" : "",
        "SUID" : 994,
        "FoldChange_mRNA" : 3.38078816,
        "selected" : false
      },
      "position" : {
        "x" : -331.70310584928257,
        "y" : 71.96964782559488
      },
      "selected" : false
    }, {
      "data" : {
        "id" : "992",
        "shared_name" : "RAD18",
        "name" : "RAD18",
        "Product_mRNA" : "RAD18, E3 ubiquitin protein ligase",
        "cat_miRNA" : "",
        "SUID" : 992,
        "FoldChange_mRNA" : 3.436857536,
        "selected" : false
      },
      "position" : {
        "x" : -870.6391847984314,
        "y" : 334.8276813943429
      },
      "selected" : false
    }, {
      "data" : {
        "id" : "990",
        "shared_name" : "CB3H14orf28",
        "name" : "CB3H14orf28",
        "Product_mRNA" : "chromosome B3 C14orf28 homolog",
        "cat_miRNA" : "",
        "SUID" : 990,
        "FoldChange_mRNA" : 2.227490041,
        "selected" : false
      },
      "position" : {
        "x" : 160.1929291832381,
        "y" : -413.42266478274666
      },
      "selected" : false
    }, {
      "data" : {
        "id" : "988",
        "shared_name" : "CALCOCO2",
        "name" : "CALCOCO2",
        "Product_mRNA" : "calcium binding and coiled-coil domain 2",
        "cat_miRNA" : "",
        "SUID" : 988,
        "FoldChange_mRNA" : 2.128743846,
        "selected" : false
      },
      "position" : {
        "x" : 29.67410833291119,
        "y" : 363.9462194825132
      },
      "selected" : false
    }, {
      "data" : {
        "id" : "986",
        "shared_name" : "UGGT2",
        "name" : "UGGT2",
        "Product_mRNA" : "UDP-glucose glycoprotein glucosyltransferase 2",
        "cat_miRNA" : "",
        "SUID" : 986,
        "FoldChange_mRNA" : 2.108355667,
        "selected" : false
      },
      "position" : {
        "x" : -418.3424633589889,
        "y" : 336.7123404525843
      },
      "selected" : false
    }, {
      "data" : {
        "id" : "984",
        "shared_name" : "PHTF1",
        "name" : "PHTF1",
        "Product_mRNA" : "putative homeodomain transcription factor 1",
        "cat_miRNA" : "",
        "SUID" : 984,
        "FoldChange_mRNA" : 2.268411176,
        "selected" : false
      },
      "position" : {
        "x" : -482.2660785924979,
        "y" : 31.14715735321736
      },
      "selected" : false
    }, {
      "data" : {
        "id" : "982",
        "shared_name" : "AKAP6",
        "name" : "AKAP6",
        "Product_mRNA" : "A-kinase anchoring protein 6",
        "cat_miRNA" : "",
        "SUID" : 982,
        "FoldChange_mRNA" : 2.748321795,
        "selected" : false
      },
      "position" : {
        "x" : -141.77700852596317,
        "y" : 641.99990453539
      },
      "selected" : false
    }, {
      "data" : {
        "id" : "980",
        "shared_name" : "LOC101091309",
        "name" : "LOC101091309",
        "Product_mRNA" : "dual specificity protein phosphatase 13",
        "cat_miRNA" : "",
        "SUID" : 980,
        "FoldChange_mRNA" : 5.312192966,
        "selected" : false
      },
      "position" : {
        "x" : -87.9174410687589,
        "y" : 646.5656024242626
      },
      "selected" : false
    }, {
      "data" : {
        "id" : "978",
        "shared_name" : "CEP120",
        "name" : "CEP120",
        "Product_mRNA" : "centrosomal protein 120",
        "cat_miRNA" : "",
        "SUID" : 978,
        "FoldChange_mRNA" : 2.088162478,
        "selected" : false
      },
      "position" : {
        "x" : 19.988780428415602,
        "y" : 662.3316429549868
      },
      "selected" : false
    }, {
      "data" : {
        "id" : "976",
        "shared_name" : "RSPH14",
        "name" : "RSPH14",
        "Product_mRNA" : "radial spoke head 14 homolog",
        "cat_miRNA" : "",
        "SUID" : 976,
        "FoldChange_mRNA" : 2.510742392,
        "selected" : false
      },
      "position" : {
        "x" : -396.59757882421746,
        "y" : 390.86757254405353
      },
      "selected" : false
    }, {
      "data" : {
        "id" : "974",
        "shared_name" : "SLC44A5",
        "name" : "SLC44A5",
        "Product_mRNA" : "solute carrier family 44 member 5",
        "cat_miRNA" : "",
        "SUID" : 974,
        "FoldChange_mRNA" : 4.715668636,
        "selected" : false
      },
      "position" : {
        "x" : -242.47758063919647,
        "y" : 720.8286642429481
      },
      "selected" : false
    }, {
      "data" : {
        "id" : "972",
        "shared_name" : "CACNA2D1",
        "name" : "CACNA2D1",
        "Product_mRNA" : "calcium voltage-gated channel auxiliary subunit alpha2delta 1",
        "cat_miRNA" : "",
        "SUID" : 972,
        "FoldChange_mRNA" : 5.248310296,
        "selected" : false
      },
      "position" : {
        "x" : 84.16823601698552,
        "y" : 258.10259563953633
      },
      "selected" : false
    }, {
      "data" : {
        "id" : "970",
        "shared_name" : "USP38",
        "name" : "USP38",
        "Product_mRNA" : "ubiquitin specific peptidase 38",
        "cat_miRNA" : "",
        "SUID" : 970,
        "FoldChange_mRNA" : 2.219001166,
        "selected" : false
      },
      "position" : {
        "x" : -194.1843460632683,
        "y" : 602.4026355796284
      },
      "selected" : false
    }, {
      "data" : {
        "id" : "968",
        "shared_name" : "MYCBPAP",
        "name" : "MYCBPAP",
        "Product_mRNA" : "MYCBP associated protein",
        "cat_miRNA" : "",
        "SUID" : 968,
        "FoldChange_mRNA" : 2.90165712,
        "selected" : false
      },
      "position" : {
        "x" : -109.12263080382216,
        "y" : -514.6767752228513
      },
      "selected" : false
    }, {
      "data" : {
        "id" : "966",
        "shared_name" : "GRK4",
        "name" : "GRK4",
        "Product_mRNA" : "G protein-coupled receptor kinase 4",
        "cat_miRNA" : "",
        "SUID" : 966,
        "FoldChange_mRNA" : 4.099964721,
        "selected" : false
      },
      "position" : {
        "x" : -761.412418257687,
        "y" : 301.4572162290535
      },
      "selected" : false
    }, {
      "data" : {
        "id" : "964",
        "shared_name" : "VASH2",
        "name" : "VASH2",
        "Product_mRNA" : "vasohibin 2",
        "cat_miRNA" : "",
        "SUID" : 964,
        "FoldChange_mRNA" : 2.573188117,
        "selected" : false
      },
      "position" : {
        "x" : -547.2355878921927,
        "y" : -137.20645994694388
      },
      "selected" : false
    }, {
      "data" : {
        "id" : "962",
        "shared_name" : "OSER1",
        "name" : "OSER1",
        "Product_mRNA" : "oxidative stress responsive serine rich 1",
        "cat_miRNA" : "",
        "SUID" : 962,
        "FoldChange_mRNA" : 2.212112945,
        "selected" : false
      },
      "position" : {
        "x" : -417.15738263361226,
        "y" : 645.6941294533445
      },
      "selected" : false
    }, {
      "data" : {
        "id" : "960",
        "shared_name" : "SRPK1",
        "name" : "SRPK1",
        "Product_mRNA" : "SRSF protein kinase 1",
        "cat_miRNA" : "",
        "SUID" : 960,
        "FoldChange_mRNA" : 2.181657668,
        "selected" : false
      },
      "position" : {
        "x" : 245.82875476467657,
        "y" : 59.43638642469874
      },
      "selected" : false
    }, {
      "data" : {
        "id" : "958",
        "shared_name" : "POU2F1",
        "name" : "POU2F1",
        "Product_mRNA" : "POU class 2 homeobox 1",
        "cat_miRNA" : "",
        "SUID" : 958,
        "FoldChange_mRNA" : 2.800630295,
        "selected" : false
      },
      "position" : {
        "x" : -170.82495533830573,
        "y" : 147.06270653947354
      },
      "selected" : false
    }, {
      "data" : {
        "id" : "956",
        "shared_name" : "GALNT10",
        "name" : "GALNT10",
        "Product_mRNA" : "polypeptide N-acetylgalactosaminyltransferase 10",
        "cat_miRNA" : "",
        "SUID" : 956,
        "FoldChange_mRNA" : 2.041858028,
        "selected" : false
      },
      "position" : {
        "x" : -379.654313732942,
        "y" : 208.56952301518842
      },
      "selected" : false
    }, {
      "data" : {
        "id" : "954",
        "shared_name" : "FLRT3",
        "name" : "FLRT3",
        "Product_mRNA" : "fibronectin leucine rich transmembrane protein 3",
        "cat_miRNA" : "",
        "SUID" : 954,
        "FoldChange_mRNA" : 2.971335015,
        "selected" : false
      },
      "position" : {
        "x" : -637.3448313743561,
        "y" : 436.88387816227527
      },
      "selected" : false
    }, {
      "data" : {
        "id" : "952",
        "shared_name" : "WDFY4",
        "name" : "WDFY4",
        "Product_mRNA" : "WDFY family member 4",
        "cat_miRNA" : "",
        "SUID" : 952,
        "FoldChange_mRNA" : 3.28052916,
        "selected" : false
      },
      "position" : {
        "x" : 462.2565307451469,
        "y" : -361.1557032948654
      },
      "selected" : false
    }, {
      "data" : {
        "id" : "950",
        "shared_name" : "TTBK2",
        "name" : "TTBK2",
        "Product_mRNA" : "tau tubulin kinase 2",
        "cat_miRNA" : "",
        "SUID" : 950,
        "FoldChange_mRNA" : 2.453461331,
        "selected" : false
      },
      "position" : {
        "x" : 80.28546799799243,
        "y" : 360.50333099696326
      },
      "selected" : false
    }, {
      "data" : {
        "id" : "948",
        "shared_name" : "MYBL1",
        "name" : "MYBL1",
        "Product_mRNA" : "MYB proto-oncogene like 1",
        "cat_miRNA" : "",
        "SUID" : 948,
        "FoldChange_mRNA" : 2.343893362,
        "selected" : false
      },
      "position" : {
        "x" : -211.86745024465802,
        "y" : 199.86074693751604
      },
      "selected" : false
    }, {
      "data" : {
        "id" : "946",
        "shared_name" : "LIN7A",
        "name" : "LIN7A",
        "Product_mRNA" : "lin-7 homolog A, crumbs cell polarity complex component",
        "cat_miRNA" : "",
        "SUID" : 946,
        "FoldChange_mRNA" : 2.303075493,
        "selected" : false
      },
      "position" : {
        "x" : -446.43307007911187,
        "y" : -91.31040892268369
      },
      "selected" : false
    }, {
      "data" : {
        "id" : "944",
        "shared_name" : "DNASE1L3",
        "name" : "DNASE1L3",
        "Product_mRNA" : "deoxyribonuclease 1 like 3",
        "cat_miRNA" : "",
        "SUID" : 944,
        "FoldChange_mRNA" : 4.273606253,
        "selected" : false
      },
      "position" : {
        "x" : -701.7425779958144,
        "y" : 303.39414566142364
      },
      "selected" : false
    }, {
      "data" : {
        "id" : "942",
        "shared_name" : "SLC7A11",
        "name" : "SLC7A11",
        "Product_mRNA" : "solute carrier family 7 member 11",
        "cat_miRNA" : "",
        "SUID" : 942,
        "FoldChange_mRNA" : 5.881293383,
        "selected" : false
      },
      "position" : {
        "x" : -235.529702687246,
        "y" : 305.0662259784
      },
      "selected" : false
    }, {
      "data" : {
        "id" : "940",
        "shared_name" : "LYRM7",
        "name" : "LYRM7",
        "Product_mRNA" : "LYR motif containing 7",
        "cat_miRNA" : "",
        "SUID" : 940,
        "FoldChange_mRNA" : 3.235126533,
        "selected" : false
      },
      "position" : {
        "x" : -62.21155693291964,
        "y" : 475.7150668853968
      },
      "selected" : false
    }, {
      "data" : {
        "id" : "938",
        "shared_name" : "CHD5",
        "name" : "CHD5",
        "Product_mRNA" : "chromodomain helicase DNA binding protein 5",
        "cat_miRNA" : "",
        "SUID" : 938,
        "FoldChange_mRNA" : 3.904969279,
        "selected" : false
      },
      "position" : {
        "x" : -128.2035572075229,
        "y" : 752.5999452336392
      },
      "selected" : false
    }, {
      "data" : {
        "id" : "936",
        "shared_name" : "LOC101090899",
        "name" : "LOC101090899",
        "Product_mRNA" : "scavenger receptor cysteine-rich domain-containing protein SCART1-like",
        "cat_miRNA" : "",
        "SUID" : 936,
        "FoldChange_mRNA" : 9.450786515,
        "selected" : false
      },
      "position" : {
        "x" : -136.02960389996335,
        "y" : 589.6941862334639
      },
      "selected" : false
    }, {
      "data" : {
        "id" : "934",
        "shared_name" : "VWCE",
        "name" : "VWCE",
        "Product_mRNA" : "von Willebrand factor C and EGF domains",
        "cat_miRNA" : "",
        "SUID" : 934,
        "FoldChange_mRNA" : 2.213573279,
        "selected" : false
      },
      "position" : {
        "x" : -885.5329389266288,
        "y" : 178.71687871780807
      },
      "selected" : false
    }, {
      "data" : {
        "id" : "932",
        "shared_name" : "ABRA",
        "name" : "ABRA",
        "Product_mRNA" : "actin binding Rho activating protein",
        "cat_miRNA" : "",
        "SUID" : 932,
        "FoldChange_mRNA" : 5.061131968,
        "selected" : false
      },
      "position" : {
        "x" : -199.2735358985516,
        "y" : 669.3768445898033
      },
      "selected" : false
    }, {
      "data" : {
        "id" : "930",
        "shared_name" : "ALMS1",
        "name" : "ALMS1",
        "Product_mRNA" : "ALMS1, centrosome and basal body associated protein",
        "cat_miRNA" : "",
        "SUID" : 930,
        "FoldChange_mRNA" : 2.379404908,
        "selected" : false
      },
      "position" : {
        "x" : -303.4187794406313,
        "y" : 723.1826884498987
      },
      "selected" : false
    }, {
      "data" : {
        "id" : "928",
        "shared_name" : "RALGPS1",
        "name" : "RALGPS1",
        "Product_mRNA" : "Ral GEF with PH domain and SH3 binding motif 1",
        "cat_miRNA" : "",
        "SUID" : 928,
        "FoldChange_mRNA" : 2.533951623,
        "selected" : false
      },
      "position" : {
        "x" : -802.1480132356772,
        "y" : 386.62855760489344
      },
      "selected" : false
    }, {
      "data" : {
        "id" : "926",
        "shared_name" : "LOC105259797",
        "name" : "LOC105259797",
        "Product_mRNA" : "xanthine dehydrogenase/oxidase-like",
        "cat_miRNA" : "",
        "SUID" : 926,
        "FoldChange_mRNA" : 2.7962237,
        "selected" : false
      },
      "position" : {
        "x" : -446.127250599074,
        "y" : -29.17964866874504
      },
      "selected" : false
    }, {
      "data" : {
        "id" : "924",
        "shared_name" : "CC1H2orf88",
        "name" : "CC1H2orf88",
        "Product_mRNA" : "chromosome C1 C2orf88 homolog",
        "cat_miRNA" : "",
        "SUID" : 924,
        "FoldChange_mRNA" : 8.230421545,
        "selected" : false
      },
      "position" : {
        "x" : -587.3270860323287,
        "y" : 392.89922812360686
      },
      "selected" : false
    }, {
      "data" : {
        "id" : "922",
        "shared_name" : "CELF6",
        "name" : "CELF6",
        "Product_mRNA" : "CUGBP Elav-like family member 6",
        "cat_miRNA" : "",
        "SUID" : 922,
        "FoldChange_mRNA" : 2.955075077,
        "selected" : false
      },
      "position" : {
        "x" : 184.79322471927378,
        "y" : -246.80955502698515
      },
      "selected" : false
    }, {
      "data" : {
        "id" : "920",
        "shared_name" : "TMEM189",
        "name" : "TMEM189",
        "Product_mRNA" : "transmembrane protein 189",
        "cat_miRNA" : "",
        "SUID" : 920,
        "FoldChange_mRNA" : 2.158693037,
        "selected" : false
      },
      "position" : {
        "x" : -108.02092435859628,
        "y" : 195.5894516525927
      },
      "selected" : false
    }, {
      "data" : {
        "id" : "918",
        "shared_name" : "DLGAP2",
        "name" : "DLGAP2",
        "Product_mRNA" : "DLG associated protein 2",
        "cat_miRNA" : "",
        "SUID" : 918,
        "FoldChange_mRNA" : 2.414594472,
        "selected" : false
      },
      "position" : {
        "x" : 120.49500133761408,
        "y" : 78.53832300481328
      },
      "selected" : false
    }, {
      "data" : {
        "id" : "916",
        "shared_name" : "MEMO1",
        "name" : "MEMO1",
        "Product_mRNA" : "mediator of cell motility 1",
        "cat_miRNA" : "",
        "SUID" : 916,
        "FoldChange_mRNA" : 2.484709195,
        "selected" : false
      },
      "position" : {
        "x" : -67.2917096398836,
        "y" : 423.4026487266534
      },
      "selected" : false
    }, {
      "data" : {
        "id" : "914",
        "shared_name" : "PAFAH1B1",
        "name" : "PAFAH1B1",
        "Product_mRNA" : "platelet activating factor acetylhydrolase 1b regulatory subunit 1",
        "cat_miRNA" : "",
        "SUID" : 914,
        "FoldChange_mRNA" : 2.257018348,
        "selected" : false
      },
      "position" : {
        "x" : -70.05803324775037,
        "y" : -568.3642201775409
      },
      "selected" : false
    }, {
      "data" : {
        "id" : "912",
        "shared_name" : "SLC16A14",
        "name" : "SLC16A14",
        "Product_mRNA" : "solute carrier family 16 member 14",
        "cat_miRNA" : "",
        "SUID" : 912,
        "FoldChange_mRNA" : 2.882407495,
        "selected" : false
      },
      "position" : {
        "x" : 620.4074626913587,
        "y" : 242.70242436858447
      },
      "selected" : false
    }, {
      "data" : {
        "id" : "910",
        "shared_name" : "PLEKHA6",
        "name" : "PLEKHA6",
        "Product_mRNA" : "pleckstrin homology domain containing A6",
        "cat_miRNA" : "",
        "SUID" : 910,
        "FoldChange_mRNA" : 2.744090968,
        "selected" : false
      },
      "position" : {
        "x" : -202.8534984337995,
        "y" : -302.7169992635092
      },
      "selected" : false
    }, {
      "data" : {
        "id" : "908",
        "shared_name" : "SLC24A2",
        "name" : "SLC24A2",
        "Product_mRNA" : "solute carrier family 24 member 2",
        "cat_miRNA" : "",
        "SUID" : 908,
        "FoldChange_mRNA" : 2.955200306,
        "selected" : false
      },
      "position" : {
        "x" : 456.96687383775213,
        "y" : -84.84951431775389
      },
      "selected" : false
    }, {
      "data" : {
        "id" : "906",
        "shared_name" : "CAMSAP2",
        "name" : "CAMSAP2",
        "Product_mRNA" : "calmodulin regulated spectrin associated protein family member 2",
        "cat_miRNA" : "",
        "SUID" : 906,
        "FoldChange_mRNA" : 2.584383923,
        "selected" : false
      },
      "position" : {
        "x" : 566.7676900818798,
        "y" : -80.33378660685874
      },
      "selected" : false
    }, {
      "data" : {
        "id" : "904",
        "shared_name" : "DNAJB1",
        "name" : "DNAJB1",
        "Product_mRNA" : "DnaJ heat shock protein family (Hsp40) member B1",
        "cat_miRNA" : "",
        "SUID" : 904,
        "FoldChange_mRNA" : 2.358102825,
        "selected" : false
      },
      "position" : {
        "x" : 514.4321373756416,
        "y" : -190.6909277189735
      },
      "selected" : false
    }, {
      "data" : {
        "id" : "902",
        "shared_name" : "PLCXD3",
        "name" : "PLCXD3",
        "Product_mRNA" : "phosphatidylinositol specific phospholipase C X domain containing 3",
        "cat_miRNA" : "",
        "SUID" : 902,
        "FoldChange_mRNA" : 3.617426642,
        "selected" : false
      },
      "position" : {
        "x" : -17.331943208114346,
        "y" : -213.01406439701756
      },
      "selected" : false
    }, {
      "data" : {
        "id" : "900",
        "shared_name" : "MAPK3",
        "name" : "MAPK3",
        "Product_mRNA" : "mitogen-activated protein kinase 3",
        "cat_miRNA" : "",
        "SUID" : 900,
        "FoldChange_mRNA" : 2.074093393,
        "selected" : false
      },
      "position" : {
        "x" : -467.8016282151285,
        "y" : -301.24986766117246
      },
      "selected" : false
    }, {
      "data" : {
        "id" : "898",
        "shared_name" : "ANKRD53",
        "name" : "ANKRD53",
        "Product_mRNA" : "ankyrin repeat domain 53",
        "cat_miRNA" : "",
        "SUID" : 898,
        "FoldChange_mRNA" : 4.757299568,
        "selected" : false
      },
      "position" : {
        "x" : -254.415405715218,
        "y" : 98.78004391214998
      },
      "selected" : false
    }, {
      "data" : {
        "id" : "896",
        "shared_name" : "TMF1",
        "name" : "TMF1",
        "Product_mRNA" : "TATA element modulatory factor 1",
        "cat_miRNA" : "",
        "SUID" : 896,
        "FoldChange_mRNA" : 2.510441641,
        "selected" : false
      },
      "position" : {
        "x" : -23.80657579092074,
        "y" : 320.7783381801133
      },
      "selected" : false
    }, {
      "data" : {
        "id" : "894",
        "shared_name" : "STRADA",
        "name" : "STRADA",
        "Product_mRNA" : "STE20-related kinase adaptor alpha",
        "cat_miRNA" : "",
        "SUID" : 894,
        "FoldChange_mRNA" : 2.319162234,
        "selected" : false
      },
      "position" : {
        "x" : -341.8234005422995,
        "y" : -407.8007180353731
      },
      "selected" : false
    }, {
      "data" : {
        "id" : "892",
        "shared_name" : "OSBP2",
        "name" : "OSBP2",
        "Product_mRNA" : "oxysterol binding protein 2",
        "cat_miRNA" : "",
        "SUID" : 892,
        "FoldChange_mRNA" : 4.364869514,
        "selected" : false
      },
      "position" : {
        "x" : 290.0951536289799,
        "y" : 8.564410388247616
      },
      "selected" : false
    }, {
      "data" : {
        "id" : "890",
        "shared_name" : "SSX2IP",
        "name" : "SSX2IP",
        "Product_mRNA" : "SSX family member 2 interacting protein",
        "cat_miRNA" : "",
        "SUID" : 890,
        "FoldChange_mRNA" : 3.172185182,
        "selected" : false
      },
      "position" : {
        "x" : 89.37907073384415,
        "y" : 558.2375115320339
      },
      "selected" : false
    }, {
      "data" : {
        "id" : "888",
        "shared_name" : "DNAH14",
        "name" : "DNAH14",
        "Product_mRNA" : "dynein axonemal heavy chain 14",
        "cat_miRNA" : "",
        "SUID" : 888,
        "FoldChange_mRNA" : 2.73407616,
        "selected" : false
      },
      "position" : {
        "x" : -65.82468246965249,
        "y" : 756.3812218374504
      },
      "selected" : false
    }, {
      "data" : {
        "id" : "886",
        "shared_name" : "FABP3",
        "name" : "FABP3",
        "Product_mRNA" : "fatty acid binding protein 3",
        "cat_miRNA" : "",
        "SUID" : 886,
        "FoldChange_mRNA" : 2.429244084,
        "selected" : false
      },
      "position" : {
        "x" : -718.2122534971413,
        "y" : 250.59792221449075
      },
      "selected" : false
    }, {
      "data" : {
        "id" : "884",
        "shared_name" : "PLBD1",
        "name" : "PLBD1",
        "Product_mRNA" : "phospholipase B domain containing 1",
        "cat_miRNA" : "",
        "SUID" : 884,
        "FoldChange_mRNA" : 3.241186205,
        "selected" : false
      },
      "position" : {
        "x" : -804.0080123156729,
        "y" : 4.305106240607544
      },
      "selected" : false
    }, {
      "data" : {
        "id" : "882",
        "shared_name" : "WISP3",
        "name" : "WISP3",
        "Product_mRNA" : "WNT1 inducible signaling pathway protein 3",
        "cat_miRNA" : "",
        "SUID" : 882,
        "FoldChange_mRNA" : 5.504788514,
        "selected" : false
      },
      "position" : {
        "x" : -695.3138054544166,
        "y" : -63.79724447238532
      },
      "selected" : false
    }, {
      "data" : {
        "id" : "880",
        "shared_name" : "BRINP1",
        "name" : "BRINP1",
        "Product_mRNA" : "BMP/retinoic acid inducible neural specific 1",
        "cat_miRNA" : "",
        "SUID" : 880,
        "FoldChange_mRNA" : 3.350599953,
        "selected" : false
      },
      "position" : {
        "x" : -689.6016014509762,
        "y" : 418.80320953216926
      },
      "selected" : false
    }, {
      "data" : {
        "id" : "878",
        "shared_name" : "DNHD1",
        "name" : "DNHD1",
        "Product_mRNA" : "dynein heavy chain domain 1",
        "cat_miRNA" : "",
        "SUID" : 878,
        "FoldChange_mRNA" : 2.440554647,
        "selected" : false
      },
      "position" : {
        "x" : -748.9147159468745,
        "y" : 138.7235840128812
      },
      "selected" : false
    }, {
      "data" : {
        "id" : "876",
        "shared_name" : "PKD1L1",
        "name" : "PKD1L1",
        "Product_mRNA" : "polycystin 1 like 1, transient receptor potential channel interacting",
        "cat_miRNA" : "",
        "SUID" : 876,
        "FoldChange_mRNA" : 2.871757048,
        "selected" : false
      },
      "position" : {
        "x" : -849.3433729654342,
        "y" : 124.09784246428923
      },
      "selected" : false
    }, {
      "data" : {
        "id" : "874",
        "shared_name" : "FAM170B",
        "name" : "FAM170B",
        "Product_mRNA" : "family with sequence similarity 170 member B",
        "cat_miRNA" : "",
        "SUID" : 874,
        "FoldChange_mRNA" : 3.084912894,
        "selected" : false
      },
      "position" : {
        "x" : -390.5035555506485,
        "y" : -16.15951643581381
      },
      "selected" : false
    }, {
      "data" : {
        "id" : "872",
        "shared_name" : "LRRC1",
        "name" : "LRRC1",
        "Product_mRNA" : "leucine rich repeat containing 1",
        "cat_miRNA" : "",
        "SUID" : 872,
        "FoldChange_mRNA" : 2.59620496,
        "selected" : false
      },
      "position" : {
        "x" : -71.55741405686229,
        "y" : 580.269905310186
      },
      "selected" : false
    }, {
      "data" : {
        "id" : "870",
        "shared_name" : "LRRC36",
        "name" : "LRRC36",
        "Product_mRNA" : "leucine rich repeat containing 36",
        "cat_miRNA" : "",
        "SUID" : 870,
        "FoldChange_mRNA" : 2.166408187,
        "selected" : false
      },
      "position" : {
        "x" : -240.29779395002302,
        "y" : 551.8874164910095
      },
      "selected" : false
    }, {
      "data" : {
        "id" : "868",
        "shared_name" : "TEX2",
        "name" : "TEX2",
        "Product_mRNA" : "testis expressed 2",
        "cat_miRNA" : "",
        "SUID" : 868,
        "FoldChange_mRNA" : 2.375135811,
        "selected" : false
      },
      "position" : {
        "x" : -253.61777380843697,
        "y" : 669.0632407775585
      },
      "selected" : false
    }, {
      "data" : {
        "id" : "866",
        "shared_name" : "MCHR2",
        "name" : "MCHR2",
        "Product_mRNA" : "melanin concentrating hormone receptor 2",
        "cat_miRNA" : "",
        "SUID" : 866,
        "FoldChange_mRNA" : 10.31037351,
        "selected" : false
      },
      "position" : {
        "x" : -799.1034137056994,
        "y" : 125.4040202024698
      },
      "selected" : false
    }, {
      "data" : {
        "id" : "864",
        "shared_name" : "THEM4",
        "name" : "THEM4",
        "Product_mRNA" : "thioesterase superfamily member 4",
        "cat_miRNA" : "",
        "SUID" : 864,
        "FoldChange_mRNA" : 2.787193691,
        "selected" : false
      },
      "position" : {
        "x" : -247.17997557726656,
        "y" : 616.4445404537779
      },
      "selected" : false
    }, {
      "data" : {
        "id" : "862",
        "shared_name" : "PKIB",
        "name" : "PKIB",
        "Product_mRNA" : "cAMP-dependent protein kinase inhibitor beta",
        "cat_miRNA" : "",
        "SUID" : 862,
        "FoldChange_mRNA" : 4.881374602,
        "selected" : false
      },
      "position" : {
        "x" : -54.99699400588681,
        "y" : 118.96436789177527
      },
      "selected" : false
    }, {
      "data" : {
        "id" : "860",
        "shared_name" : "GSKIP",
        "name" : "GSKIP",
        "Product_mRNA" : "GSK3B interacting protein",
        "cat_miRNA" : "",
        "SUID" : 860,
        "FoldChange_mRNA" : 2.060334547,
        "selected" : false
      },
      "position" : {
        "x" : 24.748457118969196,
        "y" : 262.19757070495217
      },
      "selected" : false
    }, {
      "data" : {
        "id" : "858",
        "shared_name" : "LRRC52",
        "name" : "LRRC52",
        "Product_mRNA" : "leucine rich repeat containing 52",
        "cat_miRNA" : "",
        "SUID" : 858,
        "FoldChange_mRNA" : 5.122769769,
        "selected" : false
      },
      "position" : {
        "x" : -382.8574165652533,
        "y" : 483.28487134860404
      },
      "selected" : false
    }, {
      "data" : {
        "id" : "856",
        "shared_name" : "STON2",
        "name" : "STON2",
        "Product_mRNA" : "stonin 2",
        "cat_miRNA" : "",
        "SUID" : 856,
        "FoldChange_mRNA" : 2.225036383,
        "selected" : false
      },
      "position" : {
        "x" : -221.7661924972549,
        "y" : 252.23776940084463
      },
      "selected" : false
    }, {
      "data" : {
        "id" : "854",
        "shared_name" : "KALRN",
        "name" : "KALRN",
        "Product_mRNA" : "kalirin RhoGEF kinase",
        "cat_miRNA" : "",
        "SUID" : 854,
        "FoldChange_mRNA" : 2.15748785,
        "selected" : false
      },
      "position" : {
        "x" : -74.52824619109698,
        "y" : 356.24683107714816
      },
      "selected" : false
    }, {
      "data" : {
        "id" : "852",
        "shared_name" : "ZBBX",
        "name" : "ZBBX",
        "Product_mRNA" : "zinc finger B-box domain containing",
        "cat_miRNA" : "",
        "SUID" : 852,
        "FoldChange_mRNA" : 4.207252085,
        "selected" : false
      },
      "position" : {
        "x" : 205.9663964692133,
        "y" : 164.86073584518357
      },
      "selected" : false
    }, {
      "data" : {
        "id" : "850",
        "shared_name" : "TTC29",
        "name" : "TTC29",
        "Product_mRNA" : "tetratricopeptide repeat domain 29",
        "cat_miRNA" : "",
        "SUID" : 850,
        "FoldChange_mRNA" : 3.285552669,
        "selected" : false
      },
      "position" : {
        "x" : -594.5726194933189,
        "y" : 276.5005796643191
      },
      "selected" : false
    }, {
      "data" : {
        "id" : "848",
        "shared_name" : "CDKN3",
        "name" : "CDKN3",
        "Product_mRNA" : "cyclin dependent kinase inhibitor 3",
        "cat_miRNA" : "",
        "SUID" : 848,
        "FoldChange_mRNA" : 2.946247729,
        "selected" : false
      },
      "position" : {
        "x" : 76.36881839420236,
        "y" : 416.4890526858504
      },
      "selected" : false
    }, {
      "data" : {
        "id" : "846",
        "shared_name" : "PACRGL",
        "name" : "PACRGL",
        "Product_mRNA" : "parkin coregulated like",
        "cat_miRNA" : "",
        "SUID" : 846,
        "FoldChange_mRNA" : 2.207246887,
        "selected" : false
      },
      "position" : {
        "x" : -146.86597902473113,
        "y" : 692.3436081661116
      },
      "selected" : false
    }, {
      "data" : {
        "id" : "844",
        "shared_name" : "USP15",
        "name" : "USP15",
        "Product_mRNA" : "ubiquitin specific peptidase 15",
        "cat_miRNA" : "",
        "SUID" : 844,
        "FoldChange_mRNA" : 2.650813078,
        "selected" : false
      },
      "position" : {
        "x" : 452.55874639125426,
        "y" : 695.0509823175282
      },
      "selected" : false
    }, {
      "data" : {
        "id" : "842",
        "shared_name" : "AGBL3",
        "name" : "AGBL3",
        "Product_mRNA" : "ATP/GTP binding protein like 3",
        "cat_miRNA" : "",
        "SUID" : 842,
        "FoldChange_mRNA" : 2.097167889,
        "selected" : false
      },
      "position" : {
        "x" : -264.20840743720936,
        "y" : 201.75002688164224
      },
      "selected" : false
    }, {
      "data" : {
        "id" : "840",
        "shared_name" : "CLIP4",
        "name" : "CLIP4",
        "Product_mRNA" : "CAP-Gly domain containing linker protein family member 4",
        "cat_miRNA" : "",
        "SUID" : 840,
        "FoldChange_mRNA" : 4.927908197,
        "selected" : false
      },
      "position" : {
        "x" : -707.9839484271536,
        "y" : 200.32089010846266
      },
      "selected" : false
    }, {
      "data" : {
        "id" : "838",
        "shared_name" : "CILP",
        "name" : "CILP",
        "Product_mRNA" : "cartilage intermediate layer protein",
        "cat_miRNA" : "",
        "SUID" : 838,
        "FoldChange_mRNA" : 2.096696163,
        "selected" : false
      },
      "position" : {
        "x" : -811.6577510815059,
        "y" : 336.0184155386488
      },
      "selected" : false
    }, {
      "data" : {
        "id" : "836",
        "shared_name" : "PLCB1",
        "name" : "PLCB1",
        "Product_mRNA" : "phospholipase C beta 1",
        "cat_miRNA" : "",
        "SUID" : 836,
        "FoldChange_mRNA" : 3.107381709,
        "selected" : false
      },
      "position" : {
        "x" : 188.75646196349877,
        "y" : 269.3215379427407
      },
      "selected" : false
    }, {
      "data" : {
        "id" : "834",
        "shared_name" : "STK36",
        "name" : "STK36",
        "Product_mRNA" : "serine/threonine kinase 36",
        "cat_miRNA" : "",
        "SUID" : 834,
        "FoldChange_mRNA" : 2.382311986,
        "selected" : false
      },
      "position" : {
        "x" : -299.84602377222706,
        "y" : 565.2769055325077
      },
      "selected" : false
    }, {
      "data" : {
        "id" : "832",
        "shared_name" : "USP28",
        "name" : "USP28",
        "Product_mRNA" : "ubiquitin specific peptidase 28",
        "cat_miRNA" : "",
        "SUID" : 832,
        "FoldChange_mRNA" : 2.190046728,
        "selected" : false
      },
      "position" : {
        "x" : -12.06333481441758,
        "y" : 511.7307145854864
      },
      "selected" : false
    }, {
      "data" : {
        "id" : "830",
        "shared_name" : "CC1H1orf141",
        "name" : "CC1H1orf141",
        "Product_mRNA" : "chromosome C1 C1orf141 homolog",
        "cat_miRNA" : "",
        "SUID" : 830,
        "FoldChange_mRNA" : 4.95083213,
        "selected" : false
      },
      "position" : {
        "x" : 392.89219341458687,
        "y" : -381.11507793370583
      },
      "selected" : false
    }, {
      "data" : {
        "id" : "828",
        "shared_name" : "SUGT1",
        "name" : "SUGT1",
        "Product_mRNA" : "SGT1 homolog, MIS12 kinetochore complex assembly cochaperone",
        "cat_miRNA" : "",
        "SUID" : 828,
        "FoldChange_mRNA" : 2.28731982,
        "selected" : false
      },
      "position" : {
        "x" : -367.41333393345735,
        "y" : 533.5437309133451
      },
      "selected" : false
    }, {
      "data" : {
        "id" : "826",
        "shared_name" : "ZBTB37",
        "name" : "ZBTB37",
        "Product_mRNA" : "zinc finger and BTB domain containing 37",
        "cat_miRNA" : "",
        "SUID" : 826,
        "FoldChange_mRNA" : 3.618473348,
        "selected" : false
      },
      "position" : {
        "x" : -640.2164073132336,
        "y" : 366.8118940933636
      },
      "selected" : false
    }, {
      "data" : {
        "id" : "824",
        "shared_name" : "TTLL11",
        "name" : "TTLL11",
        "Product_mRNA" : "tubulin tyrosine ligase like 11",
        "cat_miRNA" : "",
        "SUID" : 824,
        "FoldChange_mRNA" : 3.356127607,
        "selected" : false
      },
      "position" : {
        "x" : -178.0174581832897,
        "y" : 345.33314256218534
      },
      "selected" : false
    }, {
      "data" : {
        "id" : "822",
        "shared_name" : "SOCS2",
        "name" : "SOCS2",
        "Product_mRNA" : "suppressor of cytokine signaling 2",
        "cat_miRNA" : "",
        "SUID" : 822,
        "FoldChange_mRNA" : 2.000967685,
        "selected" : false
      },
      "position" : {
        "x" : 389.48724151273404,
        "y" : 461.6563471807002
      },
      "selected" : false
    }, {
      "data" : {
        "id" : "820",
        "shared_name" : "MAPK6",
        "name" : "MAPK6",
        "Product_mRNA" : "mitogen-activated protein kinase 6",
        "cat_miRNA" : "",
        "SUID" : 820,
        "FoldChange_mRNA" : 2.278505877,
        "selected" : false
      },
      "position" : {
        "x" : -814.146328056605,
        "y" : 176.75140215498283
      },
      "selected" : false
    }, {
      "data" : {
        "id" : "818",
        "shared_name" : "DEUP1",
        "name" : "DEUP1",
        "Product_mRNA" : "deuterosome assembly protein 1",
        "cat_miRNA" : "",
        "SUID" : 818,
        "FoldChange_mRNA" : 2.693324992,
        "selected" : false
      },
      "position" : {
        "x" : -515.71146758665,
        "y" : 367.9493166183335
      },
      "selected" : false
    }, {
      "data" : {
        "id" : "816",
        "shared_name" : "MAPT",
        "name" : "MAPT",
        "Product_mRNA" : "microtubule associated protein tau",
        "cat_miRNA" : "",
        "SUID" : 816,
        "FoldChange_mRNA" : 7.811631161,
        "selected" : false
      },
      "position" : {
        "x" : -126.17670428359175,
        "y" : 395.68163093239343
      },
      "selected" : false
    }, {
      "data" : {
        "id" : "814",
        "shared_name" : "RNF38",
        "name" : "RNF38",
        "Product_mRNA" : "ring finger protein 38",
        "cat_miRNA" : "",
        "SUID" : 814,
        "FoldChange_mRNA" : 3.563714698,
        "selected" : false
      },
      "position" : {
        "x" : -672.887972279698,
        "y" : 44.12856502597048
      },
      "selected" : false
    }, {
      "data" : {
        "id" : "812",
        "shared_name" : "IQSEC2",
        "name" : "IQSEC2",
        "Product_mRNA" : "IQ motif and Sec7 domain 2",
        "cat_miRNA" : "",
        "SUID" : 812,
        "FoldChange_mRNA" : 2.859199394,
        "selected" : false
      },
      "position" : {
        "x" : -433.39838895452925,
        "y" : 520.4005440120309
      },
      "selected" : false
    }, {
      "data" : {
        "id" : "810",
        "shared_name" : "CDK14",
        "name" : "CDK14",
        "Product_mRNA" : "cyclin dependent kinase 14",
        "cat_miRNA" : "",
        "SUID" : 810,
        "FoldChange_mRNA" : 2.19815866,
        "selected" : false
      },
      "position" : {
        "x" : -335.67510249308333,
        "y" : 11.248427965649356
      },
      "selected" : false
    }, {
      "data" : {
        "id" : "808",
        "shared_name" : "ZIC4",
        "name" : "ZIC4",
        "Product_mRNA" : "Zic family member 4",
        "cat_miRNA" : "",
        "SUID" : 808,
        "FoldChange_mRNA" : 6.884151075,
        "selected" : false
      },
      "position" : {
        "x" : -693.7979769251775,
        "y" : 361.1215027470437
      },
      "selected" : false
    }, {
      "data" : {
        "id" : "806",
        "shared_name" : "STK33",
        "name" : "STK33",
        "Product_mRNA" : "serine/threonine kinase 33",
        "cat_miRNA" : "",
        "SUID" : 806,
        "FoldChange_mRNA" : 2.745171215,
        "selected" : false
      },
      "position" : {
        "x" : -310.1974969837747,
        "y" : 512.7098868628544
      },
      "selected" : false
    }, {
      "data" : {
        "id" : "804",
        "shared_name" : "SOX6",
        "name" : "SOX6",
        "Product_mRNA" : "SRY-box 6",
        "cat_miRNA" : "",
        "SUID" : 804,
        "FoldChange_mRNA" : 2.924815104,
        "selected" : false
      },
      "position" : {
        "x" : 394.5223639612307,
        "y" : 679.0737150764459
      },
      "selected" : false
    }, {
      "data" : {
        "id" : "802",
        "shared_name" : "SLC9A9",
        "name" : "SLC9A9",
        "Product_mRNA" : "solute carrier family 9 member A9",
        "cat_miRNA" : "",
        "SUID" : 802,
        "FoldChange_mRNA" : 2.044594933,
        "selected" : false
      },
      "position" : {
        "x" : 29.39120599662,
        "y" : 313.41246065927743
      },
      "selected" : false
    }, {
      "data" : {
        "id" : "800",
        "shared_name" : "ZHX3",
        "name" : "ZHX3",
        "Product_mRNA" : "zinc fingers and homeoboxes 3",
        "cat_miRNA" : "",
        "SUID" : 800,
        "FoldChange_mRNA" : 2.26642555,
        "selected" : false
      },
      "position" : {
        "x" : -660.4520503118142,
        "y" : 252.67081380698795
      },
      "selected" : false
    }, {
      "data" : {
        "id" : "798",
        "shared_name" : "SGK1",
        "name" : "SGK1",
        "Product_mRNA" : "serum/glucocorticoid regulated kinase 1",
        "cat_miRNA" : "",
        "SUID" : 798,
        "FoldChange_mRNA" : 3.030593655,
        "selected" : false
      },
      "position" : {
        "x" : -496.8123193760251,
        "y" : -148.35328833705853
      },
      "selected" : false
    }, {
      "data" : {
        "id" : "796",
        "shared_name" : "SH3BP5",
        "name" : "SH3BP5",
        "Product_mRNA" : "SH3 domain binding protein 5",
        "cat_miRNA" : "",
        "SUID" : 796,
        "FoldChange_mRNA" : 2.071574947,
        "selected" : false
      },
      "position" : {
        "x" : -285.59334307823866,
        "y" : -2.325979524929159
      },
      "selected" : false
    }, {
      "data" : {
        "id" : "794",
        "shared_name" : "FAT2",
        "name" : "FAT2",
        "Product_mRNA" : "FAT atypical cadherin 2",
        "cat_miRNA" : "",
        "SUID" : 794,
        "FoldChange_mRNA" : 3.580524997,
        "selected" : false
      },
      "position" : {
        "x" : 339.7675466894225,
        "y" : 725.5532113329605
      },
      "selected" : false
    }, {
      "data" : {
        "id" : "792",
        "shared_name" : "FOXM1",
        "name" : "FOXM1",
        "Product_mRNA" : "forkhead box M1",
        "cat_miRNA" : "",
        "SUID" : 792,
        "FoldChange_mRNA" : 2.479161054,
        "selected" : false
      },
      "position" : {
        "x" : -36.436949448337494,
        "y" : 220.1141847733712
      },
      "selected" : false
    }, {
      "data" : {
        "id" : "790",
        "shared_name" : "LOC101099296",
        "name" : "LOC101099296",
        "Product_mRNA" : "HLA class I histocompatibility antigen, A-11 alpha chain-like",
        "cat_miRNA" : "",
        "SUID" : 790,
        "FoldChange_mRNA" : 3.742187411,
        "selected" : false
      },
      "position" : {
        "x" : 149.63982367671122,
        "y" : 134.01206204522768
      },
      "selected" : false
    }, {
      "data" : {
        "id" : "788",
        "shared_name" : "KCNJ6",
        "name" : "KCNJ6",
        "Product_mRNA" : "potassium voltage-gated channel subfamily J member 6",
        "cat_miRNA" : "",
        "SUID" : 788,
        "FoldChange_mRNA" : 4.04996644,
        "selected" : false
      },
      "position" : {
        "x" : -364.9273266240674,
        "y" : 635.7971705519982
      },
      "selected" : false
    }, {
      "data" : {
        "id" : "786",
        "shared_name" : "LETM1",
        "name" : "LETM1",
        "Product_mRNA" : "leucine zipper and EF-hand containing transmembrane protein 1",
        "cat_miRNA" : "",
        "SUID" : 786,
        "FoldChange_mRNA" : 2.196063787,
        "selected" : false
      },
      "position" : {
        "x" : -584.6454757750752,
        "y" : 335.3572698228996
      },
      "selected" : false
    }, {
      "data" : {
        "id" : "784",
        "shared_name" : "P2RX7",
        "name" : "P2RX7",
        "Product_mRNA" : "purinergic receptor P2X 7",
        "cat_miRNA" : "",
        "SUID" : 784,
        "FoldChange_mRNA" : 5.739464027,
        "selected" : false
      },
      "position" : {
        "x" : -34.77547933786346,
        "y" : 646.723033768733
      },
      "selected" : false
    }, {
      "data" : {
        "id" : "782",
        "shared_name" : "PIM1",
        "name" : "PIM1",
        "Product_mRNA" : "Pim-1 proto-oncogene, serine/threonine kinase",
        "cat_miRNA" : "",
        "SUID" : 782,
        "FoldChange_mRNA" : 3.564690644,
        "selected" : false
      },
      "position" : {
        "x" : -744.3735315531337,
        "y" : 24.18511011504295
      },
      "selected" : false
    }, {
      "data" : {
        "id" : "780",
        "shared_name" : "PRKAR2A",
        "name" : "PRKAR2A",
        "Product_mRNA" : "protein kinase cAMP-dependent type II regulatory subunit alpha",
        "cat_miRNA" : "",
        "SUID" : 780,
        "FoldChange_mRNA" : 2.127118775,
        "selected" : false
      },
      "position" : {
        "x" : -7.661864963049639,
        "y" : -264.3779809369158
      },
      "selected" : false
    }, {
      "data" : {
        "id" : "778",
        "shared_name" : "SPTBN2",
        "name" : "SPTBN2",
        "Product_mRNA" : "spectrin beta, non-erythrocytic 2",
        "cat_miRNA" : "",
        "SUID" : 778,
        "FoldChange_mRNA" : 3.116134777,
        "selected" : false
      },
      "position" : {
        "x" : -497.3998430545402,
        "y" : -200.73903959380044
      },
      "selected" : false
    }, {
      "data" : {
        "id" : "776",
        "shared_name" : "TFPI",
        "name" : "TFPI",
        "Product_mRNA" : "tissue factor pathway inhibitor",
        "cat_miRNA" : "",
        "SUID" : 776,
        "FoldChange_mRNA" : 4.202735543,
        "selected" : false
      },
      "position" : {
        "x" : -382.46906753589957,
        "y" : 84.83439993593507
      },
      "selected" : false
    }, {
      "data" : {
        "id" : "774",
        "shared_name" : "PRSS16",
        "name" : "PRSS16",
        "Product_mRNA" : "protease, serine 16",
        "cat_miRNA" : "",
        "SUID" : 774,
        "FoldChange_mRNA" : 3.513119102,
        "selected" : false
      },
      "position" : {
        "x" : -733.6775804748695,
        "y" : 88.37277025540565
      },
      "selected" : false
    }, {
      "data" : {
        "id" : "772",
        "shared_name" : "CARM1",
        "name" : "CARM1",
        "Product_mRNA" : "coactivator associated arginine methyltransferase 1",
        "cat_miRNA" : "",
        "SUID" : 772,
        "FoldChange_mRNA" : 2.316221152,
        "selected" : false
      },
      "position" : {
        "x" : 475.98296870003225,
        "y" : 624.6847161080282
      },
      "selected" : false
    }, {
      "data" : {
        "id" : "770",
        "shared_name" : "FAM208B",
        "name" : "FAM208B",
        "Product_mRNA" : "family with sequence similarity 208 member B",
        "cat_miRNA" : "",
        "SUID" : 770,
        "FoldChange_mRNA" : 2.079539571,
        "selected" : false
      },
      "position" : {
        "x" : -787.5403957799356,
        "y" : 74.6066181560829
      },
      "selected" : false
    }, {
      "data" : {
        "id" : "768",
        "shared_name" : "MEPCE",
        "name" : "MEPCE",
        "Product_mRNA" : "methylphosphate capping enzyme",
        "cat_miRNA" : "",
        "SUID" : 768,
        "FoldChange_mRNA" : 2.028305664,
        "selected" : false
      },
      "position" : {
        "x" : -93.81591491396487,
        "y" : 697.2628490498543
      },
      "selected" : false
    }, {
      "data" : {
        "id" : "766",
        "shared_name" : "ZBTB3",
        "name" : "ZBTB3",
        "Product_mRNA" : "zinc finger and BTB domain containing 3",
        "cat_miRNA" : "",
        "SUID" : 766,
        "FoldChange_mRNA" : 2.165070848,
        "selected" : false
      },
      "position" : {
        "x" : -750.1143796996774,
        "y" : -37.10325390013542
      },
      "selected" : false
    }, {
      "data" : {
        "id" : "764",
        "shared_name" : "ESRP2",
        "name" : "ESRP2",
        "Product_mRNA" : "epithelial splicing regulatory protein 2",
        "cat_miRNA" : "",
        "SUID" : 764,
        "FoldChange_mRNA" : 3.893492861,
        "selected" : false
      },
      "position" : {
        "x" : -644.939973523368,
        "y" : 310.7641398412982
      },
      "selected" : false
    }, {
      "data" : {
        "id" : "762",
        "shared_name" : "MED28",
        "name" : "MED28",
        "Product_mRNA" : "mediator complex subunit 28",
        "cat_miRNA" : "",
        "SUID" : 762,
        "FoldChange_mRNA" : 2.209159425,
        "selected" : false
      },
      "position" : {
        "x" : -380.51451974633494,
        "y" : 266.22396072356406
      },
      "selected" : false
    }, {
      "data" : {
        "id" : "760",
        "shared_name" : "CD1H11orf65",
        "name" : "CD1H11orf65",
        "Product_mRNA" : "chromosome D1 C11orf65 homolog",
        "cat_miRNA" : "",
        "SUID" : 760,
        "FoldChange_mRNA" : 2.745703002,
        "selected" : false
      },
      "position" : {
        "x" : -473.3486776419495,
        "y" : 314.9132489576417
      },
      "selected" : false
    }, {
      "data" : {
        "id" : "758",
        "shared_name" : "KLB",
        "name" : "KLB",
        "Product_mRNA" : "klotho beta",
        "cat_miRNA" : "",
        "SUID" : 758,
        "FoldChange_mRNA" : 5.417390821,
        "selected" : false
      },
      "position" : {
        "x" : -186.81876906541538,
        "y" : -151.97775087848566
      },
      "selected" : false
    }, {
      "data" : {
        "id" : "756",
        "shared_name" : "TSPAN6",
        "name" : "TSPAN6",
        "Product_mRNA" : "tetraspanin 6",
        "cat_miRNA" : "",
        "SUID" : 756,
        "FoldChange_mRNA" : 5.434130217,
        "selected" : false
      },
      "position" : {
        "x" : 299.01223711872126,
        "y" : 273.24072407992287
      },
      "selected" : false
    }, {
      "data" : {
        "id" : "754",
        "shared_name" : "STPG1",
        "name" : "STPG1",
        "Product_mRNA" : "sperm tail PG-rich repeat containing 1",
        "cat_miRNA" : "",
        "SUID" : 754,
        "FoldChange_mRNA" : 4.317691615,
        "selected" : false
      },
      "position" : {
        "x" : -224.8256384550186,
        "y" : -470.8141450122097
      },
      "selected" : false
    }, {
      "data" : {
        "id" : "752",
        "shared_name" : "AP2B1",
        "name" : "AP2B1",
        "Product_mRNA" : "adaptor related protein complex 2 beta 1 subunit",
        "cat_miRNA" : "",
        "SUID" : 752,
        "FoldChange_mRNA" : 2.164043761,
        "selected" : false
      },
      "position" : {
        "x" : 441.2919355257166,
        "y" : 414.2193961656048
      },
      "selected" : false
    }, {
      "data" : {
        "id" : "750",
        "shared_name" : "FAM76A",
        "name" : "FAM76A",
        "Product_mRNA" : "family with sequence similarity 76 member A",
        "cat_miRNA" : "",
        "SUID" : 750,
        "FoldChange_mRNA" : 3.859504637,
        "selected" : false
      },
      "position" : {
        "x" : -261.02728425413954,
        "y" : -257.9370055137385
      },
      "selected" : false
    }, {
      "data" : {
        "id" : "748",
        "shared_name" : "NUB1",
        "name" : "NUB1",
        "Product_mRNA" : "negative regulator of ubiquitin like proteins 1",
        "cat_miRNA" : "",
        "SUID" : 748,
        "FoldChange_mRNA" : 2.008553543,
        "selected" : false
      },
      "position" : {
        "x" : -208.00351681225033,
        "y" : -202.03618293667256
      },
      "selected" : false
    }, {
      "data" : {
        "id" : "746",
        "shared_name" : "ANGEL1",
        "name" : "ANGEL1",
        "Product_mRNA" : "angel homolog 1",
        "cat_miRNA" : "",
        "SUID" : 746,
        "FoldChange_mRNA" : 2.079774683,
        "selected" : false
      },
      "position" : {
        "x" : -483.6864882057017,
        "y" : 541.9401431587944
      },
      "selected" : false
    }, {
      "data" : {
        "id" : "744",
        "shared_name" : "SAMD4A",
        "name" : "SAMD4A",
        "Product_mRNA" : "sterile alpha motif domain containing 4A",
        "cat_miRNA" : "",
        "SUID" : 744,
        "FoldChange_mRNA" : 7.127058678,
        "selected" : false
      },
      "position" : {
        "x" : -18.38288843060088,
        "y" : -677.8138500941354
      },
      "selected" : false
    }, {
      "data" : {
        "id" : "742",
        "shared_name" : "PLEKHO1",
        "name" : "PLEKHO1",
        "Product_mRNA" : "pleckstrin homology domain containing O1",
        "cat_miRNA" : "",
        "SUID" : 742,
        "FoldChange_mRNA" : 2.46190783,
        "selected" : false
      },
      "position" : {
        "x" : 340.440602887676,
        "y" : 6.7271646996906265
      },
      "selected" : false
    }, {
      "data" : {
        "id" : "740",
        "shared_name" : "CCDC28A",
        "name" : "CCDC28A",
        "Product_mRNA" : "coiled-coil domain containing 28A",
        "cat_miRNA" : "",
        "SUID" : 740,
        "FoldChange_mRNA" : 2.481983539,
        "selected" : false
      },
      "position" : {
        "x" : 143.0917784414396,
        "y" : 192.7935950101723
      },
      "selected" : false
    }, {
      "data" : {
        "id" : "738",
        "shared_name" : "TOMM34",
        "name" : "TOMM34",
        "Product_mRNA" : "translocase of outer mitochondrial membrane 34",
        "cat_miRNA" : "",
        "SUID" : 738,
        "FoldChange_mRNA" : 2.03738679,
        "selected" : false
      },
      "position" : {
        "x" : 330.376970381886,
        "y" : -143.2099289007529
      },
      "selected" : false
    }, {
      "data" : {
        "id" : "736",
        "shared_name" : "LOC111558941",
        "name" : "LOC111558941",
        "Product_mRNA" : "mitochondrial import receptor subunit TOM34-like",
        "cat_miRNA" : "",
        "SUID" : 736,
        "FoldChange_mRNA" : 2.086815726,
        "selected" : false
      },
      "position" : {
        "x" : 376.2174628232439,
        "y" : -513.9897858721207
      },
      "selected" : false
    }, {
      "data" : {
        "id" : "734",
        "shared_name" : "TNC",
        "name" : "TNC",
        "Product_mRNA" : "tenascin C",
        "cat_miRNA" : "",
        "SUID" : 734,
        "FoldChange_mRNA" : 2.083142975,
        "selected" : false
      },
      "position" : {
        "x" : -547.0287267395637,
        "y" : -47.20225064920858
      },
      "selected" : false
    }, {
      "data" : {
        "id" : "732",
        "shared_name" : "ADAM28",
        "name" : "ADAM28",
        "Product_mRNA" : "ADAM metallopeptidase domain 28",
        "cat_miRNA" : "",
        "SUID" : 732,
        "FoldChange_mRNA" : 2.890426971,
        "selected" : false
      },
      "position" : {
        "x" : 404.84381599040705,
        "y" : -45.974960813006845
      },
      "selected" : false
    }, {
      "data" : {
        "id" : "730",
        "shared_name" : "YBX3",
        "name" : "YBX3",
        "Product_mRNA" : "Y-box binding protein 3",
        "cat_miRNA" : "",
        "SUID" : 730,
        "FoldChange_mRNA" : 2.697916401,
        "selected" : false
      },
      "position" : {
        "x" : 352.3791366212957,
        "y" : 227.74585267565905
      },
      "selected" : false
    }, {
      "data" : {
        "id" : "728",
        "shared_name" : "SPAG4",
        "name" : "SPAG4",
        "Product_mRNA" : "sperm associated antigen 4",
        "cat_miRNA" : "",
        "SUID" : 728,
        "FoldChange_mRNA" : 3.442499177,
        "selected" : false
      },
      "position" : {
        "x" : -237.18495042634734,
        "y" : -140.61255099454604
      },
      "selected" : false
    }, {
      "data" : {
        "id" : "726",
        "shared_name" : "DGAT2",
        "name" : "DGAT2",
        "Product_mRNA" : "diacylglycerol O-acyltransferase 2",
        "cat_miRNA" : "",
        "SUID" : 726,
        "FoldChange_mRNA" : 4.632190882,
        "selected" : false
      },
      "position" : {
        "x" : 252.2391387586942,
        "y" : -41.795628443381595
      },
      "selected" : false
    }, {
      "data" : {
        "id" : "724",
        "shared_name" : "IPO5",
        "name" : "IPO5",
        "Product_mRNA" : "importin 5",
        "cat_miRNA" : "",
        "SUID" : 724,
        "FoldChange_mRNA" : 2.547790903,
        "selected" : false
      },
      "position" : {
        "x" : 78.51181591663045,
        "y" : -572.5585005159825
      },
      "selected" : false
    }, {
      "data" : {
        "id" : "722",
        "shared_name" : "OPTN",
        "name" : "OPTN",
        "Product_mRNA" : "optineurin",
        "cat_miRNA" : "",
        "SUID" : 722,
        "FoldChange_mRNA" : 2.282338305,
        "selected" : false
      },
      "position" : {
        "x" : -62.34225557405497,
        "y" : -449.70239861859875
      },
      "selected" : false
    }, {
      "data" : {
        "id" : "720",
        "shared_name" : "YBX1",
        "name" : "YBX1",
        "Product_mRNA" : "Y-box binding protein 1",
        "cat_miRNA" : "",
        "SUID" : 720,
        "FoldChange_mRNA" : 2.080020921,
        "selected" : false
      },
      "position" : {
        "x" : 532.5980674040509,
        "y" : -133.29426651333878
      },
      "selected" : false
    }, {
      "data" : {
        "id" : "718",
        "shared_name" : "ASPM",
        "name" : "ASPM",
        "Product_mRNA" : "abnormal spindle microtubule assembly",
        "cat_miRNA" : "",
        "SUID" : 718,
        "FoldChange_mRNA" : 2.421193838,
        "selected" : false
      },
      "position" : {
        "x" : 466.7196705411578,
        "y" : 307.05481489334556
      },
      "selected" : false
    }, {
      "data" : {
        "id" : "716",
        "shared_name" : "ADD2",
        "name" : "ADD2",
        "Product_mRNA" : "adducin 2",
        "cat_miRNA" : "",
        "SUID" : 716,
        "FoldChange_mRNA" : 4.727157389,
        "selected" : false
      },
      "position" : {
        "x" : 75.20177343003749,
        "y" : -316.51981467491544
      },
      "selected" : false
    }, {
      "data" : {
        "id" : "714",
        "shared_name" : "SPAG5",
        "name" : "SPAG5",
        "Product_mRNA" : "sperm associated antigen 5",
        "cat_miRNA" : "",
        "SUID" : 714,
        "FoldChange_mRNA" : 2.095287152,
        "selected" : false
      },
      "position" : {
        "x" : -185.85696749135323,
        "y" : -587.9202931418299
      },
      "selected" : false
    }, {
      "data" : {
        "id" : "712",
        "shared_name" : "CAPZB",
        "name" : "CAPZB",
        "Product_mRNA" : "capping actin protein of muscle Z-line beta subunit",
        "cat_miRNA" : "",
        "SUID" : 712,
        "FoldChange_mRNA" : 2.199445067,
        "selected" : false
      },
      "position" : {
        "x" : 135.42246719272046,
        "y" : 288.14906661452557
      },
      "selected" : false
    }, {
      "data" : {
        "id" : "710",
        "shared_name" : "SYNJ2",
        "name" : "SYNJ2",
        "Product_mRNA" : "synaptojanin 2",
        "cat_miRNA" : "",
        "SUID" : 710,
        "FoldChange_mRNA" : 2.414623215,
        "selected" : false
      },
      "position" : {
        "x" : 574.9320655244688,
        "y" : 185.36060410886878
      },
      "selected" : false
    }, {
      "data" : {
        "id" : "708",
        "shared_name" : "LIPE",
        "name" : "LIPE",
        "Product_mRNA" : "lipase E, hormone sensitive type",
        "cat_miRNA" : "",
        "SUID" : 708,
        "FoldChange_mRNA" : 5.742206132,
        "selected" : false
      },
      "position" : {
        "x" : 634.4103468752318,
        "y" : -240.4976735606808
      },
      "selected" : false
    }, {
      "data" : {
        "id" : "706",
        "shared_name" : "AGBL5",
        "name" : "AGBL5",
        "Product_mRNA" : "ATP/GTP binding protein like 5",
        "cat_miRNA" : "",
        "SUID" : 706,
        "FoldChange_mRNA" : 2.222522203,
        "selected" : false
      },
      "position" : {
        "x" : 695.5419317475637,
        "y" : 150.95774279080703
      },
      "selected" : false
    }, {
      "data" : {
        "id" : "704",
        "shared_name" : "BIRC5",
        "name" : "BIRC5",
        "Product_mRNA" : "baculoviral IAP repeat containing 5",
        "cat_miRNA" : "",
        "SUID" : 704,
        "FoldChange_mRNA" : 2.483832241,
        "selected" : false
      },
      "position" : {
        "x" : -406.9532046304692,
        "y" : 34.550769646041196
      },
      "selected" : false
    }, {
      "data" : {
        "id" : "702",
        "shared_name" : "G2E3",
        "name" : "G2E3",
        "Product_mRNA" : "G2/M-phase specific E3 ubiquitin protein ligase",
        "cat_miRNA" : "",
        "SUID" : 702,
        "FoldChange_mRNA" : 2.741233744,
        "selected" : false
      },
      "position" : {
        "x" : 598.6336805421491,
        "y" : 20.953900088938003
      },
      "selected" : false
    }, {
      "data" : {
        "id" : "700",
        "shared_name" : "CREM",
        "name" : "CREM",
        "Product_mRNA" : "cAMP responsive element modulator",
        "cat_miRNA" : "",
        "SUID" : 700,
        "FoldChange_mRNA" : 2.588365425,
        "selected" : false
      },
      "position" : {
        "x" : 108.57400886843853,
        "y" : -447.71441719729916
      },
      "selected" : false
    }, {
      "data" : {
        "id" : "698",
        "shared_name" : "JAK2",
        "name" : "JAK2",
        "Product_mRNA" : "Janus kinase 2",
        "cat_miRNA" : "",
        "SUID" : 698,
        "FoldChange_mRNA" : 2.579408311,
        "selected" : false
      },
      "position" : {
        "x" : 0.16888960338313463,
        "y" : -574.9111020801988
      },
      "selected" : false
    }, {
      "data" : {
        "id" : "696",
        "shared_name" : "ACOT7",
        "name" : "ACOT7",
        "Product_mRNA" : "acyl-CoA thioesterase 7",
        "cat_miRNA" : "",
        "SUID" : 696,
        "FoldChange_mRNA" : 2.30507573,
        "selected" : false
      },
      "position" : {
        "x" : 507.9733377987845,
        "y" : -457.5277990455688
      },
      "selected" : false
    }, {
      "data" : {
        "id" : "694",
        "shared_name" : "RASSF7",
        "name" : "RASSF7",
        "Product_mRNA" : "Ras association domain family member 7",
        "cat_miRNA" : "",
        "SUID" : 694,
        "FoldChange_mRNA" : 3.18918392,
        "selected" : false
      },
      "position" : {
        "x" : 240.17209171039383,
        "y" : 325.53565291006345
      },
      "selected" : false
    }, {
      "data" : {
        "id" : "692",
        "shared_name" : "SEC14L2",
        "name" : "SEC14L2",
        "Product_mRNA" : "SEC14 like lipid binding 2",
        "cat_miRNA" : "",
        "SUID" : 692,
        "FoldChange_mRNA" : 2.567536411,
        "selected" : false
      },
      "position" : {
        "x" : 251.4859047971202,
        "y" : -683.738315322862
      },
      "selected" : false
    }, {
      "data" : {
        "id" : "690",
        "shared_name" : "GRK3",
        "name" : "GRK3",
        "Product_mRNA" : "G protein-coupled receptor kinase 3",
        "cat_miRNA" : "",
        "SUID" : 690,
        "FoldChange_mRNA" : 3.204196028,
        "selected" : false
      },
      "position" : {
        "x" : 53.30984164852545,
        "y" : -367.6172852397292
      },
      "selected" : false
    }, {
      "data" : {
        "id" : "688",
        "shared_name" : "LMF2",
        "name" : "LMF2",
        "Product_mRNA" : "lipase maturation factor 2",
        "cat_miRNA" : "",
        "SUID" : 688,
        "FoldChange_mRNA" : 2.664456752,
        "selected" : false
      },
      "position" : {
        "x" : -496.6936404935324,
        "y" : -82.19160746874326
      },
      "selected" : false
    }, {
      "data" : {
        "id" : "686",
        "shared_name" : "CEP128",
        "name" : "CEP128",
        "Product_mRNA" : "centrosomal protein 128",
        "cat_miRNA" : "",
        "SUID" : 686,
        "FoldChange_mRNA" : 2.389510887,
        "selected" : false
      },
      "position" : {
        "x" : 337.9639586613341,
        "y" : 119.71450806785194
      },
      "selected" : false
    }, {
      "data" : {
        "id" : "684",
        "shared_name" : "DGKH",
        "name" : "DGKH",
        "Product_mRNA" : "diacylglycerol kinase eta",
        "cat_miRNA" : "",
        "SUID" : 684,
        "FoldChange_mRNA" : 5.706293422,
        "selected" : false
      },
      "position" : {
        "x" : 574.8442987528994,
        "y" : -356.03426082812393
      },
      "selected" : false
    }, {
      "data" : {
        "id" : "682",
        "shared_name" : "KATNAL1",
        "name" : "KATNAL1",
        "Product_mRNA" : "katanin catalytic subunit A1 like 1",
        "cat_miRNA" : "",
        "SUID" : 682,
        "FoldChange_mRNA" : 3.023420089,
        "selected" : false
      },
      "position" : {
        "x" : 140.4471945948069,
        "y" : -688.3057355213992
      },
      "selected" : false
    }, {
      "data" : {
        "id" : "680",
        "shared_name" : "OSGIN1",
        "name" : "OSGIN1",
        "Product_mRNA" : "oxidative stress induced growth inhibitor 1",
        "cat_miRNA" : "",
        "SUID" : 680,
        "FoldChange_mRNA" : 8.884423968,
        "selected" : false
      },
      "position" : {
        "x" : -751.2831243723703,
        "y" : 353.8748686849697
      },
      "selected" : false
    }, {
      "data" : {
        "id" : "678",
        "shared_name" : "TULP2",
        "name" : "TULP2",
        "Product_mRNA" : "tubby like protein 2",
        "cat_miRNA" : "",
        "SUID" : 678,
        "FoldChange_mRNA" : 5.504322025,
        "selected" : false
      },
      "position" : {
        "x" : -57.42993982165759,
        "y" : 169.42480367310446
      },
      "selected" : false
    }, {
      "data" : {
        "id" : "676",
        "shared_name" : "RNASEH2A",
        "name" : "RNASEH2A",
        "Product_mRNA" : "ribonuclease H2 subunit A",
        "cat_miRNA" : "",
        "SUID" : 676,
        "FoldChange_mRNA" : 2.458872532,
        "selected" : false
      },
      "position" : {
        "x" : -446.1458317961169,
        "y" : -146.64335857072217
      },
      "selected" : false
    }, {
      "data" : {
        "id" : "674",
        "shared_name" : "ETV2",
        "name" : "ETV2",
        "Product_mRNA" : "ETS variant 2",
        "cat_miRNA" : "",
        "SUID" : 674,
        "FoldChange_mRNA" : 7.858068791,
        "selected" : false
      },
      "position" : {
        "x" : -119.21714113528826,
        "y" : -41.68172365155311
      },
      "selected" : false
    }, {
      "data" : {
        "id" : "672",
        "shared_name" : "GAPDHS",
        "name" : "GAPDHS",
        "Product_mRNA" : "glyceraldehyde-3-phosphate dehydrogenase, spermatogenic",
        "cat_miRNA" : "",
        "SUID" : 672,
        "FoldChange_mRNA" : 7.428586126,
        "selected" : false
      },
      "position" : {
        "x" : 301.39293359474107,
        "y" : -315.31242972367534
      },
      "selected" : false
    }, {
      "data" : {
        "id" : "670",
        "shared_name" : "C5",
        "name" : "C5",
        "Product_mRNA" : "complement C5",
        "cat_miRNA" : "",
        "SUID" : 670,
        "FoldChange_mRNA" : 2.607952008,
        "selected" : false
      },
      "position" : {
        "x" : -163.27775103844488,
        "y" : -353.1549200705116
      },
      "selected" : false
    }, {
      "data" : {
        "id" : "668",
        "shared_name" : "DDX58",
        "name" : "DDX58",
        "Product_mRNA" : "DExD/H-box helicase 58",
        "cat_miRNA" : "",
        "SUID" : 668,
        "FoldChange_mRNA" : 2.646803436,
        "selected" : false
      },
      "position" : {
        "x" : 719.9964657055643,
        "y" : -74.89666668279526
      },
      "selected" : false
    }, {
      "data" : {
        "id" : "666",
        "shared_name" : "RASSF4",
        "name" : "RASSF4",
        "Product_mRNA" : "Ras association domain family member 4",
        "cat_miRNA" : "",
        "SUID" : 666,
        "FoldChange_mRNA" : 4.762751244,
        "selected" : false
      },
      "position" : {
        "x" : 431.5311134580022,
        "y" : -145.92748080508517
      },
      "selected" : false
    }, {
      "data" : {
        "id" : "664",
        "shared_name" : "CPEB3",
        "name" : "CPEB3",
        "Product_mRNA" : "cytoplasmic polyadenylation element binding protein 3",
        "cat_miRNA" : "",
        "SUID" : 664,
        "FoldChange_mRNA" : 4.060427069,
        "selected" : false
      },
      "position" : {
        "x" : 531.5465253294796,
        "y" : -254.75034242594052
      },
      "selected" : false
    }, {
      "data" : {
        "id" : "662",
        "shared_name" : "TFAM",
        "name" : "TFAM",
        "Product_mRNA" : "transcription factor A, mitochondrial",
        "cat_miRNA" : "",
        "SUID" : 662,
        "FoldChange_mRNA" : 3.664039017,
        "selected" : false
      },
      "position" : {
        "x" : -127.78768263263332,
        "y" : -565.2514329110733
      },
      "selected" : false
    }, {
      "data" : {
        "id" : "660",
        "shared_name" : "SLC9A3R1",
        "name" : "SLC9A3R1",
        "Product_mRNA" : "SLC9A3 regulator 1",
        "cat_miRNA" : "",
        "SUID" : 660,
        "FoldChange_mRNA" : 2.753869717,
        "selected" : false
      },
      "position" : {
        "x" : 380.97230032721245,
        "y" : -96.69164470727368
      },
      "selected" : false
    }, {
      "data" : {
        "id" : "658",
        "shared_name" : "AREG",
        "name" : "AREG",
        "Product_mRNA" : "amphiregulin",
        "cat_miRNA" : "",
        "SUID" : 658,
        "FoldChange_mRNA" : 2.060149191,
        "selected" : false
      },
      "position" : {
        "x" : 357.971288951431,
        "y" : -266.8303931514149
      },
      "selected" : false
    }, {
      "data" : {
        "id" : "656",
        "shared_name" : "LRP2BP",
        "name" : "LRP2BP",
        "Product_mRNA" : "LRP2 binding protein",
        "cat_miRNA" : "",
        "SUID" : 656,
        "FoldChange_mRNA" : 5.454565978,
        "selected" : false
      },
      "position" : {
        "x" : 380.78881111473856,
        "y" : -165.88562804591018
      },
      "selected" : false
    }, {
      "data" : {
        "id" : "654",
        "shared_name" : "EHD1",
        "name" : "EHD1",
        "Product_mRNA" : "EH domain containing 1",
        "cat_miRNA" : "",
        "SUID" : 654,
        "FoldChange_mRNA" : 3.1625854,
        "selected" : false
      },
      "position" : {
        "x" : 649.3105519067436,
        "y" : 44.350810923396445
      },
      "selected" : false
    }, {
      "data" : {
        "id" : "652",
        "shared_name" : "PITPNM1",
        "name" : "PITPNM1",
        "Product_mRNA" : "phosphatidylinositol transfer protein membrane associated 1",
        "cat_miRNA" : "",
        "SUID" : 652,
        "FoldChange_mRNA" : 3.384951588,
        "selected" : false
      },
      "position" : {
        "x" : 55.82138980296533,
        "y" : -421.07382737955186
      },
      "selected" : false
    }, {
      "data" : {
        "id" : "650",
        "shared_name" : "BIN2",
        "name" : "BIN2",
        "Product_mRNA" : "bridging integrator 2",
        "cat_miRNA" : "",
        "SUID" : 650,
        "FoldChange_mRNA" : 2.697146306,
        "selected" : false
      },
      "position" : {
        "x" : -197.2319464323807,
        "y" : -671.6704189822701
      },
      "selected" : false
    }, {
      "data" : {
        "id" : "648",
        "shared_name" : "CDCA3",
        "name" : "CDCA3",
        "Product_mRNA" : "cell division cycle associated 3",
        "cat_miRNA" : "",
        "SUID" : 648,
        "FoldChange_mRNA" : 2.125775269,
        "selected" : false
      },
      "position" : {
        "x" : 684.4626793767474,
        "y" : -272.682340671094
      },
      "selected" : false
    }, {
      "data" : {
        "id" : "646",
        "shared_name" : "LOC101099964",
        "name" : "LOC101099964",
        "Product_mRNA" : "E3 SUMO-protein ligase ZNF451",
        "cat_miRNA" : "",
        "SUID" : 646,
        "FoldChange_mRNA" : 2.605727654,
        "selected" : false
      },
      "position" : {
        "x" : -170.39085401317064,
        "y" : 539.0101524502002
      },
      "selected" : false
    }, {
      "data" : {
        "id" : "644",
        "shared_name" : "COL4A3BP",
        "name" : "COL4A3BP",
        "Product_mRNA" : "collagen type IV alpha 3 binding protein",
        "cat_miRNA" : "",
        "SUID" : 644,
        "FoldChange_mRNA" : 2.162721716,
        "selected" : false
      },
      "position" : {
        "x" : 354.20787553949634,
        "y" : -44.104516866322356
      },
      "selected" : false
    }, {
      "data" : {
        "id" : "642",
        "shared_name" : "LOC109502212",
        "name" : "LOC109502212",
        "Product_mRNA" : "protocadherin beta-7-like",
        "cat_miRNA" : "",
        "SUID" : 642,
        "FoldChange_mRNA" : 2.054231506,
        "selected" : false
      },
      "position" : {
        "x" : 577.6501043549816,
        "y" : -185.89787889374296
      },
      "selected" : false
    }, {
      "data" : {
        "id" : "640",
        "shared_name" : "LNPEP",
        "name" : "LNPEP",
        "Product_mRNA" : "leucyl and cystinyl aminopeptidase",
        "cat_miRNA" : "",
        "SUID" : 640,
        "FoldChange_mRNA" : 2.594363784,
        "selected" : false
      },
      "position" : {
        "x" : -294.9938658724343,
        "y" : 306.23104464465786
      },
      "selected" : false
    }, {
      "data" : {
        "id" : "638",
        "shared_name" : "CPEB4",
        "name" : "CPEB4",
        "Product_mRNA" : "cytoplasmic polyadenylation element binding protein 4",
        "cat_miRNA" : "",
        "SUID" : 638,
        "FoldChange_mRNA" : 2.145255028,
        "selected" : false
      },
      "position" : {
        "x" : 431.12411381349597,
        "y" : -196.81145198326573
      },
      "selected" : false
    }, {
      "data" : {
        "id" : "636",
        "shared_name" : "CSPG5",
        "name" : "CSPG5",
        "Product_mRNA" : "chondroitin sulfate proteoglycan 5",
        "cat_miRNA" : "",
        "SUID" : 636,
        "FoldChange_mRNA" : 3.542444666,
        "selected" : false
      },
      "position" : {
        "x" : -289.2922067209702,
        "y" : -112.47265187506119
      },
      "selected" : false
    }, {
      "data" : {
        "id" : "634",
        "shared_name" : "IL1A",
        "name" : "IL1A",
        "Product_mRNA" : "interleukin 1 alpha",
        "cat_miRNA" : "",
        "SUID" : 634,
        "FoldChange_mRNA" : 3.274649082,
        "selected" : false
      },
      "position" : {
        "x" : -56.13545316301228,
        "y" : -384.4770427025198
      },
      "selected" : false
    }, {
      "data" : {
        "id" : "632",
        "shared_name" : "GPD2",
        "name" : "GPD2",
        "Product_mRNA" : "glycerol-3-phosphate dehydrogenase 2",
        "cat_miRNA" : "",
        "SUID" : 632,
        "FoldChange_mRNA" : 3.246308393,
        "selected" : false
      },
      "position" : {
        "x" : 623.4687357582264,
        "y" : -435.0168783900829
      },
      "selected" : false
    }, {
      "data" : {
        "id" : "630",
        "shared_name" : "SLC30A3",
        "name" : "SLC30A3",
        "Product_mRNA" : "solute carrier family 30 member 3",
        "cat_miRNA" : "",
        "SUID" : 630,
        "FoldChange_mRNA" : 2.523150079,
        "selected" : false
      },
      "position" : {
        "x" : 300.75358566392316,
        "y" : 379.13817001454515
      },
      "selected" : false
    }, {
      "data" : {
        "id" : "628",
        "shared_name" : "PDE1A",
        "name" : "PDE1A",
        "Product_mRNA" : "phosphodiesterase 1A",
        "cat_miRNA" : "",
        "SUID" : 628,
        "FoldChange_mRNA" : 4.153074228,
        "selected" : false
      },
      "position" : {
        "x" : 246.52058665968434,
        "y" : 270.46647336592656
      },
      "selected" : false
    }, {
      "data" : {
        "id" : "626",
        "shared_name" : "PLCD4",
        "name" : "PLCD4",
        "Product_mRNA" : "phospholipase C delta 4",
        "cat_miRNA" : "",
        "SUID" : 626,
        "FoldChange_mRNA" : 2.493249858,
        "selected" : false
      },
      "position" : {
        "x" : 282.9131070573165,
        "y" : -371.579624281449
      },
      "selected" : false
    }, {
      "data" : {
        "id" : "624",
        "shared_name" : "ARID3A",
        "name" : "ARID3A",
        "Product_mRNA" : "AT-rich interaction domain 3A",
        "cat_miRNA" : "",
        "SUID" : 624,
        "FoldChange_mRNA" : 2.112890042,
        "selected" : false
      },
      "position" : {
        "x" : -90.74634807385222,
        "y" : -283.64109497962886
      },
      "selected" : false
    }, {
      "data" : {
        "id" : "622",
        "shared_name" : "PLA2G4A",
        "name" : "PLA2G4A",
        "Product_mRNA" : "phospholipase A2 group IVA",
        "cat_miRNA" : "",
        "SUID" : 622,
        "FoldChange_mRNA" : 2.428381553,
        "selected" : false
      },
      "position" : {
        "x" : -5.1815830755315995,
        "y" : -433.59196181230527
      },
      "selected" : false
    }, {
      "data" : {
        "id" : "620",
        "shared_name" : "KIF17",
        "name" : "KIF17",
        "Product_mRNA" : "kinesin family member 17",
        "cat_miRNA" : "",
        "SUID" : 620,
        "FoldChange_mRNA" : 4.396101631,
        "selected" : false
      },
      "position" : {
        "x" : -210.80118217649863,
        "y" : -252.49520362420918
      },
      "selected" : false
    }, {
      "data" : {
        "id" : "618",
        "shared_name" : "TSPAN1",
        "name" : "TSPAN1",
        "Product_mRNA" : "tetraspanin 1",
        "cat_miRNA" : "",
        "SUID" : 618,
        "FoldChange_mRNA" : 2.796600562,
        "selected" : false
      },
      "position" : {
        "x" : 41.23738242705018,
        "y" : -157.0126780530218
      },
      "selected" : false
    }, {
      "data" : {
        "id" : "616",
        "shared_name" : "F3",
        "name" : "F3",
        "Product_mRNA" : "coagulation factor III, tissue factor",
        "cat_miRNA" : "",
        "SUID" : 616,
        "FoldChange_mRNA" : 2.378436519,
        "selected" : false
      },
      "position" : {
        "x" : -440.45719225815054,
        "y" : -351.7410207199607
      },
      "selected" : false
    }, {
      "data" : {
        "id" : "614",
        "shared_name" : "NEK2",
        "name" : "NEK2",
        "Product_mRNA" : "NIMA related kinase 2",
        "cat_miRNA" : "",
        "SUID" : 614,
        "FoldChange_mRNA" : 2.114402219,
        "selected" : false
      },
      "position" : {
        "x" : 640.8014651733334,
        "y" : 117.77114722757739
      },
      "selected" : false
    }, {
      "data" : {
        "id" : "612",
        "shared_name" : "SLC16A7",
        "name" : "SLC16A7",
        "Product_mRNA" : "solute carrier family 16 member 7",
        "cat_miRNA" : "",
        "SUID" : 612,
        "FoldChange_mRNA" : 3.877184022,
        "selected" : false
      },
      "position" : {
        "x" : -49.0148532157154,
        "y" : 9.449764759286005
      },
      "selected" : false
    }, {
      "data" : {
        "id" : "610",
        "shared_name" : "HSDL2",
        "name" : "HSDL2",
        "Product_mRNA" : "hydroxysteroid dehydrogenase like 2",
        "cat_miRNA" : "",
        "SUID" : 610,
        "FoldChange_mRNA" : 3.363186472,
        "selected" : false
      },
      "position" : {
        "x" : -231.30031604094395,
        "y" : -89.93272787772607
      },
      "selected" : false
    }, {
      "data" : {
        "id" : "608",
        "shared_name" : "ZC2HC1C",
        "name" : "ZC2HC1C",
        "Product_mRNA" : "zinc finger C2HC-type containing 1C",
        "cat_miRNA" : "",
        "SUID" : 608,
        "FoldChange_mRNA" : 2.427782185,
        "selected" : false
      },
      "position" : {
        "x" : 341.3811834845789,
        "y" : 177.42387928827384
      },
      "selected" : false
    }, {
      "data" : {
        "id" : "606",
        "shared_name" : "CFAP58",
        "name" : "CFAP58",
        "Product_mRNA" : "cilia and flagella associated protein 58",
        "cat_miRNA" : "",
        "SUID" : 606,
        "FoldChange_mRNA" : 3.258509973,
        "selected" : false
      },
      "position" : {
        "x" : 371.444331588659,
        "y" : 57.76345584476213
      },
      "selected" : false
    }, {
      "data" : {
        "id" : "604",
        "shared_name" : "DUSP4",
        "name" : "DUSP4",
        "Product_mRNA" : "dual specificity phosphatase 4",
        "cat_miRNA" : "",
        "SUID" : 604,
        "FoldChange_mRNA" : 2.41065821,
        "selected" : false
      },
      "position" : {
        "x" : 473.3964736469368,
        "y" : 98.4048097716802
      },
      "selected" : false
    }, {
      "data" : {
        "id" : "602",
        "shared_name" : "AKAP1",
        "name" : "AKAP1",
        "Product_mRNA" : "A-kinase anchoring protein 1",
        "cat_miRNA" : "",
        "SUID" : 602,
        "FoldChange_mRNA" : 4.831819126,
        "selected" : false
      },
      "position" : {
        "x" : 585.5303363884406,
        "y" : 356.1169562783602
      },
      "selected" : false
    }, {
      "data" : {
        "id" : "600",
        "shared_name" : "PAPD5",
        "name" : "PAPD5",
        "Product_mRNA" : "poly(A) RNA polymerase D5, non-canonical",
        "cat_miRNA" : "",
        "SUID" : 600,
        "FoldChange_mRNA" : 3.467216845,
        "selected" : false
      },
      "position" : {
        "x" : -260.69858519212994,
        "y" : -195.9615151499976
      },
      "selected" : false
    }, {
      "data" : {
        "id" : "598",
        "shared_name" : "PDZRN3",
        "name" : "PDZRN3",
        "Product_mRNA" : "PDZ domain containing ring finger 3",
        "cat_miRNA" : "",
        "SUID" : 598,
        "FoldChange_mRNA" : 2.476150955,
        "selected" : false
      },
      "position" : {
        "x" : -395.87116942303663,
        "y" : -67.31613127629895
      },
      "selected" : false
    }, {
      "data" : {
        "id" : "596",
        "shared_name" : "LRRC39",
        "name" : "LRRC39",
        "Product_mRNA" : "leucine rich repeat containing 39",
        "cat_miRNA" : "",
        "SUID" : 596,
        "FoldChange_mRNA" : 3.208443013,
        "selected" : false
      },
      "position" : {
        "x" : -314.35321388194336,
        "y" : -513.266811493688
      },
      "selected" : false
    }, {
      "data" : {
        "id" : "594",
        "shared_name" : "BBS9",
        "name" : "BBS9",
        "Product_mRNA" : "Bardet-Biedl syndrome 9",
        "cat_miRNA" : "",
        "SUID" : 594,
        "FoldChange_mRNA" : 2.395717508,
        "selected" : false
      },
      "position" : {
        "x" : 457.2758669815768,
        "y" : 254.67552996553968
      },
      "selected" : false
    }, {
      "data" : {
        "id" : "592",
        "shared_name" : "CISD1",
        "name" : "CISD1",
        "Product_mRNA" : "CDGSH iron sulfur domain 1",
        "cat_miRNA" : "",
        "SUID" : 592,
        "FoldChange_mRNA" : 2.297717387,
        "selected" : false
      },
      "position" : {
        "x" : -367.83171191481887,
        "y" : -193.52296476421927
      },
      "selected" : false
    }, {
      "data" : {
        "id" : "590",
        "shared_name" : "CDKN2C",
        "name" : "CDKN2C",
        "Product_mRNA" : "cyclin dependent kinase inhibitor 2C",
        "cat_miRNA" : "",
        "SUID" : 590,
        "FoldChange_mRNA" : 3.026283142,
        "selected" : false
      },
      "position" : {
        "x" : 115.08284525393636,
        "y" : -208.15482512860004
      },
      "selected" : false
    }, {
      "data" : {
        "id" : "588",
        "shared_name" : "RASSF8",
        "name" : "RASSF8",
        "Product_mRNA" : "Ras association domain family member 8",
        "cat_miRNA" : "",
        "SUID" : 588,
        "FoldChange_mRNA" : 3.233102315,
        "selected" : false
      },
      "position" : {
        "x" : 136.45061515657684,
        "y" : -38.581699563583676
      },
      "selected" : false
    }, {
      "data" : {
        "id" : "586",
        "shared_name" : "IL13RA2",
        "name" : "IL13RA2",
        "Product_mRNA" : "interleukin 13 receptor subunit alpha 2",
        "cat_miRNA" : "",
        "SUID" : 586,
        "FoldChange_mRNA" : 2.74133378,
        "selected" : false
      },
      "position" : {
        "x" : -28.212760868930154,
        "y" : 270.60651485516036
      },
      "selected" : false
    }, {
      "data" : {
        "id" : "584",
        "shared_name" : "PFKFB2",
        "name" : "PFKFB2",
        "Product_mRNA" : "6-phosphofructo-2-kinase/fructose-2,6-biphosphatase 2",
        "cat_miRNA" : "",
        "SUID" : 584,
        "FoldChange_mRNA" : 2.699998366,
        "selected" : false
      },
      "position" : {
        "x" : 45.996394241714796,
        "y" : -473.02861065542726
      },
      "selected" : false
    }, {
      "data" : {
        "id" : "582",
        "shared_name" : "DAW1",
        "name" : "DAW1",
        "Product_mRNA" : "dynein assembly factor with WD repeats 1",
        "cat_miRNA" : "",
        "SUID" : 582,
        "FoldChange_mRNA" : 6.187291167,
        "selected" : false
      },
      "position" : {
        "x" : 74.36745805259685,
        "y" : 4.691544313488341
      },
      "selected" : false
    }, {
      "data" : {
        "id" : "580",
        "shared_name" : "DNPEP",
        "name" : "DNPEP",
        "Product_mRNA" : "aspartyl aminopeptidase",
        "cat_miRNA" : "",
        "SUID" : 580,
        "FoldChange_mRNA" : 4.495095687,
        "selected" : false
      },
      "position" : {
        "x" : -86.91762834850493,
        "y" : -334.10053393013936
      },
      "selected" : false
    }, {
      "data" : {
        "id" : "578",
        "shared_name" : "WFDC3",
        "name" : "WFDC3",
        "Product_mRNA" : "WAP four-disulfide core domain 3",
        "cat_miRNA" : "",
        "SUID" : 578,
        "FoldChange_mRNA" : 3.335146863,
        "selected" : false
      },
      "position" : {
        "x" : 224.22047953960598,
        "y" : 114.66478775045812
      },
      "selected" : false
    }, {
      "data" : {
        "id" : "576",
        "shared_name" : "MAD2L1BP",
        "name" : "MAD2L1BP",
        "Product_mRNA" : "MAD2L1 binding protein",
        "cat_miRNA" : "",
        "SUID" : 576,
        "FoldChange_mRNA" : 2.095702638,
        "selected" : false
      },
      "position" : {
        "x" : 454.41829394989406,
        "y" : -610.5825877670358
      },
      "selected" : false
    }, {
      "data" : {
        "id" : "574",
        "shared_name" : "GTF2F1",
        "name" : "GTF2F1",
        "Product_mRNA" : "general transcription factor IIF subunit 1",
        "cat_miRNA" : "",
        "SUID" : 574,
        "FoldChange_mRNA" : 2.058516839,
        "selected" : false
      },
      "position" : {
        "x" : -105.24581862393096,
        "y" : 282.53101171804417
      },
      "selected" : false
    }, {
      "data" : {
        "id" : "572",
        "shared_name" : "CD70",
        "name" : "CD70",
        "Product_mRNA" : "CD70 molecule",
        "cat_miRNA" : "",
        "SUID" : 572,
        "FoldChange_mRNA" : 5.540463047,
        "selected" : false
      },
      "position" : {
        "x" : 333.4827850833941,
        "y" : -417.90871465146233
      },
      "selected" : false
    }, {
      "data" : {
        "id" : "570",
        "shared_name" : "STK35",
        "name" : "STK35",
        "Product_mRNA" : "serine/threonine kinase 35",
        "cat_miRNA" : "",
        "SUID" : 570,
        "FoldChange_mRNA" : 2.420174266,
        "selected" : false
      },
      "position" : {
        "x" : -273.4676446802879,
        "y" : 48.455848533195535
      },
      "selected" : false
    }, {
      "data" : {
        "id" : "568",
        "shared_name" : "CCR7",
        "name" : "CCR7",
        "Product_mRNA" : "C-C motif chemokine receptor 7",
        "cat_miRNA" : "",
        "SUID" : 568,
        "FoldChange_mRNA" : 13.16544794,
        "selected" : false
      },
      "position" : {
        "x" : -219.67114098979712,
        "y" : -20.21011745552442
      },
      "selected" : false
    }, {
      "data" : {
        "id" : "566",
        "shared_name" : "TUBA4A",
        "name" : "TUBA4A",
        "Product_mRNA" : "tubulin alpha 4a",
        "cat_miRNA" : "",
        "SUID" : 566,
        "FoldChange_mRNA" : 7.352956989,
        "selected" : false
      },
      "position" : {
        "x" : 318.55300482810867,
        "y" : -197.99678534381263
      },
      "selected" : false
    }, {
      "data" : {
        "id" : "564",
        "shared_name" : "RIBC2",
        "name" : "RIBC2",
        "Product_mRNA" : "RIB43A domain with coiled-coils 2",
        "cat_miRNA" : "",
        "SUID" : 564,
        "FoldChange_mRNA" : 2.635315146,
        "selected" : false
      },
      "position" : {
        "x" : -341.1642393611349,
        "y" : -462.92002229140314
      },
      "selected" : false
    }, {
      "data" : {
        "id" : "562",
        "shared_name" : "SPECC1",
        "name" : "SPECC1",
        "Product_mRNA" : "sperm antigen with calponin homology and coiled-coil domains 1",
        "cat_miRNA" : "",
        "SUID" : 562,
        "FoldChange_mRNA" : 2.097145482,
        "selected" : false
      },
      "position" : {
        "x" : 738.0050063050054,
        "y" : -143.3444124298408
      },
      "selected" : false
    }, {
      "data" : {
        "id" : "560",
        "shared_name" : "STRIP2",
        "name" : "STRIP2",
        "Product_mRNA" : "striatin interacting protein 2",
        "cat_miRNA" : "",
        "SUID" : 560,
        "FoldChange_mRNA" : 2.028232288,
        "selected" : false
      },
      "position" : {
        "x" : -316.1648957370049,
        "y" : -564.1162075672474
      },
      "selected" : false
    }, {
      "data" : {
        "id" : "558",
        "shared_name" : "E2F8",
        "name" : "E2F8",
        "Product_mRNA" : "E2F transcription factor 8",
        "cat_miRNA" : "",
        "SUID" : 558,
        "FoldChange_mRNA" : 2.687174634,
        "selected" : false
      },
      "position" : {
        "x" : 621.0636782088045,
        "y" : 301.0125085295015
      },
      "selected" : false
    }, {
      "data" : {
        "id" : "556",
        "shared_name" : "AP1M2",
        "name" : "AP1M2",
        "Product_mRNA" : "adaptor related protein complex 1 mu 2 subunit",
        "cat_miRNA" : "",
        "SUID" : 556,
        "FoldChange_mRNA" : 3.191812147,
        "selected" : false
      },
      "position" : {
        "x" : 687.1988599848339,
        "y" : -145.27215285363425
      },
      "selected" : false
    }, {
      "data" : {
        "id" : "554",
        "shared_name" : "HABP4",
        "name" : "HABP4",
        "Product_mRNA" : "hyaluronan binding protein 4",
        "cat_miRNA" : "",
        "SUID" : 554,
        "FoldChange_mRNA" : 2.129964954,
        "selected" : false
      },
      "position" : {
        "x" : 686.8847690102807,
        "y" : -199.56403149265608
      },
      "selected" : false
    }, {
      "data" : {
        "id" : "552",
        "shared_name" : "PRKAA1",
        "name" : "PRKAA1",
        "Product_mRNA" : "protein kinase AMP-activated catalytic subunit alpha 1",
        "cat_miRNA" : "",
        "SUID" : 552,
        "FoldChange_mRNA" : 3.037160204,
        "selected" : false
      },
      "position" : {
        "x" : -34.090643686364295,
        "y" : 706.0150618384816
      },
      "selected" : false
    }, {
      "data" : {
        "id" : "550",
        "shared_name" : "ANKEF1",
        "name" : "ANKEF1",
        "Product_mRNA" : "ankyrin repeat and EF-hand domain containing 1",
        "cat_miRNA" : "",
        "SUID" : 550,
        "FoldChange_mRNA" : 8.017163664,
        "selected" : false
      },
      "position" : {
        "x" : 219.53939098566707,
        "y" : -403.74410949852313
      },
      "selected" : false
    }, {
      "data" : {
        "id" : "548",
        "shared_name" : "LRRCC1",
        "name" : "LRRCC1",
        "Product_mRNA" : "leucine rich repeat and coiled-coil centrosomal protein 1",
        "cat_miRNA" : "",
        "SUID" : 548,
        "FoldChange_mRNA" : 2.518234726,
        "selected" : false
      },
      "position" : {
        "x" : -168.69610407089476,
        "y" : 291.28546022665205
      },
      "selected" : false
    }, {
      "data" : {
        "id" : "546",
        "shared_name" : "CCNB1",
        "name" : "CCNB1",
        "Product_mRNA" : "cyclin B1",
        "cat_miRNA" : "",
        "SUID" : 546,
        "FoldChange_mRNA" : 2.084821866,
        "selected" : false
      },
      "position" : {
        "x" : 411.6173418646146,
        "y" : -324.32078875152496
      },
      "selected" : false
    }, {
      "data" : {
        "id" : "544",
        "shared_name" : "LPIN1",
        "name" : "LPIN1",
        "Product_mRNA" : "lipin 1",
        "cat_miRNA" : "",
        "SUID" : 544,
        "FoldChange_mRNA" : 3.94519404,
        "selected" : false
      },
      "position" : {
        "x" : 630.6550487754077,
        "y" : -298.30136213264103
      },
      "selected" : false
    }, {
      "data" : {
        "id" : "542",
        "shared_name" : "DDB2",
        "name" : "DDB2",
        "Product_mRNA" : "damage specific DNA binding protein 2",
        "cat_miRNA" : "",
        "SUID" : 542,
        "FoldChange_mRNA" : 2.080811792,
        "selected" : false
      },
      "position" : {
        "x" : 578.9610212147102,
        "y" : 134.41728148348042
      },
      "selected" : false
    }, {
      "data" : {
        "id" : "540",
        "shared_name" : "RNF138",
        "name" : "RNF138",
        "Product_mRNA" : "ring finger protein 138",
        "cat_miRNA" : "",
        "SUID" : 540,
        "FoldChange_mRNA" : 3.81268451,
        "selected" : false
      },
      "position" : {
        "x" : 625.778871904903,
        "y" : -566.5084910680015
      },
      "selected" : false
    }, {
      "data" : {
        "id" : "538",
        "shared_name" : "DZIP1",
        "name" : "DZIP1",
        "Product_mRNA" : "DAZ interacting zinc finger protein 1",
        "cat_miRNA" : "",
        "SUID" : 538,
        "FoldChange_mRNA" : 3.322281792,
        "selected" : false
      },
      "position" : {
        "x" : -233.4103202335173,
        "y" : -410.0311925017093
      },
      "selected" : false
    }, {
      "data" : {
        "id" : "536",
        "shared_name" : "OASL",
        "name" : "OASL",
        "Product_mRNA" : "2'-5'-oligoadenylate synthetase like",
        "cat_miRNA" : "",
        "SUID" : 536,
        "FoldChange_mRNA" : 3.14579657,
        "selected" : false
      },
      "position" : {
        "x" : 28.733437012296978,
        "y" : 112.95811198357286
      },
      "selected" : false
    }, {
      "data" : {
        "id" : "534",
        "shared_name" : "CCDC146",
        "name" : "CCDC146",
        "Product_mRNA" : "coiled-coil domain containing 146",
        "cat_miRNA" : "",
        "SUID" : 534,
        "FoldChange_mRNA" : 2.626080937,
        "selected" : false
      },
      "position" : {
        "x" : 735.04534267905,
        "y" : -19.62288179717249
      },
      "selected" : false
    }, {
      "data" : {
        "id" : "532",
        "shared_name" : "USP44",
        "name" : "USP44",
        "Product_mRNA" : "ubiquitin specific peptidase 44",
        "cat_miRNA" : "",
        "SUID" : 532,
        "FoldChange_mRNA" : 2.897542843,
        "selected" : false
      },
      "position" : {
        "x" : 492.82708934359107,
        "y" : -508.3458451402042
      },
      "selected" : false
    }, {
      "data" : {
        "id" : "530",
        "shared_name" : "DRAM1",
        "name" : "DRAM1",
        "Product_mRNA" : "DNA damage regulated autophagy modulator 1",
        "cat_miRNA" : "",
        "SUID" : 530,
        "FoldChange_mRNA" : 2.27789049,
        "selected" : false
      },
      "position" : {
        "x" : -125.77573025816905,
        "y" : 341.6631420406042
      },
      "selected" : false
    }, {
      "data" : {
        "id" : "528",
        "shared_name" : "NACAD",
        "name" : "NACAD",
        "Product_mRNA" : "NAC alpha domain containing",
        "cat_miRNA" : "",
        "SUID" : 528,
        "FoldChange_mRNA" : 2.149200163,
        "selected" : false
      },
      "position" : {
        "x" : 625.2087041537856,
        "y" : -375.73125839919624
      },
      "selected" : false
    }, {
      "data" : {
        "id" : "526",
        "shared_name" : "RPS6KC1",
        "name" : "RPS6KC1",
        "Product_mRNA" : "ribosomal protein S6 kinase C1",
        "cat_miRNA" : "",
        "SUID" : 526,
        "FoldChange_mRNA" : 2.447098693,
        "selected" : false
      },
      "position" : {
        "x" : 303.66782902199503,
        "y" : -528.4497441460214
      },
      "selected" : false
    }, {
      "data" : {
        "id" : "524",
        "shared_name" : "ODF2",
        "name" : "ODF2",
        "Product_mRNA" : "outer dense fiber of sperm tails 2",
        "cat_miRNA" : "",
        "SUID" : 524,
        "FoldChange_mRNA" : 4.153343068,
        "selected" : false
      },
      "position" : {
        "x" : 50.3539861780251,
        "y" : -731.8625123401719
      },
      "selected" : false
    }, {
      "data" : {
        "id" : "522",
        "shared_name" : "KLF4",
        "name" : "KLF4",
        "Product_mRNA" : "Kruppel like factor 4",
        "cat_miRNA" : "",
        "SUID" : 522,
        "FoldChange_mRNA" : 3.047330579,
        "selected" : false
      },
      "position" : {
        "x" : 252.6165974186714,
        "y" : -563.8670653880988
      },
      "selected" : false
    }, {
      "data" : {
        "id" : "520",
        "shared_name" : "PAQR5",
        "name" : "PAQR5",
        "Product_mRNA" : "progestin and adipoQ receptor family member 5",
        "cat_miRNA" : "",
        "SUID" : 520,
        "FoldChange_mRNA" : 3.75799755,
        "selected" : false
      },
      "position" : {
        "x" : 354.87533927879383,
        "y" : -637.5011124054286
      },
      "selected" : false
    }, {
      "data" : {
        "id" : "518",
        "shared_name" : "STAT4",
        "name" : "STAT4",
        "Product_mRNA" : "signal transducer and activator of transcription 4",
        "cat_miRNA" : "",
        "SUID" : 518,
        "FoldChange_mRNA" : 6.704945106,
        "selected" : false
      },
      "position" : {
        "x" : -417.6902274323335,
        "y" : -268.67245210198337
      },
      "selected" : false
    }, {
      "data" : {
        "id" : "516",
        "shared_name" : "MNS1",
        "name" : "MNS1",
        "Product_mRNA" : "meiosis specific nuclear structural 1",
        "cat_miRNA" : "",
        "SUID" : 516,
        "FoldChange_mRNA" : 2.495364894,
        "selected" : false
      },
      "position" : {
        "x" : -85.78442731499771,
        "y" : -91.926065579862
      },
      "selected" : false
    }, {
      "data" : {
        "id" : "514",
        "shared_name" : "ARHGAP24",
        "name" : "ARHGAP24",
        "Product_mRNA" : "Rho GTPase activating protein 24",
        "cat_miRNA" : "",
        "SUID" : 514,
        "FoldChange_mRNA" : 3.283865648,
        "selected" : false
      },
      "position" : {
        "x" : 397.61633726543647,
        "y" : 145.8086293065512
      },
      "selected" : false
    }, {
      "data" : {
        "id" : "512",
        "shared_name" : "PCDH10",
        "name" : "PCDH10",
        "Product_mRNA" : "protocadherin 10",
        "cat_miRNA" : "",
        "SUID" : 512,
        "FoldChange_mRNA" : 2.767548466,
        "selected" : false
      },
      "position" : {
        "x" : 241.86900221185002,
        "y" : -614.426679453778
      },
      "selected" : false
    }, {
      "data" : {
        "id" : "510",
        "shared_name" : "LARP1B",
        "name" : "LARP1B",
        "Product_mRNA" : "La ribonucleoprotein domain family member 1B",
        "cat_miRNA" : "",
        "SUID" : 510,
        "FoldChange_mRNA" : 2.329834216,
        "selected" : false
      },
      "position" : {
        "x" : 454.88468423261855,
        "y" : -10.353675439267331
      },
      "selected" : false
    }, {
      "data" : {
        "id" : "508",
        "shared_name" : "Sep-11",
        "name" : "Sep-11",
        "Product_mRNA" : "septin 11",
        "cat_miRNA" : "",
        "SUID" : 508,
        "FoldChange_mRNA" : 3.697591096,
        "selected" : false
      },
      "position" : {
        "x" : 497.3766096225057,
        "y" : 39.939037656331415
      },
      "selected" : false
    }, {
      "data" : {
        "id" : "506",
        "shared_name" : "CENPE",
        "name" : "CENPE",
        "Product_mRNA" : "centromere protein E",
        "cat_miRNA" : "",
        "SUID" : 506,
        "FoldChange_mRNA" : 2.032674423,
        "selected" : false
      },
      "position" : {
        "x" : -31.456277067539958,
        "y" : -508.10959330227803
      },
      "selected" : false
    }, {
      "data" : {
        "id" : "504",
        "shared_name" : "TMEM117",
        "name" : "TMEM117",
        "Product_mRNA" : "transmembrane protein 117",
        "cat_miRNA" : "",
        "SUID" : 504,
        "FoldChange_mRNA" : 2.036822926,
        "selected" : false
      },
      "position" : {
        "x" : 667.3838371020697,
        "y" : -90.77349872331096
      },
      "selected" : false
    }, {
      "data" : {
        "id" : "502",
        "shared_name" : "MTMR6",
        "name" : "MTMR6",
        "Product_mRNA" : "myotubularin related protein 6",
        "cat_miRNA" : "",
        "SUID" : 502,
        "FoldChange_mRNA" : 2.118738806,
        "selected" : false
      },
      "position" : {
        "x" : 404.2410203254731,
        "y" : -587.2933070082482
      },
      "selected" : false
    }, {
      "data" : {
        "id" : "500",
        "shared_name" : "DIAPH3",
        "name" : "DIAPH3",
        "Product_mRNA" : "diaphanous related formin 3",
        "cat_miRNA" : "",
        "SUID" : 500,
        "FoldChange_mRNA" : 3.050230495,
        "selected" : false
      },
      "position" : {
        "x" : -254.7679749441527,
        "y" : -308.502564204977
      },
      "selected" : false
    }, {
      "data" : {
        "id" : "498",
        "shared_name" : "BCL2A1",
        "name" : "BCL2A1",
        "Product_mRNA" : "BCL2 related protein A1",
        "cat_miRNA" : "",
        "SUID" : 498,
        "FoldChange_mRNA" : 2.079226179,
        "selected" : false
      },
      "position" : {
        "x" : -232.28941944185118,
        "y" : -359.8906454139786
      },
      "selected" : false
    }, {
      "data" : {
        "id" : "496",
        "shared_name" : "ABHD2",
        "name" : "ABHD2",
        "Product_mRNA" : "abhydrolase domain containing 2",
        "cat_miRNA" : "",
        "SUID" : 496,
        "FoldChange_mRNA" : 2.506155353,
        "selected" : false
      },
      "position" : {
        "x" : -416.2189063177017,
        "y" : 137.64577015548403
      },
      "selected" : false
    }, {
      "data" : {
        "id" : "494",
        "shared_name" : "GID4",
        "name" : "GID4",
        "Product_mRNA" : "GID complex subunit 4 homolog",
        "cat_miRNA" : "",
        "SUID" : 494,
        "FoldChange_mRNA" : 2.601172707,
        "selected" : false
      },
      "position" : {
        "x" : -394.98594637542493,
        "y" : -412.4720266498071
      },
      "selected" : false
    }, {
      "data" : {
        "id" : "492",
        "shared_name" : "ZMYND15",
        "name" : "ZMYND15",
        "Product_mRNA" : "zinc finger MYND-type containing 15",
        "cat_miRNA" : "",
        "SUID" : 492,
        "FoldChange_mRNA" : 2.889107587,
        "selected" : false
      },
      "position" : {
        "x" : 46.32791692957921,
        "y" : -210.64626648411783
      },
      "selected" : false
    }, {
      "data" : {
        "id" : "490",
        "shared_name" : "FBXO15",
        "name" : "FBXO15",
        "Product_mRNA" : "F-box protein 15",
        "cat_miRNA" : "",
        "SUID" : 490,
        "FoldChange_mRNA" : 2.802861247,
        "selected" : false
      },
      "position" : {
        "x" : -371.18658423550465,
        "y" : -347.87184085002
      },
      "selected" : false
    }, {
      "data" : {
        "id" : "488",
        "shared_name" : "KIF2C",
        "name" : "KIF2C",
        "Product_mRNA" : "kinesin family member 2C",
        "cat_miRNA" : "",
        "SUID" : 488,
        "FoldChange_mRNA" : 3.493891047,
        "selected" : false
      },
      "position" : {
        "x" : 636.8825912646233,
        "y" : -176.69468613603235
      },
      "selected" : false
    }, {
      "data" : {
        "id" : "486",
        "shared_name" : "HMCN1",
        "name" : "HMCN1",
        "Product_mRNA" : "hemicentin 1",
        "cat_miRNA" : "",
        "SUID" : 486,
        "FoldChange_mRNA" : 2.052802405,
        "selected" : false
      },
      "position" : {
        "x" : 62.50990134479953,
        "y" : -261.69528750149317
      },
      "selected" : false
    }, {
      "data" : {
        "id" : "484",
        "shared_name" : "CNIH3",
        "name" : "CNIH3",
        "Product_mRNA" : "cornichon family AMPA receptor auxiliary protein 3",
        "cat_miRNA" : "",
        "SUID" : 484,
        "FoldChange_mRNA" : 2.975463147,
        "selected" : false
      },
      "position" : {
        "x" : -154.8317173314219,
        "y" : 19.287223027970022
      },
      "selected" : false
    }, {
      "data" : {
        "id" : "482",
        "shared_name" : "CCDC150",
        "name" : "CCDC150",
        "Product_mRNA" : "coiled-coil domain containing 150",
        "cat_miRNA" : "",
        "SUID" : 482,
        "FoldChange_mRNA" : 3.375141625,
        "selected" : false
      },
      "position" : {
        "x" : 6.528823571644888,
        "y" : -625.8672757515312
      },
      "selected" : false
    }, {
      "data" : {
        "id" : "480",
        "shared_name" : "MYH15",
        "name" : "MYH15",
        "Product_mRNA" : "myosin heavy chain 15",
        "cat_miRNA" : "",
        "SUID" : 480,
        "FoldChange_mRNA" : 7.544205216,
        "selected" : false
      },
      "position" : {
        "x" : 617.3759500303962,
        "y" : -111.18404534547878
      },
      "selected" : false
    }, {
      "data" : {
        "id" : "478",
        "shared_name" : "DCAF1",
        "name" : "DCAF1",
        "Product_mRNA" : "DDB1 and CUL4 associated factor 1",
        "cat_miRNA" : "",
        "SUID" : 478,
        "FoldChange_mRNA" : 2.598731972,
        "selected" : false
      },
      "position" : {
        "x" : 317.9328587082947,
        "y" : 59.147118447476714
      },
      "selected" : false
    }, {
      "data" : {
        "id" : "476",
        "shared_name" : "TENM2",
        "name" : "TENM2",
        "Product_mRNA" : "teneurin transmembrane protein 2",
        "cat_miRNA" : "",
        "SUID" : 476,
        "FoldChange_mRNA" : 2.332554492,
        "selected" : false
      },
      "position" : {
        "x" : 84.02815009148927,
        "y" : 468.1189525137309
      },
      "selected" : false
    }, {
      "data" : {
        "id" : "474",
        "shared_name" : "SLC25A37",
        "name" : "SLC25A37",
        "Product_mRNA" : "solute carrier family 25 member 37",
        "cat_miRNA" : "",
        "SUID" : 474,
        "FoldChange_mRNA" : 2.344219032,
        "selected" : false
      },
      "position" : {
        "x" : 555.6742030445215,
        "y" : -29.4302173117648
      },
      "selected" : false
    }, {
      "data" : {
        "id" : "472",
        "shared_name" : "CCDC81",
        "name" : "CCDC81",
        "Product_mRNA" : "coiled-coil domain containing 81",
        "cat_miRNA" : "",
        "SUID" : 472,
        "FoldChange_mRNA" : 4.202583446,
        "selected" : false
      },
      "position" : {
        "x" : 134.52365229494873,
        "y" : 24.354253271495832
      },
      "selected" : false
    }, {
      "data" : {
        "id" : "470",
        "shared_name" : "TTC12",
        "name" : "TTC12",
        "Product_mRNA" : "tetratricopeptide repeat domain 12",
        "cat_miRNA" : "",
        "SUID" : 470,
        "FoldChange_mRNA" : 2.808678377,
        "selected" : false
      },
      "position" : {
        "x" : 248.39280745930031,
        "y" : 395.5044765905632
      },
      "selected" : false
    }, {
      "data" : {
        "id" : "468",
        "shared_name" : "ZP1",
        "name" : "ZP1",
        "Product_mRNA" : "zona pellucida glycoprotein 1",
        "cat_miRNA" : "",
        "SUID" : 468,
        "FoldChange_mRNA" : 2.184478878,
        "selected" : false
      },
      "position" : {
        "x" : 590.3082977905573,
        "y" : 79.14710168919667
      },
      "selected" : false
    }, {
      "data" : {
        "id" : "466",
        "shared_name" : "FSIP1",
        "name" : "FSIP1",
        "Product_mRNA" : "fibrous sheath interacting protein 1",
        "cat_miRNA" : "",
        "SUID" : 466,
        "FoldChange_mRNA" : 2.923131024,
        "selected" : false
      },
      "position" : {
        "x" : 249.60844008039305,
        "y" : 445.87478747815373
      },
      "selected" : false
    }, {
      "data" : {
        "id" : "464",
        "shared_name" : "TMEM86A",
        "name" : "TMEM86A",
        "Product_mRNA" : "transmembrane protein 86A",
        "cat_miRNA" : "",
        "SUID" : 464,
        "FoldChange_mRNA" : 2.745271178,
        "selected" : false
      },
      "position" : {
        "x" : -773.5629130055258,
        "y" : 244.30305686682604
      },
      "selected" : false
    }, {
      "data" : {
        "id" : "462",
        "shared_name" : "SCLT1",
        "name" : "SCLT1",
        "Product_mRNA" : "sodium channel and clathrin linker 1",
        "cat_miRNA" : "",
        "SUID" : 462,
        "FoldChange_mRNA" : 2.204485166,
        "selected" : false
      },
      "position" : {
        "x" : 440.4179566202211,
        "y" : -474.9258438646101
      },
      "selected" : false
    }, {
      "data" : {
        "id" : "460",
        "shared_name" : "CB1H4orf33",
        "name" : "CB1H4orf33",
        "Product_mRNA" : "chromosome B1 C4orf33 homolog",
        "cat_miRNA" : "",
        "SUID" : 460,
        "FoldChange_mRNA" : 2.196652892,
        "selected" : false
      },
      "position" : {
        "x" : -336.5054840244473,
        "y" : -53.953409515307776
      },
      "selected" : false
    }, {
      "data" : {
        "id" : "458",
        "shared_name" : "INPP1",
        "name" : "INPP1",
        "Product_mRNA" : "inositol polyphosphate-1-phosphatase",
        "cat_miRNA" : "",
        "SUID" : 458,
        "FoldChange_mRNA" : 7.643840484,
        "selected" : false
      },
      "position" : {
        "x" : -49.600060213892256,
        "y" : -626.2357359093693
      },
      "selected" : false
    }, {
      "data" : {
        "id" : "456",
        "shared_name" : "ASAP2",
        "name" : "ASAP2",
        "Product_mRNA" : "ArfGAP with SH3 domain, ankyrin repeat and PH domain 2",
        "cat_miRNA" : "",
        "SUID" : 456,
        "FoldChange_mRNA" : 3.072113598,
        "selected" : false
      },
      "position" : {
        "x" : 548.0175751039596,
        "y" : 28.74186618231426
      },
      "selected" : false
    }, {
      "data" : {
        "id" : "454",
        "shared_name" : "SERP2",
        "name" : "SERP2",
        "Product_mRNA" : "stress associated endoplasmic reticulum protein family member 2",
        "cat_miRNA" : "",
        "SUID" : 454,
        "FoldChange_mRNA" : 3.946963609,
        "selected" : false
      },
      "position" : {
        "x" : -418.6585345524332,
        "y" : -207.14634980064585
      },
      "selected" : false
    }, {
      "data" : {
        "id" : "452",
        "shared_name" : "SPEF2",
        "name" : "SPEF2",
        "Product_mRNA" : "sperm flagellar 2",
        "cat_miRNA" : "",
        "SUID" : 452,
        "FoldChange_mRNA" : 2.492113379,
        "selected" : false
      },
      "position" : {
        "x" : 159.9850986559483,
        "y" : -483.4303125577742
      },
      "selected" : false
    }, {
      "data" : {
        "id" : "450",
        "shared_name" : "CAST",
        "name" : "CAST",
        "Product_mRNA" : "calpastatin",
        "cat_miRNA" : "",
        "SUID" : 450,
        "FoldChange_mRNA" : 2.800751677,
        "selected" : false
      },
      "position" : {
        "x" : -282.88262250435463,
        "y" : -460.3300275389278
      },
      "selected" : false
    }, {
      "data" : {
        "id" : "448",
        "shared_name" : "SORBS2",
        "name" : "SORBS2",
        "Product_mRNA" : "sorbin and SH3 domain containing 2",
        "cat_miRNA" : "",
        "SUID" : 448,
        "FoldChange_mRNA" : 2.041192628,
        "selected" : false
      },
      "position" : {
        "x" : -32.55288797740772,
        "y" : -318.91276565850734
      },
      "selected" : false
    }, {
      "data" : {
        "id" : "446",
        "shared_name" : "CC2H21orf91",
        "name" : "CC2H21orf91",
        "Product_mRNA" : "chromosome C2 C21orf91 homolog",
        "cat_miRNA" : "",
        "SUID" : 446,
        "FoldChange_mRNA" : 2.468015886,
        "selected" : false
      },
      "position" : {
        "x" : -153.1077727299024,
        "y" : 72.05188148307398
      },
      "selected" : false
    }, {
      "data" : {
        "id" : "444",
        "shared_name" : "PLCL2",
        "name" : "PLCL2",
        "Product_mRNA" : "phospholipase C like 2",
        "cat_miRNA" : "",
        "SUID" : 444,
        "FoldChange_mRNA" : 3.34338779,
        "selected" : false
      },
      "position" : {
        "x" : -85.45613709820529,
        "y" : -172.1603274971902
      },
      "selected" : false
    }, {
      "data" : {
        "id" : "442",
        "shared_name" : "ALS2CR12",
        "name" : "ALS2CR12",
        "Product_mRNA" : "amyotrophic lateral sclerosis 2 chromosome region 12",
        "cat_miRNA" : "",
        "SUID" : 442,
        "FoldChange_mRNA" : 4.083900638,
        "selected" : false
      },
      "position" : {
        "x" : 129.14627742525067,
        "y" : -612.0407640427429
      },
      "selected" : false
    }, {
      "data" : {
        "id" : "440",
        "shared_name" : "GRIP1",
        "name" : "GRIP1",
        "Product_mRNA" : "glutamate receptor interacting protein 1",
        "cat_miRNA" : "",
        "SUID" : 440,
        "FoldChange_mRNA" : 2.974942846,
        "selected" : false
      },
      "position" : {
        "x" : 700.1028260597785,
        "y" : 75.9454607986223
      },
      "selected" : false
    }, {
      "data" : {
        "id" : "438",
        "shared_name" : "SH3RF2",
        "name" : "SH3RF2",
        "Product_mRNA" : "SH3 domain containing ring finger 2",
        "cat_miRNA" : "",
        "SUID" : 438,
        "FoldChange_mRNA" : 5.621436681,
        "selected" : false
      },
      "position" : {
        "x" : 684.2062205657379,
        "y" : -389.3511927607765
      },
      "selected" : false
    }, {
      "data" : {
        "id" : "436",
        "shared_name" : "PPP2R2B",
        "name" : "PPP2R2B",
        "Product_mRNA" : "protein phosphatase 2 regulatory subunit Bbeta",
        "cat_miRNA" : "",
        "SUID" : 436,
        "FoldChange_mRNA" : 6.009942625,
        "selected" : false
      },
      "position" : {
        "x" : 303.62267933633035,
        "y" : -81.81499128567827
      },
      "selected" : false
    }, {
      "data" : {
        "id" : "434",
        "shared_name" : "HK1",
        "name" : "HK1",
        "Product_mRNA" : "hexokinase 1",
        "cat_miRNA" : "",
        "SUID" : 434,
        "FoldChange_mRNA" : 3.086855742,
        "selected" : false
      },
      "position" : {
        "x" : -395.97468244337443,
        "y" : -136.91749160166484
      },
      "selected" : false
    }, {
      "data" : {
        "id" : "432",
        "shared_name" : "CD109",
        "name" : "CD109",
        "Product_mRNA" : "CD109 molecule",
        "cat_miRNA" : "",
        "SUID" : 432,
        "FoldChange_mRNA" : 2.2996046,
        "selected" : false
      },
      "position" : {
        "x" : 239.29232067852888,
        "y" : -286.3750870883265
      },
      "selected" : false
    }, {
      "data" : {
        "id" : "430",
        "shared_name" : "FCHO2",
        "name" : "FCHO2",
        "Product_mRNA" : "FCH domain only 2",
        "cat_miRNA" : "",
        "SUID" : 430,
        "FoldChange_mRNA" : 2.10949232,
        "selected" : false
      },
      "position" : {
        "x" : -317.0743993328623,
        "y" : -221.26654550576836
      },
      "selected" : false
    }, {
      "data" : {
        "id" : "428",
        "shared_name" : "TIMP4",
        "name" : "TIMP4",
        "Product_mRNA" : "TIMP metallopeptidase inhibitor 4",
        "cat_miRNA" : "",
        "SUID" : 428,
        "FoldChange_mRNA" : 3.53480995,
        "selected" : false
      },
      "position" : {
        "x" : 306.8095847922459,
        "y" : -687.7476245113018
      },
      "selected" : false
    }, {
      "data" : {
        "id" : "426",
        "shared_name" : "CCNB2",
        "name" : "CCNB2",
        "Product_mRNA" : "cyclin B2",
        "cat_miRNA" : "",
        "SUID" : 426,
        "FoldChange_mRNA" : 2.217204342,
        "selected" : false
      },
      "position" : {
        "x" : 307.2176063621806,
        "y" : -249.32793580385828
      },
      "selected" : false
    }, {
      "data" : {
        "id" : "424",
        "shared_name" : "VWA5B1",
        "name" : "VWA5B1",
        "Product_mRNA" : "von Willebrand factor A domain containing 5B1",
        "cat_miRNA" : "",
        "SUID" : 424,
        "FoldChange_mRNA" : 4.314049462,
        "selected" : false
      },
      "position" : {
        "x" : 457.7067683605008,
        "y" : -411.8587631885269
      },
      "selected" : false
    }, {
      "data" : {
        "id" : "422",
        "shared_name" : "ACTC1",
        "name" : "ACTC1",
        "Product_mRNA" : "actin, alpha, cardiac muscle 1",
        "cat_miRNA" : "",
        "SUID" : 422,
        "FoldChange_mRNA" : 3.603385558,
        "selected" : false
      },
      "position" : {
        "x" : 558.415214773427,
        "y" : 292.3768641300053
      },
      "selected" : false
    }, {
      "data" : {
        "id" : "420",
        "shared_name" : "AGPAT3",
        "name" : "AGPAT3",
        "Product_mRNA" : "1-acylglycerol-3-phosphate O-acyltransferase 3",
        "cat_miRNA" : "",
        "SUID" : 420,
        "FoldChange_mRNA" : 2.974924508,
        "selected" : false
      },
      "position" : {
        "x" : -609.4920095576902,
        "y" : 49.47965598109515
      },
      "selected" : false
    }, {
      "data" : {
        "id" : "418",
        "shared_name" : "NAPEPLD",
        "name" : "NAPEPLD",
        "Product_mRNA" : "N-acyl phosphatidylethanolamine phospholipase D",
        "cat_miRNA" : "",
        "SUID" : 418,
        "FoldChange_mRNA" : 2.454584601,
        "selected" : false
      },
      "position" : {
        "x" : 420.25368336913004,
        "y" : -267.3317011578898
      },
      "selected" : false
    }, {
      "data" : {
        "id" : "416",
        "shared_name" : "CCDC116",
        "name" : "CCDC116",
        "Product_mRNA" : "coiled-coil domain containing 116",
        "cat_miRNA" : "",
        "SUID" : 416,
        "FoldChange_mRNA" : 4.448249396,
        "selected" : false
      },
      "position" : {
        "x" : 372.4475422459222,
        "y" : -216.62388604492378
      },
      "selected" : false
    }, {
      "data" : {
        "id" : "414",
        "shared_name" : "THAP8",
        "name" : "THAP8",
        "Product_mRNA" : "THAP domain containing 8",
        "cat_miRNA" : "",
        "SUID" : 414,
        "FoldChange_mRNA" : 2.053302273,
        "selected" : false
      },
      "position" : {
        "x" : -136.00223312353407,
        "y" : -135.15282316889875
      },
      "selected" : false
    }, {
      "data" : {
        "id" : "412",
        "shared_name" : "SPC24",
        "name" : "SPC24",
        "Product_mRNA" : "SPC24, NDC80 kinetochore complex component",
        "cat_miRNA" : "",
        "SUID" : 412,
        "FoldChange_mRNA" : 2.760804803,
        "selected" : false
      },
      "position" : {
        "x" : 195.3459979530277,
        "y" : 9.606225967496641
      },
      "selected" : false
    }, {
      "data" : {
        "id" : "410",
        "shared_name" : "ASRGL1",
        "name" : "ASRGL1",
        "Product_mRNA" : "asparaginase like 1",
        "cat_miRNA" : "",
        "SUID" : 410,
        "FoldChange_mRNA" : 2.220951502,
        "selected" : false
      },
      "position" : {
        "x" : -168.82462576209875,
        "y" : -476.76932638868146
      },
      "selected" : false
    }, {
      "data" : {
        "id" : "408",
        "shared_name" : "CMPK1",
        "name" : "CMPK1",
        "Product_mRNA" : "cytidine/uridine monophosphate kinase 1",
        "cat_miRNA" : "",
        "SUID" : 408,
        "FoldChange_mRNA" : 2.167507387,
        "selected" : false
      },
      "position" : {
        "x" : 505.0358054970297,
        "y" : -22.935580630906706
      },
      "selected" : false
    }, {
      "data" : {
        "id" : "406",
        "shared_name" : "TTLL10",
        "name" : "TTLL10",
        "Product_mRNA" : "tubulin tyrosine ligase like 10",
        "cat_miRNA" : "",
        "SUID" : 406,
        "FoldChange_mRNA" : 9.4332449,
        "selected" : false
      },
      "position" : {
        "x" : 351.7772788041367,
        "y" : 328.8250756417441
      },
      "selected" : false
    }, {
      "data" : {
        "id" : "404",
        "shared_name" : "KCNT2",
        "name" : "KCNT2",
        "Product_mRNA" : "potassium sodium-activated channel subfamily T member 2",
        "cat_miRNA" : "",
        "SUID" : 404,
        "FoldChange_mRNA" : 3.31132217,
        "selected" : false
      },
      "position" : {
        "x" : 131.61504758922857,
        "y" : 346.1411877524761
      },
      "selected" : false
    }, {
      "data" : {
        "id" : "402",
        "shared_name" : "KIF26B",
        "name" : "KIF26B",
        "Product_mRNA" : "kinesin family member 26B",
        "cat_miRNA" : "",
        "SUID" : 402,
        "FoldChange_mRNA" : 2.338962788,
        "selected" : false
      },
      "position" : {
        "x" : 16.692284180062728,
        "y" : -41.572577583476054
      },
      "selected" : false
    }, {
      "data" : {
        "id" : "400",
        "shared_name" : "SPATA18",
        "name" : "SPATA18",
        "Product_mRNA" : "spermatogenesis associated 18",
        "cat_miRNA" : "",
        "SUID" : 400,
        "FoldChange_mRNA" : 8.447108619,
        "selected" : false
      },
      "position" : {
        "x" : -0.413088957781107,
        "y" : 164.99892613547806
      },
      "selected" : false
    }, {
      "data" : {
        "id" : "398",
        "shared_name" : "CA2H3orf67",
        "name" : "CA2H3orf67",
        "Product_mRNA" : "chromosome A2 C3orf67 homolog",
        "cat_miRNA" : "",
        "SUID" : 398,
        "FoldChange_mRNA" : 2.634021045,
        "selected" : false
      },
      "position" : {
        "x" : -196.59241518941457,
        "y" : -528.4149185770951
      },
      "selected" : false
    }, {
      "data" : {
        "id" : "396",
        "shared_name" : "KIF15",
        "name" : "KIF15",
        "Product_mRNA" : "kinesin family member 15",
        "cat_miRNA" : "",
        "SUID" : 396,
        "FoldChange_mRNA" : 2.05342281,
        "selected" : false
      },
      "position" : {
        "x" : 27.63477457920515,
        "y" : -523.9529572508745
      },
      "selected" : false
    }, {
      "data" : {
        "id" : "394",
        "shared_name" : "ZDHHC3",
        "name" : "ZDHHC3",
        "Product_mRNA" : "zinc finger DHHC-type containing 3",
        "cat_miRNA" : "",
        "SUID" : 394,
        "FoldChange_mRNA" : 2.05162798,
        "selected" : false
      },
      "position" : {
        "x" : -100.93987501172533,
        "y" : 68.88604221714036
      },
      "selected" : false
    }, {
      "data" : {
        "id" : "392",
        "shared_name" : "DNALI1",
        "name" : "DNALI1",
        "Product_mRNA" : "dynein axonemal light intermediate chain 1",
        "cat_miRNA" : "",
        "SUID" : 392,
        "FoldChange_mRNA" : 2.510587441,
        "selected" : false
      },
      "position" : {
        "x" : 11.207490183750028,
        "y" : 15.343711493273954
      },
      "selected" : false
    }, {
      "data" : {
        "id" : "390",
        "shared_name" : "HSPA4L",
        "name" : "HSPA4L",
        "Product_mRNA" : "heat shock protein family A (Hsp70) member 4 like",
        "cat_miRNA" : "",
        "SUID" : 390,
        "FoldChange_mRNA" : 3.122604617,
        "selected" : false
      },
      "position" : {
        "x" : -113.98945564395125,
        "y" : 128.6140717291647
      },
      "selected" : false
    }, {
      "data" : {
        "id" : "388",
        "shared_name" : "POC1A",
        "name" : "POC1A",
        "Product_mRNA" : "POC1 centriolar protein A",
        "cat_miRNA" : "",
        "SUID" : 388,
        "FoldChange_mRNA" : 2.123319771,
        "selected" : false
      },
      "position" : {
        "x" : -36.91156211573029,
        "y" : 65.55979795082574
      },
      "selected" : false
    }, {
      "data" : {
        "id" : "386",
        "shared_name" : "TMEM144",
        "name" : "TMEM144",
        "Product_mRNA" : "transmembrane protein 144",
        "cat_miRNA" : "",
        "SUID" : 386,
        "FoldChange_mRNA" : 6.092124956,
        "selected" : false
      },
      "position" : {
        "x" : 255.98739049034936,
        "y" : -206.88435375119678
      },
      "selected" : false
    }, {
      "data" : {
        "id" : "384",
        "shared_name" : "IL31RA",
        "name" : "IL31RA",
        "Product_mRNA" : "interleukin 31 receptor A",
        "cat_miRNA" : "",
        "SUID" : 384,
        "FoldChange_mRNA" : 3.339984828,
        "selected" : false
      },
      "position" : {
        "x" : 189.60747291592256,
        "y" : -580.8739911314036
      },
      "selected" : false
    }, {
      "data" : {
        "id" : "382",
        "shared_name" : "LETM2",
        "name" : "LETM2",
        "Product_mRNA" : "leucine zipper and EF-hand containing transmembrane protein 2",
        "cat_miRNA" : "",
        "SUID" : 382,
        "FoldChange_mRNA" : 2.105892362,
        "selected" : false
      },
      "position" : {
        "x" : 445.3412171596643,
        "y" : 45.25230845065674
      },
      "selected" : false
    }, {
      "data" : {
        "id" : "380",
        "shared_name" : "MAMDC2",
        "name" : "MAMDC2",
        "Product_mRNA" : "MAM domain containing 2",
        "cat_miRNA" : "",
        "SUID" : 380,
        "FoldChange_mRNA" : 2.481353868,
        "selected" : false
      },
      "position" : {
        "x" : -245.9906627587645,
        "y" : -580.9799688069661
      },
      "selected" : false
    }, {
      "data" : {
        "id" : "378",
        "shared_name" : "CB4H12orf50",
        "name" : "CB4H12orf50",
        "Product_mRNA" : "chromosome B4 C12orf50 homolog",
        "cat_miRNA" : "",
        "SUID" : 378,
        "FoldChange_mRNA" : 3.831376312,
        "selected" : false
      },
      "position" : {
        "x" : -148.5036598675465,
        "y" : -269.2961029267281
      },
      "selected" : false
    }, {
      "data" : {
        "id" : "376",
        "shared_name" : "CLMN",
        "name" : "CLMN",
        "Product_mRNA" : "calmin",
        "cat_miRNA" : "",
        "SUID" : 376,
        "FoldChange_mRNA" : 8.859230133,
        "selected" : false
      },
      "position" : {
        "x" : 136.4161624105958,
        "y" : -558.1684653031841
      },
      "selected" : false
    }, {
      "data" : {
        "id" : "374",
        "shared_name" : "SLC6A5",
        "name" : "SLC6A5",
        "Product_mRNA" : "solute carrier family 6 member 5",
        "cat_miRNA" : "",
        "SUID" : 374,
        "FoldChange_mRNA" : 3.170692712,
        "selected" : false
      },
      "position" : {
        "x" : 20.974963969783456,
        "y" : -315.8918655488606
      },
      "selected" : false
    }, {
      "data" : {
        "id" : "372",
        "shared_name" : "TAF10",
        "name" : "TAF10",
        "Product_mRNA" : "TATA-box binding protein associated factor 10",
        "cat_miRNA" : "",
        "SUID" : 372,
        "FoldChange_mRNA" : 2.050176336,
        "selected" : false
      },
      "position" : {
        "x" : 213.75614046843498,
        "y" : -460.22392722239846
      },
      "selected" : false
    }, {
      "data" : {
        "id" : "370",
        "shared_name" : "PLK1",
        "name" : "PLK1",
        "Product_mRNA" : "polo like kinase 1",
        "cat_miRNA" : "",
        "SUID" : 370,
        "FoldChange_mRNA" : 2.091376859,
        "selected" : false
      },
      "position" : {
        "x" : 316.93474726908636,
        "y" : 434.856832314268
      },
      "selected" : false
    }, {
      "data" : {
        "id" : "368",
        "shared_name" : "CORO6",
        "name" : "CORO6",
        "Product_mRNA" : "coronin 6",
        "cat_miRNA" : "",
        "SUID" : 368,
        "FoldChange_mRNA" : 3.354299804,
        "selected" : false
      },
      "position" : {
        "x" : 560.2269394144305,
        "y" : 235.8813143158999
      },
      "selected" : false
    }, {
      "data" : {
        "id" : "366",
        "shared_name" : "CDC42EP5",
        "name" : "CDC42EP5",
        "Product_mRNA" : "CDC42 effector protein 5",
        "cat_miRNA" : "",
        "SUID" : 366,
        "FoldChange_mRNA" : 2.212550226,
        "selected" : false
      },
      "position" : {
        "x" : 508.04991978161087,
        "y" : 256.79021522166
      },
      "selected" : false
    }, {
      "data" : {
        "id" : "364",
        "shared_name" : "CHAF1A",
        "name" : "CHAF1A",
        "Product_mRNA" : "chromatin assembly factor 1 subunit A",
        "cat_miRNA" : "",
        "SUID" : 364,
        "FoldChange_mRNA" : 2.270523896,
        "selected" : false
      },
      "position" : {
        "x" : -35.413952551432644,
        "y" : -154.7925960981897
      },
      "selected" : false
    }, {
      "data" : {
        "id" : "362",
        "shared_name" : "FAM57A",
        "name" : "FAM57A",
        "Product_mRNA" : "family with sequence similarity 57 member A",
        "cat_miRNA" : "",
        "SUID" : 362,
        "FoldChange_mRNA" : 3.964043254,
        "selected" : false
      },
      "position" : {
        "x" : 143.93903175415326,
        "y" : -157.52544408828518
      },
      "selected" : false
    }, {
      "data" : {
        "id" : "360",
        "shared_name" : "VPS37C",
        "name" : "VPS37C",
        "Product_mRNA" : "VPS37C, ESCRT-I subunit",
        "cat_miRNA" : "",
        "SUID" : 360,
        "FoldChange_mRNA" : 2.11431608,
        "selected" : false
      },
      "position" : {
        "x" : -358.2298586440164,
        "y" : 584.4431030156646
      },
      "selected" : false
    }, {
      "data" : {
        "id" : "358",
        "shared_name" : "RAB3IL1",
        "name" : "RAB3IL1",
        "Product_mRNA" : "RAB3A interacting protein like 1",
        "cat_miRNA" : "",
        "SUID" : 358,
        "FoldChange_mRNA" : 2.338112878,
        "selected" : false
      },
      "position" : {
        "x" : 210.64668800536964,
        "y" : -512.6129809935292
      },
      "selected" : false
    }, {
      "data" : {
        "id" : "356",
        "shared_name" : "GNG4",
        "name" : "GNG4",
        "Product_mRNA" : "G protein subunit gamma 4",
        "cat_miRNA" : "",
        "SUID" : 356,
        "FoldChange_mRNA" : 10.06193197,
        "selected" : false
      },
      "position" : {
        "x" : -299.96891582536193,
        "y" : 617.3853510679805
      },
      "selected" : false
    }, {
      "data" : {
        "id" : "354",
        "shared_name" : "DNAJC21",
        "name" : "DNAJC21",
        "Product_mRNA" : "DnaJ heat shock protein family (Hsp40) member C21",
        "cat_miRNA" : "",
        "SUID" : 354,
        "FoldChange_mRNA" : 2.467230997,
        "selected" : false
      },
      "position" : {
        "x" : -309.36269323990473,
        "y" : 668.5932422274982
      },
      "selected" : false
    }, {
      "data" : {
        "id" : "352",
        "shared_name" : "ARMC4",
        "name" : "ARMC4",
        "Product_mRNA" : "armadillo repeat containing 4",
        "cat_miRNA" : "",
        "SUID" : 352,
        "FoldChange_mRNA" : 2.238679528,
        "selected" : false
      },
      "position" : {
        "x" : 173.85350176178838,
        "y" : 74.79929492661053
      },
      "selected" : false
    }, {
      "data" : {
        "id" : "350",
        "shared_name" : "RGS14",
        "name" : "RGS14",
        "Product_mRNA" : "regulator of G protein signaling 14",
        "cat_miRNA" : "",
        "SUID" : 350,
        "FoldChange_mRNA" : 9.409346154,
        "selected" : false
      },
      "position" : {
        "x" : 298.40406928808255,
        "y" : 324.10647896331227
      },
      "selected" : false
    }, {
      "data" : {
        "id" : "348",
        "shared_name" : "FAM161A",
        "name" : "FAM161A",
        "Product_mRNA" : "family with sequence similarity 161 member A",
        "cat_miRNA" : "",
        "SUID" : 348,
        "FoldChange_mRNA" : 2.953209447,
        "selected" : false
      },
      "position" : {
        "x" : 152.5986288491548,
        "y" : 472.9649672867121
      },
      "selected" : false
    }, {
      "data" : {
        "id" : "346",
        "shared_name" : "SP7",
        "name" : "SP7",
        "Product_mRNA" : "Sp7 transcription factor",
        "cat_miRNA" : "",
        "SUID" : 346,
        "FoldChange_mRNA" : 4.031788874,
        "selected" : false
      },
      "position" : {
        "x" : -742.9462288634902,
        "y" : 411.4705785726124
      },
      "selected" : false
    }, {
      "data" : {
        "id" : "344",
        "shared_name" : "NPTX1",
        "name" : "NPTX1",
        "Product_mRNA" : "neuronal pentraxin 1",
        "cat_miRNA" : "",
        "SUID" : 344,
        "FoldChange_mRNA" : 2.90011792,
        "selected" : false
      },
      "position" : {
        "x" : 361.0692174284929,
        "y" : -316.98759145480204
      },
      "selected" : false
    }, {
      "data" : {
        "id" : "342",
        "shared_name" : "RXFP1",
        "name" : "RXFP1",
        "Product_mRNA" : "relaxin/insulin like family peptide receptor 1",
        "cat_miRNA" : "",
        "SUID" : 342,
        "FoldChange_mRNA" : 6.121663031,
        "selected" : false
      },
      "position" : {
        "x" : -204.02804262592966,
        "y" : 96.40907750879272
      },
      "selected" : false
    }, {
      "data" : {
        "id" : "340",
        "shared_name" : "RAD9A",
        "name" : "RAD9A",
        "Product_mRNA" : "RAD9 checkpoint clamp component A",
        "cat_miRNA" : "",
        "SUID" : 340,
        "FoldChange_mRNA" : 2.102168025,
        "selected" : false
      },
      "position" : {
        "x" : 481.8391714501087,
        "y" : -136.0292968612159
      },
      "selected" : false
    }, {
      "data" : {
        "id" : "338",
        "shared_name" : "ZFAND4",
        "name" : "ZFAND4",
        "Product_mRNA" : "zinc finger AN1-type containing 4",
        "cat_miRNA" : "",
        "SUID" : 338,
        "FoldChange_mRNA" : 2.249079201,
        "selected" : false
      },
      "position" : {
        "x" : -471.5215020655606,
        "y" : 597.6221111577285
      },
      "selected" : false
    }, {
      "data" : {
        "id" : "336",
        "shared_name" : "CES2",
        "name" : "CES2",
        "Product_mRNA" : "carboxylesterase 2",
        "cat_miRNA" : "",
        "SUID" : 336,
        "FoldChange_mRNA" : 2.050205478,
        "selected" : false
      },
      "position" : {
        "x" : 351.910688447819,
        "y" : 278.2591580077023
      },
      "selected" : false
    }, {
      "data" : {
        "id" : "334",
        "shared_name" : "MST1",
        "name" : "MST1",
        "Product_mRNA" : "macrophage stimulating 1",
        "cat_miRNA" : "",
        "SUID" : 334,
        "FoldChange_mRNA" : 2.035870893,
        "selected" : false
      },
      "position" : {
        "x" : -107.9638450874459,
        "y" : -395.1638285567828
      },
      "selected" : false
    }, {
      "data" : {
        "id" : "332",
        "shared_name" : "RBM4B",
        "name" : "RBM4B",
        "Product_mRNA" : "RNA binding motif protein 4B",
        "cat_miRNA" : "",
        "SUID" : 332,
        "FoldChange_mRNA" : 2.685727685,
        "selected" : false
      },
      "position" : {
        "x" : -79.09002141957532,
        "y" : -233.47589085091002
      },
      "selected" : false
    }, {
      "data" : {
        "id" : "330",
        "shared_name" : "SPERT",
        "name" : "SPERT",
        "Product_mRNA" : "spermatid associated",
        "cat_miRNA" : "",
        "SUID" : 330,
        "FoldChange_mRNA" : 8.199230199,
        "selected" : false
      },
      "position" : {
        "x" : 129.16661716024365,
        "y" : -280.40239749111
      },
      "selected" : false
    }, {
      "data" : {
        "id" : "328",
        "shared_name" : "PODN",
        "name" : "PODN",
        "Product_mRNA" : "podocan",
        "cat_miRNA" : "",
        "SUID" : 328,
        "FoldChange_mRNA" : 2.146926971,
        "selected" : false
      },
      "position" : {
        "x" : 195.077515951621,
        "y" : 216.78482744485544
      },
      "selected" : false
    }, {
      "data" : {
        "id" : "326",
        "shared_name" : "RIN1",
        "name" : "RIN1",
        "Product_mRNA" : "Ras and Rab interactor 1",
        "cat_miRNA" : "",
        "SUID" : 326,
        "FoldChange_mRNA" : 9.135154071,
        "selected" : false
      },
      "position" : {
        "x" : -102.66157252433037,
        "y" : 17.140859963052097
      },
      "selected" : false
    }, {
      "data" : {
        "id" : "324",
        "shared_name" : "CNIH2",
        "name" : "CNIH2",
        "Product_mRNA" : "cornichon family AMPA receptor auxiliary protein 2",
        "cat_miRNA" : "",
        "SUID" : 324,
        "FoldChange_mRNA" : 2.5805803,
        "selected" : false
      },
      "position" : {
        "x" : 66.0275390724332,
        "y" : 62.107932142073615
      },
      "selected" : false
    }, {
      "data" : {
        "id" : "322",
        "shared_name" : "NLRP6",
        "name" : "NLRP6",
        "Product_mRNA" : "NLR family pyrin domain containing 6",
        "cat_miRNA" : "",
        "SUID" : 322,
        "FoldChange_mRNA" : 2.837030856,
        "selected" : false
      },
      "position" : {
        "x" : 684.5148149509225,
        "y" : -14.069168576920731
      },
      "selected" : false
    }, {
      "data" : {
        "id" : "320",
        "shared_name" : "CATSPER1",
        "name" : "CATSPER1",
        "Product_mRNA" : "cation channel sperm associated 1",
        "cat_miRNA" : "",
        "SUID" : 320,
        "FoldChange_mRNA" : 4.281232154,
        "selected" : false
      },
      "position" : {
        "x" : 273.8966641725029,
        "y" : -425.0517522868126
      },
      "selected" : false
    }, {
      "data" : {
        "id" : "318",
        "shared_name" : "SWI5",
        "name" : "SWI5",
        "Product_mRNA" : "SWI5 homologous recombination repair protein",
        "cat_miRNA" : "",
        "SUID" : 318,
        "FoldChange_mRNA" : 2.327236532,
        "selected" : false
      },
      "position" : {
        "x" : 451.21439599990174,
        "y" : 149.4075649142951
      },
      "selected" : false
    }, {
      "data" : {
        "id" : "316",
        "shared_name" : "SGF29",
        "name" : "SGF29",
        "Product_mRNA" : "SAGA complex associated factor 29",
        "cat_miRNA" : "",
        "SUID" : 316,
        "FoldChange_mRNA" : 3.8767806,
        "selected" : false
      },
      "position" : {
        "x" : 404.1208334215583,
        "y" : 279.12739681158064
      },
      "selected" : false
    }, {
      "data" : {
        "id" : "314",
        "shared_name" : "SLC38A9",
        "name" : "SLC38A9",
        "Product_mRNA" : "solute carrier family 38 member 9",
        "cat_miRNA" : "",
        "SUID" : 314,
        "FoldChange_mRNA" : 2.266728612,
        "selected" : false
      },
      "position" : {
        "x" : 292.1852267872144,
        "y" : -633.1849777418719
      },
      "selected" : false
    }, {
      "data" : {
        "id" : "312",
        "shared_name" : "HASPIN",
        "name" : "HASPIN",
        "Product_mRNA" : "histone H3 associated protein kinase",
        "cat_miRNA" : "",
        "SUID" : 312,
        "FoldChange_mRNA" : 2.507023286,
        "selected" : false
      },
      "position" : {
        "x" : -262.7886895627809,
        "y" : -521.8434590320995
      },
      "selected" : false
    }, {
      "data" : {
        "id" : "310",
        "shared_name" : "DNAJC28",
        "name" : "DNAJC28",
        "Product_mRNA" : "DnaJ heat shock protein family (Hsp40) member C28",
        "cat_miRNA" : "",
        "SUID" : 310,
        "FoldChange_mRNA" : 2.149070728,
        "selected" : false
      },
      "position" : {
        "x" : -311.303778869133,
        "y" : -167.61659473650192
      },
      "selected" : false
    }, {
      "data" : {
        "id" : "308",
        "shared_name" : "NECTIN3",
        "name" : "NECTIN3",
        "Product_mRNA" : "nectin cell adhesion molecule 3",
        "cat_miRNA" : "",
        "SUID" : 308,
        "FoldChange_mRNA" : 2.336460462,
        "selected" : false
      },
      "position" : {
        "x" : 736.9123386328473,
        "y" : -242.64804970034697
      },
      "selected" : false
    }, {
      "data" : {
        "id" : "306",
        "shared_name" : "UBE2N",
        "name" : "UBE2N",
        "Product_mRNA" : "ubiquitin conjugating enzyme E2 N",
        "cat_miRNA" : "",
        "SUID" : 306,
        "FoldChange_mRNA" : 2.031454539,
        "selected" : false
      },
      "position" : {
        "x" : 487.3081948360321,
        "y" : 203.68663365323127
      },
      "selected" : false
    }, {
      "data" : {
        "id" : "304",
        "shared_name" : "MLF1",
        "name" : "MLF1",
        "Product_mRNA" : "myeloid leukemia factor 1",
        "cat_miRNA" : "",
        "SUID" : 304,
        "FoldChange_mRNA" : 2.568166477,
        "selected" : false
      },
      "position" : {
        "x" : -168.67021286207486,
        "y" : -419.40652770680197
      },
      "selected" : false
    }, {
      "data" : {
        "id" : "302",
        "shared_name" : "AQP11",
        "name" : "AQP11",
        "Product_mRNA" : "aquaporin 11",
        "cat_miRNA" : "",
        "SUID" : 302,
        "FoldChange_mRNA" : 4.013372466,
        "selected" : false
      },
      "position" : {
        "x" : 520.8646034375098,
        "y" : -336.86290289419503
      },
      "selected" : false
    }, {
      "data" : {
        "id" : "300",
        "shared_name" : "CCDC185",
        "name" : "CCDC185",
        "Product_mRNA" : "coiled-coil domain containing 185",
        "cat_miRNA" : "",
        "SUID" : 300,
        "FoldChange_mRNA" : 5.539828669,
        "selected" : false
      },
      "position" : {
        "x" : 482.67764387824053,
        "y" : -558.7153261866101
      },
      "selected" : false
    }, {
      "data" : {
        "id" : "298",
        "shared_name" : "AURKB",
        "name" : "AURKB",
        "Product_mRNA" : "aurora kinase B",
        "cat_miRNA" : "",
        "SUID" : 298,
        "FoldChange_mRNA" : 2.581666402,
        "selected" : false
      },
      "position" : {
        "x" : 107.0819454301241,
        "y" : -396.6666104706182
      },
      "selected" : false
    }, {
      "data" : {
        "id" : "296",
        "shared_name" : "CC2H3orf38",
        "name" : "CC2H3orf38",
        "Product_mRNA" : "chromosome C2 C3orf38 homolog",
        "cat_miRNA" : "",
        "SUID" : 296,
        "FoldChange_mRNA" : 2.607548257,
        "selected" : false
      },
      "position" : {
        "x" : 185.95750829850968,
        "y" : 322.8245376903356
      },
      "selected" : false
    }, {
      "data" : {
        "id" : "294",
        "shared_name" : "CCDC89",
        "name" : "CCDC89",
        "Product_mRNA" : "coiled-coil domain containing 89",
        "cat_miRNA" : "",
        "SUID" : 294,
        "FoldChange_mRNA" : 2.969144677,
        "selected" : false
      },
      "position" : {
        "x" : -367.2167289693701,
        "y" : -269.77846009924997
      },
      "selected" : false
    }, {
      "data" : {
        "id" : "292",
        "shared_name" : "NSUN7",
        "name" : "NSUN7",
        "Product_mRNA" : "NOP2/Sun RNA methyltransferase family member 7",
        "cat_miRNA" : "",
        "SUID" : 292,
        "FoldChange_mRNA" : 3.265772505,
        "selected" : false
      },
      "position" : {
        "x" : -35.312867500063724,
        "y" : -97.8789012387647
      },
      "selected" : false
    }, {
      "data" : {
        "id" : "290",
        "shared_name" : "LRRC57",
        "name" : "LRRC57",
        "Product_mRNA" : "leucine rich repeat containing 57",
        "cat_miRNA" : "",
        "SUID" : 290,
        "FoldChange_mRNA" : 3.416318449,
        "selected" : false
      },
      "position" : {
        "x" : 130.34332849204773,
        "y" : -345.4456671936112
      },
      "selected" : false
    }, {
      "data" : {
        "id" : "288",
        "shared_name" : "ACTL9",
        "name" : "ACTL9",
        "Product_mRNA" : "actin like 9",
        "cat_miRNA" : "",
        "SUID" : 288,
        "FoldChange_mRNA" : 11.73152563,
        "selected" : false
      },
      "position" : {
        "x" : -0.6839209216900679,
        "y" : -371.9828491999602
      },
      "selected" : false
    }, {
      "data" : {
        "id" : "286",
        "shared_name" : "RTKN2",
        "name" : "RTKN2",
        "Product_mRNA" : "rhotekin 2",
        "cat_miRNA" : "",
        "SUID" : 286,
        "FoldChange_mRNA" : 2.022961892,
        "selected" : false
      },
      "position" : {
        "x" : 629.469093324522,
        "y" : 175.200540592478
      },
      "selected" : false
    }, {
      "data" : {
        "id" : "284",
        "shared_name" : "NTM",
        "name" : "NTM",
        "Product_mRNA" : "neurotrimin",
        "cat_miRNA" : "",
        "SUID" : 284,
        "FoldChange_mRNA" : 2.327940567,
        "selected" : false
      },
      "position" : {
        "x" : 282.7399793426015,
        "y" : 109.73277852339491
      },
      "selected" : false
    }, {
      "data" : {
        "id" : "282",
        "shared_name" : "TMEM95",
        "name" : "TMEM95",
        "Product_mRNA" : "transmembrane protein 95",
        "cat_miRNA" : "",
        "SUID" : 282,
        "FoldChange_mRNA" : 2.99007677,
        "selected" : false
      },
      "position" : {
        "x" : 517.9924574924718,
        "y" : -402.68227344230405
      },
      "selected" : false
    }, {
      "data" : {
        "id" : "280",
        "shared_name" : "RIPPLY3",
        "name" : "RIPPLY3",
        "Product_mRNA" : "ripply transcriptional repressor 3",
        "cat_miRNA" : "",
        "SUID" : 280,
        "FoldChange_mRNA" : 5.597368737,
        "selected" : false
      },
      "position" : {
        "x" : 375.967827631455,
        "y" : 407.80100362616605
      },
      "selected" : false
    }, {
      "data" : {
        "id" : "278",
        "shared_name" : "PMCH",
        "name" : "PMCH",
        "Product_mRNA" : "pro-melanin concentrating hormone",
        "cat_miRNA" : "",
        "SUID" : 278,
        "FoldChange_mRNA" : 4.432446736,
        "selected" : false
      },
      "position" : {
        "x" : 421.94036454295787,
        "y" : 95.47664393915994
      },
      "selected" : false
    }, {
      "data" : {
        "id" : "276",
        "shared_name" : "GPR1",
        "name" : "GPR1",
        "Product_mRNA" : "G protein-coupled receptor 1",
        "cat_miRNA" : "",
        "SUID" : 276,
        "FoldChange_mRNA" : 2.568557601,
        "selected" : false
      },
      "position" : {
        "x" : 470.28878968957804,
        "y" : -297.09713436451244
      },
      "selected" : false
    }, {
      "data" : {
        "id" : "274",
        "shared_name" : "FAM162B",
        "name" : "FAM162B",
        "Product_mRNA" : "family with sequence similarity 162 member B",
        "cat_miRNA" : "",
        "SUID" : 274,
        "FoldChange_mRNA" : 22.73653201,
        "selected" : false
      },
      "position" : {
        "x" : -281.7466654513341,
        "y" : -54.6167555963606
      },
      "selected" : false
    }, {
      "data" : {
        "id" : "272",
        "shared_name" : "ACTRT3",
        "name" : "ACTRT3",
        "Product_mRNA" : "actin related protein T3",
        "cat_miRNA" : "",
        "SUID" : 272,
        "FoldChange_mRNA" : 5.038164818,
        "selected" : false
      },
      "position" : {
        "x" : 130.9736424082007,
        "y" : 412.58454617421427
      },
      "selected" : false
    }, {
      "data" : {
        "id" : "270",
        "shared_name" : "CDCA2",
        "name" : "CDCA2",
        "Product_mRNA" : "cell division cycle associated 2",
        "cat_miRNA" : "",
        "SUID" : 270,
        "FoldChange_mRNA" : 2.996356377,
        "selected" : false
      },
      "position" : {
        "x" : 431.9539374148274,
        "y" : -537.1399951484732
      },
      "selected" : false
    }, {
      "data" : {
        "id" : "268",
        "shared_name" : "LOC102902529",
        "name" : "LOC102902529",
        "Product_mRNA" : "EF-hand calcium-binding domain-containing protein 10-like",
        "cat_miRNA" : "",
        "SUID" : 268,
        "FoldChange_mRNA" : 2.75695885,
        "selected" : false
      },
      "position" : {
        "x" : -114.15182507773206,
        "y" : -464.62304755698744
      },
      "selected" : false
    }, {
      "data" : {
        "id" : "266",
        "shared_name" : "CB4H12orf56",
        "name" : "CB4H12orf56",
        "Product_mRNA" : "chromosome B4 C12orf56 homolog",
        "cat_miRNA" : "",
        "SUID" : 266,
        "FoldChange_mRNA" : 3.595338577,
        "selected" : false
      },
      "position" : {
        "x" : -148.89763076936816,
        "y" : -211.52741239055518
      },
      "selected" : false
    }, {
      "data" : {
        "id" : "264",
        "shared_name" : "CCIN",
        "name" : "CCIN",
        "Product_mRNA" : "calicin",
        "cat_miRNA" : "",
        "SUID" : 264,
        "FoldChange_mRNA" : 7.240252699,
        "selected" : false
      },
      "position" : {
        "x" : 197.34515211784233,
        "y" : -196.50244815830698
      },
      "selected" : false
    }, {
      "data" : {
        "id" : "262",
        "shared_name" : "TMEM232",
        "name" : "TMEM232",
        "Product_mRNA" : "transmembrane protein 232",
        "cat_miRNA" : "",
        "SUID" : 262,
        "FoldChange_mRNA" : 3.541446274,
        "selected" : false
      },
      "position" : {
        "x" : 384.54176213259245,
        "y" : -458.42961584008066
      },
      "selected" : false
    }, {
      "data" : {
        "id" : "260",
        "shared_name" : "CE1H17orf97",
        "name" : "CE1H17orf97",
        "Product_mRNA" : "chromosome E1 C17orf97 homolog",
        "cat_miRNA" : "",
        "SUID" : 260,
        "FoldChange_mRNA" : 2.400210851,
        "selected" : false
      },
      "position" : {
        "x" : 684.153171272591,
        "y" : -336.50850526205227
      },
      "selected" : false
    }, {
      "data" : {
        "id" : "258",
        "shared_name" : "SAMD11",
        "name" : "SAMD11",
        "Product_mRNA" : "sterile alpha motif domain containing 11",
        "cat_miRNA" : "",
        "SUID" : 258,
        "FoldChange_mRNA" : 2.311196283,
        "selected" : false
      },
      "position" : {
        "x" : 280.14484563091105,
        "y" : -139.71077696503815
      },
      "selected" : false
    }, {
      "data" : {
        "id" : "256",
        "shared_name" : "MORN2",
        "name" : "MORN2",
        "Product_mRNA" : "MORN repeat containing 2",
        "cat_miRNA" : "",
        "SUID" : 256,
        "FoldChange_mRNA" : 3.005559407,
        "selected" : false
      },
      "position" : {
        "x" : 619.124606213143,
        "y" : -37.09903255561156
      },
      "selected" : false
    }, {
      "data" : {
        "id" : "254",
        "shared_name" : "CFAP54",
        "name" : "CFAP54",
        "Product_mRNA" : "cilia and flagella associated protein 54",
        "cat_miRNA" : "",
        "SUID" : 254,
        "FoldChange_mRNA" : 2.434480768,
        "selected" : false
      },
      "position" : {
        "x" : -345.4107097440573,
        "y" : -113.86506645912027
      },
      "selected" : false
    }, {
      "data" : {
        "id" : "252",
        "shared_name" : "SAXO2",
        "name" : "SAXO2",
        "Product_mRNA" : "stabilizer of axonemal microtubules 2",
        "cat_miRNA" : "",
        "SUID" : 252,
        "FoldChange_mRNA" : 2.194028716,
        "selected" : false
      },
      "position" : {
        "x" : -180.8340021935614,
        "y" : -82.22998049413555
      },
      "selected" : false
    }, {
      "data" : {
        "id" : "250",
        "shared_name" : "TDRD7",
        "name" : "TDRD7",
        "Product_mRNA" : "tudor domain containing 7",
        "cat_miRNA" : "",
        "SUID" : 250,
        "FoldChange_mRNA" : 2.335252496,
        "selected" : false
      },
      "position" : {
        "x" : 274.65018593501446,
        "y" : 160.32673565255448
      },
      "selected" : false
    }, {
      "data" : {
        "id" : "248",
        "shared_name" : "LOC101099822",
        "name" : "LOC101099822",
        "Product_mRNA" : "tetratricopeptide repeat protein 30B",
        "cat_miRNA" : "",
        "SUID" : 248,
        "FoldChange_mRNA" : 2.129572218,
        "selected" : false
      },
      "position" : {
        "x" : 190.9849786865438,
        "y" : -664.3602724425508
      },
      "selected" : false
    }, {
      "data" : {
        "id" : "246",
        "shared_name" : "FUT11",
        "name" : "FUT11",
        "Product_mRNA" : "fucosyltransferase 11",
        "cat_miRNA" : "",
        "SUID" : 246,
        "FoldChange_mRNA" : 2.666197314,
        "selected" : false
      },
      "position" : {
        "x" : 85.37348566414154,
        "y" : 132.23773847827948
      },
      "selected" : false
    }, {
      "data" : {
        "id" : "244",
        "shared_name" : "DCHS2",
        "name" : "DCHS2",
        "Product_mRNA" : "dachsous cadherin-related 2",
        "cat_miRNA" : "",
        "SUID" : 244,
        "FoldChange_mRNA" : 2.715281894,
        "selected" : false
      },
      "position" : {
        "x" : 405.6083396134524,
        "y" : 335.83383569735196
      },
      "selected" : false
    }, {
      "data" : {
        "id" : "242",
        "shared_name" : "CCER1",
        "name" : "CCER1",
        "Product_mRNA" : "coiled-coil glutamate rich protein 1",
        "cat_miRNA" : "",
        "SUID" : 242,
        "FoldChange_mRNA" : 3.38073645,
        "selected" : false
      },
      "position" : {
        "x" : 185.0376895651221,
        "y" : 396.56138026910594
      },
      "selected" : false
    }, {
      "data" : {
        "id" : "240",
        "shared_name" : "NKIRAS1",
        "name" : "NKIRAS1",
        "Product_mRNA" : "NFKB inhibitor interacting Ras like 1",
        "cat_miRNA" : "",
        "SUID" : 240,
        "FoldChange_mRNA" : 3.459877062,
        "selected" : false
      },
      "position" : {
        "x" : -288.1978904902948,
        "y" : -405.2666345924912
      },
      "selected" : false
    }, {
      "data" : {
        "id" : "238",
        "shared_name" : "ASPH",
        "name" : "ASPH",
        "Product_mRNA" : "aspartate beta-hydroxylase",
        "cat_miRNA" : "",
        "SUID" : 238,
        "FoldChange_mRNA" : 2.064903651,
        "selected" : false
      },
      "position" : {
        "x" : 38.596324017909076,
        "y" : 533.9735147968225
      },
      "selected" : false
    }, {
      "data" : {
        "id" : "236",
        "shared_name" : "NRARP",
        "name" : "NRARP",
        "Product_mRNA" : "NOTCH regulated ankyrin repeat protein",
        "cat_miRNA" : "",
        "SUID" : 236,
        "FoldChange_mRNA" : 2.506147952,
        "selected" : false
      },
      "position" : {
        "x" : 183.42986200884312,
        "y" : -297.79240948249276
      },
      "selected" : false
    }, {
      "data" : {
        "id" : "234",
        "shared_name" : "STK39",
        "name" : "STK39",
        "Product_mRNA" : "serine/threonine kinase 39",
        "cat_miRNA" : "",
        "SUID" : 234,
        "FoldChange_mRNA" : 2.015801058,
        "selected" : false
      },
      "position" : {
        "x" : 96.86024340187664,
        "y" : -507.6427506351318
      },
      "selected" : false
    }, {
      "data" : {
        "id" : "232",
        "shared_name" : "RUSC2",
        "name" : "RUSC2",
        "Product_mRNA" : "RUN and SH3 domain containing 2",
        "cat_miRNA" : "",
        "SUID" : 232,
        "FoldChange_mRNA" : 2.159774975,
        "selected" : false
      },
      "position" : {
        "x" : 568.2389131454821,
        "y" : -451.8416673625657
      },
      "selected" : false
    }, {
      "data" : {
        "id" : "230",
        "shared_name" : "EFCAB2",
        "name" : "EFCAB2",
        "Product_mRNA" : "EF-hand calcium binding domain 2",
        "cat_miRNA" : "",
        "SUID" : 230,
        "FoldChange_mRNA" : 2.037735088,
        "selected" : false
      },
      "position" : {
        "x" : 288.761955737679,
        "y" : 210.52965258122165
      },
      "selected" : false
    }, {
      "data" : {
        "id" : "228",
        "shared_name" : "FANK1",
        "name" : "FANK1",
        "Product_mRNA" : "fibronectin type III and ankyrin repeat domains 1",
        "cat_miRNA" : "",
        "SUID" : 228,
        "FoldChange_mRNA" : 2.120976127,
        "selected" : false
      },
      "position" : {
        "x" : -324.0407018860126,
        "y" : 240.45768776603586
      },
      "selected" : false
    }, {
      "data" : {
        "id" : "226",
        "shared_name" : "CCDC160",
        "name" : "CCDC160",
        "Product_mRNA" : "coiled-coil domain containing 160",
        "cat_miRNA" : "",
        "SUID" : 226,
        "FoldChange_mRNA" : 2.121271564,
        "selected" : false
      },
      "position" : {
        "x" : 481.48589705037944,
        "y" : -246.4019081516385
      },
      "selected" : false
    }, {
      "data" : {
        "id" : "224",
        "shared_name" : "PSMB10",
        "name" : "PSMB10",
        "Product_mRNA" : "proteasome subunit beta 10",
        "cat_miRNA" : "",
        "SUID" : 224,
        "FoldChange_mRNA" : 2.02509195,
        "selected" : false
      },
      "position" : {
        "x" : 406.80001621894553,
        "y" : 209.33710391837678
      },
      "selected" : false
    }, {
      "data" : {
        "id" : "222",
        "shared_name" : "TRIM59",
        "name" : "TRIM59",
        "Product_mRNA" : "tripartite motif containing 59",
        "cat_miRNA" : "",
        "SUID" : 222,
        "FoldChange_mRNA" : 2.899290206,
        "selected" : false
      },
      "position" : {
        "x" : -14.998586448990295,
        "y" : -728.3680535920035
      },
      "selected" : false
    }, {
      "data" : {
        "id" : "220",
        "shared_name" : "TSGA13",
        "name" : "TSGA13",
        "Product_mRNA" : "testis specific 13",
        "cat_miRNA" : "",
        "SUID" : 220,
        "FoldChange_mRNA" : 10.09524508,
        "selected" : false
      },
      "position" : {
        "x" : 338.53144124276696,
        "y" : -367.6484328033478
      },
      "selected" : false
    }, {
      "data" : {
        "id" : "218",
        "shared_name" : "GANC",
        "name" : "GANC",
        "Product_mRNA" : "glucosidase alpha, neutral C",
        "cat_miRNA" : "",
        "SUID" : 218,
        "FoldChange_mRNA" : 2.320206718,
        "selected" : false
      },
      "position" : {
        "x" : -313.51840343968115,
        "y" : -272.7536363450087
      },
      "selected" : false
    }, {
      "data" : {
        "id" : "216",
        "shared_name" : "CE1H17orf67",
        "name" : "CE1H17orf67",
        "Product_mRNA" : "chromosome E1 C17orf67 homolog",
        "cat_miRNA" : "",
        "SUID" : 216,
        "FoldChange_mRNA" : 2.547381356,
        "selected" : false
      },
      "position" : {
        "x" : -73.55945829763836,
        "y" : -679.9844723059255
      },
      "selected" : false
    }, {
      "data" : {
        "id" : "214",
        "shared_name" : "KCNU1",
        "name" : "KCNU1",
        "Product_mRNA" : "potassium calcium-activated channel subfamily U member 1",
        "cat_miRNA" : "",
        "SUID" : 214,
        "FoldChange_mRNA" : 4.046531937,
        "selected" : false
      },
      "position" : {
        "x" : 579.809209332874,
        "y" : -305.7045739634424
      },
      "selected" : false
    }, {
      "data" : {
        "id" : "212",
        "shared_name" : "TEX46",
        "name" : "TEX46",
        "Product_mRNA" : "testis expressed 46",
        "cat_miRNA" : "",
        "SUID" : 212,
        "FoldChange_mRNA" : 8.531790048,
        "selected" : false
      },
      "position" : {
        "x" : -100.43919539796498,
        "y" : -622.7720036834437
      },
      "selected" : false
    }, {
      "data" : {
        "id" : "210",
        "shared_name" : "IQCF3",
        "name" : "IQCF3",
        "Product_mRNA" : "IQ motif containing F3",
        "cat_miRNA" : "",
        "SUID" : 210,
        "FoldChange_mRNA" : 6.36545963,
        "selected" : false
      },
      "position" : {
        "x" : 302.93913957656906,
        "y" : -581.4944248392774
      },
      "selected" : false
    }, {
      "data" : {
        "id" : "208",
        "shared_name" : "LOC105260083",
        "name" : "LOC105260083",
        "Product_mRNA" : "leucine-rich repeat-containing protein 37A2-like",
        "cat_miRNA" : "",
        "SUID" : 208,
        "FoldChange_mRNA" : 2.315722562,
        "selected" : false
      },
      "position" : {
        "x" : 266.18116098814727,
        "y" : -476.0500429856451
      },
      "selected" : false
    }, {
      "data" : {
        "id" : "206",
        "shared_name" : "SMKR1",
        "name" : "SMKR1",
        "Product_mRNA" : "small lysine rich protein 1",
        "cat_miRNA" : "",
        "SUID" : 206,
        "FoldChange_mRNA" : 6.283351383,
        "selected" : false
      },
      "position" : {
        "x" : 80.01165296794811,
        "y" : 309.22298986648514
      },
      "selected" : false
    }, {
      "data" : {
        "id" : "204",
        "shared_name" : "CCDC169",
        "name" : "CCDC169",
        "Product_mRNA" : "coiled-coil domain containing 169",
        "cat_miRNA" : "",
        "SUID" : 204,
        "FoldChange_mRNA" : 4.721085508,
        "selected" : false
      },
      "position" : {
        "x" : -61.19336902839,
        "y" : -41.370898196714094
      },
      "selected" : false
    }, {
      "data" : {
        "id" : "202",
        "shared_name" : "THEGL",
        "name" : "THEGL",
        "Product_mRNA" : "theg spermatid protein like",
        "cat_miRNA" : "",
        "SUID" : 202,
        "FoldChange_mRNA" : 4.948169929,
        "selected" : false
      },
      "position" : {
        "x" : -900.6543030708365,
        "y" : 95.91106905343102
      },
      "selected" : false
    }, {
      "data" : {
        "id" : "200",
        "shared_name" : "APOPT1",
        "name" : "APOPT1",
        "Product_mRNA" : "apoptogenic 1, mitochondrial",
        "cat_miRNA" : "",
        "SUID" : 200,
        "FoldChange_mRNA" : 2.696410035,
        "selected" : false
      },
      "position" : {
        "x" : -169.65401067381,
        "y" : -31.167206673282884
      },
      "selected" : false
    }, {
      "data" : {
        "id" : "198",
        "shared_name" : "CB3H15orf65",
        "name" : "CB3H15orf65",
        "Product_mRNA" : "chromosome B3 C15orf65 homolog",
        "cat_miRNA" : "",
        "SUID" : 198,
        "FoldChange_mRNA" : 4.222048236,
        "selected" : false
      },
      "position" : {
        "x" : 324.22344823318247,
        "y" : -468.21838315537826
      },
      "selected" : false
    }, {
      "data" : {
        "id" : "196",
        "shared_name" : "DNAJB5",
        "name" : "DNAJB5",
        "Product_mRNA" : "DnaJ heat shock protein family (Hsp40) member B5",
        "cat_miRNA" : "",
        "SUID" : 196,
        "FoldChange_mRNA" : 2.600335858,
        "selected" : false
      },
      "position" : {
        "x" : 353.7645235792847,
        "y" : -570.7541070343835
      },
      "selected" : false
    }, {
      "data" : {
        "id" : "194",
        "shared_name" : "CCDC65",
        "name" : "CCDC65",
        "Product_mRNA" : "coiled-coil domain containing 65",
        "cat_miRNA" : "",
        "SUID" : 194,
        "FoldChange_mRNA" : 2.788004321,
        "selected" : false
      },
      "position" : {
        "x" : -363.3016305281986,
        "y" : 690.5319136798574
      },
      "selected" : false
    }, {
      "data" : {
        "id" : "192",
        "shared_name" : "DCUN1D3",
        "name" : "DCUN1D3",
        "Product_mRNA" : "defective in cullin neddylation 1 domain containing 3",
        "cat_miRNA" : "",
        "SUID" : 192,
        "FoldChange_mRNA" : 2.231680085,
        "selected" : false
      },
      "position" : {
        "x" : 66.37473682522679,
        "y" : -643.3657866307342
      },
      "selected" : false
    }, {
      "data" : {
        "id" : "190",
        "shared_name" : "MAP2",
        "name" : "MAP2",
        "Product_mRNA" : "microtubule associated protein 2",
        "cat_miRNA" : "",
        "SUID" : 190,
        "FoldChange_mRNA" : 2.161639098,
        "selected" : false
      },
      "position" : {
        "x" : -305.3831886040045,
        "y" : -355.20763538751515
      },
      "selected" : false
    }, {
      "data" : {
        "id" : "188",
        "shared_name" : "TP53INP2",
        "name" : "TP53INP2",
        "Product_mRNA" : "tumor protein p53 inducible nuclear protein 2",
        "cat_miRNA" : "",
        "SUID" : 188,
        "FoldChange_mRNA" : 2.525737836,
        "selected" : false
      },
      "position" : {
        "x" : 582.2093801850878,
        "y" : -247.94375765094247
      },
      "selected" : false
    }, {
      "data" : {
        "id" : "186",
        "shared_name" : "KIF3B",
        "name" : "KIF3B",
        "Product_mRNA" : "kinesin family member 3B",
        "cat_miRNA" : "",
        "SUID" : 186,
        "FoldChange_mRNA" : 2.22417599,
        "selected" : false
      },
      "position" : {
        "x" : -762.4800125517847,
        "y" : 190.18683767466547
      },
      "selected" : false
    }, {
      "data" : {
        "id" : "184",
        "shared_name" : "MAPK10",
        "name" : "MAPK10",
        "Product_mRNA" : "mitogen-activated protein kinase 10",
        "cat_miRNA" : "",
        "SUID" : 184,
        "FoldChange_mRNA" : 2.483018665,
        "selected" : false
      },
      "position" : {
        "x" : 184.98077028737887,
        "y" : -351.55421652279034
      },
      "selected" : false
    }, {
      "data" : {
        "id" : "182",
        "shared_name" : "AKAP3",
        "name" : "AKAP3",
        "Product_mRNA" : "A-kinase anchoring protein 3",
        "cat_miRNA" : "",
        "SUID" : 182,
        "FoldChange_mRNA" : 5.089413962,
        "selected" : false
      },
      "position" : {
        "x" : 394.8339343660719,
        "y" : 6.479371642674134
      },
      "selected" : false
    }, {
      "data" : {
        "id" : "180",
        "shared_name" : "LPGAT1",
        "name" : "LPGAT1",
        "Product_mRNA" : "lysophosphatidylglycerol acyltransferase 1",
        "cat_miRNA" : "",
        "SUID" : 180,
        "FoldChange_mRNA" : 2.164244194,
        "selected" : false
      },
      "position" : {
        "x" : 507.5910749739874,
        "y" : -80.69066276567355
      },
      "selected" : false
    }, {
      "data" : {
        "id" : "178",
        "shared_name" : "FAM220A",
        "name" : "FAM220A",
        "Product_mRNA" : "family with sequence similarity 220 member A",
        "cat_miRNA" : "",
        "SUID" : 178,
        "FoldChange_mRNA" : 4.577249104,
        "selected" : false
      },
      "position" : {
        "x" : -222.7766380250614,
        "y" : 42.055846312322544
      },
      "selected" : false
    } ],
    "edges" : [ {
      "data" : {
        "id" : "2082",
        "source" : "1052",
        "target" : "1050",
        "shared_name" : "fca-mir-542-3p (predicted) PP2D1",
        "name" : "fca-mir-542-3p (predicted) PP2D1",
        "interaction" : "predicted",
        "SUID" : 2082,
        "shared_interaction" : "predicted",
        "selected" : false
      },
      "selected" : false
    }, {
      "data" : {
        "id" : "2080",
        "source" : "1052",
        "target" : "1048",
        "shared_name" : "fca-mir-542-3p (predicted) MKL2",
        "name" : "fca-mir-542-3p (predicted) MKL2",
        "interaction" : "predicted",
        "SUID" : 2080,
        "shared_interaction" : "predicted",
        "selected" : false
      },
      "selected" : false
    }, {
      "data" : {
        "id" : "2078",
        "source" : "1052",
        "target" : "1040",
        "shared_name" : "fca-mir-542-3p (predicted) LPP",
        "name" : "fca-mir-542-3p (predicted) LPP",
        "interaction" : "predicted",
        "SUID" : 2078,
        "shared_interaction" : "predicted",
        "selected" : false
      },
      "selected" : false
    }, {
      "data" : {
        "id" : "2076",
        "source" : "1052",
        "target" : "1038",
        "shared_name" : "fca-mir-542-3p (predicted) RUNX1T1",
        "name" : "fca-mir-542-3p (predicted) RUNX1T1",
        "interaction" : "predicted",
        "SUID" : 2076,
        "shared_interaction" : "predicted",
        "selected" : false
      },
      "selected" : false
    }, {
      "data" : {
        "id" : "2074",
        "source" : "1052",
        "target" : "1036",
        "shared_name" : "fca-mir-542-3p (predicted) SPATA17",
        "name" : "fca-mir-542-3p (predicted) SPATA17",
        "interaction" : "predicted",
        "SUID" : 2074,
        "shared_interaction" : "predicted",
        "selected" : false
      },
      "selected" : false
    }, {
      "data" : {
        "id" : "2072",
        "source" : "1052",
        "target" : "1034",
        "shared_name" : "fca-mir-542-3p (predicted) DCUN1D1",
        "name" : "fca-mir-542-3p (predicted) DCUN1D1",
        "interaction" : "predicted",
        "SUID" : 2072,
        "shared_interaction" : "predicted",
        "selected" : false
      },
      "selected" : false
    }, {
      "data" : {
        "id" : "2070",
        "source" : "1052",
        "target" : "1028",
        "shared_name" : "fca-mir-542-3p (predicted) SPATA7",
        "name" : "fca-mir-542-3p (predicted) SPATA7",
        "interaction" : "predicted",
        "SUID" : 2070,
        "shared_interaction" : "predicted",
        "selected" : false
      },
      "selected" : false
    }, {
      "data" : {
        "id" : "2068",
        "source" : "1052",
        "target" : "1024",
        "shared_name" : "fca-mir-542-3p (predicted) RBKS",
        "name" : "fca-mir-542-3p (predicted) RBKS",
        "interaction" : "predicted",
        "SUID" : 2068,
        "shared_interaction" : "predicted",
        "selected" : false
      },
      "selected" : false
    }, {
      "data" : {
        "id" : "2066",
        "source" : "1052",
        "target" : "1022",
        "shared_name" : "fca-mir-542-3p (predicted) CA3H20orf202",
        "name" : "fca-mir-542-3p (predicted) CA3H20orf202",
        "interaction" : "predicted",
        "SUID" : 2066,
        "shared_interaction" : "predicted",
        "selected" : false
      },
      "selected" : false
    }, {
      "data" : {
        "id" : "2064",
        "source" : "1052",
        "target" : "1020",
        "shared_name" : "fca-mir-542-3p (predicted) INO80C",
        "name" : "fca-mir-542-3p (predicted) INO80C",
        "interaction" : "predicted",
        "SUID" : 2064,
        "shared_interaction" : "predicted",
        "selected" : false
      },
      "selected" : false
    }, {
      "data" : {
        "id" : "2062",
        "source" : "1052",
        "target" : "1014",
        "shared_name" : "fca-mir-542-3p (predicted) WASHC3",
        "name" : "fca-mir-542-3p (predicted) WASHC3",
        "interaction" : "predicted",
        "SUID" : 2062,
        "shared_interaction" : "predicted",
        "selected" : false
      },
      "selected" : false
    }, {
      "data" : {
        "id" : "2060",
        "source" : "1052",
        "target" : "1010",
        "shared_name" : "fca-mir-542-3p (predicted) TCFL5",
        "name" : "fca-mir-542-3p (predicted) TCFL5",
        "interaction" : "predicted",
        "SUID" : 2060,
        "shared_interaction" : "predicted",
        "selected" : false
      },
      "selected" : false
    }, {
      "data" : {
        "id" : "2058",
        "source" : "1052",
        "target" : "1010",
        "shared_name" : "fca-mir-542-3p (predicted) TCFL5",
        "name" : "fca-mir-542-3p (predicted) TCFL5",
        "interaction" : "predicted",
        "SUID" : 2058,
        "shared_interaction" : "predicted",
        "selected" : false
      },
      "selected" : false
    }, {
      "data" : {
        "id" : "2056",
        "source" : "1052",
        "target" : "1008",
        "shared_name" : "fca-mir-542-3p (predicted) FMN1",
        "name" : "fca-mir-542-3p (predicted) FMN1",
        "interaction" : "predicted",
        "SUID" : 2056,
        "shared_interaction" : "predicted",
        "selected" : false
      },
      "selected" : false
    }, {
      "data" : {
        "id" : "2054",
        "source" : "1052",
        "target" : "1006",
        "shared_name" : "fca-mir-542-3p (predicted) TCP11",
        "name" : "fca-mir-542-3p (predicted) TCP11",
        "interaction" : "predicted",
        "SUID" : 2054,
        "shared_interaction" : "predicted",
        "selected" : false
      },
      "selected" : false
    }, {
      "data" : {
        "id" : "2052",
        "source" : "1052",
        "target" : "996",
        "shared_name" : "fca-mir-542-3p (predicted) ITGB1BP1",
        "name" : "fca-mir-542-3p (predicted) ITGB1BP1",
        "interaction" : "predicted",
        "SUID" : 2052,
        "shared_interaction" : "predicted",
        "selected" : false
      },
      "selected" : false
    }, {
      "data" : {
        "id" : "2050",
        "source" : "1052",
        "target" : "994",
        "shared_name" : "fca-mir-542-3p (predicted) USP25",
        "name" : "fca-mir-542-3p (predicted) USP25",
        "interaction" : "predicted",
        "SUID" : 2050,
        "shared_interaction" : "predicted",
        "selected" : false
      },
      "selected" : false
    }, {
      "data" : {
        "id" : "2048",
        "source" : "1052",
        "target" : "992",
        "shared_name" : "fca-mir-542-3p (predicted) RAD18",
        "name" : "fca-mir-542-3p (predicted) RAD18",
        "interaction" : "predicted",
        "SUID" : 2048,
        "shared_interaction" : "predicted",
        "selected" : false
      },
      "selected" : false
    }, {
      "data" : {
        "id" : "2046",
        "source" : "1052",
        "target" : "984",
        "shared_name" : "fca-mir-542-3p (predicted) PHTF1",
        "name" : "fca-mir-542-3p (predicted) PHTF1",
        "interaction" : "predicted",
        "SUID" : 2046,
        "shared_interaction" : "predicted",
        "selected" : false
      },
      "selected" : false
    }, {
      "data" : {
        "id" : "2044",
        "source" : "1052",
        "target" : "966",
        "shared_name" : "fca-mir-542-3p (predicted) GRK4",
        "name" : "fca-mir-542-3p (predicted) GRK4",
        "interaction" : "predicted",
        "SUID" : 2044,
        "shared_interaction" : "predicted",
        "selected" : false
      },
      "selected" : false
    }, {
      "data" : {
        "id" : "2042",
        "source" : "1052",
        "target" : "964",
        "shared_name" : "fca-mir-542-3p (predicted) VASH2",
        "name" : "fca-mir-542-3p (predicted) VASH2",
        "interaction" : "predicted",
        "SUID" : 2042,
        "shared_interaction" : "predicted",
        "selected" : false
      },
      "selected" : false
    }, {
      "data" : {
        "id" : "2040",
        "source" : "1052",
        "target" : "956",
        "shared_name" : "fca-mir-542-3p (predicted) GALNT10",
        "name" : "fca-mir-542-3p (predicted) GALNT10",
        "interaction" : "predicted",
        "SUID" : 2040,
        "shared_interaction" : "predicted",
        "selected" : false
      },
      "selected" : false
    }, {
      "data" : {
        "id" : "2038",
        "source" : "1052",
        "target" : "954",
        "shared_name" : "fca-mir-542-3p (predicted) FLRT3",
        "name" : "fca-mir-542-3p (predicted) FLRT3",
        "interaction" : "predicted",
        "SUID" : 2038,
        "shared_interaction" : "predicted",
        "selected" : false
      },
      "selected" : false
    }, {
      "data" : {
        "id" : "2036",
        "source" : "1052",
        "target" : "946",
        "shared_name" : "fca-mir-542-3p (predicted) LIN7A",
        "name" : "fca-mir-542-3p (predicted) LIN7A",
        "interaction" : "predicted",
        "SUID" : 2036,
        "shared_interaction" : "predicted",
        "selected" : false
      },
      "selected" : false
    }, {
      "data" : {
        "id" : "2034",
        "source" : "1052",
        "target" : "944",
        "shared_name" : "fca-mir-542-3p (predicted) DNASE1L3",
        "name" : "fca-mir-542-3p (predicted) DNASE1L3",
        "interaction" : "predicted",
        "SUID" : 2034,
        "shared_interaction" : "predicted",
        "selected" : false
      },
      "selected" : false
    }, {
      "data" : {
        "id" : "2032",
        "source" : "1052",
        "target" : "934",
        "shared_name" : "fca-mir-542-3p (predicted) VWCE",
        "name" : "fca-mir-542-3p (predicted) VWCE",
        "interaction" : "predicted",
        "SUID" : 2032,
        "shared_interaction" : "predicted",
        "selected" : false
      },
      "selected" : false
    }, {
      "data" : {
        "id" : "2030",
        "source" : "1052",
        "target" : "986",
        "shared_name" : "fca-mir-542-3p (predicted) UGGT2",
        "name" : "fca-mir-542-3p (predicted) UGGT2",
        "interaction" : "predicted",
        "SUID" : 2030,
        "shared_interaction" : "predicted",
        "selected" : false
      },
      "selected" : false
    }, {
      "data" : {
        "id" : "2028",
        "source" : "1052",
        "target" : "928",
        "shared_name" : "fca-mir-542-3p (predicted) RALGPS1",
        "name" : "fca-mir-542-3p (predicted) RALGPS1",
        "interaction" : "predicted",
        "SUID" : 2028,
        "shared_interaction" : "predicted",
        "selected" : false
      },
      "selected" : false
    }, {
      "data" : {
        "id" : "2026",
        "source" : "1052",
        "target" : "926",
        "shared_name" : "fca-mir-542-3p (predicted) LOC105259797",
        "name" : "fca-mir-542-3p (predicted) LOC105259797",
        "interaction" : "predicted",
        "SUID" : 2026,
        "shared_interaction" : "predicted",
        "selected" : false
      },
      "selected" : false
    }, {
      "data" : {
        "id" : "2024",
        "source" : "1052",
        "target" : "924",
        "shared_name" : "fca-mir-542-3p (predicted) CC1H2orf88",
        "name" : "fca-mir-542-3p (predicted) CC1H2orf88",
        "interaction" : "predicted",
        "SUID" : 2024,
        "shared_interaction" : "predicted",
        "selected" : false
      },
      "selected" : false
    }, {
      "data" : {
        "id" : "2022",
        "source" : "1052",
        "target" : "886",
        "shared_name" : "fca-mir-542-3p (predicted) FABP3",
        "name" : "fca-mir-542-3p (predicted) FABP3",
        "interaction" : "predicted",
        "SUID" : 2022,
        "shared_interaction" : "predicted",
        "selected" : false
      },
      "selected" : false
    }, {
      "data" : {
        "id" : "2020",
        "source" : "1052",
        "target" : "884",
        "shared_name" : "fca-mir-542-3p (predicted) PLBD1",
        "name" : "fca-mir-542-3p (predicted) PLBD1",
        "interaction" : "predicted",
        "SUID" : 2020,
        "shared_interaction" : "predicted",
        "selected" : false
      },
      "selected" : false
    }, {
      "data" : {
        "id" : "2018",
        "source" : "1052",
        "target" : "882",
        "shared_name" : "fca-mir-542-3p (predicted) WISP3",
        "name" : "fca-mir-542-3p (predicted) WISP3",
        "interaction" : "predicted",
        "SUID" : 2018,
        "shared_interaction" : "predicted",
        "selected" : false
      },
      "selected" : false
    }, {
      "data" : {
        "id" : "2016",
        "source" : "1052",
        "target" : "880",
        "shared_name" : "fca-mir-542-3p (predicted) BRINP1",
        "name" : "fca-mir-542-3p (predicted) BRINP1",
        "interaction" : "predicted",
        "SUID" : 2016,
        "shared_interaction" : "predicted",
        "selected" : false
      },
      "selected" : false
    }, {
      "data" : {
        "id" : "2014",
        "source" : "1052",
        "target" : "878",
        "shared_name" : "fca-mir-542-3p (predicted) DNHD1",
        "name" : "fca-mir-542-3p (predicted) DNHD1",
        "interaction" : "predicted",
        "SUID" : 2014,
        "shared_interaction" : "predicted",
        "selected" : false
      },
      "selected" : false
    }, {
      "data" : {
        "id" : "2012",
        "source" : "1052",
        "target" : "876",
        "shared_name" : "fca-mir-542-3p (predicted) PKD1L1",
        "name" : "fca-mir-542-3p (predicted) PKD1L1",
        "interaction" : "predicted",
        "SUID" : 2012,
        "shared_interaction" : "predicted",
        "selected" : false
      },
      "selected" : false
    }, {
      "data" : {
        "id" : "2010",
        "source" : "1052",
        "target" : "874",
        "shared_name" : "fca-mir-542-3p (predicted) FAM170B",
        "name" : "fca-mir-542-3p (predicted) FAM170B",
        "interaction" : "predicted",
        "SUID" : 2010,
        "shared_interaction" : "predicted",
        "selected" : false
      },
      "selected" : false
    }, {
      "data" : {
        "id" : "2008",
        "source" : "1052",
        "target" : "866",
        "shared_name" : "fca-mir-542-3p (predicted) MCHR2",
        "name" : "fca-mir-542-3p (predicted) MCHR2",
        "interaction" : "predicted",
        "SUID" : 2008,
        "shared_interaction" : "predicted",
        "selected" : false
      },
      "selected" : false
    }, {
      "data" : {
        "id" : "2006",
        "source" : "1052",
        "target" : "850",
        "shared_name" : "fca-mir-542-3p (predicted) TTC29",
        "name" : "fca-mir-542-3p (predicted) TTC29",
        "interaction" : "predicted",
        "SUID" : 2006,
        "shared_interaction" : "predicted",
        "selected" : false
      },
      "selected" : false
    }, {
      "data" : {
        "id" : "2004",
        "source" : "1052",
        "target" : "840",
        "shared_name" : "fca-mir-542-3p (predicted) CLIP4",
        "name" : "fca-mir-542-3p (predicted) CLIP4",
        "interaction" : "predicted",
        "SUID" : 2004,
        "shared_interaction" : "predicted",
        "selected" : false
      },
      "selected" : false
    }, {
      "data" : {
        "id" : "2002",
        "source" : "1052",
        "target" : "838",
        "shared_name" : "fca-mir-542-3p (predicted) CILP",
        "name" : "fca-mir-542-3p (predicted) CILP",
        "interaction" : "predicted",
        "SUID" : 2002,
        "shared_interaction" : "predicted",
        "selected" : false
      },
      "selected" : false
    }, {
      "data" : {
        "id" : "2000",
        "source" : "1052",
        "target" : "826",
        "shared_name" : "fca-mir-542-3p (predicted) ZBTB37",
        "name" : "fca-mir-542-3p (predicted) ZBTB37",
        "interaction" : "predicted",
        "SUID" : 2000,
        "shared_interaction" : "predicted",
        "selected" : false
      },
      "selected" : false
    }, {
      "data" : {
        "id" : "1998",
        "source" : "1052",
        "target" : "820",
        "shared_name" : "fca-mir-542-3p (predicted) MAPK6",
        "name" : "fca-mir-542-3p (predicted) MAPK6",
        "interaction" : "predicted",
        "SUID" : 1998,
        "shared_interaction" : "predicted",
        "selected" : false
      },
      "selected" : false
    }, {
      "data" : {
        "id" : "1996",
        "source" : "1052",
        "target" : "818",
        "shared_name" : "fca-mir-542-3p (predicted) DEUP1",
        "name" : "fca-mir-542-3p (predicted) DEUP1",
        "interaction" : "predicted",
        "SUID" : 1996,
        "shared_interaction" : "predicted",
        "selected" : false
      },
      "selected" : false
    }, {
      "data" : {
        "id" : "1994",
        "source" : "1052",
        "target" : "814",
        "shared_name" : "fca-mir-542-3p (predicted) RNF38",
        "name" : "fca-mir-542-3p (predicted) RNF38",
        "interaction" : "predicted",
        "SUID" : 1994,
        "shared_interaction" : "predicted",
        "selected" : false
      },
      "selected" : false
    }, {
      "data" : {
        "id" : "1992",
        "source" : "1052",
        "target" : "810",
        "shared_name" : "fca-mir-542-3p (predicted) CDK14",
        "name" : "fca-mir-542-3p (predicted) CDK14",
        "interaction" : "predicted",
        "SUID" : 1992,
        "shared_interaction" : "predicted",
        "selected" : false
      },
      "selected" : false
    }, {
      "data" : {
        "id" : "1990",
        "source" : "1052",
        "target" : "808",
        "shared_name" : "fca-mir-542-3p (predicted) ZIC4",
        "name" : "fca-mir-542-3p (predicted) ZIC4",
        "interaction" : "predicted",
        "SUID" : 1990,
        "shared_interaction" : "predicted",
        "selected" : false
      },
      "selected" : false
    }, {
      "data" : {
        "id" : "1988",
        "source" : "1052",
        "target" : "800",
        "shared_name" : "fca-mir-542-3p (predicted) ZHX3",
        "name" : "fca-mir-542-3p (predicted) ZHX3",
        "interaction" : "predicted",
        "SUID" : 1988,
        "shared_interaction" : "predicted",
        "selected" : false
      },
      "selected" : false
    }, {
      "data" : {
        "id" : "1986",
        "source" : "1052",
        "target" : "798",
        "shared_name" : "fca-mir-542-3p (predicted) SGK1",
        "name" : "fca-mir-542-3p (predicted) SGK1",
        "interaction" : "predicted",
        "SUID" : 1986,
        "shared_interaction" : "predicted",
        "selected" : false
      },
      "selected" : false
    }, {
      "data" : {
        "id" : "1984",
        "source" : "1052",
        "target" : "796",
        "shared_name" : "fca-mir-542-3p (predicted) SH3BP5",
        "name" : "fca-mir-542-3p (predicted) SH3BP5",
        "interaction" : "predicted",
        "SUID" : 1984,
        "shared_interaction" : "predicted",
        "selected" : false
      },
      "selected" : false
    }, {
      "data" : {
        "id" : "1982",
        "source" : "1052",
        "target" : "786",
        "shared_name" : "fca-mir-542-3p (validated) LETM1",
        "name" : "fca-mir-542-3p (validated) LETM1",
        "interaction" : "validated",
        "SUID" : 1982,
        "shared_interaction" : "validated",
        "selected" : false
      },
      "selected" : false
    }, {
      "data" : {
        "id" : "1980",
        "source" : "1052",
        "target" : "782",
        "shared_name" : "fca-mir-542-3p (validated) PIM1",
        "name" : "fca-mir-542-3p (validated) PIM1",
        "interaction" : "validated",
        "SUID" : 1980,
        "shared_interaction" : "validated",
        "selected" : false
      },
      "selected" : false
    }, {
      "data" : {
        "id" : "1978",
        "source" : "1052",
        "target" : "778",
        "shared_name" : "fca-mir-542-3p (validated) SPTBN2",
        "name" : "fca-mir-542-3p (validated) SPTBN2",
        "interaction" : "validated",
        "SUID" : 1978,
        "shared_interaction" : "validated",
        "selected" : false
      },
      "selected" : false
    }, {
      "data" : {
        "id" : "1976",
        "source" : "1052",
        "target" : "776",
        "shared_name" : "fca-mir-542-3p (validated) TFPI",
        "name" : "fca-mir-542-3p (validated) TFPI",
        "interaction" : "validated",
        "SUID" : 1976,
        "shared_interaction" : "validated",
        "selected" : false
      },
      "selected" : false
    }, {
      "data" : {
        "id" : "1974",
        "source" : "1052",
        "target" : "1002",
        "shared_name" : "fca-mir-542-3p (validated) DYRK3",
        "name" : "fca-mir-542-3p (validated) DYRK3",
        "interaction" : "validated",
        "SUID" : 1974,
        "shared_interaction" : "validated",
        "selected" : false
      },
      "selected" : false
    }, {
      "data" : {
        "id" : "1972",
        "source" : "1052",
        "target" : "774",
        "shared_name" : "fca-mir-542-3p (validated) PRSS16",
        "name" : "fca-mir-542-3p (validated) PRSS16",
        "interaction" : "validated",
        "SUID" : 1972,
        "shared_interaction" : "validated",
        "selected" : false
      },
      "selected" : false
    }, {
      "data" : {
        "id" : "1970",
        "source" : "1052",
        "target" : "770",
        "shared_name" : "fca-mir-542-3p (validated) FAM208B",
        "name" : "fca-mir-542-3p (validated) FAM208B",
        "interaction" : "validated",
        "SUID" : 1970,
        "shared_interaction" : "validated",
        "selected" : false
      },
      "selected" : false
    }, {
      "data" : {
        "id" : "1968",
        "source" : "1052",
        "target" : "766",
        "shared_name" : "fca-mir-542-3p (validated) ZBTB3",
        "name" : "fca-mir-542-3p (validated) ZBTB3",
        "interaction" : "validated",
        "SUID" : 1968,
        "shared_interaction" : "validated",
        "selected" : false
      },
      "selected" : false
    }, {
      "data" : {
        "id" : "1966",
        "source" : "1052",
        "target" : "764",
        "shared_name" : "fca-mir-542-3p (validated) ESRP2",
        "name" : "fca-mir-542-3p (validated) ESRP2",
        "interaction" : "validated",
        "SUID" : 1966,
        "shared_interaction" : "validated",
        "selected" : false
      },
      "selected" : false
    }, {
      "data" : {
        "id" : "1964",
        "source" : "1052",
        "target" : "762",
        "shared_name" : "fca-mir-542-3p (validated) MED28",
        "name" : "fca-mir-542-3p (validated) MED28",
        "interaction" : "validated",
        "SUID" : 1964,
        "shared_interaction" : "validated",
        "selected" : false
      },
      "selected" : false
    }, {
      "data" : {
        "id" : "1962",
        "source" : "1052",
        "target" : "856",
        "shared_name" : "fca-mir-542-3p (validated) STON2",
        "name" : "fca-mir-542-3p (validated) STON2",
        "interaction" : "validated",
        "SUID" : 1962,
        "shared_interaction" : "validated",
        "selected" : false
      },
      "selected" : false
    }, {
      "data" : {
        "id" : "1960",
        "source" : "1052",
        "target" : "734",
        "shared_name" : "fca-mir-542-3p (validated) TNC",
        "name" : "fca-mir-542-3p (validated) TNC",
        "interaction" : "validated",
        "SUID" : 1960,
        "shared_interaction" : "validated",
        "selected" : false
      },
      "selected" : false
    }, {
      "data" : {
        "id" : "1958",
        "source" : "1052",
        "target" : "1028",
        "shared_name" : "fca-mir-542-3p (validated) SPATA7",
        "name" : "fca-mir-542-3p (validated) SPATA7",
        "interaction" : "validated",
        "SUID" : 1958,
        "shared_interaction" : "validated",
        "selected" : false
      },
      "selected" : false
    }, {
      "data" : {
        "id" : "1956",
        "source" : "1052",
        "target" : "976",
        "shared_name" : "fca-mir-542-3p (validated) RSPH14",
        "name" : "fca-mir-542-3p (validated) RSPH14",
        "interaction" : "validated",
        "SUID" : 1956,
        "shared_interaction" : "validated",
        "selected" : false
      },
      "selected" : false
    }, {
      "data" : {
        "id" : "1954",
        "source" : "1052",
        "target" : "680",
        "shared_name" : "fca-mir-542-3p (validated) OSGIN1",
        "name" : "fca-mir-542-3p (validated) OSGIN1",
        "interaction" : "validated",
        "SUID" : 1954,
        "shared_interaction" : "validated",
        "selected" : false
      },
      "selected" : false
    }, {
      "data" : {
        "id" : "1952",
        "source" : "1052",
        "target" : "640",
        "shared_name" : "fca-mir-542-3p (validated) LNPEP",
        "name" : "fca-mir-542-3p (validated) LNPEP",
        "interaction" : "validated",
        "SUID" : 1952,
        "shared_interaction" : "validated",
        "selected" : false
      },
      "selected" : false
    }, {
      "data" : {
        "id" : "1950",
        "source" : "1052",
        "target" : "570",
        "shared_name" : "fca-mir-542-3p (validated) STK35",
        "name" : "fca-mir-542-3p (validated) STK35",
        "interaction" : "validated",
        "SUID" : 1950,
        "shared_interaction" : "validated",
        "selected" : false
      },
      "selected" : false
    }, {
      "data" : {
        "id" : "1948",
        "source" : "1052",
        "target" : "496",
        "shared_name" : "fca-mir-542-3p (validated) ABHD2",
        "name" : "fca-mir-542-3p (validated) ABHD2",
        "interaction" : "validated",
        "SUID" : 1948,
        "shared_interaction" : "validated",
        "selected" : false
      },
      "selected" : false
    }, {
      "data" : {
        "id" : "1946",
        "source" : "1052",
        "target" : "942",
        "shared_name" : "fca-mir-542-3p (validated) SLC7A11",
        "name" : "fca-mir-542-3p (validated) SLC7A11",
        "interaction" : "validated",
        "SUID" : 1946,
        "shared_interaction" : "validated",
        "selected" : false
      },
      "selected" : false
    }, {
      "data" : {
        "id" : "1944",
        "source" : "1052",
        "target" : "464",
        "shared_name" : "fca-mir-542-3p (validated) TMEM86A",
        "name" : "fca-mir-542-3p (validated) TMEM86A",
        "interaction" : "validated",
        "SUID" : 1944,
        "shared_interaction" : "validated",
        "selected" : false
      },
      "selected" : false
    }, {
      "data" : {
        "id" : "1942",
        "source" : "1052",
        "target" : "420",
        "shared_name" : "fca-mir-542-3p (validated) AGPAT3",
        "name" : "fca-mir-542-3p (validated) AGPAT3",
        "interaction" : "validated",
        "SUID" : 1942,
        "shared_interaction" : "validated",
        "selected" : false
      },
      "selected" : false
    }, {
      "data" : {
        "id" : "1940",
        "source" : "1052",
        "target" : "346",
        "shared_name" : "fca-mir-542-3p (validated) SP7",
        "name" : "fca-mir-542-3p (validated) SP7",
        "interaction" : "validated",
        "SUID" : 1940,
        "shared_interaction" : "validated",
        "selected" : false
      },
      "selected" : false
    }, {
      "data" : {
        "id" : "1938",
        "source" : "1052",
        "target" : "760",
        "shared_name" : "fca-mir-542-3p (validated) CD1H11orf65",
        "name" : "fca-mir-542-3p (validated) CD1H11orf65",
        "interaction" : "validated",
        "SUID" : 1938,
        "shared_interaction" : "validated",
        "selected" : false
      },
      "selected" : false
    }, {
      "data" : {
        "id" : "1936",
        "source" : "1052",
        "target" : "1044",
        "shared_name" : "fca-mir-542-3p (validated) PCGF5",
        "name" : "fca-mir-542-3p (validated) PCGF5",
        "interaction" : "validated",
        "SUID" : 1936,
        "shared_interaction" : "validated",
        "selected" : false
      },
      "selected" : false
    }, {
      "data" : {
        "id" : "1934",
        "source" : "1052",
        "target" : "1048",
        "shared_name" : "fca-mir-542-3p (validated) MKL2",
        "name" : "fca-mir-542-3p (validated) MKL2",
        "interaction" : "validated",
        "SUID" : 1934,
        "shared_interaction" : "validated",
        "selected" : false
      },
      "selected" : false
    }, {
      "data" : {
        "id" : "1932",
        "source" : "1052",
        "target" : "920",
        "shared_name" : "fca-mir-542-3p (validated) TMEM189",
        "name" : "fca-mir-542-3p (validated) TMEM189",
        "interaction" : "validated",
        "SUID" : 1932,
        "shared_interaction" : "validated",
        "selected" : false
      },
      "selected" : false
    }, {
      "data" : {
        "id" : "1930",
        "source" : "1052",
        "target" : "202",
        "shared_name" : "fca-mir-542-3p (validated) THEGL",
        "name" : "fca-mir-542-3p (validated) THEGL",
        "interaction" : "validated",
        "SUID" : 1930,
        "shared_interaction" : "validated",
        "selected" : false
      },
      "selected" : false
    }, {
      "data" : {
        "id" : "1928",
        "source" : "1052",
        "target" : "704",
        "shared_name" : "fca-mir-542-3p (validated_predicted) BIRC5",
        "name" : "fca-mir-542-3p (validated_predicted) BIRC5",
        "interaction" : "validated_predicted",
        "SUID" : 1928,
        "shared_interaction" : "validated_predicted",
        "selected" : false
      },
      "selected" : false
    }, {
      "data" : {
        "id" : "1926",
        "source" : "1052",
        "target" : "186",
        "shared_name" : "fca-mir-542-3p (validated_predicted) KIF3B",
        "name" : "fca-mir-542-3p (validated_predicted) KIF3B",
        "interaction" : "validated_predicted",
        "SUID" : 1926,
        "shared_interaction" : "validated_predicted",
        "selected" : false
      },
      "selected" : false
    }, {
      "data" : {
        "id" : "1924",
        "source" : "1046",
        "target" : "1044",
        "shared_name" : "fca-mir-216b-5p (predicted) PCGF5",
        "name" : "fca-mir-216b-5p (predicted) PCGF5",
        "interaction" : "predicted",
        "SUID" : 1924,
        "shared_interaction" : "predicted",
        "selected" : false
      },
      "selected" : false
    }, {
      "data" : {
        "id" : "1922",
        "source" : "1046",
        "target" : "1042",
        "shared_name" : "fca-mir-216b-5p (predicted) SOX5",
        "name" : "fca-mir-216b-5p (predicted) SOX5",
        "interaction" : "predicted",
        "SUID" : 1922,
        "shared_interaction" : "predicted",
        "selected" : false
      },
      "selected" : false
    }, {
      "data" : {
        "id" : "1920",
        "source" : "1046",
        "target" : "1026",
        "shared_name" : "fca-mir-216b-5p (predicted) CFAP69",
        "name" : "fca-mir-216b-5p (predicted) CFAP69",
        "interaction" : "predicted",
        "SUID" : 1920,
        "shared_interaction" : "predicted",
        "selected" : false
      },
      "selected" : false
    }, {
      "data" : {
        "id" : "1918",
        "source" : "1046",
        "target" : "1030",
        "shared_name" : "fca-mir-216b-5p (predicted) PROX1",
        "name" : "fca-mir-216b-5p (predicted) PROX1",
        "interaction" : "predicted",
        "SUID" : 1918,
        "shared_interaction" : "predicted",
        "selected" : false
      },
      "selected" : false
    }, {
      "data" : {
        "id" : "1916",
        "source" : "1046",
        "target" : "1018",
        "shared_name" : "fca-mir-216b-5p (predicted) EPHA5",
        "name" : "fca-mir-216b-5p (predicted) EPHA5",
        "interaction" : "predicted",
        "SUID" : 1916,
        "shared_interaction" : "predicted",
        "selected" : false
      },
      "selected" : false
    }, {
      "data" : {
        "id" : "1914",
        "source" : "1046",
        "target" : "1016",
        "shared_name" : "fca-mir-216b-5p (predicted) RFX3",
        "name" : "fca-mir-216b-5p (predicted) RFX3",
        "interaction" : "predicted",
        "SUID" : 1914,
        "shared_interaction" : "predicted",
        "selected" : false
      },
      "selected" : false
    }, {
      "data" : {
        "id" : "1912",
        "source" : "1046",
        "target" : "1012",
        "shared_name" : "fca-mir-216b-5p (predicted) VPS26A",
        "name" : "fca-mir-216b-5p (predicted) VPS26A",
        "interaction" : "predicted",
        "SUID" : 1912,
        "shared_interaction" : "predicted",
        "selected" : false
      },
      "selected" : false
    }, {
      "data" : {
        "id" : "1910",
        "source" : "1046",
        "target" : "998",
        "shared_name" : "fca-mir-216b-5p (predicted) RPE65",
        "name" : "fca-mir-216b-5p (predicted) RPE65",
        "interaction" : "predicted",
        "SUID" : 1910,
        "shared_interaction" : "predicted",
        "selected" : false
      },
      "selected" : false
    }, {
      "data" : {
        "id" : "1908",
        "source" : "1046",
        "target" : "988",
        "shared_name" : "fca-mir-216b-5p (predicted) CALCOCO2",
        "name" : "fca-mir-216b-5p (predicted) CALCOCO2",
        "interaction" : "predicted",
        "SUID" : 1908,
        "shared_interaction" : "predicted",
        "selected" : false
      },
      "selected" : false
    }, {
      "data" : {
        "id" : "1906",
        "source" : "1046",
        "target" : "986",
        "shared_name" : "fca-mir-216b-5p (predicted) UGGT2",
        "name" : "fca-mir-216b-5p (predicted) UGGT2",
        "interaction" : "predicted",
        "SUID" : 1906,
        "shared_interaction" : "predicted",
        "selected" : false
      },
      "selected" : false
    }, {
      "data" : {
        "id" : "1904",
        "source" : "1046",
        "target" : "982",
        "shared_name" : "fca-mir-216b-5p (predicted) AKAP6",
        "name" : "fca-mir-216b-5p (predicted) AKAP6",
        "interaction" : "predicted",
        "SUID" : 1904,
        "shared_interaction" : "predicted",
        "selected" : false
      },
      "selected" : false
    }, {
      "data" : {
        "id" : "1902",
        "source" : "1046",
        "target" : "980",
        "shared_name" : "fca-mir-216b-5p (predicted) LOC101091309",
        "name" : "fca-mir-216b-5p (predicted) LOC101091309",
        "interaction" : "predicted",
        "SUID" : 1902,
        "shared_interaction" : "predicted",
        "selected" : false
      },
      "selected" : false
    }, {
      "data" : {
        "id" : "1900",
        "source" : "1046",
        "target" : "978",
        "shared_name" : "fca-mir-216b-5p (predicted) CEP120",
        "name" : "fca-mir-216b-5p (predicted) CEP120",
        "interaction" : "predicted",
        "SUID" : 1900,
        "shared_interaction" : "predicted",
        "selected" : false
      },
      "selected" : false
    }, {
      "data" : {
        "id" : "1898",
        "source" : "1046",
        "target" : "976",
        "shared_name" : "fca-mir-216b-5p (predicted) RSPH14",
        "name" : "fca-mir-216b-5p (predicted) RSPH14",
        "interaction" : "predicted",
        "SUID" : 1898,
        "shared_interaction" : "predicted",
        "selected" : false
      },
      "selected" : false
    }, {
      "data" : {
        "id" : "1896",
        "source" : "1046",
        "target" : "974",
        "shared_name" : "fca-mir-216b-5p (predicted) SLC44A5",
        "name" : "fca-mir-216b-5p (predicted) SLC44A5",
        "interaction" : "predicted",
        "SUID" : 1896,
        "shared_interaction" : "predicted",
        "selected" : false
      },
      "selected" : false
    }, {
      "data" : {
        "id" : "1894",
        "source" : "1046",
        "target" : "972",
        "shared_name" : "fca-mir-216b-5p (predicted) CACNA2D1",
        "name" : "fca-mir-216b-5p (predicted) CACNA2D1",
        "interaction" : "predicted",
        "SUID" : 1894,
        "shared_interaction" : "predicted",
        "selected" : false
      },
      "selected" : false
    }, {
      "data" : {
        "id" : "1892",
        "source" : "1046",
        "target" : "1034",
        "shared_name" : "fca-mir-216b-5p (predicted) DCUN1D1",
        "name" : "fca-mir-216b-5p (predicted) DCUN1D1",
        "interaction" : "predicted",
        "SUID" : 1892,
        "shared_interaction" : "predicted",
        "selected" : false
      },
      "selected" : false
    }, {
      "data" : {
        "id" : "1890",
        "source" : "1046",
        "target" : "970",
        "shared_name" : "fca-mir-216b-5p (predicted) USP38",
        "name" : "fca-mir-216b-5p (predicted) USP38",
        "interaction" : "predicted",
        "SUID" : 1890,
        "shared_interaction" : "predicted",
        "selected" : false
      },
      "selected" : false
    }, {
      "data" : {
        "id" : "1888",
        "source" : "1046",
        "target" : "962",
        "shared_name" : "fca-mir-216b-5p (predicted) OSER1",
        "name" : "fca-mir-216b-5p (predicted) OSER1",
        "interaction" : "predicted",
        "SUID" : 1888,
        "shared_interaction" : "predicted",
        "selected" : false
      },
      "selected" : false
    }, {
      "data" : {
        "id" : "1886",
        "source" : "1046",
        "target" : "958",
        "shared_name" : "fca-mir-216b-5p (predicted) POU2F1",
        "name" : "fca-mir-216b-5p (predicted) POU2F1",
        "interaction" : "predicted",
        "SUID" : 1886,
        "shared_interaction" : "predicted",
        "selected" : false
      },
      "selected" : false
    }, {
      "data" : {
        "id" : "1884",
        "source" : "1046",
        "target" : "950",
        "shared_name" : "fca-mir-216b-5p (predicted) TTBK2",
        "name" : "fca-mir-216b-5p (predicted) TTBK2",
        "interaction" : "predicted",
        "SUID" : 1884,
        "shared_interaction" : "predicted",
        "selected" : false
      },
      "selected" : false
    }, {
      "data" : {
        "id" : "1882",
        "source" : "1046",
        "target" : "948",
        "shared_name" : "fca-mir-216b-5p (predicted) MYBL1",
        "name" : "fca-mir-216b-5p (predicted) MYBL1",
        "interaction" : "predicted",
        "SUID" : 1882,
        "shared_interaction" : "predicted",
        "selected" : false
      },
      "selected" : false
    }, {
      "data" : {
        "id" : "1880",
        "source" : "1046",
        "target" : "1038",
        "shared_name" : "fca-mir-216b-5p (predicted) RUNX1T1",
        "name" : "fca-mir-216b-5p (predicted) RUNX1T1",
        "interaction" : "predicted",
        "SUID" : 1880,
        "shared_interaction" : "predicted",
        "selected" : false
      },
      "selected" : false
    }, {
      "data" : {
        "id" : "1878",
        "source" : "1046",
        "target" : "942",
        "shared_name" : "fca-mir-216b-5p (predicted) SLC7A11",
        "name" : "fca-mir-216b-5p (predicted) SLC7A11",
        "interaction" : "predicted",
        "SUID" : 1878,
        "shared_interaction" : "predicted",
        "selected" : false
      },
      "selected" : false
    }, {
      "data" : {
        "id" : "1876",
        "source" : "1046",
        "target" : "940",
        "shared_name" : "fca-mir-216b-5p (predicted) LYRM7",
        "name" : "fca-mir-216b-5p (predicted) LYRM7",
        "interaction" : "predicted",
        "SUID" : 1876,
        "shared_interaction" : "predicted",
        "selected" : false
      },
      "selected" : false
    }, {
      "data" : {
        "id" : "1874",
        "source" : "1046",
        "target" : "938",
        "shared_name" : "fca-mir-216b-5p (predicted) CHD5",
        "name" : "fca-mir-216b-5p (predicted) CHD5",
        "interaction" : "predicted",
        "SUID" : 1874,
        "shared_interaction" : "predicted",
        "selected" : false
      },
      "selected" : false
    }, {
      "data" : {
        "id" : "1872",
        "source" : "1046",
        "target" : "936",
        "shared_name" : "fca-mir-216b-5p (predicted) LOC101090899",
        "name" : "fca-mir-216b-5p (predicted) LOC101090899",
        "interaction" : "predicted",
        "SUID" : 1872,
        "shared_interaction" : "predicted",
        "selected" : false
      },
      "selected" : false
    }, {
      "data" : {
        "id" : "1870",
        "source" : "1046",
        "target" : "932",
        "shared_name" : "fca-mir-216b-5p (predicted) ABRA",
        "name" : "fca-mir-216b-5p (predicted) ABRA",
        "interaction" : "predicted",
        "SUID" : 1870,
        "shared_interaction" : "predicted",
        "selected" : false
      },
      "selected" : false
    }, {
      "data" : {
        "id" : "1868",
        "source" : "1046",
        "target" : "930",
        "shared_name" : "fca-mir-216b-5p (predicted) ALMS1",
        "name" : "fca-mir-216b-5p (predicted) ALMS1",
        "interaction" : "predicted",
        "SUID" : 1868,
        "shared_interaction" : "predicted",
        "selected" : false
      },
      "selected" : false
    }, {
      "data" : {
        "id" : "1866",
        "source" : "1046",
        "target" : "888",
        "shared_name" : "fca-mir-216b-5p (predicted) DNAH14",
        "name" : "fca-mir-216b-5p (predicted) DNAH14",
        "interaction" : "predicted",
        "SUID" : 1866,
        "shared_interaction" : "predicted",
        "selected" : false
      },
      "selected" : false
    }, {
      "data" : {
        "id" : "1864",
        "source" : "1046",
        "target" : "1014",
        "shared_name" : "fca-mir-216b-5p (predicted) WASHC3",
        "name" : "fca-mir-216b-5p (predicted) WASHC3",
        "interaction" : "predicted",
        "SUID" : 1864,
        "shared_interaction" : "predicted",
        "selected" : false
      },
      "selected" : false
    }, {
      "data" : {
        "id" : "1862",
        "source" : "1046",
        "target" : "872",
        "shared_name" : "fca-mir-216b-5p (predicted) LRRC1",
        "name" : "fca-mir-216b-5p (predicted) LRRC1",
        "interaction" : "predicted",
        "SUID" : 1862,
        "shared_interaction" : "predicted",
        "selected" : false
      },
      "selected" : false
    }, {
      "data" : {
        "id" : "1860",
        "source" : "1046",
        "target" : "870",
        "shared_name" : "fca-mir-216b-5p (predicted) LRRC36",
        "name" : "fca-mir-216b-5p (predicted) LRRC36",
        "interaction" : "predicted",
        "SUID" : 1860,
        "shared_interaction" : "predicted",
        "selected" : false
      },
      "selected" : false
    }, {
      "data" : {
        "id" : "1858",
        "source" : "1046",
        "target" : "868",
        "shared_name" : "fca-mir-216b-5p (predicted) TEX2",
        "name" : "fca-mir-216b-5p (predicted) TEX2",
        "interaction" : "predicted",
        "SUID" : 1858,
        "shared_interaction" : "predicted",
        "selected" : false
      },
      "selected" : false
    }, {
      "data" : {
        "id" : "1856",
        "source" : "1046",
        "target" : "864",
        "shared_name" : "fca-mir-216b-5p (predicted) THEM4",
        "name" : "fca-mir-216b-5p (predicted) THEM4",
        "interaction" : "predicted",
        "SUID" : 1856,
        "shared_interaction" : "predicted",
        "selected" : false
      },
      "selected" : false
    }, {
      "data" : {
        "id" : "1854",
        "source" : "1046",
        "target" : "862",
        "shared_name" : "fca-mir-216b-5p (predicted) PKIB",
        "name" : "fca-mir-216b-5p (predicted) PKIB",
        "interaction" : "predicted",
        "SUID" : 1854,
        "shared_interaction" : "predicted",
        "selected" : false
      },
      "selected" : false
    }, {
      "data" : {
        "id" : "1852",
        "source" : "1046",
        "target" : "860",
        "shared_name" : "fca-mir-216b-5p (predicted) GSKIP",
        "name" : "fca-mir-216b-5p (predicted) GSKIP",
        "interaction" : "predicted",
        "SUID" : 1852,
        "shared_interaction" : "predicted",
        "selected" : false
      },
      "selected" : false
    }, {
      "data" : {
        "id" : "1850",
        "source" : "1046",
        "target" : "858",
        "shared_name" : "fca-mir-216b-5p (predicted) LRRC52",
        "name" : "fca-mir-216b-5p (predicted) LRRC52",
        "interaction" : "predicted",
        "SUID" : 1850,
        "shared_interaction" : "predicted",
        "selected" : false
      },
      "selected" : false
    }, {
      "data" : {
        "id" : "1848",
        "source" : "1046",
        "target" : "856",
        "shared_name" : "fca-mir-216b-5p (predicted) STON2",
        "name" : "fca-mir-216b-5p (predicted) STON2",
        "interaction" : "predicted",
        "SUID" : 1848,
        "shared_interaction" : "predicted",
        "selected" : false
      },
      "selected" : false
    }, {
      "data" : {
        "id" : "1846",
        "source" : "1046",
        "target" : "854",
        "shared_name" : "fca-mir-216b-5p (predicted) KALRN",
        "name" : "fca-mir-216b-5p (predicted) KALRN",
        "interaction" : "predicted",
        "SUID" : 1846,
        "shared_interaction" : "predicted",
        "selected" : false
      },
      "selected" : false
    }, {
      "data" : {
        "id" : "1844",
        "source" : "1046",
        "target" : "848",
        "shared_name" : "fca-mir-216b-5p (predicted) CDKN3",
        "name" : "fca-mir-216b-5p (predicted) CDKN3",
        "interaction" : "predicted",
        "SUID" : 1844,
        "shared_interaction" : "predicted",
        "selected" : false
      },
      "selected" : false
    }, {
      "data" : {
        "id" : "1842",
        "source" : "1046",
        "target" : "846",
        "shared_name" : "fca-mir-216b-5p (predicted) PACRGL",
        "name" : "fca-mir-216b-5p (predicted) PACRGL",
        "interaction" : "predicted",
        "SUID" : 1842,
        "shared_interaction" : "predicted",
        "selected" : false
      },
      "selected" : false
    }, {
      "data" : {
        "id" : "1840",
        "source" : "1046",
        "target" : "842",
        "shared_name" : "fca-mir-216b-5p (predicted) AGBL3",
        "name" : "fca-mir-216b-5p (predicted) AGBL3",
        "interaction" : "predicted",
        "SUID" : 1840,
        "shared_interaction" : "predicted",
        "selected" : false
      },
      "selected" : false
    }, {
      "data" : {
        "id" : "1838",
        "source" : "1046",
        "target" : "1008",
        "shared_name" : "fca-mir-216b-5p (predicted) FMN1",
        "name" : "fca-mir-216b-5p (predicted) FMN1",
        "interaction" : "predicted",
        "SUID" : 1838,
        "shared_interaction" : "predicted",
        "selected" : false
      },
      "selected" : false
    }, {
      "data" : {
        "id" : "1836",
        "source" : "1046",
        "target" : "836",
        "shared_name" : "fca-mir-216b-5p (predicted) PLCB1",
        "name" : "fca-mir-216b-5p (predicted) PLCB1",
        "interaction" : "predicted",
        "SUID" : 1836,
        "shared_interaction" : "predicted",
        "selected" : false
      },
      "selected" : false
    }, {
      "data" : {
        "id" : "1834",
        "source" : "1046",
        "target" : "1036",
        "shared_name" : "fca-mir-216b-5p (predicted) SPATA17",
        "name" : "fca-mir-216b-5p (predicted) SPATA17",
        "interaction" : "predicted",
        "SUID" : 1834,
        "shared_interaction" : "predicted",
        "selected" : false
      },
      "selected" : false
    }, {
      "data" : {
        "id" : "1832",
        "source" : "1046",
        "target" : "834",
        "shared_name" : "fca-mir-216b-5p (predicted) STK36",
        "name" : "fca-mir-216b-5p (predicted) STK36",
        "interaction" : "predicted",
        "SUID" : 1832,
        "shared_interaction" : "predicted",
        "selected" : false
      },
      "selected" : false
    }, {
      "data" : {
        "id" : "1830",
        "source" : "1046",
        "target" : "832",
        "shared_name" : "fca-mir-216b-5p (predicted) USP28",
        "name" : "fca-mir-216b-5p (predicted) USP28",
        "interaction" : "predicted",
        "SUID" : 1830,
        "shared_interaction" : "predicted",
        "selected" : false
      },
      "selected" : false
    }, {
      "data" : {
        "id" : "1828",
        "source" : "1046",
        "target" : "828",
        "shared_name" : "fca-mir-216b-5p (predicted) SUGT1",
        "name" : "fca-mir-216b-5p (predicted) SUGT1",
        "interaction" : "predicted",
        "SUID" : 1828,
        "shared_interaction" : "predicted",
        "selected" : false
      },
      "selected" : false
    }, {
      "data" : {
        "id" : "1826",
        "source" : "1046",
        "target" : "824",
        "shared_name" : "fca-mir-216b-5p (predicted) TTLL11",
        "name" : "fca-mir-216b-5p (predicted) TTLL11",
        "interaction" : "predicted",
        "SUID" : 1826,
        "shared_interaction" : "predicted",
        "selected" : false
      },
      "selected" : false
    }, {
      "data" : {
        "id" : "1824",
        "source" : "1046",
        "target" : "818",
        "shared_name" : "fca-mir-216b-5p (predicted) DEUP1",
        "name" : "fca-mir-216b-5p (predicted) DEUP1",
        "interaction" : "predicted",
        "SUID" : 1824,
        "shared_interaction" : "predicted",
        "selected" : false
      },
      "selected" : false
    }, {
      "data" : {
        "id" : "1822",
        "source" : "1046",
        "target" : "812",
        "shared_name" : "fca-mir-216b-5p (predicted) IQSEC2",
        "name" : "fca-mir-216b-5p (predicted) IQSEC2",
        "interaction" : "predicted",
        "SUID" : 1822,
        "shared_interaction" : "predicted",
        "selected" : false
      },
      "selected" : false
    }, {
      "data" : {
        "id" : "1820",
        "source" : "1046",
        "target" : "806",
        "shared_name" : "fca-mir-216b-5p (predicted) STK33",
        "name" : "fca-mir-216b-5p (predicted) STK33",
        "interaction" : "predicted",
        "SUID" : 1820,
        "shared_interaction" : "predicted",
        "selected" : false
      },
      "selected" : false
    }, {
      "data" : {
        "id" : "1818",
        "source" : "1046",
        "target" : "816",
        "shared_name" : "fca-mir-216b-5p (predicted) MAPT",
        "name" : "fca-mir-216b-5p (predicted) MAPT",
        "interaction" : "predicted",
        "SUID" : 1818,
        "shared_interaction" : "predicted",
        "selected" : false
      },
      "selected" : false
    }, {
      "data" : {
        "id" : "1816",
        "source" : "1046",
        "target" : "802",
        "shared_name" : "fca-mir-216b-5p (predicted) SLC9A9",
        "name" : "fca-mir-216b-5p (predicted) SLC9A9",
        "interaction" : "predicted",
        "SUID" : 1816,
        "shared_interaction" : "predicted",
        "selected" : false
      },
      "selected" : false
    }, {
      "data" : {
        "id" : "1814",
        "source" : "1046",
        "target" : "792",
        "shared_name" : "fca-mir-216b-5p (validated) FOXM1",
        "name" : "fca-mir-216b-5p (validated) FOXM1",
        "interaction" : "validated",
        "SUID" : 1814,
        "shared_interaction" : "validated",
        "selected" : false
      },
      "selected" : false
    }, {
      "data" : {
        "id" : "1812",
        "source" : "1046",
        "target" : "788",
        "shared_name" : "fca-mir-216b-5p (validated) KCNJ6",
        "name" : "fca-mir-216b-5p (validated) KCNJ6",
        "interaction" : "validated",
        "SUID" : 1812,
        "shared_interaction" : "validated",
        "selected" : false
      },
      "selected" : false
    }, {
      "data" : {
        "id" : "1810",
        "source" : "1046",
        "target" : "784",
        "shared_name" : "fca-mir-216b-5p (validated) P2RX7",
        "name" : "fca-mir-216b-5p (validated) P2RX7",
        "interaction" : "validated",
        "SUID" : 1810,
        "shared_interaction" : "validated",
        "selected" : false
      },
      "selected" : false
    }, {
      "data" : {
        "id" : "1808",
        "source" : "1046",
        "target" : "768",
        "shared_name" : "fca-mir-216b-5p (validated) MEPCE",
        "name" : "fca-mir-216b-5p (validated) MEPCE",
        "interaction" : "validated",
        "SUID" : 1808,
        "shared_interaction" : "validated",
        "selected" : false
      },
      "selected" : false
    }, {
      "data" : {
        "id" : "1806",
        "source" : "1046",
        "target" : "762",
        "shared_name" : "fca-mir-216b-5p (validated) MED28",
        "name" : "fca-mir-216b-5p (validated) MED28",
        "interaction" : "validated",
        "SUID" : 1806,
        "shared_interaction" : "validated",
        "selected" : false
      },
      "selected" : false
    }, {
      "data" : {
        "id" : "1804",
        "source" : "1046",
        "target" : "760",
        "shared_name" : "fca-mir-216b-5p (validated) CD1H11orf65",
        "name" : "fca-mir-216b-5p (validated) CD1H11orf65",
        "interaction" : "validated",
        "SUID" : 1804,
        "shared_interaction" : "validated",
        "selected" : false
      },
      "selected" : false
    }, {
      "data" : {
        "id" : "1802",
        "source" : "1046",
        "target" : "746",
        "shared_name" : "fca-mir-216b-5p (validated) ANGEL1",
        "name" : "fca-mir-216b-5p (validated) ANGEL1",
        "interaction" : "validated",
        "SUID" : 1802,
        "shared_interaction" : "validated",
        "selected" : false
      },
      "selected" : false
    }, {
      "data" : {
        "id" : "1800",
        "source" : "1046",
        "target" : "646",
        "shared_name" : "fca-mir-216b-5p (validated) LOC101099964",
        "name" : "fca-mir-216b-5p (validated) LOC101099964",
        "interaction" : "validated",
        "SUID" : 1800,
        "shared_interaction" : "validated",
        "selected" : false
      },
      "selected" : false
    }, {
      "data" : {
        "id" : "1798",
        "source" : "1046",
        "target" : "640",
        "shared_name" : "fca-mir-216b-5p (validated) LNPEP",
        "name" : "fca-mir-216b-5p (validated) LNPEP",
        "interaction" : "validated",
        "SUID" : 1798,
        "shared_interaction" : "validated",
        "selected" : false
      },
      "selected" : false
    }, {
      "data" : {
        "id" : "1796",
        "source" : "1046",
        "target" : "552",
        "shared_name" : "fca-mir-216b-5p (validated) PRKAA1",
        "name" : "fca-mir-216b-5p (validated) PRKAA1",
        "interaction" : "validated",
        "SUID" : 1796,
        "shared_interaction" : "validated",
        "selected" : false
      },
      "selected" : false
    }, {
      "data" : {
        "id" : "1794",
        "source" : "1046",
        "target" : "530",
        "shared_name" : "fca-mir-216b-5p (validated) DRAM1",
        "name" : "fca-mir-216b-5p (validated) DRAM1",
        "interaction" : "validated",
        "SUID" : 1794,
        "shared_interaction" : "validated",
        "selected" : false
      },
      "selected" : false
    }, {
      "data" : {
        "id" : "1792",
        "source" : "1046",
        "target" : "916",
        "shared_name" : "fca-mir-216b-5p (validated) MEMO1",
        "name" : "fca-mir-216b-5p (validated) MEMO1",
        "interaction" : "validated",
        "SUID" : 1792,
        "shared_interaction" : "validated",
        "selected" : false
      },
      "selected" : false
    }, {
      "data" : {
        "id" : "1790",
        "source" : "1046",
        "target" : "394",
        "shared_name" : "fca-mir-216b-5p (validated) ZDHHC3",
        "name" : "fca-mir-216b-5p (validated) ZDHHC3",
        "interaction" : "validated",
        "SUID" : 1790,
        "shared_interaction" : "validated",
        "selected" : false
      },
      "selected" : false
    }, {
      "data" : {
        "id" : "1788",
        "source" : "1046",
        "target" : "360",
        "shared_name" : "fca-mir-216b-5p (validated) VPS37C",
        "name" : "fca-mir-216b-5p (validated) VPS37C",
        "interaction" : "validated",
        "SUID" : 1788,
        "shared_interaction" : "validated",
        "selected" : false
      },
      "selected" : false
    }, {
      "data" : {
        "id" : "1786",
        "source" : "1046",
        "target" : "356",
        "shared_name" : "fca-mir-216b-5p (validated) GNG4",
        "name" : "fca-mir-216b-5p (validated) GNG4",
        "interaction" : "validated",
        "SUID" : 1786,
        "shared_interaction" : "validated",
        "selected" : false
      },
      "selected" : false
    }, {
      "data" : {
        "id" : "1784",
        "source" : "1046",
        "target" : "354",
        "shared_name" : "fca-mir-216b-5p (validated) DNAJC21",
        "name" : "fca-mir-216b-5p (validated) DNAJC21",
        "interaction" : "validated",
        "SUID" : 1784,
        "shared_interaction" : "validated",
        "selected" : false
      },
      "selected" : false
    }, {
      "data" : {
        "id" : "1782",
        "source" : "1046",
        "target" : "338",
        "shared_name" : "fca-mir-216b-5p (validated) ZFAND4",
        "name" : "fca-mir-216b-5p (validated) ZFAND4",
        "interaction" : "validated",
        "SUID" : 1782,
        "shared_interaction" : "validated",
        "selected" : false
      },
      "selected" : false
    }, {
      "data" : {
        "id" : "1780",
        "source" : "1046",
        "target" : "238",
        "shared_name" : "fca-mir-216b-5p (validated) ASPH",
        "name" : "fca-mir-216b-5p (validated) ASPH",
        "interaction" : "validated",
        "SUID" : 1780,
        "shared_interaction" : "validated",
        "selected" : false
      },
      "selected" : false
    }, {
      "data" : {
        "id" : "1778",
        "source" : "1046",
        "target" : "194",
        "shared_name" : "fca-mir-216b-5p (validated_predicted) CCDC65",
        "name" : "fca-mir-216b-5p (validated_predicted) CCDC65",
        "interaction" : "validated_predicted",
        "SUID" : 1778,
        "shared_interaction" : "validated_predicted",
        "selected" : false
      },
      "selected" : false
    }, {
      "data" : {
        "id" : "1776",
        "source" : "1046",
        "target" : "890",
        "shared_name" : "fca-mir-216b-5p (validated_predicted) SSX2IP",
        "name" : "fca-mir-216b-5p (validated_predicted) SSX2IP",
        "interaction" : "validated_predicted",
        "SUID" : 1776,
        "shared_interaction" : "validated_predicted",
        "selected" : false
      },
      "selected" : false
    }, {
      "data" : {
        "id" : "1774",
        "source" : "1046",
        "target" : "896",
        "shared_name" : "fca-mir-216b-5p (validated_predicted) TMF1",
        "name" : "fca-mir-216b-5p (validated_predicted) TMF1",
        "interaction" : "validated_predicted",
        "SUID" : 1774,
        "shared_interaction" : "validated_predicted",
        "selected" : false
      },
      "selected" : false
    }, {
      "data" : {
        "id" : "1772",
        "source" : "1046",
        "target" : "1040",
        "shared_name" : "fca-mir-216b-5p (validated_predicted) LPP",
        "name" : "fca-mir-216b-5p (validated_predicted) LPP",
        "interaction" : "validated_predicted",
        "SUID" : 1772,
        "shared_interaction" : "validated_predicted",
        "selected" : false
      },
      "selected" : false
    }, {
      "data" : {
        "id" : "1770",
        "source" : "1032",
        "target" : "1030",
        "shared_name" : "fca-mir-542-5p (predicted) PROX1",
        "name" : "fca-mir-542-5p (predicted) PROX1",
        "interaction" : "predicted",
        "SUID" : 1770,
        "shared_interaction" : "predicted",
        "selected" : false
      },
      "selected" : false
    }, {
      "data" : {
        "id" : "1768",
        "source" : "1032",
        "target" : "844",
        "shared_name" : "fca-mir-542-5p (predicted) USP15",
        "name" : "fca-mir-542-5p (predicted) USP15",
        "interaction" : "predicted",
        "SUID" : 1768,
        "shared_interaction" : "predicted",
        "selected" : false
      },
      "selected" : false
    }, {
      "data" : {
        "id" : "1766",
        "source" : "1032",
        "target" : "822",
        "shared_name" : "fca-mir-542-5p (predicted) SOCS2",
        "name" : "fca-mir-542-5p (predicted) SOCS2",
        "interaction" : "predicted",
        "SUID" : 1766,
        "shared_interaction" : "predicted",
        "selected" : false
      },
      "selected" : false
    }, {
      "data" : {
        "id" : "1764",
        "source" : "1032",
        "target" : "804",
        "shared_name" : "fca-mir-542-5p (predicted) SOX6",
        "name" : "fca-mir-542-5p (predicted) SOX6",
        "interaction" : "predicted",
        "SUID" : 1764,
        "shared_interaction" : "predicted",
        "selected" : false
      },
      "selected" : false
    }, {
      "data" : {
        "id" : "1762",
        "source" : "1032",
        "target" : "794",
        "shared_name" : "fca-mir-542-5p (validated) FAT2",
        "name" : "fca-mir-542-5p (validated) FAT2",
        "interaction" : "validated",
        "SUID" : 1762,
        "shared_interaction" : "validated",
        "selected" : false
      },
      "selected" : false
    }, {
      "data" : {
        "id" : "1760",
        "source" : "1032",
        "target" : "790",
        "shared_name" : "fca-mir-542-5p (validated) LOC101099296",
        "name" : "fca-mir-542-5p (validated) LOC101099296",
        "interaction" : "validated",
        "SUID" : 1760,
        "shared_interaction" : "validated",
        "selected" : false
      },
      "selected" : false
    }, {
      "data" : {
        "id" : "1758",
        "source" : "1032",
        "target" : "772",
        "shared_name" : "fca-mir-542-5p (validated) CARM1",
        "name" : "fca-mir-542-5p (validated) CARM1",
        "interaction" : "validated",
        "SUID" : 1758,
        "shared_interaction" : "validated",
        "selected" : false
      },
      "selected" : false
    }, {
      "data" : {
        "id" : "1756",
        "source" : "1004",
        "target" : "1002",
        "shared_name" : "fca-mir-129-3p (predicted) DYRK3",
        "name" : "fca-mir-129-3p (predicted) DYRK3",
        "interaction" : "predicted",
        "SUID" : 1756,
        "shared_interaction" : "predicted",
        "selected" : false
      },
      "selected" : false
    }, {
      "data" : {
        "id" : "1754",
        "source" : "1004",
        "target" : "1000",
        "shared_name" : "fca-mir-129-3p (predicted) ZNRF3",
        "name" : "fca-mir-129-3p (predicted) ZNRF3",
        "interaction" : "predicted",
        "SUID" : 1754,
        "shared_interaction" : "predicted",
        "selected" : false
      },
      "selected" : false
    }, {
      "data" : {
        "id" : "1752",
        "source" : "1004",
        "target" : "990",
        "shared_name" : "fca-mir-129-3p (predicted) CB3H14orf28",
        "name" : "fca-mir-129-3p (predicted) CB3H14orf28",
        "interaction" : "predicted",
        "SUID" : 1752,
        "shared_interaction" : "predicted",
        "selected" : false
      },
      "selected" : false
    }, {
      "data" : {
        "id" : "1750",
        "source" : "1004",
        "target" : "968",
        "shared_name" : "fca-mir-129-3p (predicted) MYCBPAP",
        "name" : "fca-mir-129-3p (predicted) MYCBPAP",
        "interaction" : "predicted",
        "SUID" : 1750,
        "shared_interaction" : "predicted",
        "selected" : false
      },
      "selected" : false
    }, {
      "data" : {
        "id" : "1748",
        "source" : "1004",
        "target" : "960",
        "shared_name" : "fca-mir-129-3p (predicted) SRPK1",
        "name" : "fca-mir-129-3p (predicted) SRPK1",
        "interaction" : "predicted",
        "SUID" : 1748,
        "shared_interaction" : "predicted",
        "selected" : false
      },
      "selected" : false
    }, {
      "data" : {
        "id" : "1746",
        "source" : "1004",
        "target" : "952",
        "shared_name" : "fca-mir-129-3p (predicted) WDFY4",
        "name" : "fca-mir-129-3p (predicted) WDFY4",
        "interaction" : "predicted",
        "SUID" : 1746,
        "shared_interaction" : "predicted",
        "selected" : false
      },
      "selected" : false
    }, {
      "data" : {
        "id" : "1744",
        "source" : "1004",
        "target" : "1016",
        "shared_name" : "fca-mir-129-3p (predicted) RFX3",
        "name" : "fca-mir-129-3p (predicted) RFX3",
        "interaction" : "predicted",
        "SUID" : 1744,
        "shared_interaction" : "predicted",
        "selected" : false
      },
      "selected" : false
    }, {
      "data" : {
        "id" : "1742",
        "source" : "1004",
        "target" : "922",
        "shared_name" : "fca-mir-129-3p (predicted) CELF6",
        "name" : "fca-mir-129-3p (predicted) CELF6",
        "interaction" : "predicted",
        "SUID" : 1742,
        "shared_interaction" : "predicted",
        "selected" : false
      },
      "selected" : false
    }, {
      "data" : {
        "id" : "1740",
        "source" : "1004",
        "target" : "920",
        "shared_name" : "fca-mir-129-3p (predicted) TMEM189",
        "name" : "fca-mir-129-3p (predicted) TMEM189",
        "interaction" : "predicted",
        "SUID" : 1740,
        "shared_interaction" : "predicted",
        "selected" : false
      },
      "selected" : false
    }, {
      "data" : {
        "id" : "1738",
        "source" : "1004",
        "target" : "920",
        "shared_name" : "fca-mir-129-3p (predicted) TMEM189",
        "name" : "fca-mir-129-3p (predicted) TMEM189",
        "interaction" : "predicted",
        "SUID" : 1738,
        "shared_interaction" : "predicted",
        "selected" : false
      },
      "selected" : false
    }, {
      "data" : {
        "id" : "1736",
        "source" : "1004",
        "target" : "918",
        "shared_name" : "fca-mir-129-3p (predicted) DLGAP2",
        "name" : "fca-mir-129-3p (predicted) DLGAP2",
        "interaction" : "predicted",
        "SUID" : 1736,
        "shared_interaction" : "predicted",
        "selected" : false
      },
      "selected" : false
    }, {
      "data" : {
        "id" : "1734",
        "source" : "1004",
        "target" : "920",
        "shared_name" : "fca-mir-129-3p (predicted) TMEM189",
        "name" : "fca-mir-129-3p (predicted) TMEM189",
        "interaction" : "predicted",
        "SUID" : 1734,
        "shared_interaction" : "predicted",
        "selected" : false
      },
      "selected" : false
    }, {
      "data" : {
        "id" : "1732",
        "source" : "1004",
        "target" : "916",
        "shared_name" : "fca-mir-129-3p (predicted) MEMO1",
        "name" : "fca-mir-129-3p (predicted) MEMO1",
        "interaction" : "predicted",
        "SUID" : 1732,
        "shared_interaction" : "predicted",
        "selected" : false
      },
      "selected" : false
    }, {
      "data" : {
        "id" : "1730",
        "source" : "1004",
        "target" : "914",
        "shared_name" : "fca-mir-129-3p (predicted) PAFAH1B1",
        "name" : "fca-mir-129-3p (predicted) PAFAH1B1",
        "interaction" : "predicted",
        "SUID" : 1730,
        "shared_interaction" : "predicted",
        "selected" : false
      },
      "selected" : false
    }, {
      "data" : {
        "id" : "1728",
        "source" : "1004",
        "target" : "912",
        "shared_name" : "fca-mir-129-3p (predicted) SLC16A14",
        "name" : "fca-mir-129-3p (predicted) SLC16A14",
        "interaction" : "predicted",
        "SUID" : 1728,
        "shared_interaction" : "predicted",
        "selected" : false
      },
      "selected" : false
    }, {
      "data" : {
        "id" : "1726",
        "source" : "1004",
        "target" : "910",
        "shared_name" : "fca-mir-129-3p (predicted) PLEKHA6",
        "name" : "fca-mir-129-3p (predicted) PLEKHA6",
        "interaction" : "predicted",
        "SUID" : 1726,
        "shared_interaction" : "predicted",
        "selected" : false
      },
      "selected" : false
    }, {
      "data" : {
        "id" : "1724",
        "source" : "1004",
        "target" : "908",
        "shared_name" : "fca-mir-129-3p (predicted) SLC24A2",
        "name" : "fca-mir-129-3p (predicted) SLC24A2",
        "interaction" : "predicted",
        "SUID" : 1724,
        "shared_interaction" : "predicted",
        "selected" : false
      },
      "selected" : false
    }, {
      "data" : {
        "id" : "1722",
        "source" : "1004",
        "target" : "906",
        "shared_name" : "fca-mir-129-3p (predicted) CAMSAP2",
        "name" : "fca-mir-129-3p (predicted) CAMSAP2",
        "interaction" : "predicted",
        "SUID" : 1722,
        "shared_interaction" : "predicted",
        "selected" : false
      },
      "selected" : false
    }, {
      "data" : {
        "id" : "1720",
        "source" : "1004",
        "target" : "904",
        "shared_name" : "fca-mir-129-3p (predicted) DNAJB1",
        "name" : "fca-mir-129-3p (predicted) DNAJB1",
        "interaction" : "predicted",
        "SUID" : 1720,
        "shared_interaction" : "predicted",
        "selected" : false
      },
      "selected" : false
    }, {
      "data" : {
        "id" : "1718",
        "source" : "1004",
        "target" : "902",
        "shared_name" : "fca-mir-129-3p (predicted) PLCXD3",
        "name" : "fca-mir-129-3p (predicted) PLCXD3",
        "interaction" : "predicted",
        "SUID" : 1718,
        "shared_interaction" : "predicted",
        "selected" : false
      },
      "selected" : false
    }, {
      "data" : {
        "id" : "1716",
        "source" : "1004",
        "target" : "900",
        "shared_name" : "fca-mir-129-3p (predicted) MAPK3",
        "name" : "fca-mir-129-3p (predicted) MAPK3",
        "interaction" : "predicted",
        "SUID" : 1716,
        "shared_interaction" : "predicted",
        "selected" : false
      },
      "selected" : false
    }, {
      "data" : {
        "id" : "1714",
        "source" : "1004",
        "target" : "898",
        "shared_name" : "fca-mir-129-3p (predicted) ANKRD53",
        "name" : "fca-mir-129-3p (predicted) ANKRD53",
        "interaction" : "predicted",
        "SUID" : 1714,
        "shared_interaction" : "predicted",
        "selected" : false
      },
      "selected" : false
    }, {
      "data" : {
        "id" : "1712",
        "source" : "1004",
        "target" : "896",
        "shared_name" : "fca-mir-129-3p (predicted) TMF1",
        "name" : "fca-mir-129-3p (predicted) TMF1",
        "interaction" : "predicted",
        "SUID" : 1712,
        "shared_interaction" : "predicted",
        "selected" : false
      },
      "selected" : false
    }, {
      "data" : {
        "id" : "1710",
        "source" : "1004",
        "target" : "894",
        "shared_name" : "fca-mir-129-3p (predicted) STRADA",
        "name" : "fca-mir-129-3p (predicted) STRADA",
        "interaction" : "predicted",
        "SUID" : 1710,
        "shared_interaction" : "predicted",
        "selected" : false
      },
      "selected" : false
    }, {
      "data" : {
        "id" : "1708",
        "source" : "1004",
        "target" : "892",
        "shared_name" : "fca-mir-129-3p (predicted) OSBP2",
        "name" : "fca-mir-129-3p (predicted) OSBP2",
        "interaction" : "predicted",
        "SUID" : 1708,
        "shared_interaction" : "predicted",
        "selected" : false
      },
      "selected" : false
    }, {
      "data" : {
        "id" : "1706",
        "source" : "1004",
        "target" : "890",
        "shared_name" : "fca-mir-129-3p (predicted) SSX2IP",
        "name" : "fca-mir-129-3p (predicted) SSX2IP",
        "interaction" : "predicted",
        "SUID" : 1706,
        "shared_interaction" : "predicted",
        "selected" : false
      },
      "selected" : false
    }, {
      "data" : {
        "id" : "1704",
        "source" : "1004",
        "target" : "852",
        "shared_name" : "fca-mir-129-3p (predicted) ZBBX",
        "name" : "fca-mir-129-3p (predicted) ZBBX",
        "interaction" : "predicted",
        "SUID" : 1704,
        "shared_interaction" : "predicted",
        "selected" : false
      },
      "selected" : false
    }, {
      "data" : {
        "id" : "1702",
        "source" : "1004",
        "target" : "958",
        "shared_name" : "fca-mir-129-3p (predicted) POU2F1",
        "name" : "fca-mir-129-3p (predicted) POU2F1",
        "interaction" : "predicted",
        "SUID" : 1702,
        "shared_interaction" : "predicted",
        "selected" : false
      },
      "selected" : false
    }, {
      "data" : {
        "id" : "1700",
        "source" : "1004",
        "target" : "830",
        "shared_name" : "fca-mir-129-3p (predicted) CC1H1orf141",
        "name" : "fca-mir-129-3p (predicted) CC1H1orf141",
        "interaction" : "predicted",
        "SUID" : 1700,
        "shared_interaction" : "predicted",
        "selected" : false
      },
      "selected" : false
    }, {
      "data" : {
        "id" : "1698",
        "source" : "1004",
        "target" : "816",
        "shared_name" : "fca-mir-129-3p (predicted) MAPT",
        "name" : "fca-mir-129-3p (predicted) MAPT",
        "interaction" : "predicted",
        "SUID" : 1698,
        "shared_interaction" : "predicted",
        "selected" : false
      },
      "selected" : false
    }, {
      "data" : {
        "id" : "1696",
        "source" : "1004",
        "target" : "780",
        "shared_name" : "fca-mir-129-3p (validated) PRKAR2A",
        "name" : "fca-mir-129-3p (validated) PRKAR2A",
        "interaction" : "validated",
        "SUID" : 1696,
        "shared_interaction" : "validated",
        "selected" : false
      },
      "selected" : false
    }, {
      "data" : {
        "id" : "1694",
        "source" : "1004",
        "target" : "762",
        "shared_name" : "fca-mir-129-3p (validated) MED28",
        "name" : "fca-mir-129-3p (validated) MED28",
        "interaction" : "validated",
        "SUID" : 1694,
        "shared_interaction" : "validated",
        "selected" : false
      },
      "selected" : false
    }, {
      "data" : {
        "id" : "1692",
        "source" : "1004",
        "target" : "758",
        "shared_name" : "fca-mir-129-3p (validated) KLB",
        "name" : "fca-mir-129-3p (validated) KLB",
        "interaction" : "validated",
        "SUID" : 1692,
        "shared_interaction" : "validated",
        "selected" : false
      },
      "selected" : false
    }, {
      "data" : {
        "id" : "1690",
        "source" : "1004",
        "target" : "756",
        "shared_name" : "fca-mir-129-3p (validated) TSPAN6",
        "name" : "fca-mir-129-3p (validated) TSPAN6",
        "interaction" : "validated",
        "SUID" : 1690,
        "shared_interaction" : "validated",
        "selected" : false
      },
      "selected" : false
    }, {
      "data" : {
        "id" : "1688",
        "source" : "1004",
        "target" : "754",
        "shared_name" : "fca-mir-129-3p (validated) STPG1",
        "name" : "fca-mir-129-3p (validated) STPG1",
        "interaction" : "validated",
        "SUID" : 1688,
        "shared_interaction" : "validated",
        "selected" : false
      },
      "selected" : false
    }, {
      "data" : {
        "id" : "1686",
        "source" : "1004",
        "target" : "776",
        "shared_name" : "fca-mir-129-3p (validated) TFPI",
        "name" : "fca-mir-129-3p (validated) TFPI",
        "interaction" : "validated",
        "SUID" : 1686,
        "shared_interaction" : "validated",
        "selected" : false
      },
      "selected" : false
    }, {
      "data" : {
        "id" : "1684",
        "source" : "1004",
        "target" : "752",
        "shared_name" : "fca-mir-129-3p (validated) AP2B1",
        "name" : "fca-mir-129-3p (validated) AP2B1",
        "interaction" : "validated",
        "SUID" : 1684,
        "shared_interaction" : "validated",
        "selected" : false
      },
      "selected" : false
    }, {
      "data" : {
        "id" : "1682",
        "source" : "1004",
        "target" : "750",
        "shared_name" : "fca-mir-129-3p (validated) FAM76A",
        "name" : "fca-mir-129-3p (validated) FAM76A",
        "interaction" : "validated",
        "SUID" : 1682,
        "shared_interaction" : "validated",
        "selected" : false
      },
      "selected" : false
    }, {
      "data" : {
        "id" : "1680",
        "source" : "1004",
        "target" : "748",
        "shared_name" : "fca-mir-129-3p (validated) NUB1",
        "name" : "fca-mir-129-3p (validated) NUB1",
        "interaction" : "validated",
        "SUID" : 1680,
        "shared_interaction" : "validated",
        "selected" : false
      },
      "selected" : false
    }, {
      "data" : {
        "id" : "1678",
        "source" : "1004",
        "target" : "744",
        "shared_name" : "fca-mir-129-3p (validated) SAMD4A",
        "name" : "fca-mir-129-3p (validated) SAMD4A",
        "interaction" : "validated",
        "SUID" : 1678,
        "shared_interaction" : "validated",
        "selected" : false
      },
      "selected" : false
    }, {
      "data" : {
        "id" : "1676",
        "source" : "1004",
        "target" : "742",
        "shared_name" : "fca-mir-129-3p (validated) PLEKHO1",
        "name" : "fca-mir-129-3p (validated) PLEKHO1",
        "interaction" : "validated",
        "SUID" : 1676,
        "shared_interaction" : "validated",
        "selected" : false
      },
      "selected" : false
    }, {
      "data" : {
        "id" : "1674",
        "source" : "1004",
        "target" : "740",
        "shared_name" : "fca-mir-129-3p (validated) CCDC28A",
        "name" : "fca-mir-129-3p (validated) CCDC28A",
        "interaction" : "validated",
        "SUID" : 1674,
        "shared_interaction" : "validated",
        "selected" : false
      },
      "selected" : false
    }, {
      "data" : {
        "id" : "1672",
        "source" : "1004",
        "target" : "738",
        "shared_name" : "fca-mir-129-3p (validated) TOMM34",
        "name" : "fca-mir-129-3p (validated) TOMM34",
        "interaction" : "validated",
        "SUID" : 1672,
        "shared_interaction" : "validated",
        "selected" : false
      },
      "selected" : false
    }, {
      "data" : {
        "id" : "1670",
        "source" : "1004",
        "target" : "736",
        "shared_name" : "fca-mir-129-3p (validated) LOC111558941",
        "name" : "fca-mir-129-3p (validated) LOC111558941",
        "interaction" : "validated",
        "SUID" : 1670,
        "shared_interaction" : "validated",
        "selected" : false
      },
      "selected" : false
    }, {
      "data" : {
        "id" : "1668",
        "source" : "1004",
        "target" : "734",
        "shared_name" : "fca-mir-129-3p (validated) TNC",
        "name" : "fca-mir-129-3p (validated) TNC",
        "interaction" : "validated",
        "SUID" : 1668,
        "shared_interaction" : "validated",
        "selected" : false
      },
      "selected" : false
    }, {
      "data" : {
        "id" : "1666",
        "source" : "1004",
        "target" : "1028",
        "shared_name" : "fca-mir-129-3p (validated) SPATA7",
        "name" : "fca-mir-129-3p (validated) SPATA7",
        "interaction" : "validated",
        "SUID" : 1666,
        "shared_interaction" : "validated",
        "selected" : false
      },
      "selected" : false
    }, {
      "data" : {
        "id" : "1664",
        "source" : "1004",
        "target" : "732",
        "shared_name" : "fca-mir-129-3p (validated) ADAM28",
        "name" : "fca-mir-129-3p (validated) ADAM28",
        "interaction" : "validated",
        "SUID" : 1664,
        "shared_interaction" : "validated",
        "selected" : false
      },
      "selected" : false
    }, {
      "data" : {
        "id" : "1662",
        "source" : "1004",
        "target" : "832",
        "shared_name" : "fca-mir-129-3p (validated) USP28",
        "name" : "fca-mir-129-3p (validated) USP28",
        "interaction" : "validated",
        "SUID" : 1662,
        "shared_interaction" : "validated",
        "selected" : false
      },
      "selected" : false
    }, {
      "data" : {
        "id" : "1660",
        "source" : "1004",
        "target" : "810",
        "shared_name" : "fca-mir-129-3p (validated) CDK14",
        "name" : "fca-mir-129-3p (validated) CDK14",
        "interaction" : "validated",
        "SUID" : 1660,
        "shared_interaction" : "validated",
        "selected" : false
      },
      "selected" : false
    }, {
      "data" : {
        "id" : "1658",
        "source" : "1004",
        "target" : "730",
        "shared_name" : "fca-mir-129-3p (validated) YBX3",
        "name" : "fca-mir-129-3p (validated) YBX3",
        "interaction" : "validated",
        "SUID" : 1658,
        "shared_interaction" : "validated",
        "selected" : false
      },
      "selected" : false
    }, {
      "data" : {
        "id" : "1656",
        "source" : "1004",
        "target" : "728",
        "shared_name" : "fca-mir-129-3p (validated) SPAG4",
        "name" : "fca-mir-129-3p (validated) SPAG4",
        "interaction" : "validated",
        "SUID" : 1656,
        "shared_interaction" : "validated",
        "selected" : false
      },
      "selected" : false
    }, {
      "data" : {
        "id" : "1654",
        "source" : "1004",
        "target" : "726",
        "shared_name" : "fca-mir-129-3p (validated) DGAT2",
        "name" : "fca-mir-129-3p (validated) DGAT2",
        "interaction" : "validated",
        "SUID" : 1654,
        "shared_interaction" : "validated",
        "selected" : false
      },
      "selected" : false
    }, {
      "data" : {
        "id" : "1652",
        "source" : "1004",
        "target" : "724",
        "shared_name" : "fca-mir-129-3p (validated) IPO5",
        "name" : "fca-mir-129-3p (validated) IPO5",
        "interaction" : "validated",
        "SUID" : 1652,
        "shared_interaction" : "validated",
        "selected" : false
      },
      "selected" : false
    }, {
      "data" : {
        "id" : "1650",
        "source" : "1004",
        "target" : "722",
        "shared_name" : "fca-mir-129-3p (validated) OPTN",
        "name" : "fca-mir-129-3p (validated) OPTN",
        "interaction" : "validated",
        "SUID" : 1650,
        "shared_interaction" : "validated",
        "selected" : false
      },
      "selected" : false
    }, {
      "data" : {
        "id" : "1648",
        "source" : "1004",
        "target" : "720",
        "shared_name" : "fca-mir-129-3p (validated) YBX1",
        "name" : "fca-mir-129-3p (validated) YBX1",
        "interaction" : "validated",
        "SUID" : 1648,
        "shared_interaction" : "validated",
        "selected" : false
      },
      "selected" : false
    }, {
      "data" : {
        "id" : "1646",
        "source" : "1004",
        "target" : "718",
        "shared_name" : "fca-mir-129-3p (validated) ASPM",
        "name" : "fca-mir-129-3p (validated) ASPM",
        "interaction" : "validated",
        "SUID" : 1646,
        "shared_interaction" : "validated",
        "selected" : false
      },
      "selected" : false
    }, {
      "data" : {
        "id" : "1644",
        "source" : "1004",
        "target" : "716",
        "shared_name" : "fca-mir-129-3p (validated) ADD2",
        "name" : "fca-mir-129-3p (validated) ADD2",
        "interaction" : "validated",
        "SUID" : 1644,
        "shared_interaction" : "validated",
        "selected" : false
      },
      "selected" : false
    }, {
      "data" : {
        "id" : "1642",
        "source" : "1004",
        "target" : "714",
        "shared_name" : "fca-mir-129-3p (validated) SPAG5",
        "name" : "fca-mir-129-3p (validated) SPAG5",
        "interaction" : "validated",
        "SUID" : 1642,
        "shared_interaction" : "validated",
        "selected" : false
      },
      "selected" : false
    }, {
      "data" : {
        "id" : "1640",
        "source" : "1004",
        "target" : "712",
        "shared_name" : "fca-mir-129-3p (validated) CAPZB",
        "name" : "fca-mir-129-3p (validated) CAPZB",
        "interaction" : "validated",
        "SUID" : 1640,
        "shared_interaction" : "validated",
        "selected" : false
      },
      "selected" : false
    }, {
      "data" : {
        "id" : "1638",
        "source" : "1004",
        "target" : "710",
        "shared_name" : "fca-mir-129-3p (validated) SYNJ2",
        "name" : "fca-mir-129-3p (validated) SYNJ2",
        "interaction" : "validated",
        "SUID" : 1638,
        "shared_interaction" : "validated",
        "selected" : false
      },
      "selected" : false
    }, {
      "data" : {
        "id" : "1636",
        "source" : "1004",
        "target" : "708",
        "shared_name" : "fca-mir-129-3p (validated) LIPE",
        "name" : "fca-mir-129-3p (validated) LIPE",
        "interaction" : "validated",
        "SUID" : 1636,
        "shared_interaction" : "validated",
        "selected" : false
      },
      "selected" : false
    }, {
      "data" : {
        "id" : "1634",
        "source" : "1004",
        "target" : "706",
        "shared_name" : "fca-mir-129-3p (validated) AGBL5",
        "name" : "fca-mir-129-3p (validated) AGBL5",
        "interaction" : "validated",
        "SUID" : 1634,
        "shared_interaction" : "validated",
        "selected" : false
      },
      "selected" : false
    }, {
      "data" : {
        "id" : "1632",
        "source" : "1004",
        "target" : "704",
        "shared_name" : "fca-mir-129-3p (validated) BIRC5",
        "name" : "fca-mir-129-3p (validated) BIRC5",
        "interaction" : "validated",
        "SUID" : 1632,
        "shared_interaction" : "validated",
        "selected" : false
      },
      "selected" : false
    }, {
      "data" : {
        "id" : "1630",
        "source" : "1004",
        "target" : "702",
        "shared_name" : "fca-mir-129-3p (validated) G2E3",
        "name" : "fca-mir-129-3p (validated) G2E3",
        "interaction" : "validated",
        "SUID" : 1630,
        "shared_interaction" : "validated",
        "selected" : false
      },
      "selected" : false
    }, {
      "data" : {
        "id" : "1628",
        "source" : "1004",
        "target" : "700",
        "shared_name" : "fca-mir-129-3p (validated) CREM",
        "name" : "fca-mir-129-3p (validated) CREM",
        "interaction" : "validated",
        "SUID" : 1628,
        "shared_interaction" : "validated",
        "selected" : false
      },
      "selected" : false
    }, {
      "data" : {
        "id" : "1626",
        "source" : "1004",
        "target" : "698",
        "shared_name" : "fca-mir-129-3p (validated) JAK2",
        "name" : "fca-mir-129-3p (validated) JAK2",
        "interaction" : "validated",
        "SUID" : 1626,
        "shared_interaction" : "validated",
        "selected" : false
      },
      "selected" : false
    }, {
      "data" : {
        "id" : "1624",
        "source" : "1004",
        "target" : "696",
        "shared_name" : "fca-mir-129-3p (validated) ACOT7",
        "name" : "fca-mir-129-3p (validated) ACOT7",
        "interaction" : "validated",
        "SUID" : 1624,
        "shared_interaction" : "validated",
        "selected" : false
      },
      "selected" : false
    }, {
      "data" : {
        "id" : "1622",
        "source" : "1004",
        "target" : "694",
        "shared_name" : "fca-mir-129-3p (validated) RASSF7",
        "name" : "fca-mir-129-3p (validated) RASSF7",
        "interaction" : "validated",
        "SUID" : 1622,
        "shared_interaction" : "validated",
        "selected" : false
      },
      "selected" : false
    }, {
      "data" : {
        "id" : "1620",
        "source" : "1004",
        "target" : "692",
        "shared_name" : "fca-mir-129-3p (validated) SEC14L2",
        "name" : "fca-mir-129-3p (validated) SEC14L2",
        "interaction" : "validated",
        "SUID" : 1620,
        "shared_interaction" : "validated",
        "selected" : false
      },
      "selected" : false
    }, {
      "data" : {
        "id" : "1618",
        "source" : "1004",
        "target" : "690",
        "shared_name" : "fca-mir-129-3p (validated) GRK3",
        "name" : "fca-mir-129-3p (validated) GRK3",
        "interaction" : "validated",
        "SUID" : 1618,
        "shared_interaction" : "validated",
        "selected" : false
      },
      "selected" : false
    }, {
      "data" : {
        "id" : "1616",
        "source" : "1004",
        "target" : "688",
        "shared_name" : "fca-mir-129-3p (validated) LMF2",
        "name" : "fca-mir-129-3p (validated) LMF2",
        "interaction" : "validated",
        "SUID" : 1616,
        "shared_interaction" : "validated",
        "selected" : false
      },
      "selected" : false
    }, {
      "data" : {
        "id" : "1614",
        "source" : "1004",
        "target" : "848",
        "shared_name" : "fca-mir-129-3p (validated) CDKN3",
        "name" : "fca-mir-129-3p (validated) CDKN3",
        "interaction" : "validated",
        "SUID" : 1614,
        "shared_interaction" : "validated",
        "selected" : false
      },
      "selected" : false
    }, {
      "data" : {
        "id" : "1612",
        "source" : "1004",
        "target" : "686",
        "shared_name" : "fca-mir-129-3p (validated) CEP128",
        "name" : "fca-mir-129-3p (validated) CEP128",
        "interaction" : "validated",
        "SUID" : 1612,
        "shared_interaction" : "validated",
        "selected" : false
      },
      "selected" : false
    }, {
      "data" : {
        "id" : "1610",
        "source" : "1004",
        "target" : "684",
        "shared_name" : "fca-mir-129-3p (validated) DGKH",
        "name" : "fca-mir-129-3p (validated) DGKH",
        "interaction" : "validated",
        "SUID" : 1610,
        "shared_interaction" : "validated",
        "selected" : false
      },
      "selected" : false
    }, {
      "data" : {
        "id" : "1608",
        "source" : "1004",
        "target" : "682",
        "shared_name" : "fca-mir-129-3p (validated) KATNAL1",
        "name" : "fca-mir-129-3p (validated) KATNAL1",
        "interaction" : "validated",
        "SUID" : 1608,
        "shared_interaction" : "validated",
        "selected" : false
      },
      "selected" : false
    }, {
      "data" : {
        "id" : "1606",
        "source" : "1004",
        "target" : "678",
        "shared_name" : "fca-mir-129-3p (validated) TULP2",
        "name" : "fca-mir-129-3p (validated) TULP2",
        "interaction" : "validated",
        "SUID" : 1606,
        "shared_interaction" : "validated",
        "selected" : false
      },
      "selected" : false
    }, {
      "data" : {
        "id" : "1604",
        "source" : "1004",
        "target" : "676",
        "shared_name" : "fca-mir-129-3p (validated) RNASEH2A",
        "name" : "fca-mir-129-3p (validated) RNASEH2A",
        "interaction" : "validated",
        "SUID" : 1604,
        "shared_interaction" : "validated",
        "selected" : false
      },
      "selected" : false
    }, {
      "data" : {
        "id" : "1602",
        "source" : "1004",
        "target" : "674",
        "shared_name" : "fca-mir-129-3p (validated) ETV2",
        "name" : "fca-mir-129-3p (validated) ETV2",
        "interaction" : "validated",
        "SUID" : 1602,
        "shared_interaction" : "validated",
        "selected" : false
      },
      "selected" : false
    }, {
      "data" : {
        "id" : "1600",
        "source" : "1004",
        "target" : "672",
        "shared_name" : "fca-mir-129-3p (validated) GAPDHS",
        "name" : "fca-mir-129-3p (validated) GAPDHS",
        "interaction" : "validated",
        "SUID" : 1600,
        "shared_interaction" : "validated",
        "selected" : false
      },
      "selected" : false
    }, {
      "data" : {
        "id" : "1598",
        "source" : "1004",
        "target" : "1026",
        "shared_name" : "fca-mir-129-3p (validated) CFAP69",
        "name" : "fca-mir-129-3p (validated) CFAP69",
        "interaction" : "validated",
        "SUID" : 1598,
        "shared_interaction" : "validated",
        "selected" : false
      },
      "selected" : false
    }, {
      "data" : {
        "id" : "1596",
        "source" : "1004",
        "target" : "670",
        "shared_name" : "fca-mir-129-3p (validated) C5",
        "name" : "fca-mir-129-3p (validated) C5",
        "interaction" : "validated",
        "SUID" : 1596,
        "shared_interaction" : "validated",
        "selected" : false
      },
      "selected" : false
    }, {
      "data" : {
        "id" : "1594",
        "source" : "1004",
        "target" : "668",
        "shared_name" : "fca-mir-129-3p (validated) DDX58",
        "name" : "fca-mir-129-3p (validated) DDX58",
        "interaction" : "validated",
        "SUID" : 1594,
        "shared_interaction" : "validated",
        "selected" : false
      },
      "selected" : false
    }, {
      "data" : {
        "id" : "1592",
        "source" : "1004",
        "target" : "666",
        "shared_name" : "fca-mir-129-3p (validated) RASSF4",
        "name" : "fca-mir-129-3p (validated) RASSF4",
        "interaction" : "validated",
        "SUID" : 1592,
        "shared_interaction" : "validated",
        "selected" : false
      },
      "selected" : false
    }, {
      "data" : {
        "id" : "1590",
        "source" : "1004",
        "target" : "664",
        "shared_name" : "fca-mir-129-3p (validated) CPEB3",
        "name" : "fca-mir-129-3p (validated) CPEB3",
        "interaction" : "validated",
        "SUID" : 1590,
        "shared_interaction" : "validated",
        "selected" : false
      },
      "selected" : false
    }, {
      "data" : {
        "id" : "1588",
        "source" : "1004",
        "target" : "662",
        "shared_name" : "fca-mir-129-3p (validated) TFAM",
        "name" : "fca-mir-129-3p (validated) TFAM",
        "interaction" : "validated",
        "SUID" : 1588,
        "shared_interaction" : "validated",
        "selected" : false
      },
      "selected" : false
    }, {
      "data" : {
        "id" : "1586",
        "source" : "1004",
        "target" : "660",
        "shared_name" : "fca-mir-129-3p (validated) SLC9A3R1",
        "name" : "fca-mir-129-3p (validated) SLC9A3R1",
        "interaction" : "validated",
        "SUID" : 1586,
        "shared_interaction" : "validated",
        "selected" : false
      },
      "selected" : false
    }, {
      "data" : {
        "id" : "1584",
        "source" : "1004",
        "target" : "658",
        "shared_name" : "fca-mir-129-3p (validated) AREG",
        "name" : "fca-mir-129-3p (validated) AREG",
        "interaction" : "validated",
        "SUID" : 1584,
        "shared_interaction" : "validated",
        "selected" : false
      },
      "selected" : false
    }, {
      "data" : {
        "id" : "1582",
        "source" : "1004",
        "target" : "656",
        "shared_name" : "fca-mir-129-3p (validated) LRP2BP",
        "name" : "fca-mir-129-3p (validated) LRP2BP",
        "interaction" : "validated",
        "SUID" : 1582,
        "shared_interaction" : "validated",
        "selected" : false
      },
      "selected" : false
    }, {
      "data" : {
        "id" : "1580",
        "source" : "1004",
        "target" : "654",
        "shared_name" : "fca-mir-129-3p (validated) EHD1",
        "name" : "fca-mir-129-3p (validated) EHD1",
        "interaction" : "validated",
        "SUID" : 1580,
        "shared_interaction" : "validated",
        "selected" : false
      },
      "selected" : false
    }, {
      "data" : {
        "id" : "1578",
        "source" : "1004",
        "target" : "652",
        "shared_name" : "fca-mir-129-3p (validated) PITPNM1",
        "name" : "fca-mir-129-3p (validated) PITPNM1",
        "interaction" : "validated",
        "SUID" : 1578,
        "shared_interaction" : "validated",
        "selected" : false
      },
      "selected" : false
    }, {
      "data" : {
        "id" : "1576",
        "source" : "1004",
        "target" : "650",
        "shared_name" : "fca-mir-129-3p (validated) BIN2",
        "name" : "fca-mir-129-3p (validated) BIN2",
        "interaction" : "validated",
        "SUID" : 1576,
        "shared_interaction" : "validated",
        "selected" : false
      },
      "selected" : false
    }, {
      "data" : {
        "id" : "1574",
        "source" : "1004",
        "target" : "792",
        "shared_name" : "fca-mir-129-3p (validated) FOXM1",
        "name" : "fca-mir-129-3p (validated) FOXM1",
        "interaction" : "validated",
        "SUID" : 1574,
        "shared_interaction" : "validated",
        "selected" : false
      },
      "selected" : false
    }, {
      "data" : {
        "id" : "1572",
        "source" : "1004",
        "target" : "648",
        "shared_name" : "fca-mir-129-3p (validated) CDCA3",
        "name" : "fca-mir-129-3p (validated) CDCA3",
        "interaction" : "validated",
        "SUID" : 1572,
        "shared_interaction" : "validated",
        "selected" : false
      },
      "selected" : false
    }, {
      "data" : {
        "id" : "1570",
        "source" : "1004",
        "target" : "644",
        "shared_name" : "fca-mir-129-3p (validated) COL4A3BP",
        "name" : "fca-mir-129-3p (validated) COL4A3BP",
        "interaction" : "validated",
        "SUID" : 1570,
        "shared_interaction" : "validated",
        "selected" : false
      },
      "selected" : false
    }, {
      "data" : {
        "id" : "1568",
        "source" : "1004",
        "target" : "642",
        "shared_name" : "fca-mir-129-3p (validated) LOC109502212",
        "name" : "fca-mir-129-3p (validated) LOC109502212",
        "interaction" : "validated",
        "SUID" : 1568,
        "shared_interaction" : "validated",
        "selected" : false
      },
      "selected" : false
    }, {
      "data" : {
        "id" : "1566",
        "source" : "1004",
        "target" : "640",
        "shared_name" : "fca-mir-129-3p (validated) LNPEP",
        "name" : "fca-mir-129-3p (validated) LNPEP",
        "interaction" : "validated",
        "SUID" : 1566,
        "shared_interaction" : "validated",
        "selected" : false
      },
      "selected" : false
    }, {
      "data" : {
        "id" : "1564",
        "source" : "1004",
        "target" : "638",
        "shared_name" : "fca-mir-129-3p (validated) CPEB4",
        "name" : "fca-mir-129-3p (validated) CPEB4",
        "interaction" : "validated",
        "SUID" : 1564,
        "shared_interaction" : "validated",
        "selected" : false
      },
      "selected" : false
    }, {
      "data" : {
        "id" : "1562",
        "source" : "1004",
        "target" : "636",
        "shared_name" : "fca-mir-129-3p (validated) CSPG5",
        "name" : "fca-mir-129-3p (validated) CSPG5",
        "interaction" : "validated",
        "SUID" : 1562,
        "shared_interaction" : "validated",
        "selected" : false
      },
      "selected" : false
    }, {
      "data" : {
        "id" : "1560",
        "source" : "1004",
        "target" : "634",
        "shared_name" : "fca-mir-129-3p (validated) IL1A",
        "name" : "fca-mir-129-3p (validated) IL1A",
        "interaction" : "validated",
        "SUID" : 1560,
        "shared_interaction" : "validated",
        "selected" : false
      },
      "selected" : false
    }, {
      "data" : {
        "id" : "1558",
        "source" : "1004",
        "target" : "632",
        "shared_name" : "fca-mir-129-3p (validated) GPD2",
        "name" : "fca-mir-129-3p (validated) GPD2",
        "interaction" : "validated",
        "SUID" : 1558,
        "shared_interaction" : "validated",
        "selected" : false
      },
      "selected" : false
    }, {
      "data" : {
        "id" : "1556",
        "source" : "1004",
        "target" : "630",
        "shared_name" : "fca-mir-129-3p (validated) SLC30A3",
        "name" : "fca-mir-129-3p (validated) SLC30A3",
        "interaction" : "validated",
        "SUID" : 1556,
        "shared_interaction" : "validated",
        "selected" : false
      },
      "selected" : false
    }, {
      "data" : {
        "id" : "1554",
        "source" : "1004",
        "target" : "628",
        "shared_name" : "fca-mir-129-3p (validated) PDE1A",
        "name" : "fca-mir-129-3p (validated) PDE1A",
        "interaction" : "validated",
        "SUID" : 1554,
        "shared_interaction" : "validated",
        "selected" : false
      },
      "selected" : false
    }, {
      "data" : {
        "id" : "1552",
        "source" : "1004",
        "target" : "626",
        "shared_name" : "fca-mir-129-3p (validated) PLCD4",
        "name" : "fca-mir-129-3p (validated) PLCD4",
        "interaction" : "validated",
        "SUID" : 1552,
        "shared_interaction" : "validated",
        "selected" : false
      },
      "selected" : false
    }, {
      "data" : {
        "id" : "1550",
        "source" : "1004",
        "target" : "624",
        "shared_name" : "fca-mir-129-3p (validated) ARID3A",
        "name" : "fca-mir-129-3p (validated) ARID3A",
        "interaction" : "validated",
        "SUID" : 1550,
        "shared_interaction" : "validated",
        "selected" : false
      },
      "selected" : false
    }, {
      "data" : {
        "id" : "1548",
        "source" : "1004",
        "target" : "622",
        "shared_name" : "fca-mir-129-3p (validated) PLA2G4A",
        "name" : "fca-mir-129-3p (validated) PLA2G4A",
        "interaction" : "validated",
        "SUID" : 1548,
        "shared_interaction" : "validated",
        "selected" : false
      },
      "selected" : false
    }, {
      "data" : {
        "id" : "1546",
        "source" : "1004",
        "target" : "984",
        "shared_name" : "fca-mir-129-3p (validated) PHTF1",
        "name" : "fca-mir-129-3p (validated) PHTF1",
        "interaction" : "validated",
        "SUID" : 1546,
        "shared_interaction" : "validated",
        "selected" : false
      },
      "selected" : false
    }, {
      "data" : {
        "id" : "1544",
        "source" : "1004",
        "target" : "620",
        "shared_name" : "fca-mir-129-3p (validated) KIF17",
        "name" : "fca-mir-129-3p (validated) KIF17",
        "interaction" : "validated",
        "SUID" : 1544,
        "shared_interaction" : "validated",
        "selected" : false
      },
      "selected" : false
    }, {
      "data" : {
        "id" : "1542",
        "source" : "1004",
        "target" : "618",
        "shared_name" : "fca-mir-129-3p (validated) TSPAN1",
        "name" : "fca-mir-129-3p (validated) TSPAN1",
        "interaction" : "validated",
        "SUID" : 1542,
        "shared_interaction" : "validated",
        "selected" : false
      },
      "selected" : false
    }, {
      "data" : {
        "id" : "1540",
        "source" : "1004",
        "target" : "616",
        "shared_name" : "fca-mir-129-3p (validated) F3",
        "name" : "fca-mir-129-3p (validated) F3",
        "interaction" : "validated",
        "SUID" : 1540,
        "shared_interaction" : "validated",
        "selected" : false
      },
      "selected" : false
    }, {
      "data" : {
        "id" : "1538",
        "source" : "1004",
        "target" : "614",
        "shared_name" : "fca-mir-129-3p (validated) NEK2",
        "name" : "fca-mir-129-3p (validated) NEK2",
        "interaction" : "validated",
        "SUID" : 1538,
        "shared_interaction" : "validated",
        "selected" : false
      },
      "selected" : false
    }, {
      "data" : {
        "id" : "1536",
        "source" : "1004",
        "target" : "798",
        "shared_name" : "fca-mir-129-3p (validated) SGK1",
        "name" : "fca-mir-129-3p (validated) SGK1",
        "interaction" : "validated",
        "SUID" : 1536,
        "shared_interaction" : "validated",
        "selected" : false
      },
      "selected" : false
    }, {
      "data" : {
        "id" : "1534",
        "source" : "1004",
        "target" : "612",
        "shared_name" : "fca-mir-129-3p (validated) SLC16A7",
        "name" : "fca-mir-129-3p (validated) SLC16A7",
        "interaction" : "validated",
        "SUID" : 1534,
        "shared_interaction" : "validated",
        "selected" : false
      },
      "selected" : false
    }, {
      "data" : {
        "id" : "1532",
        "source" : "1004",
        "target" : "610",
        "shared_name" : "fca-mir-129-3p (validated) HSDL2",
        "name" : "fca-mir-129-3p (validated) HSDL2",
        "interaction" : "validated",
        "SUID" : 1532,
        "shared_interaction" : "validated",
        "selected" : false
      },
      "selected" : false
    }, {
      "data" : {
        "id" : "1530",
        "source" : "1004",
        "target" : "608",
        "shared_name" : "fca-mir-129-3p (validated) ZC2HC1C",
        "name" : "fca-mir-129-3p (validated) ZC2HC1C",
        "interaction" : "validated",
        "SUID" : 1530,
        "shared_interaction" : "validated",
        "selected" : false
      },
      "selected" : false
    }, {
      "data" : {
        "id" : "1528",
        "source" : "1004",
        "target" : "606",
        "shared_name" : "fca-mir-129-3p (validated) CFAP58",
        "name" : "fca-mir-129-3p (validated) CFAP58",
        "interaction" : "validated",
        "SUID" : 1528,
        "shared_interaction" : "validated",
        "selected" : false
      },
      "selected" : false
    }, {
      "data" : {
        "id" : "1526",
        "source" : "1004",
        "target" : "822",
        "shared_name" : "fca-mir-129-3p (validated) SOCS2",
        "name" : "fca-mir-129-3p (validated) SOCS2",
        "interaction" : "validated",
        "SUID" : 1526,
        "shared_interaction" : "validated",
        "selected" : false
      },
      "selected" : false
    }, {
      "data" : {
        "id" : "1524",
        "source" : "1004",
        "target" : "604",
        "shared_name" : "fca-mir-129-3p (validated) DUSP4",
        "name" : "fca-mir-129-3p (validated) DUSP4",
        "interaction" : "validated",
        "SUID" : 1524,
        "shared_interaction" : "validated",
        "selected" : false
      },
      "selected" : false
    }, {
      "data" : {
        "id" : "1522",
        "source" : "1004",
        "target" : "602",
        "shared_name" : "fca-mir-129-3p (validated) AKAP1",
        "name" : "fca-mir-129-3p (validated) AKAP1",
        "interaction" : "validated",
        "SUID" : 1522,
        "shared_interaction" : "validated",
        "selected" : false
      },
      "selected" : false
    }, {
      "data" : {
        "id" : "1520",
        "source" : "1004",
        "target" : "600",
        "shared_name" : "fca-mir-129-3p (validated) PAPD5",
        "name" : "fca-mir-129-3p (validated) PAPD5",
        "interaction" : "validated",
        "SUID" : 1520,
        "shared_interaction" : "validated",
        "selected" : false
      },
      "selected" : false
    }, {
      "data" : {
        "id" : "1518",
        "source" : "1004",
        "target" : "598",
        "shared_name" : "fca-mir-129-3p (validated) PDZRN3",
        "name" : "fca-mir-129-3p (validated) PDZRN3",
        "interaction" : "validated",
        "SUID" : 1518,
        "shared_interaction" : "validated",
        "selected" : false
      },
      "selected" : false
    }, {
      "data" : {
        "id" : "1516",
        "source" : "1004",
        "target" : "596",
        "shared_name" : "fca-mir-129-3p (validated) LRRC39",
        "name" : "fca-mir-129-3p (validated) LRRC39",
        "interaction" : "validated",
        "SUID" : 1516,
        "shared_interaction" : "validated",
        "selected" : false
      },
      "selected" : false
    }, {
      "data" : {
        "id" : "1514",
        "source" : "1004",
        "target" : "594",
        "shared_name" : "fca-mir-129-3p (validated) BBS9",
        "name" : "fca-mir-129-3p (validated) BBS9",
        "interaction" : "validated",
        "SUID" : 1514,
        "shared_interaction" : "validated",
        "selected" : false
      },
      "selected" : false
    }, {
      "data" : {
        "id" : "1512",
        "source" : "1004",
        "target" : "592",
        "shared_name" : "fca-mir-129-3p (validated) CISD1",
        "name" : "fca-mir-129-3p (validated) CISD1",
        "interaction" : "validated",
        "SUID" : 1512,
        "shared_interaction" : "validated",
        "selected" : false
      },
      "selected" : false
    }, {
      "data" : {
        "id" : "1510",
        "source" : "1004",
        "target" : "590",
        "shared_name" : "fca-mir-129-3p (validated) CDKN2C",
        "name" : "fca-mir-129-3p (validated) CDKN2C",
        "interaction" : "validated",
        "SUID" : 1510,
        "shared_interaction" : "validated",
        "selected" : false
      },
      "selected" : false
    }, {
      "data" : {
        "id" : "1508",
        "source" : "1004",
        "target" : "588",
        "shared_name" : "fca-mir-129-3p (validated) RASSF8",
        "name" : "fca-mir-129-3p (validated) RASSF8",
        "interaction" : "validated",
        "SUID" : 1508,
        "shared_interaction" : "validated",
        "selected" : false
      },
      "selected" : false
    }, {
      "data" : {
        "id" : "1506",
        "source" : "1004",
        "target" : "586",
        "shared_name" : "fca-mir-129-3p (validated) IL13RA2",
        "name" : "fca-mir-129-3p (validated) IL13RA2",
        "interaction" : "validated",
        "SUID" : 1506,
        "shared_interaction" : "validated",
        "selected" : false
      },
      "selected" : false
    }, {
      "data" : {
        "id" : "1504",
        "source" : "1004",
        "target" : "584",
        "shared_name" : "fca-mir-129-3p (validated) PFKFB2",
        "name" : "fca-mir-129-3p (validated) PFKFB2",
        "interaction" : "validated",
        "SUID" : 1504,
        "shared_interaction" : "validated",
        "selected" : false
      },
      "selected" : false
    }, {
      "data" : {
        "id" : "1502",
        "source" : "1004",
        "target" : "582",
        "shared_name" : "fca-mir-129-3p (validated) DAW1",
        "name" : "fca-mir-129-3p (validated) DAW1",
        "interaction" : "validated",
        "SUID" : 1502,
        "shared_interaction" : "validated",
        "selected" : false
      },
      "selected" : false
    }, {
      "data" : {
        "id" : "1500",
        "source" : "1004",
        "target" : "580",
        "shared_name" : "fca-mir-129-3p (validated) DNPEP",
        "name" : "fca-mir-129-3p (validated) DNPEP",
        "interaction" : "validated",
        "SUID" : 1500,
        "shared_interaction" : "validated",
        "selected" : false
      },
      "selected" : false
    }, {
      "data" : {
        "id" : "1498",
        "source" : "1004",
        "target" : "578",
        "shared_name" : "fca-mir-129-3p (validated) WFDC3",
        "name" : "fca-mir-129-3p (validated) WFDC3",
        "interaction" : "validated",
        "SUID" : 1498,
        "shared_interaction" : "validated",
        "selected" : false
      },
      "selected" : false
    }, {
      "data" : {
        "id" : "1496",
        "source" : "1004",
        "target" : "576",
        "shared_name" : "fca-mir-129-3p (validated) MAD2L1BP",
        "name" : "fca-mir-129-3p (validated) MAD2L1BP",
        "interaction" : "validated",
        "SUID" : 1496,
        "shared_interaction" : "validated",
        "selected" : false
      },
      "selected" : false
    }, {
      "data" : {
        "id" : "1494",
        "source" : "1004",
        "target" : "574",
        "shared_name" : "fca-mir-129-3p (validated) GTF2F1",
        "name" : "fca-mir-129-3p (validated) GTF2F1",
        "interaction" : "validated",
        "SUID" : 1494,
        "shared_interaction" : "validated",
        "selected" : false
      },
      "selected" : false
    }, {
      "data" : {
        "id" : "1492",
        "source" : "1004",
        "target" : "572",
        "shared_name" : "fca-mir-129-3p (validated) CD70",
        "name" : "fca-mir-129-3p (validated) CD70",
        "interaction" : "validated",
        "SUID" : 1492,
        "shared_interaction" : "validated",
        "selected" : false
      },
      "selected" : false
    }, {
      "data" : {
        "id" : "1490",
        "source" : "1004",
        "target" : "570",
        "shared_name" : "fca-mir-129-3p (validated) STK35",
        "name" : "fca-mir-129-3p (validated) STK35",
        "interaction" : "validated",
        "SUID" : 1490,
        "shared_interaction" : "validated",
        "selected" : false
      },
      "selected" : false
    }, {
      "data" : {
        "id" : "1488",
        "source" : "1004",
        "target" : "568",
        "shared_name" : "fca-mir-129-3p (validated) CCR7",
        "name" : "fca-mir-129-3p (validated) CCR7",
        "interaction" : "validated",
        "SUID" : 1488,
        "shared_interaction" : "validated",
        "selected" : false
      },
      "selected" : false
    }, {
      "data" : {
        "id" : "1486",
        "source" : "1004",
        "target" : "566",
        "shared_name" : "fca-mir-129-3p (validated) TUBA4A",
        "name" : "fca-mir-129-3p (validated) TUBA4A",
        "interaction" : "validated",
        "SUID" : 1486,
        "shared_interaction" : "validated",
        "selected" : false
      },
      "selected" : false
    }, {
      "data" : {
        "id" : "1484",
        "source" : "1004",
        "target" : "564",
        "shared_name" : "fca-mir-129-3p (validated) RIBC2",
        "name" : "fca-mir-129-3p (validated) RIBC2",
        "interaction" : "validated",
        "SUID" : 1484,
        "shared_interaction" : "validated",
        "selected" : false
      },
      "selected" : false
    }, {
      "data" : {
        "id" : "1482",
        "source" : "1004",
        "target" : "562",
        "shared_name" : "fca-mir-129-3p (validated) SPECC1",
        "name" : "fca-mir-129-3p (validated) SPECC1",
        "interaction" : "validated",
        "SUID" : 1482,
        "shared_interaction" : "validated",
        "selected" : false
      },
      "selected" : false
    }, {
      "data" : {
        "id" : "1480",
        "source" : "1004",
        "target" : "560",
        "shared_name" : "fca-mir-129-3p (validated) STRIP2",
        "name" : "fca-mir-129-3p (validated) STRIP2",
        "interaction" : "validated",
        "SUID" : 1480,
        "shared_interaction" : "validated",
        "selected" : false
      },
      "selected" : false
    }, {
      "data" : {
        "id" : "1478",
        "source" : "1004",
        "target" : "950",
        "shared_name" : "fca-mir-129-3p (validated) TTBK2",
        "name" : "fca-mir-129-3p (validated) TTBK2",
        "interaction" : "validated",
        "SUID" : 1478,
        "shared_interaction" : "validated",
        "selected" : false
      },
      "selected" : false
    }, {
      "data" : {
        "id" : "1476",
        "source" : "1004",
        "target" : "558",
        "shared_name" : "fca-mir-129-3p (validated) E2F8",
        "name" : "fca-mir-129-3p (validated) E2F8",
        "interaction" : "validated",
        "SUID" : 1476,
        "shared_interaction" : "validated",
        "selected" : false
      },
      "selected" : false
    }, {
      "data" : {
        "id" : "1474",
        "source" : "1004",
        "target" : "556",
        "shared_name" : "fca-mir-129-3p (validated) AP1M2",
        "name" : "fca-mir-129-3p (validated) AP1M2",
        "interaction" : "validated",
        "SUID" : 1474,
        "shared_interaction" : "validated",
        "selected" : false
      },
      "selected" : false
    }, {
      "data" : {
        "id" : "1472",
        "source" : "1004",
        "target" : "554",
        "shared_name" : "fca-mir-129-3p (validated) HABP4",
        "name" : "fca-mir-129-3p (validated) HABP4",
        "interaction" : "validated",
        "SUID" : 1472,
        "shared_interaction" : "validated",
        "selected" : false
      },
      "selected" : false
    }, {
      "data" : {
        "id" : "1470",
        "source" : "1004",
        "target" : "796",
        "shared_name" : "fca-mir-129-3p (validated) SH3BP5",
        "name" : "fca-mir-129-3p (validated) SH3BP5",
        "interaction" : "validated",
        "SUID" : 1470,
        "shared_interaction" : "validated",
        "selected" : false
      },
      "selected" : false
    }, {
      "data" : {
        "id" : "1468",
        "source" : "1004",
        "target" : "550",
        "shared_name" : "fca-mir-129-3p (validated) ANKEF1",
        "name" : "fca-mir-129-3p (validated) ANKEF1",
        "interaction" : "validated",
        "SUID" : 1468,
        "shared_interaction" : "validated",
        "selected" : false
      },
      "selected" : false
    }, {
      "data" : {
        "id" : "1466",
        "source" : "1004",
        "target" : "548",
        "shared_name" : "fca-mir-129-3p (validated) LRRCC1",
        "name" : "fca-mir-129-3p (validated) LRRCC1",
        "interaction" : "validated",
        "SUID" : 1466,
        "shared_interaction" : "validated",
        "selected" : false
      },
      "selected" : false
    }, {
      "data" : {
        "id" : "1464",
        "source" : "1004",
        "target" : "546",
        "shared_name" : "fca-mir-129-3p (validated) CCNB1",
        "name" : "fca-mir-129-3p (validated) CCNB1",
        "interaction" : "validated",
        "SUID" : 1464,
        "shared_interaction" : "validated",
        "selected" : false
      },
      "selected" : false
    }, {
      "data" : {
        "id" : "1462",
        "source" : "1004",
        "target" : "544",
        "shared_name" : "fca-mir-129-3p (validated) LPIN1",
        "name" : "fca-mir-129-3p (validated) LPIN1",
        "interaction" : "validated",
        "SUID" : 1462,
        "shared_interaction" : "validated",
        "selected" : false
      },
      "selected" : false
    }, {
      "data" : {
        "id" : "1460",
        "source" : "1004",
        "target" : "1042",
        "shared_name" : "fca-mir-129-3p (validated) SOX5",
        "name" : "fca-mir-129-3p (validated) SOX5",
        "interaction" : "validated",
        "SUID" : 1460,
        "shared_interaction" : "validated",
        "selected" : false
      },
      "selected" : false
    }, {
      "data" : {
        "id" : "1458",
        "source" : "1004",
        "target" : "542",
        "shared_name" : "fca-mir-129-3p (validated) DDB2",
        "name" : "fca-mir-129-3p (validated) DDB2",
        "interaction" : "validated",
        "SUID" : 1458,
        "shared_interaction" : "validated",
        "selected" : false
      },
      "selected" : false
    }, {
      "data" : {
        "id" : "1456",
        "source" : "1004",
        "target" : "540",
        "shared_name" : "fca-mir-129-3p (validated) RNF138",
        "name" : "fca-mir-129-3p (validated) RNF138",
        "interaction" : "validated",
        "SUID" : 1456,
        "shared_interaction" : "validated",
        "selected" : false
      },
      "selected" : false
    }, {
      "data" : {
        "id" : "1454",
        "source" : "1004",
        "target" : "538",
        "shared_name" : "fca-mir-129-3p (validated) DZIP1",
        "name" : "fca-mir-129-3p (validated) DZIP1",
        "interaction" : "validated",
        "SUID" : 1454,
        "shared_interaction" : "validated",
        "selected" : false
      },
      "selected" : false
    }, {
      "data" : {
        "id" : "1452",
        "source" : "1004",
        "target" : "536",
        "shared_name" : "fca-mir-129-3p (validated) OASL",
        "name" : "fca-mir-129-3p (validated) OASL",
        "interaction" : "validated",
        "SUID" : 1452,
        "shared_interaction" : "validated",
        "selected" : false
      },
      "selected" : false
    }, {
      "data" : {
        "id" : "1450",
        "source" : "1004",
        "target" : "534",
        "shared_name" : "fca-mir-129-3p (validated) CCDC146",
        "name" : "fca-mir-129-3p (validated) CCDC146",
        "interaction" : "validated",
        "SUID" : 1450,
        "shared_interaction" : "validated",
        "selected" : false
      },
      "selected" : false
    }, {
      "data" : {
        "id" : "1448",
        "source" : "1004",
        "target" : "862",
        "shared_name" : "fca-mir-129-3p (validated) PKIB",
        "name" : "fca-mir-129-3p (validated) PKIB",
        "interaction" : "validated",
        "SUID" : 1448,
        "shared_interaction" : "validated",
        "selected" : false
      },
      "selected" : false
    }, {
      "data" : {
        "id" : "1446",
        "source" : "1004",
        "target" : "532",
        "shared_name" : "fca-mir-129-3p (validated) USP44",
        "name" : "fca-mir-129-3p (validated) USP44",
        "interaction" : "validated",
        "SUID" : 1446,
        "shared_interaction" : "validated",
        "selected" : false
      },
      "selected" : false
    }, {
      "data" : {
        "id" : "1444",
        "source" : "1004",
        "target" : "530",
        "shared_name" : "fca-mir-129-3p (validated) DRAM1",
        "name" : "fca-mir-129-3p (validated) DRAM1",
        "interaction" : "validated",
        "SUID" : 1444,
        "shared_interaction" : "validated",
        "selected" : false
      },
      "selected" : false
    }, {
      "data" : {
        "id" : "1442",
        "source" : "1004",
        "target" : "528",
        "shared_name" : "fca-mir-129-3p (validated) NACAD",
        "name" : "fca-mir-129-3p (validated) NACAD",
        "interaction" : "validated",
        "SUID" : 1442,
        "shared_interaction" : "validated",
        "selected" : false
      },
      "selected" : false
    }, {
      "data" : {
        "id" : "1440",
        "source" : "1004",
        "target" : "526",
        "shared_name" : "fca-mir-129-3p (validated) RPS6KC1",
        "name" : "fca-mir-129-3p (validated) RPS6KC1",
        "interaction" : "validated",
        "SUID" : 1440,
        "shared_interaction" : "validated",
        "selected" : false
      },
      "selected" : false
    }, {
      "data" : {
        "id" : "1438",
        "source" : "1004",
        "target" : "524",
        "shared_name" : "fca-mir-129-3p (validated) ODF2",
        "name" : "fca-mir-129-3p (validated) ODF2",
        "interaction" : "validated",
        "SUID" : 1438,
        "shared_interaction" : "validated",
        "selected" : false
      },
      "selected" : false
    }, {
      "data" : {
        "id" : "1436",
        "source" : "1004",
        "target" : "522",
        "shared_name" : "fca-mir-129-3p (validated) KLF4",
        "name" : "fca-mir-129-3p (validated) KLF4",
        "interaction" : "validated",
        "SUID" : 1436,
        "shared_interaction" : "validated",
        "selected" : false
      },
      "selected" : false
    }, {
      "data" : {
        "id" : "1434",
        "source" : "1004",
        "target" : "520",
        "shared_name" : "fca-mir-129-3p (validated) PAQR5",
        "name" : "fca-mir-129-3p (validated) PAQR5",
        "interaction" : "validated",
        "SUID" : 1434,
        "shared_interaction" : "validated",
        "selected" : false
      },
      "selected" : false
    }, {
      "data" : {
        "id" : "1432",
        "source" : "1004",
        "target" : "518",
        "shared_name" : "fca-mir-129-3p (validated) STAT4",
        "name" : "fca-mir-129-3p (validated) STAT4",
        "interaction" : "validated",
        "SUID" : 1432,
        "shared_interaction" : "validated",
        "selected" : false
      },
      "selected" : false
    }, {
      "data" : {
        "id" : "1430",
        "source" : "1004",
        "target" : "516",
        "shared_name" : "fca-mir-129-3p (validated) MNS1",
        "name" : "fca-mir-129-3p (validated) MNS1",
        "interaction" : "validated",
        "SUID" : 1430,
        "shared_interaction" : "validated",
        "selected" : false
      },
      "selected" : false
    }, {
      "data" : {
        "id" : "1428",
        "source" : "1004",
        "target" : "514",
        "shared_name" : "fca-mir-129-3p (validated) ARHGAP24",
        "name" : "fca-mir-129-3p (validated) ARHGAP24",
        "interaction" : "validated",
        "SUID" : 1428,
        "shared_interaction" : "validated",
        "selected" : false
      },
      "selected" : false
    }, {
      "data" : {
        "id" : "1426",
        "source" : "1004",
        "target" : "512",
        "shared_name" : "fca-mir-129-3p (validated) PCDH10",
        "name" : "fca-mir-129-3p (validated) PCDH10",
        "interaction" : "validated",
        "SUID" : 1426,
        "shared_interaction" : "validated",
        "selected" : false
      },
      "selected" : false
    }, {
      "data" : {
        "id" : "1424",
        "source" : "1004",
        "target" : "510",
        "shared_name" : "fca-mir-129-3p (validated) LARP1B",
        "name" : "fca-mir-129-3p (validated) LARP1B",
        "interaction" : "validated",
        "SUID" : 1424,
        "shared_interaction" : "validated",
        "selected" : false
      },
      "selected" : false
    }, {
      "data" : {
        "id" : "1422",
        "source" : "1004",
        "target" : "508",
        "shared_name" : "fca-mir-129-3p (validated) Sep-11",
        "name" : "fca-mir-129-3p (validated) Sep-11",
        "interaction" : "validated",
        "SUID" : 1422,
        "shared_interaction" : "validated",
        "selected" : false
      },
      "selected" : false
    }, {
      "data" : {
        "id" : "1420",
        "source" : "1004",
        "target" : "506",
        "shared_name" : "fca-mir-129-3p (validated) CENPE",
        "name" : "fca-mir-129-3p (validated) CENPE",
        "interaction" : "validated",
        "SUID" : 1420,
        "shared_interaction" : "validated",
        "selected" : false
      },
      "selected" : false
    }, {
      "data" : {
        "id" : "1418",
        "source" : "1004",
        "target" : "504",
        "shared_name" : "fca-mir-129-3p (validated) TMEM117",
        "name" : "fca-mir-129-3p (validated) TMEM117",
        "interaction" : "validated",
        "SUID" : 1418,
        "shared_interaction" : "validated",
        "selected" : false
      },
      "selected" : false
    }, {
      "data" : {
        "id" : "1416",
        "source" : "1004",
        "target" : "502",
        "shared_name" : "fca-mir-129-3p (validated) MTMR6",
        "name" : "fca-mir-129-3p (validated) MTMR6",
        "interaction" : "validated",
        "SUID" : 1416,
        "shared_interaction" : "validated",
        "selected" : false
      },
      "selected" : false
    }, {
      "data" : {
        "id" : "1414",
        "source" : "1004",
        "target" : "500",
        "shared_name" : "fca-mir-129-3p (validated) DIAPH3",
        "name" : "fca-mir-129-3p (validated) DIAPH3",
        "interaction" : "validated",
        "SUID" : 1414,
        "shared_interaction" : "validated",
        "selected" : false
      },
      "selected" : false
    }, {
      "data" : {
        "id" : "1412",
        "source" : "1004",
        "target" : "856",
        "shared_name" : "fca-mir-129-3p (validated) STON2",
        "name" : "fca-mir-129-3p (validated) STON2",
        "interaction" : "validated",
        "SUID" : 1412,
        "shared_interaction" : "validated",
        "selected" : false
      },
      "selected" : false
    }, {
      "data" : {
        "id" : "1410",
        "source" : "1004",
        "target" : "498",
        "shared_name" : "fca-mir-129-3p (validated) BCL2A1",
        "name" : "fca-mir-129-3p (validated) BCL2A1",
        "interaction" : "validated",
        "SUID" : 1410,
        "shared_interaction" : "validated",
        "selected" : false
      },
      "selected" : false
    }, {
      "data" : {
        "id" : "1408",
        "source" : "1004",
        "target" : "496",
        "shared_name" : "fca-mir-129-3p (validated) ABHD2",
        "name" : "fca-mir-129-3p (validated) ABHD2",
        "interaction" : "validated",
        "SUID" : 1408,
        "shared_interaction" : "validated",
        "selected" : false
      },
      "selected" : false
    }, {
      "data" : {
        "id" : "1406",
        "source" : "1004",
        "target" : "494",
        "shared_name" : "fca-mir-129-3p (validated) GID4",
        "name" : "fca-mir-129-3p (validated) GID4",
        "interaction" : "validated",
        "SUID" : 1406,
        "shared_interaction" : "validated",
        "selected" : false
      },
      "selected" : false
    }, {
      "data" : {
        "id" : "1404",
        "source" : "1004",
        "target" : "492",
        "shared_name" : "fca-mir-129-3p (validated) ZMYND15",
        "name" : "fca-mir-129-3p (validated) ZMYND15",
        "interaction" : "validated",
        "SUID" : 1404,
        "shared_interaction" : "validated",
        "selected" : false
      },
      "selected" : false
    }, {
      "data" : {
        "id" : "1402",
        "source" : "1004",
        "target" : "490",
        "shared_name" : "fca-mir-129-3p (validated) FBXO15",
        "name" : "fca-mir-129-3p (validated) FBXO15",
        "interaction" : "validated",
        "SUID" : 1402,
        "shared_interaction" : "validated",
        "selected" : false
      },
      "selected" : false
    }, {
      "data" : {
        "id" : "1400",
        "source" : "1004",
        "target" : "488",
        "shared_name" : "fca-mir-129-3p (validated) KIF2C",
        "name" : "fca-mir-129-3p (validated) KIF2C",
        "interaction" : "validated",
        "SUID" : 1400,
        "shared_interaction" : "validated",
        "selected" : false
      },
      "selected" : false
    }, {
      "data" : {
        "id" : "1398",
        "source" : "1004",
        "target" : "486",
        "shared_name" : "fca-mir-129-3p (validated) HMCN1",
        "name" : "fca-mir-129-3p (validated) HMCN1",
        "interaction" : "validated",
        "SUID" : 1398,
        "shared_interaction" : "validated",
        "selected" : false
      },
      "selected" : false
    }, {
      "data" : {
        "id" : "1396",
        "source" : "1004",
        "target" : "964",
        "shared_name" : "fca-mir-129-3p (validated) VASH2",
        "name" : "fca-mir-129-3p (validated) VASH2",
        "interaction" : "validated",
        "SUID" : 1396,
        "shared_interaction" : "validated",
        "selected" : false
      },
      "selected" : false
    }, {
      "data" : {
        "id" : "1394",
        "source" : "1004",
        "target" : "484",
        "shared_name" : "fca-mir-129-3p (validated) CNIH3",
        "name" : "fca-mir-129-3p (validated) CNIH3",
        "interaction" : "validated",
        "SUID" : 1394,
        "shared_interaction" : "validated",
        "selected" : false
      },
      "selected" : false
    }, {
      "data" : {
        "id" : "1392",
        "source" : "1004",
        "target" : "482",
        "shared_name" : "fca-mir-129-3p (validated) CCDC150",
        "name" : "fca-mir-129-3p (validated) CCDC150",
        "interaction" : "validated",
        "SUID" : 1392,
        "shared_interaction" : "validated",
        "selected" : false
      },
      "selected" : false
    }, {
      "data" : {
        "id" : "1390",
        "source" : "1004",
        "target" : "480",
        "shared_name" : "fca-mir-129-3p (validated) MYH15",
        "name" : "fca-mir-129-3p (validated) MYH15",
        "interaction" : "validated",
        "SUID" : 1390,
        "shared_interaction" : "validated",
        "selected" : false
      },
      "selected" : false
    }, {
      "data" : {
        "id" : "1388",
        "source" : "1004",
        "target" : "1040",
        "shared_name" : "fca-mir-129-3p (validated) LPP",
        "name" : "fca-mir-129-3p (validated) LPP",
        "interaction" : "validated",
        "SUID" : 1388,
        "shared_interaction" : "validated",
        "selected" : false
      },
      "selected" : false
    }, {
      "data" : {
        "id" : "1386",
        "source" : "1004",
        "target" : "478",
        "shared_name" : "fca-mir-129-3p (validated) DCAF1",
        "name" : "fca-mir-129-3p (validated) DCAF1",
        "interaction" : "validated",
        "SUID" : 1386,
        "shared_interaction" : "validated",
        "selected" : false
      },
      "selected" : false
    }, {
      "data" : {
        "id" : "1384",
        "source" : "1004",
        "target" : "476",
        "shared_name" : "fca-mir-129-3p (validated) TENM2",
        "name" : "fca-mir-129-3p (validated) TENM2",
        "interaction" : "validated",
        "SUID" : 1384,
        "shared_interaction" : "validated",
        "selected" : false
      },
      "selected" : false
    }, {
      "data" : {
        "id" : "1382",
        "source" : "1004",
        "target" : "842",
        "shared_name" : "fca-mir-129-3p (validated) AGBL3",
        "name" : "fca-mir-129-3p (validated) AGBL3",
        "interaction" : "validated",
        "SUID" : 1382,
        "shared_interaction" : "validated",
        "selected" : false
      },
      "selected" : false
    }, {
      "data" : {
        "id" : "1380",
        "source" : "1004",
        "target" : "474",
        "shared_name" : "fca-mir-129-3p (validated) SLC25A37",
        "name" : "fca-mir-129-3p (validated) SLC25A37",
        "interaction" : "validated",
        "SUID" : 1380,
        "shared_interaction" : "validated",
        "selected" : false
      },
      "selected" : false
    }, {
      "data" : {
        "id" : "1378",
        "source" : "1004",
        "target" : "472",
        "shared_name" : "fca-mir-129-3p (validated) CCDC81",
        "name" : "fca-mir-129-3p (validated) CCDC81",
        "interaction" : "validated",
        "SUID" : 1378,
        "shared_interaction" : "validated",
        "selected" : false
      },
      "selected" : false
    }, {
      "data" : {
        "id" : "1376",
        "source" : "1004",
        "target" : "470",
        "shared_name" : "fca-mir-129-3p (validated) TTC12",
        "name" : "fca-mir-129-3p (validated) TTC12",
        "interaction" : "validated",
        "SUID" : 1376,
        "shared_interaction" : "validated",
        "selected" : false
      },
      "selected" : false
    }, {
      "data" : {
        "id" : "1374",
        "source" : "1004",
        "target" : "468",
        "shared_name" : "fca-mir-129-3p (validated) ZP1",
        "name" : "fca-mir-129-3p (validated) ZP1",
        "interaction" : "validated",
        "SUID" : 1374,
        "shared_interaction" : "validated",
        "selected" : false
      },
      "selected" : false
    }, {
      "data" : {
        "id" : "1372",
        "source" : "1004",
        "target" : "466",
        "shared_name" : "fca-mir-129-3p (validated) FSIP1",
        "name" : "fca-mir-129-3p (validated) FSIP1",
        "interaction" : "validated",
        "SUID" : 1372,
        "shared_interaction" : "validated",
        "selected" : false
      },
      "selected" : false
    }, {
      "data" : {
        "id" : "1370",
        "source" : "1004",
        "target" : "942",
        "shared_name" : "fca-mir-129-3p (validated) SLC7A11",
        "name" : "fca-mir-129-3p (validated) SLC7A11",
        "interaction" : "validated",
        "SUID" : 1370,
        "shared_interaction" : "validated",
        "selected" : false
      },
      "selected" : false
    }, {
      "data" : {
        "id" : "1368",
        "source" : "1004",
        "target" : "462",
        "shared_name" : "fca-mir-129-3p (validated) SCLT1",
        "name" : "fca-mir-129-3p (validated) SCLT1",
        "interaction" : "validated",
        "SUID" : 1368,
        "shared_interaction" : "validated",
        "selected" : false
      },
      "selected" : false
    }, {
      "data" : {
        "id" : "1366",
        "source" : "1004",
        "target" : "460",
        "shared_name" : "fca-mir-129-3p (validated) CB1H4orf33",
        "name" : "fca-mir-129-3p (validated) CB1H4orf33",
        "interaction" : "validated",
        "SUID" : 1366,
        "shared_interaction" : "validated",
        "selected" : false
      },
      "selected" : false
    }, {
      "data" : {
        "id" : "1364",
        "source" : "1004",
        "target" : "458",
        "shared_name" : "fca-mir-129-3p (validated) INPP1",
        "name" : "fca-mir-129-3p (validated) INPP1",
        "interaction" : "validated",
        "SUID" : 1364,
        "shared_interaction" : "validated",
        "selected" : false
      },
      "selected" : false
    }, {
      "data" : {
        "id" : "1362",
        "source" : "1004",
        "target" : "456",
        "shared_name" : "fca-mir-129-3p (validated) ASAP2",
        "name" : "fca-mir-129-3p (validated) ASAP2",
        "interaction" : "validated",
        "SUID" : 1362,
        "shared_interaction" : "validated",
        "selected" : false
      },
      "selected" : false
    }, {
      "data" : {
        "id" : "1360",
        "source" : "1004",
        "target" : "454",
        "shared_name" : "fca-mir-129-3p (validated) SERP2",
        "name" : "fca-mir-129-3p (validated) SERP2",
        "interaction" : "validated",
        "SUID" : 1360,
        "shared_interaction" : "validated",
        "selected" : false
      },
      "selected" : false
    }, {
      "data" : {
        "id" : "1358",
        "source" : "1004",
        "target" : "452",
        "shared_name" : "fca-mir-129-3p (validated) SPEF2",
        "name" : "fca-mir-129-3p (validated) SPEF2",
        "interaction" : "validated",
        "SUID" : 1358,
        "shared_interaction" : "validated",
        "selected" : false
      },
      "selected" : false
    }, {
      "data" : {
        "id" : "1356",
        "source" : "1004",
        "target" : "450",
        "shared_name" : "fca-mir-129-3p (validated) CAST",
        "name" : "fca-mir-129-3p (validated) CAST",
        "interaction" : "validated",
        "SUID" : 1356,
        "shared_interaction" : "validated",
        "selected" : false
      },
      "selected" : false
    }, {
      "data" : {
        "id" : "1354",
        "source" : "1004",
        "target" : "972",
        "shared_name" : "fca-mir-129-3p (validated) CACNA2D1",
        "name" : "fca-mir-129-3p (validated) CACNA2D1",
        "interaction" : "validated",
        "SUID" : 1354,
        "shared_interaction" : "validated",
        "selected" : false
      },
      "selected" : false
    }, {
      "data" : {
        "id" : "1352",
        "source" : "1004",
        "target" : "448",
        "shared_name" : "fca-mir-129-3p (validated) SORBS2",
        "name" : "fca-mir-129-3p (validated) SORBS2",
        "interaction" : "validated",
        "SUID" : 1352,
        "shared_interaction" : "validated",
        "selected" : false
      },
      "selected" : false
    }, {
      "data" : {
        "id" : "1350",
        "source" : "1004",
        "target" : "446",
        "shared_name" : "fca-mir-129-3p (validated) CC2H21orf91",
        "name" : "fca-mir-129-3p (validated) CC2H21orf91",
        "interaction" : "validated",
        "SUID" : 1350,
        "shared_interaction" : "validated",
        "selected" : false
      },
      "selected" : false
    }, {
      "data" : {
        "id" : "1348",
        "source" : "1004",
        "target" : "444",
        "shared_name" : "fca-mir-129-3p (validated) PLCL2",
        "name" : "fca-mir-129-3p (validated) PLCL2",
        "interaction" : "validated",
        "SUID" : 1348,
        "shared_interaction" : "validated",
        "selected" : false
      },
      "selected" : false
    }, {
      "data" : {
        "id" : "1346",
        "source" : "1004",
        "target" : "442",
        "shared_name" : "fca-mir-129-3p (validated) ALS2CR12",
        "name" : "fca-mir-129-3p (validated) ALS2CR12",
        "interaction" : "validated",
        "SUID" : 1346,
        "shared_interaction" : "validated",
        "selected" : false
      },
      "selected" : false
    }, {
      "data" : {
        "id" : "1344",
        "source" : "1004",
        "target" : "440",
        "shared_name" : "fca-mir-129-3p (validated) GRIP1",
        "name" : "fca-mir-129-3p (validated) GRIP1",
        "interaction" : "validated",
        "SUID" : 1344,
        "shared_interaction" : "validated",
        "selected" : false
      },
      "selected" : false
    }, {
      "data" : {
        "id" : "1342",
        "source" : "1004",
        "target" : "438",
        "shared_name" : "fca-mir-129-3p (validated) SH3RF2",
        "name" : "fca-mir-129-3p (validated) SH3RF2",
        "interaction" : "validated",
        "SUID" : 1342,
        "shared_interaction" : "validated",
        "selected" : false
      },
      "selected" : false
    }, {
      "data" : {
        "id" : "1340",
        "source" : "1004",
        "target" : "436",
        "shared_name" : "fca-mir-129-3p (validated) PPP2R2B",
        "name" : "fca-mir-129-3p (validated) PPP2R2B",
        "interaction" : "validated",
        "SUID" : 1340,
        "shared_interaction" : "validated",
        "selected" : false
      },
      "selected" : false
    }, {
      "data" : {
        "id" : "1338",
        "source" : "1004",
        "target" : "434",
        "shared_name" : "fca-mir-129-3p (validated) HK1",
        "name" : "fca-mir-129-3p (validated) HK1",
        "interaction" : "validated",
        "SUID" : 1338,
        "shared_interaction" : "validated",
        "selected" : false
      },
      "selected" : false
    }, {
      "data" : {
        "id" : "1336",
        "source" : "1004",
        "target" : "432",
        "shared_name" : "fca-mir-129-3p (validated) CD109",
        "name" : "fca-mir-129-3p (validated) CD109",
        "interaction" : "validated",
        "SUID" : 1336,
        "shared_interaction" : "validated",
        "selected" : false
      },
      "selected" : false
    }, {
      "data" : {
        "id" : "1334",
        "source" : "1004",
        "target" : "430",
        "shared_name" : "fca-mir-129-3p (validated) FCHO2",
        "name" : "fca-mir-129-3p (validated) FCHO2",
        "interaction" : "validated",
        "SUID" : 1334,
        "shared_interaction" : "validated",
        "selected" : false
      },
      "selected" : false
    }, {
      "data" : {
        "id" : "1332",
        "source" : "1004",
        "target" : "428",
        "shared_name" : "fca-mir-129-3p (validated) TIMP4",
        "name" : "fca-mir-129-3p (validated) TIMP4",
        "interaction" : "validated",
        "SUID" : 1332,
        "shared_interaction" : "validated",
        "selected" : false
      },
      "selected" : false
    }, {
      "data" : {
        "id" : "1330",
        "source" : "1004",
        "target" : "426",
        "shared_name" : "fca-mir-129-3p (validated) CCNB2",
        "name" : "fca-mir-129-3p (validated) CCNB2",
        "interaction" : "validated",
        "SUID" : 1330,
        "shared_interaction" : "validated",
        "selected" : false
      },
      "selected" : false
    }, {
      "data" : {
        "id" : "1328",
        "source" : "1004",
        "target" : "926",
        "shared_name" : "fca-mir-129-3p (validated) LOC105259797",
        "name" : "fca-mir-129-3p (validated) LOC105259797",
        "interaction" : "validated",
        "SUID" : 1328,
        "shared_interaction" : "validated",
        "selected" : false
      },
      "selected" : false
    }, {
      "data" : {
        "id" : "1326",
        "source" : "1004",
        "target" : "424",
        "shared_name" : "fca-mir-129-3p (validated) VWA5B1",
        "name" : "fca-mir-129-3p (validated) VWA5B1",
        "interaction" : "validated",
        "SUID" : 1326,
        "shared_interaction" : "validated",
        "selected" : false
      },
      "selected" : false
    }, {
      "data" : {
        "id" : "1324",
        "source" : "1004",
        "target" : "422",
        "shared_name" : "fca-mir-129-3p (validated) ACTC1",
        "name" : "fca-mir-129-3p (validated) ACTC1",
        "interaction" : "validated",
        "SUID" : 1324,
        "shared_interaction" : "validated",
        "selected" : false
      },
      "selected" : false
    }, {
      "data" : {
        "id" : "1322",
        "source" : "1004",
        "target" : "854",
        "shared_name" : "fca-mir-129-3p (validated) KALRN",
        "name" : "fca-mir-129-3p (validated) KALRN",
        "interaction" : "validated",
        "SUID" : 1322,
        "shared_interaction" : "validated",
        "selected" : false
      },
      "selected" : false
    }, {
      "data" : {
        "id" : "1320",
        "source" : "1004",
        "target" : "418",
        "shared_name" : "fca-mir-129-3p (validated) NAPEPLD",
        "name" : "fca-mir-129-3p (validated) NAPEPLD",
        "interaction" : "validated",
        "SUID" : 1320,
        "shared_interaction" : "validated",
        "selected" : false
      },
      "selected" : false
    }, {
      "data" : {
        "id" : "1318",
        "source" : "1004",
        "target" : "416",
        "shared_name" : "fca-mir-129-3p (validated) CCDC116",
        "name" : "fca-mir-129-3p (validated) CCDC116",
        "interaction" : "validated",
        "SUID" : 1318,
        "shared_interaction" : "validated",
        "selected" : false
      },
      "selected" : false
    }, {
      "data" : {
        "id" : "1316",
        "source" : "1004",
        "target" : "414",
        "shared_name" : "fca-mir-129-3p (validated) THAP8",
        "name" : "fca-mir-129-3p (validated) THAP8",
        "interaction" : "validated",
        "SUID" : 1316,
        "shared_interaction" : "validated",
        "selected" : false
      },
      "selected" : false
    }, {
      "data" : {
        "id" : "1314",
        "source" : "1004",
        "target" : "412",
        "shared_name" : "fca-mir-129-3p (validated) SPC24",
        "name" : "fca-mir-129-3p (validated) SPC24",
        "interaction" : "validated",
        "SUID" : 1314,
        "shared_interaction" : "validated",
        "selected" : false
      },
      "selected" : false
    }, {
      "data" : {
        "id" : "1312",
        "source" : "1004",
        "target" : "410",
        "shared_name" : "fca-mir-129-3p (validated) ASRGL1",
        "name" : "fca-mir-129-3p (validated) ASRGL1",
        "interaction" : "validated",
        "SUID" : 1312,
        "shared_interaction" : "validated",
        "selected" : false
      },
      "selected" : false
    }, {
      "data" : {
        "id" : "1310",
        "source" : "1004",
        "target" : "408",
        "shared_name" : "fca-mir-129-3p (validated) CMPK1",
        "name" : "fca-mir-129-3p (validated) CMPK1",
        "interaction" : "validated",
        "SUID" : 1310,
        "shared_interaction" : "validated",
        "selected" : false
      },
      "selected" : false
    }, {
      "data" : {
        "id" : "1308",
        "source" : "1004",
        "target" : "406",
        "shared_name" : "fca-mir-129-3p (validated) TTLL10",
        "name" : "fca-mir-129-3p (validated) TTLL10",
        "interaction" : "validated",
        "SUID" : 1308,
        "shared_interaction" : "validated",
        "selected" : false
      },
      "selected" : false
    }, {
      "data" : {
        "id" : "1306",
        "source" : "1004",
        "target" : "404",
        "shared_name" : "fca-mir-129-3p (validated) KCNT2",
        "name" : "fca-mir-129-3p (validated) KCNT2",
        "interaction" : "validated",
        "SUID" : 1306,
        "shared_interaction" : "validated",
        "selected" : false
      },
      "selected" : false
    }, {
      "data" : {
        "id" : "1304",
        "source" : "1004",
        "target" : "1036",
        "shared_name" : "fca-mir-129-3p (validated) SPATA17",
        "name" : "fca-mir-129-3p (validated) SPATA17",
        "interaction" : "validated",
        "SUID" : 1304,
        "shared_interaction" : "validated",
        "selected" : false
      },
      "selected" : false
    }, {
      "data" : {
        "id" : "1302",
        "source" : "1004",
        "target" : "402",
        "shared_name" : "fca-mir-129-3p (validated) KIF26B",
        "name" : "fca-mir-129-3p (validated) KIF26B",
        "interaction" : "validated",
        "SUID" : 1302,
        "shared_interaction" : "validated",
        "selected" : false
      },
      "selected" : false
    }, {
      "data" : {
        "id" : "1300",
        "source" : "1004",
        "target" : "400",
        "shared_name" : "fca-mir-129-3p (validated) SPATA18",
        "name" : "fca-mir-129-3p (validated) SPATA18",
        "interaction" : "validated",
        "SUID" : 1300,
        "shared_interaction" : "validated",
        "selected" : false
      },
      "selected" : false
    }, {
      "data" : {
        "id" : "1298",
        "source" : "1004",
        "target" : "398",
        "shared_name" : "fca-mir-129-3p (validated) CA2H3orf67",
        "name" : "fca-mir-129-3p (validated) CA2H3orf67",
        "interaction" : "validated",
        "SUID" : 1298,
        "shared_interaction" : "validated",
        "selected" : false
      },
      "selected" : false
    }, {
      "data" : {
        "id" : "1296",
        "source" : "1004",
        "target" : "396",
        "shared_name" : "fca-mir-129-3p (validated) KIF15",
        "name" : "fca-mir-129-3p (validated) KIF15",
        "interaction" : "validated",
        "SUID" : 1296,
        "shared_interaction" : "validated",
        "selected" : false
      },
      "selected" : false
    }, {
      "data" : {
        "id" : "1294",
        "source" : "1004",
        "target" : "394",
        "shared_name" : "fca-mir-129-3p (validated) ZDHHC3",
        "name" : "fca-mir-129-3p (validated) ZDHHC3",
        "interaction" : "validated",
        "SUID" : 1294,
        "shared_interaction" : "validated",
        "selected" : false
      },
      "selected" : false
    }, {
      "data" : {
        "id" : "1292",
        "source" : "1004",
        "target" : "392",
        "shared_name" : "fca-mir-129-3p (validated) DNALI1",
        "name" : "fca-mir-129-3p (validated) DNALI1",
        "interaction" : "validated",
        "SUID" : 1292,
        "shared_interaction" : "validated",
        "selected" : false
      },
      "selected" : false
    }, {
      "data" : {
        "id" : "1290",
        "source" : "1004",
        "target" : "390",
        "shared_name" : "fca-mir-129-3p (validated) HSPA4L",
        "name" : "fca-mir-129-3p (validated) HSPA4L",
        "interaction" : "validated",
        "SUID" : 1290,
        "shared_interaction" : "validated",
        "selected" : false
      },
      "selected" : false
    }, {
      "data" : {
        "id" : "1288",
        "source" : "1004",
        "target" : "388",
        "shared_name" : "fca-mir-129-3p (validated) POC1A",
        "name" : "fca-mir-129-3p (validated) POC1A",
        "interaction" : "validated",
        "SUID" : 1288,
        "shared_interaction" : "validated",
        "selected" : false
      },
      "selected" : false
    }, {
      "data" : {
        "id" : "1286",
        "source" : "1004",
        "target" : "386",
        "shared_name" : "fca-mir-129-3p (validated) TMEM144",
        "name" : "fca-mir-129-3p (validated) TMEM144",
        "interaction" : "validated",
        "SUID" : 1286,
        "shared_interaction" : "validated",
        "selected" : false
      },
      "selected" : false
    }, {
      "data" : {
        "id" : "1284",
        "source" : "1004",
        "target" : "384",
        "shared_name" : "fca-mir-129-3p (validated) IL31RA",
        "name" : "fca-mir-129-3p (validated) IL31RA",
        "interaction" : "validated",
        "SUID" : 1284,
        "shared_interaction" : "validated",
        "selected" : false
      },
      "selected" : false
    }, {
      "data" : {
        "id" : "1282",
        "source" : "1004",
        "target" : "956",
        "shared_name" : "fca-mir-129-3p (validated) GALNT10",
        "name" : "fca-mir-129-3p (validated) GALNT10",
        "interaction" : "validated",
        "SUID" : 1282,
        "shared_interaction" : "validated",
        "selected" : false
      },
      "selected" : false
    }, {
      "data" : {
        "id" : "1280",
        "source" : "1004",
        "target" : "382",
        "shared_name" : "fca-mir-129-3p (validated) LETM2",
        "name" : "fca-mir-129-3p (validated) LETM2",
        "interaction" : "validated",
        "SUID" : 1280,
        "shared_interaction" : "validated",
        "selected" : false
      },
      "selected" : false
    }, {
      "data" : {
        "id" : "1278",
        "source" : "1004",
        "target" : "380",
        "shared_name" : "fca-mir-129-3p (validated) MAMDC2",
        "name" : "fca-mir-129-3p (validated) MAMDC2",
        "interaction" : "validated",
        "SUID" : 1278,
        "shared_interaction" : "validated",
        "selected" : false
      },
      "selected" : false
    }, {
      "data" : {
        "id" : "1276",
        "source" : "1004",
        "target" : "378",
        "shared_name" : "fca-mir-129-3p (validated) CB4H12orf50",
        "name" : "fca-mir-129-3p (validated) CB4H12orf50",
        "interaction" : "validated",
        "SUID" : 1276,
        "shared_interaction" : "validated",
        "selected" : false
      },
      "selected" : false
    }, {
      "data" : {
        "id" : "1274",
        "source" : "1004",
        "target" : "376",
        "shared_name" : "fca-mir-129-3p (validated) CLMN",
        "name" : "fca-mir-129-3p (validated) CLMN",
        "interaction" : "validated",
        "SUID" : 1274,
        "shared_interaction" : "validated",
        "selected" : false
      },
      "selected" : false
    }, {
      "data" : {
        "id" : "1272",
        "source" : "1004",
        "target" : "374",
        "shared_name" : "fca-mir-129-3p (validated) SLC6A5",
        "name" : "fca-mir-129-3p (validated) SLC6A5",
        "interaction" : "validated",
        "SUID" : 1272,
        "shared_interaction" : "validated",
        "selected" : false
      },
      "selected" : false
    }, {
      "data" : {
        "id" : "1270",
        "source" : "1004",
        "target" : "372",
        "shared_name" : "fca-mir-129-3p (validated) TAF10",
        "name" : "fca-mir-129-3p (validated) TAF10",
        "interaction" : "validated",
        "SUID" : 1270,
        "shared_interaction" : "validated",
        "selected" : false
      },
      "selected" : false
    }, {
      "data" : {
        "id" : "1268",
        "source" : "1004",
        "target" : "370",
        "shared_name" : "fca-mir-129-3p (validated) PLK1",
        "name" : "fca-mir-129-3p (validated) PLK1",
        "interaction" : "validated",
        "SUID" : 1268,
        "shared_interaction" : "validated",
        "selected" : false
      },
      "selected" : false
    }, {
      "data" : {
        "id" : "1266",
        "source" : "1004",
        "target" : "368",
        "shared_name" : "fca-mir-129-3p (validated) CORO6",
        "name" : "fca-mir-129-3p (validated) CORO6",
        "interaction" : "validated",
        "SUID" : 1266,
        "shared_interaction" : "validated",
        "selected" : false
      },
      "selected" : false
    }, {
      "data" : {
        "id" : "1264",
        "source" : "1004",
        "target" : "366",
        "shared_name" : "fca-mir-129-3p (validated) CDC42EP5",
        "name" : "fca-mir-129-3p (validated) CDC42EP5",
        "interaction" : "validated",
        "SUID" : 1264,
        "shared_interaction" : "validated",
        "selected" : false
      },
      "selected" : false
    }, {
      "data" : {
        "id" : "1262",
        "source" : "1004",
        "target" : "364",
        "shared_name" : "fca-mir-129-3p (validated) CHAF1A",
        "name" : "fca-mir-129-3p (validated) CHAF1A",
        "interaction" : "validated",
        "SUID" : 1262,
        "shared_interaction" : "validated",
        "selected" : false
      },
      "selected" : false
    }, {
      "data" : {
        "id" : "1260",
        "source" : "1004",
        "target" : "362",
        "shared_name" : "fca-mir-129-3p (validated) FAM57A",
        "name" : "fca-mir-129-3p (validated) FAM57A",
        "interaction" : "validated",
        "SUID" : 1260,
        "shared_interaction" : "validated",
        "selected" : false
      },
      "selected" : false
    }, {
      "data" : {
        "id" : "1258",
        "source" : "1004",
        "target" : "358",
        "shared_name" : "fca-mir-129-3p (validated) RAB3IL1",
        "name" : "fca-mir-129-3p (validated) RAB3IL1",
        "interaction" : "validated",
        "SUID" : 1258,
        "shared_interaction" : "validated",
        "selected" : false
      },
      "selected" : false
    }, {
      "data" : {
        "id" : "1256",
        "source" : "1004",
        "target" : "352",
        "shared_name" : "fca-mir-129-3p (validated) ARMC4",
        "name" : "fca-mir-129-3p (validated) ARMC4",
        "interaction" : "validated",
        "SUID" : 1256,
        "shared_interaction" : "validated",
        "selected" : false
      },
      "selected" : false
    }, {
      "data" : {
        "id" : "1254",
        "source" : "1004",
        "target" : "350",
        "shared_name" : "fca-mir-129-3p (validated) RGS14",
        "name" : "fca-mir-129-3p (validated) RGS14",
        "interaction" : "validated",
        "SUID" : 1254,
        "shared_interaction" : "validated",
        "selected" : false
      },
      "selected" : false
    }, {
      "data" : {
        "id" : "1252",
        "source" : "1004",
        "target" : "348",
        "shared_name" : "fca-mir-129-3p (validated) FAM161A",
        "name" : "fca-mir-129-3p (validated) FAM161A",
        "interaction" : "validated",
        "SUID" : 1252,
        "shared_interaction" : "validated",
        "selected" : false
      },
      "selected" : false
    }, {
      "data" : {
        "id" : "1250",
        "source" : "1004",
        "target" : "344",
        "shared_name" : "fca-mir-129-3p (validated) NPTX1",
        "name" : "fca-mir-129-3p (validated) NPTX1",
        "interaction" : "validated",
        "SUID" : 1250,
        "shared_interaction" : "validated",
        "selected" : false
      },
      "selected" : false
    }, {
      "data" : {
        "id" : "1248",
        "source" : "1004",
        "target" : "342",
        "shared_name" : "fca-mir-129-3p (validated) RXFP1",
        "name" : "fca-mir-129-3p (validated) RXFP1",
        "interaction" : "validated",
        "SUID" : 1248,
        "shared_interaction" : "validated",
        "selected" : false
      },
      "selected" : false
    }, {
      "data" : {
        "id" : "1246",
        "source" : "1004",
        "target" : "340",
        "shared_name" : "fca-mir-129-3p (validated) RAD9A",
        "name" : "fca-mir-129-3p (validated) RAD9A",
        "interaction" : "validated",
        "SUID" : 1246,
        "shared_interaction" : "validated",
        "selected" : false
      },
      "selected" : false
    }, {
      "data" : {
        "id" : "1244",
        "source" : "1004",
        "target" : "336",
        "shared_name" : "fca-mir-129-3p (validated) CES2",
        "name" : "fca-mir-129-3p (validated) CES2",
        "interaction" : "validated",
        "SUID" : 1244,
        "shared_interaction" : "validated",
        "selected" : false
      },
      "selected" : false
    }, {
      "data" : {
        "id" : "1242",
        "source" : "1004",
        "target" : "334",
        "shared_name" : "fca-mir-129-3p (validated) MST1",
        "name" : "fca-mir-129-3p (validated) MST1",
        "interaction" : "validated",
        "SUID" : 1242,
        "shared_interaction" : "validated",
        "selected" : false
      },
      "selected" : false
    }, {
      "data" : {
        "id" : "1240",
        "source" : "1004",
        "target" : "778",
        "shared_name" : "fca-mir-129-3p (validated) SPTBN2",
        "name" : "fca-mir-129-3p (validated) SPTBN2",
        "interaction" : "validated",
        "SUID" : 1240,
        "shared_interaction" : "validated",
        "selected" : false
      },
      "selected" : false
    }, {
      "data" : {
        "id" : "1238",
        "source" : "1004",
        "target" : "332",
        "shared_name" : "fca-mir-129-3p (validated) RBM4B",
        "name" : "fca-mir-129-3p (validated) RBM4B",
        "interaction" : "validated",
        "SUID" : 1238,
        "shared_interaction" : "validated",
        "selected" : false
      },
      "selected" : false
    }, {
      "data" : {
        "id" : "1236",
        "source" : "1004",
        "target" : "330",
        "shared_name" : "fca-mir-129-3p (validated) SPERT",
        "name" : "fca-mir-129-3p (validated) SPERT",
        "interaction" : "validated",
        "SUID" : 1236,
        "shared_interaction" : "validated",
        "selected" : false
      },
      "selected" : false
    }, {
      "data" : {
        "id" : "1234",
        "source" : "1004",
        "target" : "328",
        "shared_name" : "fca-mir-129-3p (validated) PODN",
        "name" : "fca-mir-129-3p (validated) PODN",
        "interaction" : "validated",
        "SUID" : 1234,
        "shared_interaction" : "validated",
        "selected" : false
      },
      "selected" : false
    }, {
      "data" : {
        "id" : "1232",
        "source" : "1004",
        "target" : "326",
        "shared_name" : "fca-mir-129-3p (validated) RIN1",
        "name" : "fca-mir-129-3p (validated) RIN1",
        "interaction" : "validated",
        "SUID" : 1232,
        "shared_interaction" : "validated",
        "selected" : false
      },
      "selected" : false
    }, {
      "data" : {
        "id" : "1230",
        "source" : "1004",
        "target" : "324",
        "shared_name" : "fca-mir-129-3p (validated) CNIH2",
        "name" : "fca-mir-129-3p (validated) CNIH2",
        "interaction" : "validated",
        "SUID" : 1230,
        "shared_interaction" : "validated",
        "selected" : false
      },
      "selected" : false
    }, {
      "data" : {
        "id" : "1228",
        "source" : "1004",
        "target" : "322",
        "shared_name" : "fca-mir-129-3p (validated) NLRP6",
        "name" : "fca-mir-129-3p (validated) NLRP6",
        "interaction" : "validated",
        "SUID" : 1228,
        "shared_interaction" : "validated",
        "selected" : false
      },
      "selected" : false
    }, {
      "data" : {
        "id" : "1226",
        "source" : "1004",
        "target" : "320",
        "shared_name" : "fca-mir-129-3p (validated) CATSPER1",
        "name" : "fca-mir-129-3p (validated) CATSPER1",
        "interaction" : "validated",
        "SUID" : 1226,
        "shared_interaction" : "validated",
        "selected" : false
      },
      "selected" : false
    }, {
      "data" : {
        "id" : "1224",
        "source" : "1004",
        "target" : "824",
        "shared_name" : "fca-mir-129-3p (validated) TTLL11",
        "name" : "fca-mir-129-3p (validated) TTLL11",
        "interaction" : "validated",
        "SUID" : 1224,
        "shared_interaction" : "validated",
        "selected" : false
      },
      "selected" : false
    }, {
      "data" : {
        "id" : "1222",
        "source" : "1004",
        "target" : "318",
        "shared_name" : "fca-mir-129-3p (validated) SWI5",
        "name" : "fca-mir-129-3p (validated) SWI5",
        "interaction" : "validated",
        "SUID" : 1222,
        "shared_interaction" : "validated",
        "selected" : false
      },
      "selected" : false
    }, {
      "data" : {
        "id" : "1220",
        "source" : "1004",
        "target" : "316",
        "shared_name" : "fca-mir-129-3p (validated) SGF29",
        "name" : "fca-mir-129-3p (validated) SGF29",
        "interaction" : "validated",
        "SUID" : 1220,
        "shared_interaction" : "validated",
        "selected" : false
      },
      "selected" : false
    }, {
      "data" : {
        "id" : "1218",
        "source" : "1004",
        "target" : "314",
        "shared_name" : "fca-mir-129-3p (validated) SLC38A9",
        "name" : "fca-mir-129-3p (validated) SLC38A9",
        "interaction" : "validated",
        "SUID" : 1218,
        "shared_interaction" : "validated",
        "selected" : false
      },
      "selected" : false
    }, {
      "data" : {
        "id" : "1216",
        "source" : "1004",
        "target" : "312",
        "shared_name" : "fca-mir-129-3p (validated) HASPIN",
        "name" : "fca-mir-129-3p (validated) HASPIN",
        "interaction" : "validated",
        "SUID" : 1216,
        "shared_interaction" : "validated",
        "selected" : false
      },
      "selected" : false
    }, {
      "data" : {
        "id" : "1214",
        "source" : "1004",
        "target" : "310",
        "shared_name" : "fca-mir-129-3p (validated) DNAJC28",
        "name" : "fca-mir-129-3p (validated) DNAJC28",
        "interaction" : "validated",
        "SUID" : 1214,
        "shared_interaction" : "validated",
        "selected" : false
      },
      "selected" : false
    }, {
      "data" : {
        "id" : "1212",
        "source" : "1004",
        "target" : "308",
        "shared_name" : "fca-mir-129-3p (validated) NECTIN3",
        "name" : "fca-mir-129-3p (validated) NECTIN3",
        "interaction" : "validated",
        "SUID" : 1212,
        "shared_interaction" : "validated",
        "selected" : false
      },
      "selected" : false
    }, {
      "data" : {
        "id" : "1210",
        "source" : "1004",
        "target" : "306",
        "shared_name" : "fca-mir-129-3p (validated) UBE2N",
        "name" : "fca-mir-129-3p (validated) UBE2N",
        "interaction" : "validated",
        "SUID" : 1210,
        "shared_interaction" : "validated",
        "selected" : false
      },
      "selected" : false
    }, {
      "data" : {
        "id" : "1208",
        "source" : "1004",
        "target" : "304",
        "shared_name" : "fca-mir-129-3p (validated) MLF1",
        "name" : "fca-mir-129-3p (validated) MLF1",
        "interaction" : "validated",
        "SUID" : 1208,
        "shared_interaction" : "validated",
        "selected" : false
      },
      "selected" : false
    }, {
      "data" : {
        "id" : "1206",
        "source" : "1004",
        "target" : "302",
        "shared_name" : "fca-mir-129-3p (validated) AQP11",
        "name" : "fca-mir-129-3p (validated) AQP11",
        "interaction" : "validated",
        "SUID" : 1206,
        "shared_interaction" : "validated",
        "selected" : false
      },
      "selected" : false
    }, {
      "data" : {
        "id" : "1204",
        "source" : "1004",
        "target" : "300",
        "shared_name" : "fca-mir-129-3p (validated) CCDC185",
        "name" : "fca-mir-129-3p (validated) CCDC185",
        "interaction" : "validated",
        "SUID" : 1204,
        "shared_interaction" : "validated",
        "selected" : false
      },
      "selected" : false
    }, {
      "data" : {
        "id" : "1202",
        "source" : "1004",
        "target" : "298",
        "shared_name" : "fca-mir-129-3p (validated) AURKB",
        "name" : "fca-mir-129-3p (validated) AURKB",
        "interaction" : "validated",
        "SUID" : 1202,
        "shared_interaction" : "validated",
        "selected" : false
      },
      "selected" : false
    }, {
      "data" : {
        "id" : "1200",
        "source" : "1004",
        "target" : "296",
        "shared_name" : "fca-mir-129-3p (validated) CC2H3orf38",
        "name" : "fca-mir-129-3p (validated) CC2H3orf38",
        "interaction" : "validated",
        "SUID" : 1200,
        "shared_interaction" : "validated",
        "selected" : false
      },
      "selected" : false
    }, {
      "data" : {
        "id" : "1198",
        "source" : "1004",
        "target" : "294",
        "shared_name" : "fca-mir-129-3p (validated) CCDC89",
        "name" : "fca-mir-129-3p (validated) CCDC89",
        "interaction" : "validated",
        "SUID" : 1198,
        "shared_interaction" : "validated",
        "selected" : false
      },
      "selected" : false
    }, {
      "data" : {
        "id" : "1196",
        "source" : "1004",
        "target" : "292",
        "shared_name" : "fca-mir-129-3p (validated) NSUN7",
        "name" : "fca-mir-129-3p (validated) NSUN7",
        "interaction" : "validated",
        "SUID" : 1196,
        "shared_interaction" : "validated",
        "selected" : false
      },
      "selected" : false
    }, {
      "data" : {
        "id" : "1194",
        "source" : "1004",
        "target" : "1044",
        "shared_name" : "fca-mir-129-3p (validated) PCGF5",
        "name" : "fca-mir-129-3p (validated) PCGF5",
        "interaction" : "validated",
        "SUID" : 1194,
        "shared_interaction" : "validated",
        "selected" : false
      },
      "selected" : false
    }, {
      "data" : {
        "id" : "1192",
        "source" : "1004",
        "target" : "290",
        "shared_name" : "fca-mir-129-3p (validated) LRRC57",
        "name" : "fca-mir-129-3p (validated) LRRC57",
        "interaction" : "validated",
        "SUID" : 1192,
        "shared_interaction" : "validated",
        "selected" : false
      },
      "selected" : false
    }, {
      "data" : {
        "id" : "1190",
        "source" : "1004",
        "target" : "288",
        "shared_name" : "fca-mir-129-3p (validated) ACTL9",
        "name" : "fca-mir-129-3p (validated) ACTL9",
        "interaction" : "validated",
        "SUID" : 1190,
        "shared_interaction" : "validated",
        "selected" : false
      },
      "selected" : false
    }, {
      "data" : {
        "id" : "1188",
        "source" : "1004",
        "target" : "802",
        "shared_name" : "fca-mir-129-3p (validated) SLC9A9",
        "name" : "fca-mir-129-3p (validated) SLC9A9",
        "interaction" : "validated",
        "SUID" : 1188,
        "shared_interaction" : "validated",
        "selected" : false
      },
      "selected" : false
    }, {
      "data" : {
        "id" : "1186",
        "source" : "1004",
        "target" : "286",
        "shared_name" : "fca-mir-129-3p (validated) RTKN2",
        "name" : "fca-mir-129-3p (validated) RTKN2",
        "interaction" : "validated",
        "SUID" : 1186,
        "shared_interaction" : "validated",
        "selected" : false
      },
      "selected" : false
    }, {
      "data" : {
        "id" : "1184",
        "source" : "1004",
        "target" : "836",
        "shared_name" : "fca-mir-129-3p (validated) PLCB1",
        "name" : "fca-mir-129-3p (validated) PLCB1",
        "interaction" : "validated",
        "SUID" : 1184,
        "shared_interaction" : "validated",
        "selected" : false
      },
      "selected" : false
    }, {
      "data" : {
        "id" : "1182",
        "source" : "1004",
        "target" : "284",
        "shared_name" : "fca-mir-129-3p (validated) NTM",
        "name" : "fca-mir-129-3p (validated) NTM",
        "interaction" : "validated",
        "SUID" : 1182,
        "shared_interaction" : "validated",
        "selected" : false
      },
      "selected" : false
    }, {
      "data" : {
        "id" : "1180",
        "source" : "1004",
        "target" : "282",
        "shared_name" : "fca-mir-129-3p (validated) TMEM95",
        "name" : "fca-mir-129-3p (validated) TMEM95",
        "interaction" : "validated",
        "SUID" : 1180,
        "shared_interaction" : "validated",
        "selected" : false
      },
      "selected" : false
    }, {
      "data" : {
        "id" : "1178",
        "source" : "1004",
        "target" : "280",
        "shared_name" : "fca-mir-129-3p (validated) RIPPLY3",
        "name" : "fca-mir-129-3p (validated) RIPPLY3",
        "interaction" : "validated",
        "SUID" : 1178,
        "shared_interaction" : "validated",
        "selected" : false
      },
      "selected" : false
    }, {
      "data" : {
        "id" : "1176",
        "source" : "1004",
        "target" : "278",
        "shared_name" : "fca-mir-129-3p (validated) PMCH",
        "name" : "fca-mir-129-3p (validated) PMCH",
        "interaction" : "validated",
        "SUID" : 1176,
        "shared_interaction" : "validated",
        "selected" : false
      },
      "selected" : false
    }, {
      "data" : {
        "id" : "1174",
        "source" : "1004",
        "target" : "276",
        "shared_name" : "fca-mir-129-3p (validated) GPR1",
        "name" : "fca-mir-129-3p (validated) GPR1",
        "interaction" : "validated",
        "SUID" : 1174,
        "shared_interaction" : "validated",
        "selected" : false
      },
      "selected" : false
    }, {
      "data" : {
        "id" : "1172",
        "source" : "1004",
        "target" : "274",
        "shared_name" : "fca-mir-129-3p (validated) FAM162B",
        "name" : "fca-mir-129-3p (validated) FAM162B",
        "interaction" : "validated",
        "SUID" : 1172,
        "shared_interaction" : "validated",
        "selected" : false
      },
      "selected" : false
    }, {
      "data" : {
        "id" : "1170",
        "source" : "1004",
        "target" : "272",
        "shared_name" : "fca-mir-129-3p (validated) ACTRT3",
        "name" : "fca-mir-129-3p (validated) ACTRT3",
        "interaction" : "validated",
        "SUID" : 1170,
        "shared_interaction" : "validated",
        "selected" : false
      },
      "selected" : false
    }, {
      "data" : {
        "id" : "1168",
        "source" : "1004",
        "target" : "270",
        "shared_name" : "fca-mir-129-3p (validated) CDCA2",
        "name" : "fca-mir-129-3p (validated) CDCA2",
        "interaction" : "validated",
        "SUID" : 1168,
        "shared_interaction" : "validated",
        "selected" : false
      },
      "selected" : false
    }, {
      "data" : {
        "id" : "1166",
        "source" : "1004",
        "target" : "268",
        "shared_name" : "fca-mir-129-3p (validated) LOC102902529",
        "name" : "fca-mir-129-3p (validated) LOC102902529",
        "interaction" : "validated",
        "SUID" : 1166,
        "shared_interaction" : "validated",
        "selected" : false
      },
      "selected" : false
    }, {
      "data" : {
        "id" : "1164",
        "source" : "1004",
        "target" : "266",
        "shared_name" : "fca-mir-129-3p (validated) CB4H12orf56",
        "name" : "fca-mir-129-3p (validated) CB4H12orf56",
        "interaction" : "validated",
        "SUID" : 1164,
        "shared_interaction" : "validated",
        "selected" : false
      },
      "selected" : false
    }, {
      "data" : {
        "id" : "1162",
        "source" : "1004",
        "target" : "948",
        "shared_name" : "fca-mir-129-3p (validated) MYBL1",
        "name" : "fca-mir-129-3p (validated) MYBL1",
        "interaction" : "validated",
        "SUID" : 1162,
        "shared_interaction" : "validated",
        "selected" : false
      },
      "selected" : false
    }, {
      "data" : {
        "id" : "1160",
        "source" : "1004",
        "target" : "264",
        "shared_name" : "fca-mir-129-3p (validated) CCIN",
        "name" : "fca-mir-129-3p (validated) CCIN",
        "interaction" : "validated",
        "SUID" : 1160,
        "shared_interaction" : "validated",
        "selected" : false
      },
      "selected" : false
    }, {
      "data" : {
        "id" : "1158",
        "source" : "1004",
        "target" : "940",
        "shared_name" : "fca-mir-129-3p (validated) LYRM7",
        "name" : "fca-mir-129-3p (validated) LYRM7",
        "interaction" : "validated",
        "SUID" : 1158,
        "shared_interaction" : "validated",
        "selected" : false
      },
      "selected" : false
    }, {
      "data" : {
        "id" : "1156",
        "source" : "1004",
        "target" : "262",
        "shared_name" : "fca-mir-129-3p (validated) TMEM232",
        "name" : "fca-mir-129-3p (validated) TMEM232",
        "interaction" : "validated",
        "SUID" : 1156,
        "shared_interaction" : "validated",
        "selected" : false
      },
      "selected" : false
    }, {
      "data" : {
        "id" : "1154",
        "source" : "1004",
        "target" : "260",
        "shared_name" : "fca-mir-129-3p (validated) CE1H17orf97",
        "name" : "fca-mir-129-3p (validated) CE1H17orf97",
        "interaction" : "validated",
        "SUID" : 1154,
        "shared_interaction" : "validated",
        "selected" : false
      },
      "selected" : false
    }, {
      "data" : {
        "id" : "1152",
        "source" : "1004",
        "target" : "258",
        "shared_name" : "fca-mir-129-3p (validated) SAMD11",
        "name" : "fca-mir-129-3p (validated) SAMD11",
        "interaction" : "validated",
        "SUID" : 1152,
        "shared_interaction" : "validated",
        "selected" : false
      },
      "selected" : false
    }, {
      "data" : {
        "id" : "1150",
        "source" : "1004",
        "target" : "256",
        "shared_name" : "fca-mir-129-3p (validated) MORN2",
        "name" : "fca-mir-129-3p (validated) MORN2",
        "interaction" : "validated",
        "SUID" : 1150,
        "shared_interaction" : "validated",
        "selected" : false
      },
      "selected" : false
    }, {
      "data" : {
        "id" : "1148",
        "source" : "1004",
        "target" : "254",
        "shared_name" : "fca-mir-129-3p (validated) CFAP54",
        "name" : "fca-mir-129-3p (validated) CFAP54",
        "interaction" : "validated",
        "SUID" : 1148,
        "shared_interaction" : "validated",
        "selected" : false
      },
      "selected" : false
    }, {
      "data" : {
        "id" : "1146",
        "source" : "1004",
        "target" : "252",
        "shared_name" : "fca-mir-129-3p (validated) SAXO2",
        "name" : "fca-mir-129-3p (validated) SAXO2",
        "interaction" : "validated",
        "SUID" : 1146,
        "shared_interaction" : "validated",
        "selected" : false
      },
      "selected" : false
    }, {
      "data" : {
        "id" : "1144",
        "source" : "1004",
        "target" : "250",
        "shared_name" : "fca-mir-129-3p (validated) TDRD7",
        "name" : "fca-mir-129-3p (validated) TDRD7",
        "interaction" : "validated",
        "SUID" : 1144,
        "shared_interaction" : "validated",
        "selected" : false
      },
      "selected" : false
    }, {
      "data" : {
        "id" : "1142",
        "source" : "1004",
        "target" : "248",
        "shared_name" : "fca-mir-129-3p (validated) LOC101099822",
        "name" : "fca-mir-129-3p (validated) LOC101099822",
        "interaction" : "validated",
        "SUID" : 1142,
        "shared_interaction" : "validated",
        "selected" : false
      },
      "selected" : false
    }, {
      "data" : {
        "id" : "1140",
        "source" : "1004",
        "target" : "246",
        "shared_name" : "fca-mir-129-3p (validated) FUT11",
        "name" : "fca-mir-129-3p (validated) FUT11",
        "interaction" : "validated",
        "SUID" : 1140,
        "shared_interaction" : "validated",
        "selected" : false
      },
      "selected" : false
    }, {
      "data" : {
        "id" : "1138",
        "source" : "1004",
        "target" : "244",
        "shared_name" : "fca-mir-129-3p (validated) DCHS2",
        "name" : "fca-mir-129-3p (validated) DCHS2",
        "interaction" : "validated",
        "SUID" : 1138,
        "shared_interaction" : "validated",
        "selected" : false
      },
      "selected" : false
    }, {
      "data" : {
        "id" : "1136",
        "source" : "1004",
        "target" : "242",
        "shared_name" : "fca-mir-129-3p (validated) CCER1",
        "name" : "fca-mir-129-3p (validated) CCER1",
        "interaction" : "validated",
        "SUID" : 1136,
        "shared_interaction" : "validated",
        "selected" : false
      },
      "selected" : false
    }, {
      "data" : {
        "id" : "1134",
        "source" : "1004",
        "target" : "240",
        "shared_name" : "fca-mir-129-3p (validated) NKIRAS1",
        "name" : "fca-mir-129-3p (validated) NKIRAS1",
        "interaction" : "validated",
        "SUID" : 1134,
        "shared_interaction" : "validated",
        "selected" : false
      },
      "selected" : false
    }, {
      "data" : {
        "id" : "1132",
        "source" : "1004",
        "target" : "238",
        "shared_name" : "fca-mir-129-3p (validated) ASPH",
        "name" : "fca-mir-129-3p (validated) ASPH",
        "interaction" : "validated",
        "SUID" : 1132,
        "shared_interaction" : "validated",
        "selected" : false
      },
      "selected" : false
    }, {
      "data" : {
        "id" : "1130",
        "source" : "1004",
        "target" : "236",
        "shared_name" : "fca-mir-129-3p (validated) NRARP",
        "name" : "fca-mir-129-3p (validated) NRARP",
        "interaction" : "validated",
        "SUID" : 1130,
        "shared_interaction" : "validated",
        "selected" : false
      },
      "selected" : false
    }, {
      "data" : {
        "id" : "1128",
        "source" : "1004",
        "target" : "234",
        "shared_name" : "fca-mir-129-3p (validated) STK39",
        "name" : "fca-mir-129-3p (validated) STK39",
        "interaction" : "validated",
        "SUID" : 1128,
        "shared_interaction" : "validated",
        "selected" : false
      },
      "selected" : false
    }, {
      "data" : {
        "id" : "1126",
        "source" : "1004",
        "target" : "232",
        "shared_name" : "fca-mir-129-3p (validated) RUSC2",
        "name" : "fca-mir-129-3p (validated) RUSC2",
        "interaction" : "validated",
        "SUID" : 1126,
        "shared_interaction" : "validated",
        "selected" : false
      },
      "selected" : false
    }, {
      "data" : {
        "id" : "1124",
        "source" : "1004",
        "target" : "230",
        "shared_name" : "fca-mir-129-3p (validated) EFCAB2",
        "name" : "fca-mir-129-3p (validated) EFCAB2",
        "interaction" : "validated",
        "SUID" : 1124,
        "shared_interaction" : "validated",
        "selected" : false
      },
      "selected" : false
    }, {
      "data" : {
        "id" : "1122",
        "source" : "1004",
        "target" : "228",
        "shared_name" : "fca-mir-129-3p (validated) FANK1",
        "name" : "fca-mir-129-3p (validated) FANK1",
        "interaction" : "validated",
        "SUID" : 1122,
        "shared_interaction" : "validated",
        "selected" : false
      },
      "selected" : false
    }, {
      "data" : {
        "id" : "1120",
        "source" : "1004",
        "target" : "226",
        "shared_name" : "fca-mir-129-3p (validated) CCDC160",
        "name" : "fca-mir-129-3p (validated) CCDC160",
        "interaction" : "validated",
        "SUID" : 1120,
        "shared_interaction" : "validated",
        "selected" : false
      },
      "selected" : false
    }, {
      "data" : {
        "id" : "1118",
        "source" : "1004",
        "target" : "790",
        "shared_name" : "fca-mir-129-3p (validated) LOC101099296",
        "name" : "fca-mir-129-3p (validated) LOC101099296",
        "interaction" : "validated",
        "SUID" : 1118,
        "shared_interaction" : "validated",
        "selected" : false
      },
      "selected" : false
    }, {
      "data" : {
        "id" : "1116",
        "source" : "1004",
        "target" : "790",
        "shared_name" : "fca-mir-129-3p (validated) LOC101099296",
        "name" : "fca-mir-129-3p (validated) LOC101099296",
        "interaction" : "validated",
        "SUID" : 1116,
        "shared_interaction" : "validated",
        "selected" : false
      },
      "selected" : false
    }, {
      "data" : {
        "id" : "1114",
        "source" : "1004",
        "target" : "790",
        "shared_name" : "fca-mir-129-3p (validated) LOC101099296",
        "name" : "fca-mir-129-3p (validated) LOC101099296",
        "interaction" : "validated",
        "SUID" : 1114,
        "shared_interaction" : "validated",
        "selected" : false
      },
      "selected" : false
    }, {
      "data" : {
        "id" : "1112",
        "source" : "1004",
        "target" : "790",
        "shared_name" : "fca-mir-129-3p (validated) LOC101099296",
        "name" : "fca-mir-129-3p (validated) LOC101099296",
        "interaction" : "validated",
        "SUID" : 1112,
        "shared_interaction" : "validated",
        "selected" : false
      },
      "selected" : false
    }, {
      "data" : {
        "id" : "1110",
        "source" : "1004",
        "target" : "224",
        "shared_name" : "fca-mir-129-3p (validated) PSMB10",
        "name" : "fca-mir-129-3p (validated) PSMB10",
        "interaction" : "validated",
        "SUID" : 1110,
        "shared_interaction" : "validated",
        "selected" : false
      },
      "selected" : false
    }, {
      "data" : {
        "id" : "1108",
        "source" : "1004",
        "target" : "790",
        "shared_name" : "fca-mir-129-3p (validated) LOC101099296",
        "name" : "fca-mir-129-3p (validated) LOC101099296",
        "interaction" : "validated",
        "SUID" : 1108,
        "shared_interaction" : "validated",
        "selected" : false
      },
      "selected" : false
    }, {
      "data" : {
        "id" : "1106",
        "source" : "1004",
        "target" : "222",
        "shared_name" : "fca-mir-129-3p (validated) TRIM59",
        "name" : "fca-mir-129-3p (validated) TRIM59",
        "interaction" : "validated",
        "SUID" : 1106,
        "shared_interaction" : "validated",
        "selected" : false
      },
      "selected" : false
    }, {
      "data" : {
        "id" : "1104",
        "source" : "1004",
        "target" : "220",
        "shared_name" : "fca-mir-129-3p (validated) TSGA13",
        "name" : "fca-mir-129-3p (validated) TSGA13",
        "interaction" : "validated",
        "SUID" : 1104,
        "shared_interaction" : "validated",
        "selected" : false
      },
      "selected" : false
    }, {
      "data" : {
        "id" : "1102",
        "source" : "1004",
        "target" : "218",
        "shared_name" : "fca-mir-129-3p (validated) GANC",
        "name" : "fca-mir-129-3p (validated) GANC",
        "interaction" : "validated",
        "SUID" : 1102,
        "shared_interaction" : "validated",
        "selected" : false
      },
      "selected" : false
    }, {
      "data" : {
        "id" : "1100",
        "source" : "1004",
        "target" : "216",
        "shared_name" : "fca-mir-129-3p (validated) CE1H17orf67",
        "name" : "fca-mir-129-3p (validated) CE1H17orf67",
        "interaction" : "validated",
        "SUID" : 1100,
        "shared_interaction" : "validated",
        "selected" : false
      },
      "selected" : false
    }, {
      "data" : {
        "id" : "1098",
        "source" : "1004",
        "target" : "214",
        "shared_name" : "fca-mir-129-3p (validated) KCNU1",
        "name" : "fca-mir-129-3p (validated) KCNU1",
        "interaction" : "validated",
        "SUID" : 1098,
        "shared_interaction" : "validated",
        "selected" : false
      },
      "selected" : false
    }, {
      "data" : {
        "id" : "1096",
        "source" : "1004",
        "target" : "212",
        "shared_name" : "fca-mir-129-3p (validated) TEX46",
        "name" : "fca-mir-129-3p (validated) TEX46",
        "interaction" : "validated",
        "SUID" : 1096,
        "shared_interaction" : "validated",
        "selected" : false
      },
      "selected" : false
    }, {
      "data" : {
        "id" : "1094",
        "source" : "1004",
        "target" : "210",
        "shared_name" : "fca-mir-129-3p (validated) IQCF3",
        "name" : "fca-mir-129-3p (validated) IQCF3",
        "interaction" : "validated",
        "SUID" : 1094,
        "shared_interaction" : "validated",
        "selected" : false
      },
      "selected" : false
    }, {
      "data" : {
        "id" : "1092",
        "source" : "1004",
        "target" : "790",
        "shared_name" : "fca-mir-129-3p (validated) LOC101099296",
        "name" : "fca-mir-129-3p (validated) LOC101099296",
        "interaction" : "validated",
        "SUID" : 1092,
        "shared_interaction" : "validated",
        "selected" : false
      },
      "selected" : false
    }, {
      "data" : {
        "id" : "1090",
        "source" : "1004",
        "target" : "208",
        "shared_name" : "fca-mir-129-3p (validated) LOC105260083",
        "name" : "fca-mir-129-3p (validated) LOC105260083",
        "interaction" : "validated",
        "SUID" : 1090,
        "shared_interaction" : "validated",
        "selected" : false
      },
      "selected" : false
    }, {
      "data" : {
        "id" : "1088",
        "source" : "1004",
        "target" : "206",
        "shared_name" : "fca-mir-129-3p (validated) SMKR1",
        "name" : "fca-mir-129-3p (validated) SMKR1",
        "interaction" : "validated",
        "SUID" : 1088,
        "shared_interaction" : "validated",
        "selected" : false
      },
      "selected" : false
    }, {
      "data" : {
        "id" : "1086",
        "source" : "1004",
        "target" : "204",
        "shared_name" : "fca-mir-129-3p (validated) CCDC169",
        "name" : "fca-mir-129-3p (validated) CCDC169",
        "interaction" : "validated",
        "SUID" : 1086,
        "shared_interaction" : "validated",
        "selected" : false
      },
      "selected" : false
    }, {
      "data" : {
        "id" : "1084",
        "source" : "1004",
        "target" : "1008",
        "shared_name" : "fca-mir-129-3p (validated) FMN1",
        "name" : "fca-mir-129-3p (validated) FMN1",
        "interaction" : "validated",
        "SUID" : 1084,
        "shared_interaction" : "validated",
        "selected" : false
      },
      "selected" : false
    }, {
      "data" : {
        "id" : "1082",
        "source" : "1004",
        "target" : "200",
        "shared_name" : "fca-mir-129-3p (validated) APOPT1",
        "name" : "fca-mir-129-3p (validated) APOPT1",
        "interaction" : "validated",
        "SUID" : 1082,
        "shared_interaction" : "validated",
        "selected" : false
      },
      "selected" : false
    }, {
      "data" : {
        "id" : "1080",
        "source" : "1004",
        "target" : "198",
        "shared_name" : "fca-mir-129-3p (validated) CB3H15orf65",
        "name" : "fca-mir-129-3p (validated) CB3H15orf65",
        "interaction" : "validated",
        "SUID" : 1080,
        "shared_interaction" : "validated",
        "selected" : false
      },
      "selected" : false
    }, {
      "data" : {
        "id" : "1078",
        "source" : "1004",
        "target" : "196",
        "shared_name" : "fca-mir-129-3p (validated_predicted) DNAJB5",
        "name" : "fca-mir-129-3p (validated_predicted) DNAJB5",
        "interaction" : "validated_predicted",
        "SUID" : 1078,
        "shared_interaction" : "validated_predicted",
        "selected" : false
      },
      "selected" : false
    }, {
      "data" : {
        "id" : "1076",
        "source" : "1004",
        "target" : "192",
        "shared_name" : "fca-mir-129-3p (validated_predicted) DCUN1D3",
        "name" : "fca-mir-129-3p (validated_predicted) DCUN1D3",
        "interaction" : "validated_predicted",
        "SUID" : 1076,
        "shared_interaction" : "validated_predicted",
        "selected" : false
      },
      "selected" : false
    }, {
      "data" : {
        "id" : "1074",
        "source" : "1004",
        "target" : "190",
        "shared_name" : "fca-mir-129-3p (validated_predicted) MAP2",
        "name" : "fca-mir-129-3p (validated_predicted) MAP2",
        "interaction" : "validated_predicted",
        "SUID" : 1074,
        "shared_interaction" : "validated_predicted",
        "selected" : false
      },
      "selected" : false
    }, {
      "data" : {
        "id" : "1072",
        "source" : "1004",
        "target" : "188",
        "shared_name" : "fca-mir-129-3p (validated_predicted) TP53INP2",
        "name" : "fca-mir-129-3p (validated_predicted) TP53INP2",
        "interaction" : "validated_predicted",
        "SUID" : 1072,
        "shared_interaction" : "validated_predicted",
        "selected" : false
      },
      "selected" : false
    }, {
      "data" : {
        "id" : "1070",
        "source" : "1004",
        "target" : "860",
        "shared_name" : "fca-mir-129-3p (validated_predicted) GSKIP",
        "name" : "fca-mir-129-3p (validated_predicted) GSKIP",
        "interaction" : "validated_predicted",
        "SUID" : 1070,
        "shared_interaction" : "validated_predicted",
        "selected" : false
      },
      "selected" : false
    }, {
      "data" : {
        "id" : "1068",
        "source" : "1004",
        "target" : "184",
        "shared_name" : "fca-mir-129-3p (validated_predicted) MAPK10",
        "name" : "fca-mir-129-3p (validated_predicted) MAPK10",
        "interaction" : "validated_predicted",
        "SUID" : 1068,
        "shared_interaction" : "validated_predicted",
        "selected" : false
      },
      "selected" : false
    }, {
      "data" : {
        "id" : "1066",
        "source" : "1004",
        "target" : "946",
        "shared_name" : "fca-mir-129-3p (validated_predicted) LIN7A",
        "name" : "fca-mir-129-3p (validated_predicted) LIN7A",
        "interaction" : "validated_predicted",
        "SUID" : 1066,
        "shared_interaction" : "validated_predicted",
        "selected" : false
      },
      "selected" : false
    }, {
      "data" : {
        "id" : "1064",
        "source" : "1004",
        "target" : "182",
        "shared_name" : "fca-mir-129-3p (validated_predicted) AKAP3",
        "name" : "fca-mir-129-3p (validated_predicted) AKAP3",
        "interaction" : "validated_predicted",
        "SUID" : 1064,
        "shared_interaction" : "validated_predicted",
        "selected" : false
      },
      "selected" : false
    }, {
      "data" : {
        "id" : "1062",
        "source" : "1004",
        "target" : "180",
        "shared_name" : "fca-mir-129-3p (validated_predicted) LPGAT1",
        "name" : "fca-mir-129-3p (validated_predicted) LPGAT1",
        "interaction" : "validated_predicted",
        "SUID" : 1062,
        "shared_interaction" : "validated_predicted",
        "selected" : false
      },
      "selected" : false
    }, {
      "data" : {
        "id" : "1060",
        "source" : "1004",
        "target" : "988",
        "shared_name" : "fca-mir-129-3p (validated_predicted) CALCOCO2",
        "name" : "fca-mir-129-3p (validated_predicted) CALCOCO2",
        "interaction" : "validated_predicted",
        "SUID" : 1060,
        "shared_interaction" : "validated_predicted",
        "selected" : false
      },
      "selected" : false
    }, {
      "data" : {
        "id" : "1058",
        "source" : "1004",
        "target" : "994",
        "shared_name" : "fca-mir-129-3p (validated_predicted) USP25",
        "name" : "fca-mir-129-3p (validated_predicted) USP25",
        "interaction" : "validated_predicted",
        "SUID" : 1058,
        "shared_interaction" : "validated_predicted",
        "selected" : false
      },
      "selected" : false
    }, {
      "data" : {
        "id" : "1056",
        "source" : "1004",
        "target" : "874",
        "shared_name" : "fca-mir-129-3p (validated_predicted) FAM170B",
        "name" : "fca-mir-129-3p (validated_predicted) FAM170B",
        "interaction" : "validated_predicted",
        "SUID" : 1056,
        "shared_interaction" : "validated_predicted",
        "selected" : false
      },
      "selected" : false
    }, {
      "data" : {
        "id" : "1054",
        "source" : "1004",
        "target" : "178",
        "shared_name" : "fca-mir-129-3p (validated_predicted) FAM220A",
        "name" : "fca-mir-129-3p (validated_predicted) FAM220A",
        "interaction" : "validated_predicted",
        "SUID" : 1054,
        "shared_interaction" : "validated_predicted",
        "selected" : false
      },
      "selected" : false
    } ]
  }
},"Figure_S2F_LJFvsEJF_DOWN": {
  "format_version" : "1.0",
  "generated_by" : "cytoscape-3.9.1",
  "target_cytoscapejs_version" : "~2.1",
  "data" : {
    "shared_name" : "miRNA-mRNA_DE_TesLJFvsEJF_DOWN.txt",
    "name" : "Figure_S2F_LJFvsEJF_DOWN",
    "SUID" : 2152,
    "__Annotations" : [ ],
    "selected" : false
  },
  "elements" : {
    "nodes" : [ {
      "data" : {
        "id" : "2431",
        "shared_name" : "fca-mir-376c-3p",
        "degree_layout" : 41,
        "name" : "fca-mir-376c-3p",
        "Product_mRNA" : "",
        "cat_miRNA" : "fca-mir-376c-3p",
        "FoldChange" : -2.299154508,
        "SUID" : 2431,
        "selected" : false
      },
      "position" : {
        "x" : -325.07660515995246,
        "y" : -145.36110713270193
      },
      "selected" : false
    }, {
      "data" : {
        "id" : "2429",
        "shared_name" : "SOX6",
        "degree_layout" : 2,
        "name" : "SOX6",
        "Product_mRNA" : "SRY-box 6",
        "cat_miRNA" : "",
        "SUID" : 2429,
        "FoldChange_mRNA" : 4.497526657,
        "selected" : false
      },
      "position" : {
        "x" : -56.67586817865231,
        "y" : -69.34049905745796
      },
      "selected" : false
    }, {
      "data" : {
        "id" : "2427",
        "shared_name" : "fca-mir-135b-5p",
        "degree_layout" : 74,
        "name" : "fca-mir-135b-5p",
        "Product_mRNA" : "",
        "cat_miRNA" : "fca-mir-135b-5p",
        "FoldChange" : -6.002486897,
        "SUID" : 2427,
        "selected" : false
      },
      "position" : {
        "x" : 151.23119080732997,
        "y" : 158.0160625308323
      },
      "selected" : false
    }, {
      "data" : {
        "id" : "2425",
        "shared_name" : "SHISA7",
        "degree_layout" : 1,
        "name" : "SHISA7",
        "Product_mRNA" : "shisa family member 7",
        "cat_miRNA" : "",
        "SUID" : 2425,
        "FoldChange_mRNA" : 2.570163343,
        "selected" : false
      },
      "position" : {
        "x" : 460.4164010604459,
        "y" : 168.3848567041113
      },
      "selected" : false
    }, {
      "data" : {
        "id" : "2423",
        "shared_name" : "PDE7A",
        "degree_layout" : 1,
        "name" : "PDE7A",
        "Product_mRNA" : "phosphodiesterase 7A",
        "cat_miRNA" : "",
        "SUID" : 2423,
        "FoldChange_mRNA" : 2.648313625,
        "selected" : false
      },
      "position" : {
        "x" : 11.814361333948877,
        "y" : 320.5229177519137
      },
      "selected" : false
    }, {
      "data" : {
        "id" : "2421",
        "shared_name" : "TEX2",
        "degree_layout" : 1,
        "name" : "TEX2",
        "Product_mRNA" : "testis expressed 2",
        "cat_miRNA" : "",
        "SUID" : 2421,
        "FoldChange_mRNA" : 3.294150844,
        "selected" : false
      },
      "position" : {
        "x" : 243.3241745964404,
        "y" : 317.6802508924974
      },
      "selected" : false
    }, {
      "data" : {
        "id" : "2419",
        "shared_name" : "PHOSPHO1",
        "degree_layout" : 1,
        "name" : "PHOSPHO1",
        "Product_mRNA" : "phosphoethanolamine/phosphocholine phosphatase",
        "cat_miRNA" : "",
        "SUID" : 2419,
        "FoldChange_mRNA" : 10.79381094,
        "selected" : false
      },
      "position" : {
        "x" : 297.9483466629806,
        "y" : 100.47536249906071
      },
      "selected" : false
    }, {
      "data" : {
        "id" : "2417",
        "shared_name" : "fca-mir-337-5p",
        "degree_layout" : 8,
        "name" : "fca-mir-337-5p",
        "Product_mRNA" : "",
        "cat_miRNA" : "fca-mir-337-5p",
        "FoldChange" : -3.902442507,
        "SUID" : 2417,
        "selected" : false
      },
      "position" : {
        "x" : 397.16538636003156,
        "y" : -240.52368331729676
      },
      "selected" : false
    }, {
      "data" : {
        "id" : "2415",
        "shared_name" : "CPEB2",
        "degree_layout" : 1,
        "name" : "CPEB2",
        "Product_mRNA" : "cytoplasmic polyadenylation element binding protein 2",
        "cat_miRNA" : "",
        "SUID" : 2415,
        "FoldChange_mRNA" : 2.30979367,
        "selected" : false
      },
      "position" : {
        "x" : 554.6962286501548,
        "y" : -296.34330833683686
      },
      "selected" : false
    }, {
      "data" : {
        "id" : "2413",
        "shared_name" : "LOC101099765",
        "degree_layout" : 2,
        "name" : "LOC101099765",
        "Product_mRNA" : "speedy protein E4-like",
        "cat_miRNA" : "",
        "SUID" : 2413,
        "FoldChange_mRNA" : 211.5738614,
        "selected" : false
      },
      "position" : {
        "x" : -349.4822448284914,
        "y" : -226.1938887239468
      },
      "selected" : false
    }, {
      "data" : {
        "id" : "2411",
        "shared_name" : "CB1H4orf19",
        "degree_layout" : 1,
        "name" : "CB1H4orf19",
        "Product_mRNA" : "chromosome B1 C4orf19 homolog",
        "cat_miRNA" : "",
        "SUID" : 2411,
        "FoldChange_mRNA" : 2.220490936,
        "selected" : false
      },
      "position" : {
        "x" : 85.24350378546144,
        "y" : 29.672495330808665
      },
      "selected" : false
    }, {
      "data" : {
        "id" : "2409",
        "shared_name" : "FMN1",
        "degree_layout" : 1,
        "name" : "FMN1",
        "Product_mRNA" : "formin 1",
        "cat_miRNA" : "",
        "SUID" : 2409,
        "FoldChange_mRNA" : 3.523684459,
        "selected" : false
      },
      "position" : {
        "x" : 186.4466328153726,
        "y" : 87.16178879742853
      },
      "selected" : false
    }, {
      "data" : {
        "id" : "2407",
        "shared_name" : "SHISA6",
        "degree_layout" : 2,
        "name" : "SHISA6",
        "Product_mRNA" : "shisa family member 6",
        "cat_miRNA" : "",
        "SUID" : 2407,
        "FoldChange_mRNA" : 3.461190902,
        "selected" : false
      },
      "position" : {
        "x" : 389.30551019692206,
        "y" : -111.63730986631748
      },
      "selected" : false
    }, {
      "data" : {
        "id" : "2405",
        "shared_name" : "GRAMD1C",
        "degree_layout" : 1,
        "name" : "GRAMD1C",
        "Product_mRNA" : "GRAM domain containing 1C",
        "cat_miRNA" : "",
        "SUID" : 2405,
        "FoldChange_mRNA" : 2.661346703,
        "selected" : false
      },
      "position" : {
        "x" : -264.9870412031485,
        "y" : -209.08676868391296
      },
      "selected" : false
    }, {
      "data" : {
        "id" : "2403",
        "shared_name" : "LOC101085108",
        "degree_layout" : 1,
        "name" : "LOC101085108",
        "Product_mRNA" : "NUT family member 2G-like",
        "cat_miRNA" : "",
        "SUID" : 2403,
        "FoldChange_mRNA" : 3.868051966,
        "selected" : false
      },
      "position" : {
        "x" : -94.75533443123665,
        "y" : 164.20761662069745
      },
      "selected" : false
    }, {
      "data" : {
        "id" : "2401",
        "shared_name" : "DNPEP",
        "degree_layout" : 1,
        "name" : "DNPEP",
        "Product_mRNA" : "aspartyl aminopeptidase",
        "cat_miRNA" : "",
        "SUID" : 2401,
        "FoldChange_mRNA" : 2.729908692,
        "selected" : false
      },
      "position" : {
        "x" : 356.8985998337193,
        "y" : 110.45814857204765
      },
      "selected" : false
    }, {
      "data" : {
        "id" : "2399",
        "shared_name" : "ULK2",
        "degree_layout" : 1,
        "name" : "ULK2",
        "Product_mRNA" : "unc-51 like autophagy activating kinase 2",
        "cat_miRNA" : "",
        "SUID" : 2399,
        "FoldChange_mRNA" : 2.99548649,
        "selected" : false
      },
      "position" : {
        "x" : 184.00379371866225,
        "y" : 334.8287089906828
      },
      "selected" : false
    }, {
      "data" : {
        "id" : "2397",
        "shared_name" : "TECRL",
        "degree_layout" : 1,
        "name" : "TECRL",
        "Product_mRNA" : "trans-2,3-enoyl-CoA reductase like",
        "cat_miRNA" : "",
        "SUID" : 2397,
        "FoldChange_mRNA" : 36.04325106,
        "selected" : false
      },
      "position" : {
        "x" : -345.2646090975517,
        "y" : -42.857094826139395
      },
      "selected" : false
    }, {
      "data" : {
        "id" : "2395",
        "shared_name" : "CCDC89",
        "degree_layout" : 1,
        "name" : "CCDC89",
        "Product_mRNA" : "coiled-coil domain containing 89",
        "cat_miRNA" : "",
        "SUID" : 2395,
        "FoldChange_mRNA" : 4.222380577,
        "selected" : false
      },
      "position" : {
        "x" : 84.10004653567815,
        "y" : -34.54576621706846
      },
      "selected" : false
    }, {
      "data" : {
        "id" : "2393",
        "shared_name" : "DGKH",
        "degree_layout" : 1,
        "name" : "DGKH",
        "Product_mRNA" : "diacylglycerol kinase eta",
        "cat_miRNA" : "",
        "SUID" : 2393,
        "FoldChange_mRNA" : 5.434070272,
        "selected" : false
      },
      "position" : {
        "x" : 189.0727786501232,
        "y" : 275.7830799230023
      },
      "selected" : false
    }, {
      "data" : {
        "id" : "2391",
        "shared_name" : "LYRM7",
        "degree_layout" : 1,
        "name" : "LYRM7",
        "Product_mRNA" : "LYR motif containing 7",
        "cat_miRNA" : "",
        "SUID" : 2391,
        "FoldChange_mRNA" : 3.309100303,
        "selected" : false
      },
      "position" : {
        "x" : 301.845002637625,
        "y" : 274.57508419626885
      },
      "selected" : false
    }, {
      "data" : {
        "id" : "2389",
        "shared_name" : "SLC44A5",
        "degree_layout" : 1,
        "name" : "SLC44A5",
        "Product_mRNA" : "solute carrier family 44 member 5",
        "cat_miRNA" : "",
        "SUID" : 2389,
        "FoldChange_mRNA" : 8.43815497,
        "selected" : false
      },
      "position" : {
        "x" : 73.18180252242631,
        "y" : 302.27878442567265
      },
      "selected" : false
    }, {
      "data" : {
        "id" : "2387",
        "shared_name" : "NELFE",
        "degree_layout" : 2,
        "name" : "NELFE",
        "Product_mRNA" : "negative elongation factor complex member E",
        "cat_miRNA" : "",
        "SUID" : 2387,
        "FoldChange_mRNA" : 2.413268943,
        "selected" : false
      },
      "position" : {
        "x" : -164.99579399765528,
        "y" : -159.79510161500622
      },
      "selected" : false
    }, {
      "data" : {
        "id" : "2385",
        "shared_name" : "HNF4A",
        "degree_layout" : 1,
        "name" : "HNF4A",
        "Product_mRNA" : "hepatocyte nuclear factor 4 alpha",
        "cat_miRNA" : "",
        "SUID" : 2385,
        "FoldChange_mRNA" : 2.745682019,
        "selected" : false
      },
      "position" : {
        "x" : 306.87115898537434,
        "y" : -0.29452513373875266
      },
      "selected" : false
    }, {
      "data" : {
        "id" : "2383",
        "shared_name" : "GRAP2",
        "degree_layout" : 1,
        "name" : "GRAP2",
        "Product_mRNA" : "GRB2-related adaptor protein 2",
        "cat_miRNA" : "",
        "SUID" : 2383,
        "FoldChange_mRNA" : 3.2494585,
        "selected" : false
      },
      "position" : {
        "x" : 253.993304223057,
        "y" : 368.859862658896
      },
      "selected" : false
    }, {
      "data" : {
        "id" : "2381",
        "shared_name" : "LOC101096698",
        "degree_layout" : 1,
        "name" : "LOC101096698",
        "Product_mRNA" : "mitochondrial ornithine transporter 1-like",
        "cat_miRNA" : "",
        "SUID" : 2381,
        "FoldChange_mRNA" : 3.294504008,
        "selected" : false
      },
      "position" : {
        "x" : 358.89100990261875,
        "y" : 171.9572052431349
      },
      "selected" : false
    }, {
      "data" : {
        "id" : "2379",
        "shared_name" : "DIAPH3",
        "degree_layout" : 2,
        "name" : "DIAPH3",
        "Product_mRNA" : "diaphanous related formin 3",
        "cat_miRNA" : "",
        "SUID" : 2379,
        "FoldChange_mRNA" : 2.699415071,
        "selected" : false
      },
      "position" : {
        "x" : -126.241229540103,
        "y" : 29.65545981899684
      },
      "selected" : false
    }, {
      "data" : {
        "id" : "2377",
        "shared_name" : "LOC101089989",
        "degree_layout" : 1,
        "name" : "LOC101089989",
        "Product_mRNA" : "cytochrome P450 4F22",
        "cat_miRNA" : "",
        "SUID" : 2377,
        "FoldChange_mRNA" : 2.836930402,
        "selected" : false
      },
      "position" : {
        "x" : 248.3556958761005,
        "y" : -39.29417688762225
      },
      "selected" : false
    }, {
      "data" : {
        "id" : "2375",
        "shared_name" : "UBXN10",
        "degree_layout" : 1,
        "name" : "UBXN10",
        "Product_mRNA" : "UBX domain protein 10",
        "cat_miRNA" : "",
        "SUID" : 2375,
        "FoldChange_mRNA" : 6.90212379,
        "selected" : false
      },
      "position" : {
        "x" : 460.1993267290489,
        "y" : 99.56589370689579
      },
      "selected" : false
    }, {
      "data" : {
        "id" : "2373",
        "shared_name" : "ERO1B",
        "degree_layout" : 2,
        "name" : "ERO1B",
        "Product_mRNA" : "endoplasmic reticulum oxidoreductase 1 beta",
        "cat_miRNA" : "",
        "SUID" : 2373,
        "FoldChange_mRNA" : 2.349778162,
        "selected" : false
      },
      "position" : {
        "x" : -266.2024984026142,
        "y" : -67.63664369045051
      },
      "selected" : false
    }, {
      "data" : {
        "id" : "2371",
        "shared_name" : "TREM1",
        "degree_layout" : 1,
        "name" : "TREM1",
        "Product_mRNA" : "triggering receptor expressed on myeloid cells 1",
        "cat_miRNA" : "",
        "SUID" : 2371,
        "FoldChange_mRNA" : 35.01215687,
        "selected" : false
      },
      "position" : {
        "x" : 415.9540120125602,
        "y" : 221.34721474318974
      },
      "selected" : false
    }, {
      "data" : {
        "id" : "2369",
        "shared_name" : "MYBL1",
        "degree_layout" : 1,
        "name" : "MYBL1",
        "Product_mRNA" : "MYB proto-oncogene like 1",
        "cat_miRNA" : "",
        "SUID" : 2369,
        "FoldChange_mRNA" : 3.798232515,
        "selected" : false
      },
      "position" : {
        "x" : -452.95859547601606,
        "y" : 25.84022803440712
      },
      "selected" : false
    }, {
      "data" : {
        "id" : "2367",
        "shared_name" : "MAMDC2",
        "degree_layout" : 1,
        "name" : "MAMDC2",
        "Product_mRNA" : "MAM domain containing 2",
        "cat_miRNA" : "",
        "SUID" : 2367,
        "FoldChange_mRNA" : 2.508852573,
        "selected" : false
      },
      "position" : {
        "x" : -591.3407717650151,
        "y" : -150.748203754687
      },
      "selected" : false
    }, {
      "data" : {
        "id" : "2365",
        "shared_name" : "SPATA17",
        "degree_layout" : 1,
        "name" : "SPATA17",
        "Product_mRNA" : "spermatogenesis associated 17",
        "cat_miRNA" : "",
        "SUID" : 2365,
        "FoldChange_mRNA" : 5.971529539,
        "selected" : false
      },
      "position" : {
        "x" : -319.2369794243243,
        "y" : -313.0456614912706
      },
      "selected" : false
    }, {
      "data" : {
        "id" : "2363",
        "shared_name" : "RIMS1",
        "degree_layout" : 2,
        "name" : "RIMS1",
        "Product_mRNA" : "regulating synaptic membrane exocytosis 1",
        "cat_miRNA" : "",
        "SUID" : 2363,
        "FoldChange_mRNA" : 2.021779304,
        "selected" : false
      },
      "position" : {
        "x" : -121.10937348276494,
        "y" : -21.250274117809358
      },
      "selected" : false
    }, {
      "data" : {
        "id" : "2361",
        "shared_name" : "SLC24A2",
        "degree_layout" : 2,
        "name" : "SLC24A2",
        "Product_mRNA" : "solute carrier family 24 member 2",
        "cat_miRNA" : "",
        "SUID" : 2361,
        "FoldChange_mRNA" : 2.967779499,
        "selected" : false
      },
      "position" : {
        "x" : -70.31095517552302,
        "y" : -19.193387339882253
      },
      "selected" : false
    }, {
      "data" : {
        "id" : "2359",
        "shared_name" : "YBX2",
        "degree_layout" : 1,
        "name" : "YBX2",
        "Product_mRNA" : "Y-box binding protein 2",
        "cat_miRNA" : "",
        "SUID" : 2359,
        "FoldChange_mRNA" : 5.219012078,
        "selected" : false
      },
      "position" : {
        "x" : -46.44367274336635,
        "y" : 216.25729353490644
      },
      "selected" : false
    }, {
      "data" : {
        "id" : "2357",
        "shared_name" : "CACNG2",
        "degree_layout" : 1,
        "name" : "CACNG2",
        "Product_mRNA" : "calcium voltage-gated channel auxiliary subunit gamma 2",
        "cat_miRNA" : "",
        "SUID" : 2357,
        "FoldChange_mRNA" : 5.073756862,
        "selected" : false
      },
      "position" : {
        "x" : 197.1178645154139,
        "y" : -20.57043892455646
      },
      "selected" : false
    }, {
      "data" : {
        "id" : "2355",
        "shared_name" : "PDE4A",
        "degree_layout" : 1,
        "name" : "PDE4A",
        "Product_mRNA" : "phosphodiesterase 4A",
        "cat_miRNA" : "",
        "SUID" : 2355,
        "FoldChange_mRNA" : 2.95398184,
        "selected" : false
      },
      "position" : {
        "x" : -96.49141129664292,
        "y" : 224.55418363307126
      },
      "selected" : false
    }, {
      "data" : {
        "id" : "2353",
        "shared_name" : "PSD3",
        "degree_layout" : 1,
        "name" : "PSD3",
        "Product_mRNA" : "pleckstrin and Sec7 domain containing 3",
        "cat_miRNA" : "",
        "SUID" : 2353,
        "FoldChange_mRNA" : 3.113309829,
        "selected" : false
      },
      "position" : {
        "x" : 255.6744790016264,
        "y" : -99.28057121445948
      },
      "selected" : false
    }, {
      "data" : {
        "id" : "2351",
        "shared_name" : "B4GALNT1",
        "degree_layout" : 1,
        "name" : "B4GALNT1",
        "Product_mRNA" : "beta-1,4-N-acetyl-galactosaminyltransferase 1",
        "cat_miRNA" : "",
        "SUID" : 2351,
        "FoldChange_mRNA" : 4.375751469,
        "selected" : false
      },
      "position" : {
        "x" : 21.128599440620167,
        "y" : 50.2203866277285
      },
      "selected" : false
    }, {
      "data" : {
        "id" : "2349",
        "shared_name" : "ATF3",
        "degree_layout" : 1,
        "name" : "ATF3",
        "Product_mRNA" : "activating transcription factor 3",
        "cat_miRNA" : "",
        "SUID" : 2349,
        "FoldChange_mRNA" : 2.138572433,
        "selected" : false
      },
      "position" : {
        "x" : 140.41738412642897,
        "y" : -15.62926368066255
      },
      "selected" : false
    }, {
      "data" : {
        "id" : "2347",
        "shared_name" : "GPR158",
        "degree_layout" : 1,
        "name" : "GPR158",
        "Product_mRNA" : "G protein-coupled receptor 158",
        "cat_miRNA" : "",
        "SUID" : 2347,
        "FoldChange_mRNA" : 2.124723056,
        "selected" : false
      },
      "position" : {
        "x" : -149.52320462602876,
        "y" : 159.54920474553896
      },
      "selected" : false
    }, {
      "data" : {
        "id" : "2345",
        "shared_name" : "NAGS",
        "degree_layout" : 1,
        "name" : "NAGS",
        "Product_mRNA" : "N-acetylglutamate synthase",
        "cat_miRNA" : "",
        "SUID" : 2345,
        "FoldChange_mRNA" : 4.063490127,
        "selected" : false
      },
      "position" : {
        "x" : 409.58178914394836,
        "y" : 149.5336433380432
      },
      "selected" : false
    }, {
[truncated: 11,091,919 more chars]
