# Supplementary material for: Feline microRNAome in ovary and testis: Exploration of in-silico miRNA-mRNA networks involved in gonadal function and cellular stress response
Source: Front Genet. 2022 Sep 26;13:1009220. doi: 10.3389/fgene.2022.1009220 (PMC9548565; doi:10.3389/fgene.2022.1009220)
Supplement: Supplementary file 6 [file DataSheet1.zip › Supplementary_file1_Age/web_session/data/styles.js]

var styles = [ {
  "format_version" : "1.0",
  "generated_by" : "cytoscape-3.9.1",
  "target_cytoscapejs_version" : "~2.1",
  "title" : "Figure_3C_UP",
  "style" : [ {
    "selector" : "node",
    "css" : {
      "border-width" : 2.0,
      "text-opacity" : 1.0,
      "border-color" : "rgb(51,51,51)",
      "border-opacity" : 1.0,
      "background-opacity" : 1.0,
      "text-valign" : "center",
      "text-halign" : "center",
      "font-family" : "SansSerif.plain",
      "font-weight" : "normal",
      "shape" : "ellipse",
      "background-color" : "rgb(255,255,255)",
      "font-size" : 15,
      "width" : 35.0,
      "height" : 35.0,
      "color" : "rgb(0,0,0)",
      "content" : "data(cat_miRNA)"
    }
  }, {
    "selector" : "node[cat_miRNA = 'fca-mir-362-3p']",
    "css" : {
      "height" : 50.0
    }
  }, {
    "selector" : "node[cat_miRNA = 'fca-mir-192-5p']",
    "css" : {
      "height" : 50.0
    }
  }, {
    "selector" : "node[cat_miRNA = 'fca-mir-335-3p']",
    "css" : {
      "height" : 50.0
    }
  }, {
    "selector" : "node[cat_miRNA = 'fca-mir-425-5p']",
    "css" : {
      "height" : 50.0
    }
  }, {
    "selector" : "node[cat_miRNA = 'fca-mir-194-5p']",
    "css" : {
      "height" : 50.0
    }
  }, {
    "selector" : "node[cat_miRNA = 'fca-mir-146b-5p']",
    "css" : {
      "height" : 50.0
    }
  }, {
    "selector" : "node[cat_miRNA = 'fca-mir-383-5p']",
    "css" : {
      "height" : 50.0
    }
  }, {
    "selector" : "node[cat_miRNA = 'fca-mir-375-3p']",
    "css" : {
      "height" : 50.0
    }
  }, {
    "selector" : "node[cat_miRNA = 'fca-mir-34c-5p']",
    "css" : {
      "height" : 50.0
    }
  }, {
    "selector" : "node[cat_miRNA = 'fca-mir-92b-3p']",
    "css" : {
      "height" : 50.0
    }
  }, {
    "selector" : "node[cat_miRNA = 'fca-mir-15b-3p']",
    "css" : {
      "height" : 50.0
    }
  }, {
    "selector" : "node[cat_miRNA = 'fca-mir-34c-3p']",
    "css" : {
      "height" : 50.0
    }
  }, {
    "selector" : "node[cat_miRNA = 'fca-mir-132-5p']",
    "css" : {
      "height" : 50.0
    }
  }, {
    "selector" : "node[cat_miRNA = 'fca-mir-132-3p']",
    "css" : {
      "height" : 50.0
    }
  }, {
    "selector" : "node[cat_miRNA = 'fca-mir-147-3p']",
    "css" : {
      "height" : 50.0
    }
  }, {
    "selector" : "node[cat_miRNA = 'fca-mir-200c-3p']",
    "css" : {
      "height" : 50.0
    }
  }, {
    "selector" : "node[cat_miRNA = 'fca-mir-146a-5p']",
    "css" : {
      "height" : 50.0
    }
  }, {
    "selector" : "node[cat_miRNA = 'fca-mir-190b-5p']",
    "css" : {
      "height" : 50.0
    }
  }, {
    "selector" : "node[cat_miRNA = 'fca-mir-296-3p']",
    "css" : {
      "height" : 50.0
    }
  }, {
    "selector" : "node[cat_miRNA = 'fca-mir-92b-5p']",
    "css" : {
      "height" : 50.0
    }
  }, {
    "selector" : "node[cat_miRNA = 'fca-mir-141-3p']",
    "css" : {
      "height" : 50.0
    }
  }, {
    "selector" : "node[cat_miRNA = 'fca-mir-328-3p']",
    "css" : {
      "height" : 50.0
    }
  }, {
    "selector" : "node[cat_miRNA = 'fca-mir-34b-5p']",
    "css" : {
      "height" : 50.0
    }
  }, {
    "selector" : "node[cat_miRNA = 'fca-mir-1185-3p']",
    "css" : {
      "height" : 50.0
    }
  }, {
    "selector" : "node[cat_miRNA = 'fca-mir-301a-3p']",
    "css" : {
      "height" : 50.0
    }
  }, {
    "selector" : "node[cat_miRNA = 'fca-mir-34b-3p']",
    "css" : {
      "height" : 50.0
    }
  }, {
    "selector" : "node[cat_miRNA = 'fca-mir-130b-5p']",
    "css" : {
      "height" : 50.0
    }
  }, {
    "selector" : "node[cat_miRNA = 'fca-mir-150-5p']",
    "css" : {
      "height" : 50.0
    }
  }, {
    "selector" : "node[FoldChange_mRNA > -2]",
    "css" : {
      "background-color" : "rgb(255,247,251)"
    }
  }, {
    "selector" : "node[FoldChange_mRNA = -2]",
    "css" : {
      "background-color" : "rgb(236,231,242)"
    }
  }, {
    "selector" : "node[FoldChange_mRNA > -3.99999881][FoldChange_mRNA < -2]",
    "css" : {
      "background-color" : "mapData(FoldChange_mRNA,-3.99999881,-2,rgb(116,169,207),rgb(236,231,242))"
    }
  }, {
    "selector" : "node[FoldChange_mRNA > -20][FoldChange_mRNA < -3.99999881]",
    "css" : {
      "background-color" : "mapData(FoldChange_mRNA,-20,-3.99999881,rgb(4,90,141),rgb(116,169,207))"
    }
  }, {
    "selector" : "node[FoldChange_mRNA = -20]",
    "css" : {
      "background-color" : "rgb(4,90,141)"
    }
  }, {
    "selector" : "node[FoldChange_mRNA < -20]",
    "css" : {
      "background-color" : "rgb(2,56,88)"
    }
  }, {
    "selector" : "node[cat_miRNA = 'fca-mir-362-3p']",
    "css" : {
      "border-width" : 6.0
    }
  }, {
    "selector" : "node[cat_miRNA = 'fca-mir-192-5p']",
    "css" : {
      "border-width" : 6.0
    }
  }, {
    "selector" : "node[cat_miRNA = 'fca-mir-335-3p']",
    "css" : {
      "border-width" : 6.0
    }
  }, {
    "selector" : "node[cat_miRNA = 'fca-mir-425-5p']",
    "css" : {
      "border-width" : 6.0
    }
  }, {
    "selector" : "node[cat_miRNA = 'fca-mir-194-5p']",
    "css" : {
      "border-width" : 6.0
    }
  }, {
    "selector" : "node[cat_miRNA = 'fca-mir-146b-5p']",
    "css" : {
      "border-width" : 6.0
    }
  }, {
    "selector" : "node[cat_miRNA = 'fca-mir-383-5p']",
    "css" : {
      "border-width" : 6.0
    }
  }, {
    "selector" : "node[cat_miRNA = 'fca-mir-375-3p']",
    "css" : {
      "border-width" : 6.0
    }
  }, {
    "selector" : "node[cat_miRNA = 'fca-mir-34c-5p']",
    "css" : {
      "border-width" : 6.0
    }
  }, {
    "selector" : "node[cat_miRNA = 'fca-mir-92b-3p']",
    "css" : {
      "border-width" : 6.0
    }
  }, {
    "selector" : "node[cat_miRNA = 'fca-mir-15b-3p']",
    "css" : {
      "border-width" : 6.0
    }
  }, {
    "selector" : "node[cat_miRNA = 'fca-mir-34c-3p']",
    "css" : {
      "border-width" : 6.0
    }
  }, {
    "selector" : "node[cat_miRNA = 'fca-mir-132-5p']",
    "css" : {
      "border-width" : 6.0
    }
  }, {
    "selector" : "node[cat_miRNA = 'fca-mir-132-3p']",
    "css" : {
      "border-width" : 6.0
    }
  }, {
    "selector" : "node[cat_miRNA = 'fca-mir-147-3p']",
    "css" : {
      "border-width" : 6.0
    }
  }, {
    "selector" : "node[cat_miRNA = 'fca-mir-200c-3p']",
    "css" : {
      "border-width" : 6.0
    }
  }, {
    "selector" : "node[cat_miRNA = 'fca-mir-146a-5p']",
    "css" : {
      "border-width" : 6.0
    }
  }, {
    "selector" : "node[cat_miRNA = 'fca-mir-190b-5p']",
    "css" : {
      "border-width" : 6.0
    }
  }, {
    "selector" : "node[cat_miRNA = 'fca-mir-296-3p']",
    "css" : {
      "border-width" : 6.0
    }
  }, {
    "selector" : "node[cat_miRNA = 'fca-mir-92b-5p']",
    "css" : {
      "border-width" : 6.0
    }
  }, {
    "selector" : "node[cat_miRNA = 'fca-mir-141-3p']",
    "css" : {
      "border-width" : 6.0
    }
  }, {
    "selector" : "node[cat_miRNA = 'fca-mir-328-3p']",
    "css" : {
      "border-width" : 6.0
    }
  }, {
    "selector" : "node[cat_miRNA = 'fca-mir-34b-5p']",
    "css" : {
      "border-width" : 6.0
    }
  }, {
    "selector" : "node[cat_miRNA = 'fca-mir-1185-3p']",
    "css" : {
      "border-width" : 6.0
    }
  }, {
    "selector" : "node[cat_miRNA = 'fca-mir-301a-3p']",
    "css" : {
      "border-width" : 6.0
    }
  }, {
    "selector" : "node[cat_miRNA = 'fca-mir-34b-3p']",
    "css" : {
      "border-width" : 6.0
    }
  }, {
    "selector" : "node[cat_miRNA = 'fca-mir-130b-5p']",
    "css" : {
      "border-width" : 6.0
    }
  }, {
    "selector" : "node[cat_miRNA = 'fca-mir-150-5p']",
    "css" : {
      "border-width" : 6.0
    }
  }, {
    "selector" : "node[cat_miRNA = 'fca-mir-362-3p']",
    "css" : {
      "font-size" : 25
    }
  }, {
    "selector" : "node[cat_miRNA = 'fca-mir-192-5p']",
    "css" : {
      "font-size" : 25
    }
  }, {
    "selector" : "node[cat_miRNA = 'fca-mir-335-3p']",
    "css" : {
      "font-size" : 25
    }
  }, {
    "selector" : "node[cat_miRNA = 'fca-mir-425-5p']",
    "css" : {
      "font-size" : 25
    }
  }, {
    "selector" : "node[cat_miRNA = 'fca-mir-194-5p']",
    "css" : {
      "font-size" : 25
    }
  }, {
    "selector" : "node[cat_miRNA = 'fca-mir-146b-5p']",
    "css" : {
      "font-size" : 25
    }
  }, {
    "selector" : "node[cat_miRNA = 'fca-mir-383-5p']",
    "css" : {
      "font-size" : 25
    }
  }, {
    "selector" : "node[cat_miRNA = 'fca-mir-375-3p']",
    "css" : {
      "font-size" : 25
    }
  }, {
    "selector" : "node[cat_miRNA = 'fca-mir-34c-5p']",
    "css" : {
      "font-size" : 25
    }
  }, {
    "selector" : "node[cat_miRNA = 'fca-mir-92b-3p']",
    "css" : {
      "font-size" : 25
    }
  }, {
    "selector" : "node[cat_miRNA = 'fca-mir-15b-3p']",
    "css" : {
      "font-size" : 25
    }
  }, {
    "selector" : "node[cat_miRNA = 'fca-mir-34c-3p']",
    "css" : {
      "font-size" : 25
    }
  }, {
    "selector" : "node[cat_miRNA = 'fca-mir-132-5p']",
    "css" : {
      "font-size" : 25
    }
  }, {
    "selector" : "node[cat_miRNA = 'fca-mir-132-3p']",
    "css" : {
      "font-size" : 25
    }
  }, {
    "selector" : "node[cat_miRNA = 'fca-mir-147-3p']",
    "css" : {
      "font-size" : 25
    }
  }, {
    "selector" : "node[cat_miRNA = 'fca-mir-200c-3p']",
    "css" : {
      "font-size" : 25
    }
  }, {
    "selector" : "node[cat_miRNA = 'fca-mir-146a-5p']",
    "css" : {
      "font-size" : 25
    }
  }, {
    "selector" : "node[cat_miRNA = 'fca-mir-190b-5p']",
    "css" : {
      "font-size" : 25
    }
  }, {
    "selector" : "node[cat_miRNA = 'fca-mir-296-3p']",
    "css" : {
      "font-size" : 25
    }
  }, {
    "selector" : "node[cat_miRNA = 'fca-mir-92b-5p']",
    "css" : {
      "font-size" : 25
    }
  }, {
    "selector" : "node[cat_miRNA = 'fca-mir-141-3p']",
    "css" : {
      "font-size" : 25
    }
  }, {
    "selector" : "node[cat_miRNA = 'fca-mir-328-3p']",
    "css" : {
      "font-size" : 25
    }
  }, {
    "selector" : "node[cat_miRNA = 'fca-mir-34b-5p']",
    "css" : {
      "font-size" : 25
    }
  }, {
    "selector" : "node[cat_miRNA = 'fca-mir-1185-3p']",
    "css" : {
      "font-size" : 25
    }
  }, {
    "selector" : "node[cat_miRNA = 'fca-mir-301a-3p']",
    "css" : {
      "font-size" : 25
    }
  }, {
    "selector" : "node[cat_miRNA = 'fca-mir-34b-3p']",
    "css" : {
      "font-size" : 25
    }
  }, {
    "selector" : "node[cat_miRNA = 'fca-mir-130b-5p']",
    "css" : {
      "font-size" : 25
    }
  }, {
    "selector" : "node[cat_miRNA = 'fca-mir-150-5p']",
    "css" : {
      "font-size" : 25
    }
  }, {
    "selector" : "node[cat_miRNA = 'fca-mir-362-3p']",
    "css" : {
      "shape" : "rectangle"
    }
  }, {
    "selector" : "node[cat_miRNA = 'fca-mir-192-5p']",
    "css" : {
      "shape" : "rectangle"
    }
  }, {
    "selector" : "node[cat_miRNA = 'fca-mir-335-3p']",
    "css" : {
      "shape" : "rectangle"
    }
  }, {
    "selector" : "node[cat_miRNA = 'fca-mir-425-5p']",
    "css" : {
      "shape" : "rectangle"
    }
  }, {
    "selector" : "node[cat_miRNA = 'fca-mir-194-5p']",
    "css" : {
      "shape" : "rectangle"
    }
  }, {
    "selector" : "node[cat_miRNA = 'fca-mir-146b-5p']",
    "css" : {
      "shape" : "rectangle"
    }
  }, {
    "selector" : "node[cat_miRNA = 'fca-mir-383-5p']",
    "css" : {
      "shape" : "rectangle"
    }
  }, {
    "selector" : "node[cat_miRNA = 'fca-mir-375-3p']",
    "css" : {
      "shape" : "rectangle"
    }
  }, {
    "selector" : "node[cat_miRNA = 'fca-mir-34c-5p']",
    "css" : {
      "shape" : "rectangle"
    }
  }, {
    "selector" : "node[cat_miRNA = 'fca-mir-92b-3p']",
    "css" : {
      "shape" : "rectangle"
    }
  }, {
    "selector" : "node[cat_miRNA = 'fca-mir-15b-3p']",
    "css" : {
      "shape" : "rectangle"
    }
  }, {
    "selector" : "node[cat_miRNA = 'fca-mir-34c-3p']",
    "css" : {
      "shape" : "rectangle"
    }
  }, {
    "selector" : "node[cat_miRNA = 'fca-mir-132-5p']",
    "css" : {
      "shape" : "rectangle"
    }
  }, {
    "selector" : "node[cat_miRNA = 'fca-mir-132-3p']",
    "css" : {
      "shape" : "rectangle"
    }
  }, {
    "selector" : "node[cat_miRNA = 'fca-mir-147-3p']",
    "css" : {
      "shape" : "rectangle"
    }
  }, {
    "selector" : "node[cat_miRNA = 'fca-mir-200c-3p']",
    "css" : {
      "shape" : "rectangle"
    }
  }, {
    "selector" : "node[cat_miRNA = 'fca-mir-146a-5p']",
    "css" : {
      "shape" : "rectangle"
    }
  }, {
    "selector" : "node[cat_miRNA = 'fca-mir-190b-5p']",
    "css" : {
      "shape" : "rectangle"
    }
  }, {
    "selector" : "node[cat_miRNA = 'fca-mir-296-3p']",
    "css" : {
      "shape" : "rectangle"
    }
  }, {
    "selector" : "node[cat_miRNA = 'fca-mir-92b-5p']",
    "css" : {
      "shape" : "rectangle"
    }
  }, {
    "selector" : "node[cat_miRNA = 'fca-mir-141-3p']",
    "css" : {
      "shape" : "rectangle"
    }
  }, {
    "selector" : "node[cat_miRNA = 'fca-mir-328-3p']",
    "css" : {
      "shape" : "rectangle"
    }
  }, {
    "selector" : "node[cat_miRNA = 'fca-mir-34b-5p']",
    "css" : {
      "shape" : "rectangle"
    }
  }, {
    "selector" : "node[cat_miRNA = 'fca-mir-1185-3p']",
    "css" : {
      "shape" : "rectangle"
    }
  }, {
    "selector" : "node[cat_miRNA = 'fca-mir-301a-3p']",
    "css" : {
      "shape" : "rectangle"
    }
  }, {
    "selector" : "node[cat_miRNA = 'fca-mir-34b-3p']",
    "css" : {
      "shape" : "rectangle"
    }
  }, {
    "selector" : "node[cat_miRNA = 'fca-mir-130b-5p']",
    "css" : {
      "shape" : "rectangle"
    }
  }, {
    "selector" : "node[cat_miRNA = 'fca-mir-150-5p']",
    "css" : {
      "shape" : "rectangle"
    }
  }, {
    "selector" : "node[cat_miRNA = 'fca-mir-362-3p']",
    "css" : {
      "width" : 250.0
    }
  }, {
    "selector" : "node[cat_miRNA = 'fca-mir-192-5p']",
    "css" : {
      "width" : 250.0
    }
  }, {
    "selector" : "node[cat_miRNA = 'fca-mir-335-3p']",
    "css" : {
      "width" : 250.0
    }
  }, {
    "selector" : "node[cat_miRNA = 'fca-mir-425-5p']",
    "css" : {
      "width" : 250.0
    }
  }, {
    "selector" : "node[cat_miRNA = 'fca-mir-194-5p']",
    "css" : {
      "width" : 250.0
    }
  }, {
    "selector" : "node[cat_miRNA = 'fca-mir-146b-5p']",
    "css" : {
      "width" : 250.0
    }
  }, {
    "selector" : "node[cat_miRNA = 'fca-mir-383-5p']",
    "css" : {
      "width" : 250.0
    }
  }, {
    "selector" : "node[cat_miRNA = 'fca-mir-375-3p']",
    "css" : {
      "width" : 250.0
    }
  }, {
    "selector" : "node[cat_miRNA = 'fca-mir-34c-5p']",
    "css" : {
      "width" : 250.0
    }
  }, {
    "selector" : "node[cat_miRNA = 'fca-mir-92b-3p']",
    "css" : {
      "width" : 250.0
    }
  }, {
    "selector" : "node[cat_miRNA = 'fca-mir-15b-3p']",
    "css" : {
      "width" : 250.0
    }
  }, {
    "selector" : "node[cat_miRNA = 'fca-mir-34c-3p']",
    "css" : {
      "width" : 250.0
    }
  }, {
    "selector" : "node[cat_miRNA = 'fca-mir-132-5p']",
    "css" : {
      "width" : 250.0
    }
  }, {
    "selector" : "node[cat_miRNA = 'fca-mir-132-3p']",
    "css" : {
      "width" : 250.0
    }
  }, {
    "selector" : "node[cat_miRNA = 'fca-mir-147-3p']",
    "css" : {
      "width" : 250.0
    }
  }, {
    "selector" : "node[cat_miRNA = 'fca-mir-200c-3p']",
    "css" : {
      "width" : 250.0
    }
  }, {
    "selector" : "node[cat_miRNA = 'fca-mir-146a-5p']",
    "css" : {
      "width" : 250.0
    }
  }, {
    "selector" : "node[cat_miRNA = 'fca-mir-190b-5p']",
    "css" : {
      "width" : 250.0
    }
  }, {
    "selector" : "node[cat_miRNA = 'fca-mir-296-3p']",
    "css" : {
      "width" : 250.0
    }
  }, {
    "selector" : "node[cat_miRNA = 'fca-mir-92b-5p']",
    "css" : {
      "width" : 250.0
    }
  }, {
    "selector" : "node[cat_miRNA = 'fca-mir-141-3p']",
    "css" : {
      "width" : 250.0
    }
  }, {
    "selector" : "node[cat_miRNA = 'fca-mir-328-3p']",
    "css" : {
      "width" : 250.0
    }
  }, {
    "selector" : "node[cat_miRNA = 'fca-mir-34b-5p']",
    "css" : {
      "width" : 250.0
    }
  }, {
    "selector" : "node[cat_miRNA = 'fca-mir-1185-3p']",
    "css" : {
      "width" : 250.0
    }
  }, {
    "selector" : "node[cat_miRNA = 'fca-mir-301a-3p']",
    "css" : {
      "width" : 250.0
    }
  }, {
    "selector" : "node[cat_miRNA = 'fca-mir-34b-3p']",
    "css" : {
      "width" : 250.0
    }
  }, {
    "selector" : "node[cat_miRNA = 'fca-mir-130b-5p']",
    "css" : {
      "width" : 250.0
    }
  }, {
    "selector" : "node[cat_miRNA = 'fca-mir-150-5p']",
    "css" : {
      "width" : 250.0
    }
  }, {
    "selector" : "node:selected",
    "css" : {
      "background-color" : "rgb(255,255,0)"
    }
  }, {
    "selector" : "edge",
    "css" : {
      "font-family" : "Dialog.plain",
      "font-weight" : "normal",
      "color" : "rgb(0,0,0)",
      "source-arrow-color" : "rgb(0,0,0)",
      "target-arrow-shape" : "none",
      "line-style" : "solid",
      "source-arrow-shape" : "none",
      "font-size" : 10,
      "opacity" : 1.0,
      "content" : "",
      "line-color" : "rgb(102,102,102)",
      "text-opacity" : 1.0,
      "target-arrow-color" : "rgb(0,0,0)",
      "width" : 2.0
    }
  }, {
    "selector" : "edge[interaction = 'validated']",
    "css" : {
      "line-color" : "rgb(27,120,55)"
    }
  }, {
    "selector" : "edge[interaction = 'validated_predicted']",
    "css" : {
      "line-color" : "rgb(27,120,55)"
    }
  }, {
    "selector" : "edge[interaction = 'predicted']",
    "css" : {
      "line-color" : "rgb(27,120,55)"
    }
  }, {
    "selector" : "edge[interaction = 'validated']",
    "css" : {
      "target-arrow-shape" : "triangle"
    }
  }, {
    "selector" : "edge[interaction = 'validated_predicted']",
    "css" : {
      "target-arrow-shape" : "triangle"
    }
  }, {
    "selector" : "edge[interaction = 'predicted']",
    "css" : {
      "target-arrow-shape" : "triangle"
    }
  }, {
    "selector" : "edge[interaction = 'validated_predicted']",
    "css" : {
      "width" : 3.0
    }
  }, {
    "selector" : "edge[interaction = 'validated']",
    "css" : {
      "line-style" : "solid"
    }
  }, {
    "selector" : "edge[interaction = 'validated_predicted']",
    "css" : {
      "line-style" : "solid"
    }
  }, {
    "selector" : "edge[interaction = 'predicted']",
    "css" : {
      "line-style" : "dashed"
    }
  }, {
    "selector" : "edge:selected",
    "css" : {
      "line-color" : "rgb(255,0,0)"
    }
  } ]
}, {
  "format_version" : "1.0",
  "generated_by" : "cytoscape-3.9.1",
  "target_cytoscapejs_version" : "~2.1",
  "title" : "Figure_S2B_UP",
  "style" : [ {
    "selector" : "node",
    "css" : {
      "border-width" : 2.0,
      "text-opacity" : 1.0,
      "border-color" : "rgb(51,51,51)",
      "border-opacity" : 1.0,
      "background-opacity" : 1.0,
      "text-valign" : "center",
      "text-halign" : "center",
      "font-family" : "SansSerif.plain",
      "font-weight" : "normal",
      "shape" : "ellipse",
      "background-color" : "rgb(255,255,255)",
      "font-size" : 15,
      "width" : 35.0,
      "height" : 35.0,
      "color" : "rgb(0,0,0)",
      "content" : "data(cat_miRNA)"
    }
  }, {
    "selector" : "node[cat_miRNA = 'fca-mir-362-3p']",
    "css" : {
      "height" : 50.0
    }
  }, {
    "selector" : "node[cat_miRNA = 'fca-mir-192-5p']",
    "css" : {
      "height" : 50.0
    }
  }, {
    "selector" : "node[cat_miRNA = 'fca-mir-335-3p']",
    "css" : {
      "height" : 50.0
    }
  }, {
    "selector" : "node[cat_miRNA = 'fca-mir-425-5p']",
    "css" : {
      "height" : 50.0
    }
  }, {
    "selector" : "node[cat_miRNA = 'fca-mir-194-5p']",
    "css" : {
      "height" : 50.0
    }
  }, {
    "selector" : "node[cat_miRNA = 'fca-mir-146b-5p']",
    "css" : {
      "height" : 50.0
    }
  }, {
    "selector" : "node[cat_miRNA = 'fca-mir-29c-3p']",
    "css" : {
      "height" : 50.0
    }
  }, {
    "selector" : "node[cat_miRNA = 'fca-mir-383-5p']",
    "css" : {
      "height" : 50.0
    }
  }, {
    "selector" : "node[cat_miRNA = 'fca-mir-375-3p']",
    "css" : {
      "height" : 50.0
    }
  }, {
    "selector" : "node[cat_miRNA = 'fca-mir-34c-5p']",
    "css" : {
      "height" : 50.0
    }
  }, {
    "selector" : "node[cat_miRNA = 'fca-mir-92b-3p']",
    "css" : {
      "height" : 50.0
    }
  }, {
    "selector" : "node[cat_miRNA = 'fca-mir-191-3p']",
    "css" : {
      "height" : 50.0
    }
  }, {
    "selector" : "node[cat_miRNA = 'fca-mir-15b-3p']",
    "css" : {
      "height" : 50.0
    }
  }, {
    "selector" : "node[cat_miRNA = 'fca-mir-34c-3p']",
    "css" : {
      "height" : 50.0
    }
  }, {
    "selector" : "node[cat_miRNA = 'fca-mir-132-5p']",
    "css" : {
      "height" : 50.0
    }
  }, {
    "selector" : "node[cat_miRNA = 'fca-mir-15b-5p']",
    "css" : {
      "height" : 50.0
    }
  }, {
    "selector" : "node[cat_miRNA = 'fca-mir-132-3p']",
    "css" : {
      "height" : 50.0
    }
  }, {
    "selector" : "node[cat_miRNA = 'fca-mir-147-3p']",
    "css" : {
      "height" : 50.0
    }
  }, {
    "selector" : "node[cat_miRNA = 'fca-mir-191-5p']",
    "css" : {
      "height" : 50.0
    }
  }, {
    "selector" : "node[cat_miRNA = 'fca-mir-200c-3p']",
    "css" : {
      "height" : 50.0
    }
  }, {
    "selector" : "node[cat_miRNA = 'fca-mir-146a-5p']",
    "css" : {
      "height" : 50.0
    }
  }, {
    "selector" : "node[cat_miRNA = 'fca-mir-190b-5p']",
    "css" : {
      "height" : 50.0
    }
  }, {
    "selector" : "node[cat_miRNA = 'fca-mir-296-3p']",
    "css" : {
      "height" : 50.0
    }
  }, {
    "selector" : "node[cat_miRNA = 'fca-mir-92b-5p']",
    "css" : {
      "height" : 50.0
    }
  }, {
    "selector" : "node[cat_miRNA = 'fca-mir-29b-2-3p']",
    "css" : {
      "height" : 50.0
    }
  }, {
    "selector" : "node[cat_miRNA = 'fca-mir-141-3p']",
    "css" : {
      "height" : 50.0
    }
  }, {
    "selector" : "node[cat_miRNA = 'fca-mir-103-5p']",
    "css" : {
      "height" : 50.0
    }
  }, {
    "selector" : "node[cat_miRNA = 'fca-mir-328-3p']",
    "css" : {
      "height" : 50.0
    }
  }, {
    "selector" : "node[cat_miRNA = 'fca-mir-34b-5p']",
    "css" : {
      "height" : 50.0
    }
  }, {
    "selector" : "node[cat_miRNA = 'fca-mir-1185-3p']",
    "css" : {
      "height" : 50.0
    }
  }, {
    "selector" : "node[cat_miRNA = 'fca-mir-301a-3p']",
    "css" : {
      "height" : 50.0
    }
  }, {
    "selector" : "node[cat_miRNA = 'fca-mir-34b-3p']",
    "css" : {
      "height" : 50.0
    }
  }, {
    "selector" : "node[cat_miRNA = 'fca-mir-449-5p']",
    "css" : {
      "height" : 50.0
    }
  }, {
    "selector" : "node[cat_miRNA = 'fca-mir-130b-5p']",
    "css" : {
      "height" : 50.0
    }
  }, {
    "selector" : "node[cat_miRNA = 'fca-mir-150-5p']",
    "css" : {
      "height" : 50.0
    }
  }, {
    "selector" : "node[cat_miRNA = 'fca-mir-508-3p']",
    "css" : {
      "height" : 50.0
    }
  }, {
    "selector" : "node[cat_miRNA = 'fca-mir-502-3p']",
    "css" : {
      "height" : 50.0
    }
  }, {
    "selector" : "node[FoldChange_mRNA > -2]",
    "css" : {
      "background-color" : "rgb(255,247,251)"
    }
  }, {
    "selector" : "node[FoldChange_mRNA = -2]",
    "css" : {
      "background-color" : "rgb(236,231,242)"
    }
  }, {
    "selector" : "node[FoldChange_mRNA > -3.99999881][FoldChange_mRNA < -2]",
    "css" : {
      "background-color" : "mapData(FoldChange_mRNA,-3.99999881,-2,rgb(116,169,207),rgb(236,231,242))"
    }
  }, {
    "selector" : "node[FoldChange_mRNA > -20][FoldChange_mRNA < -3.99999881]",
    "css" : {
      "background-color" : "mapData(FoldChange_mRNA,-20,-3.99999881,rgb(4,90,141),rgb(116,169,207))"
    }
  }, {
    "selector" : "node[FoldChange_mRNA = -20]",
    "css" : {
      "background-color" : "rgb(4,90,141)"
    }
  }, {
    "selector" : "node[FoldChange_mRNA < -20]",
    "css" : {
      "background-color" : "rgb(2,56,88)"
    }
  }, {
    "selector" : "node[cat_miRNA = 'fca-mir-362-3p']",
    "css" : {
      "border-width" : 6.0
    }
  }, {
    "selector" : "node[cat_miRNA = 'fca-mir-192-5p']",
    "css" : {
      "border-width" : 6.0
    }
  }, {
    "selector" : "node[cat_miRNA = 'fca-mir-335-3p']",
    "css" : {
      "border-width" : 6.0
    }
  }, {
    "selector" : "node[cat_miRNA = 'fca-mir-425-5p']",
    "css" : {
      "border-width" : 6.0
    }
  }, {
    "selector" : "node[cat_miRNA = 'fca-mir-194-5p']",
    "css" : {
      "border-width" : 6.0
    }
  }, {
    "selector" : "node[cat_miRNA = 'fca-mir-146b-5p']",
    "css" : {
      "border-width" : 6.0
    }
  }, {
    "selector" : "node[cat_miRNA = 'fca-mir-29c-3p']",
    "css" : {
      "border-width" : 6.0
    }
  }, {
    "selector" : "node[cat_miRNA = 'fca-mir-383-5p']",
    "css" : {
      "border-width" : 6.0
    }
  }, {
    "selector" : "node[cat_miRNA = 'fca-mir-375-3p']",
    "css" : {
      "border-width" : 6.0
    }
  }, {
    "selector" : "node[cat_miRNA = 'fca-mir-34c-5p']",
    "css" : {
      "border-width" : 6.0
    }
  }, {
    "selector" : "node[cat_miRNA = 'fca-mir-92b-3p']",
    "css" : {
      "border-width" : 6.0
    }
  }, {
    "selector" : "node[cat_miRNA = 'fca-mir-191-3p']",
    "css" : {
      "border-width" : 6.0
    }
  }, {
    "selector" : "node[cat_miRNA = 'fca-mir-15b-3p']",
    "css" : {
      "border-width" : 6.0
    }
  }, {
    "selector" : "node[cat_miRNA = 'fca-mir-34c-3p']",
    "css" : {
      "border-width" : 6.0
    }
  }, {
    "selector" : "node[cat_miRNA = 'fca-mir-132-5p']",
    "css" : {
      "border-width" : 6.0
    }
  }, {
    "selector" : "node[cat_miRNA = 'fca-mir-15b-5p']",
    "css" : {
      "border-width" : 6.0
    }
  }, {
    "selector" : "node[cat_miRNA = 'fca-mir-132-3p']",
    "css" : {
      "border-width" : 6.0
    }
  }, {
    "selector" : "node[cat_miRNA = 'fca-mir-147-3p']",
    "css" : {
      "border-width" : 6.0
    }
  }, {
    "selector" : "node[cat_miRNA = 'fca-mir-191-5p']",
    "css" : {
      "border-width" : 6.0
    }
  }, {
    "selector" : "node[cat_miRNA = 'fca-mir-200c-3p']",
    "css" : {
      "border-width" : 6.0
    }
  }, {
    "selector" : "node[cat_miRNA = 'fca-mir-146a-5p']",
    "css" : {
      "border-width" : 6.0
    }
  }, {
    "selector" : "node[cat_miRNA = 'fca-mir-190b-5p']",
    "css" : {
      "border-width" : 6.0
    }
  }, {
    "selector" : "node[cat_miRNA = 'fca-mir-296-3p']",
    "css" : {
      "border-width" : 6.0
    }
  }, {
    "selector" : "node[cat_miRNA = 'fca-mir-92b-5p']",
    "css" : {
      "border-width" : 6.0
    }
  }, {
    "selector" : "node[cat_miRNA = 'fca-mir-29b-2-3p']",
    "css" : {
      "border-width" : 6.0
    }
  }, {
    "selector" : "node[cat_miRNA = 'fca-mir-141-3p']",
    "css" : {
      "border-width" : 6.0
    }
  }, {
    "selector" : "node[cat_miRNA = 'fca-mir-103-5p']",
    "css" : {
      "border-width" : 6.0
    }
  }, {
    "selector" : "node[cat_miRNA = 'fca-mir-328-3p']",
    "css" : {
      "border-width" : 6.0
    }
  }, {
    "selector" : "node[cat_miRNA = 'fca-mir-34b-5p']",
    "css" : {
      "border-width" : 6.0
    }
  }, {
    "selector" : "node[cat_miRNA = 'fca-mir-1185-3p']",
    "css" : {
      "border-width" : 6.0
    }
  }, {
    "selector" : "node[cat_miRNA = 'fca-mir-301a-3p']",
    "css" : {
      "border-width" : 6.0
    }
  }, {
    "selector" : "node[cat_miRNA = 'fca-mir-34b-3p']",
    "css" : {
      "border-width" : 6.0
    }
  }, {
    "selector" : "node[cat_miRNA = 'fca-mir-449-5p']",
    "css" : {
      "border-width" : 6.0
    }
  }, {
    "selector" : "node[cat_miRNA = 'fca-mir-130b-5p']",
    "css" : {
      "border-width" : 6.0
    }
  }, {
    "selector" : "node[cat_miRNA = 'fca-mir-150-5p']",
    "css" : {
      "border-width" : 6.0
    }
  }, {
    "selector" : "node[cat_miRNA = 'fca-mir-508-3p']",
    "css" : {
      "border-width" : 6.0
    }
  }, {
    "selector" : "node[cat_miRNA = 'fca-mir-502-3p']",
    "css" : {
      "border-width" : 6.0
    }
  }, {
    "selector" : "node[cat_miRNA = 'fca-mir-362-3p']",
    "css" : {
      "font-size" : 25
    }
  }, {
    "selector" : "node[cat_miRNA = 'fca-mir-192-5p']",
    "css" : {
      "font-size" : 25
    }
  }, {
    "selector" : "node[cat_miRNA = 'fca-mir-335-3p']",
    "css" : {
      "font-size" : 25
    }
  }, {
    "selector" : "node[cat_miRNA = 'fca-mir-425-5p']",
    "css" : {
      "font-size" : 25
    }
  }, {
    "selector" : "node[cat_miRNA = 'fca-mir-194-5p']",
    "css" : {
      "font-size" : 25
    }
  }, {
    "selector" : "node[cat_miRNA = 'fca-mir-146b-5p']",
    "css" : {
      "font-size" : 25
    }
  }, {
    "selector" : "node[cat_miRNA = 'fca-mir-29c-3p']",
    "css" : {
      "font-size" : 25
    }
  }, {
    "selector" : "node[cat_miRNA = 'fca-mir-383-5p']",
    "css" : {
      "font-size" : 25
    }
  }, {
    "selector" : "node[cat_miRNA = 'fca-mir-375-3p']",
    "css" : {
      "font-size" : 25
    }
  }, {
    "selector" : "node[cat_miRNA = 'fca-mir-34c-5p']",
    "css" : {
      "font-size" : 25
    }
  }, {
    "selector" : "node[cat_miRNA = 'fca-mir-92b-3p']",
    "css" : {
      "font-size" : 25
    }
  }, {
    "selector" : "node[cat_miRNA = 'fca-mir-191-3p']",
    "css" : {
      "font-size" : 25
    }
  }, {
    "selector" : "node[cat_miRNA = 'fca-mir-15b-3p']",
    "css" : {
      "font-size" : 25
    }
  }, {
    "selector" : "node[cat_miRNA = 'fca-mir-34c-3p']",
    "css" : {
      "font-size" : 25
    }
  }, {
    "selector" : "node[cat_miRNA = 'fca-mir-132-5p']",
    "css" : {
      "font-size" : 25
    }
  }, {
    "selector" : "node[cat_miRNA = 'fca-mir-15b-5p']",
    "css" : {
      "font-size" : 25
    }
  }, {
    "selector" : "node[cat_miRNA = 'fca-mir-132-3p']",
    "css" : {
      "font-size" : 25
    }
  }, {
    "selector" : "node[cat_miRNA = 'fca-mir-147-3p']",
    "css" : {
      "font-size" : 25
    }
  }, {
    "selector" : "node[cat_miRNA = 'fca-mir-191-5p']",
    "css" : {
      "font-size" : 25
    }
  }, {
    "selector" : "node[cat_miRNA = 'fca-mir-200c-3p']",
    "css" : {
      "font-size" : 25
    }
  }, {
    "selector" : "node[cat_miRNA = 'fca-mir-146a-5p']",
    "css" : {
      "font-size" : 25
    }
  }, {
    "selector" : "node[cat_miRNA = 'fca-mir-190b-5p']",
    "css" : {
      "font-size" : 25
    }
  }, {
    "selector" : "node[cat_miRNA = 'fca-mir-296-3p']",
    "css" : {
      "font-size" : 25
    }
  }, {
    "selector" : "node[cat_miRNA = 'fca-mir-92b-5p']",
    "css" : {
      "font-size" : 25
    }
  }, {
    "selector" : "node[cat_miRNA = 'fca-mir-29b-2-3p']",
    "css" : {
      "font-size" : 25
    }
  }, {
    "selector" : "node[cat_miRNA = 'fca-mir-141-3p']",
    "css" : {
      "font-size" : 25
    }
  }, {
    "selector" : "node[cat_miRNA = 'fca-mir-103-5p']",
    "css" : {
      "font-size" : 25
    }
  }, {
    "selector" : "node[cat_miRNA = 'fca-mir-328-3p']",
    "css" : {
      "font-size" : 25
    }
  }, {
    "selector" : "node[cat_miRNA = 'fca-mir-34b-5p']",
    "css" : {
      "font-size" : 25
    }
  }, {
    "selector" : "node[cat_miRNA = 'fca-mir-1185-3p']",
    "css" : {
      "font-size" : 25
    }
  }, {
    "selector" : "node[cat_miRNA = 'fca-mir-301a-3p']",
    "css" : {
      "font-size" : 25
    }
  }, {
    "selector" : "node[cat_miRNA = 'fca-mir-34b-3p']",
    "css" : {
      "font-size" : 25
    }
  }, {
    "selector" : "node[cat_miRNA = 'fca-mir-449-5p']",
    "css" : {
      "font-size" : 25
    }
  }, {
    "selector" : "node[cat_miRNA = 'fca-mir-130b-5p']",
    "css" : {
      "font-size" : 25
    }
  }, {
    "selector" : "node[cat_miRNA = 'fca-mir-150-5p']",
    "css" : {
      "font-size" : 25
    }
  }, {
    "selector" : "node[cat_miRNA = 'fca-mir-508-3p']",
    "css" : {
      "font-size" : 25
    }
  }, {
    "selector" : "node[cat_miRNA = 'fca-mir-502-3p']",
    "css" : {
      "font-size" : 25
    }
  }, {
    "selector" : "node[cat_miRNA = 'fca-mir-362-3p']",
    "css" : {
      "shape" : "rectangle"
    }
  }, {
    "selector" : "node[cat_miRNA = 'fca-mir-192-5p']",
    "css" : {
      "shape" : "rectangle"
    }
  }, {
    "selector" : "node[cat_miRNA = 'fca-mir-335-3p']",
    "css" : {
      "shape" : "rectangle"
    }
  }, {
    "selector" : "node[cat_miRNA = 'fca-mir-425-5p']",
    "css" : {
      "shape" : "rectangle"
    }
  }, {
    "selector" : "node[cat_miRNA = 'fca-mir-194-5p']",
    "css" : {
      "shape" : "rectangle"
    }
  }, {
    "selector" : "node[cat_miRNA = 'fca-mir-146b-5p']",
    "css" : {
      "shape" : "octagon"
    }
  }, {
    "selector" : "node[cat_miRNA = 'fca-mir-29c-3p']",
    "css" : {
      "shape" : "rectangle"
    }
  }, {
    "selector" : "node[cat_miRNA = 'fca-mir-383-5p']",
    "css" : {
      "shape" : "rectangle"
    }
  }, {
    "selector" : "node[cat_miRNA = 'fca-mir-375-3p']",
    "css" : {
      "shape" : "hexagon"
    }
  }, {
    "selector" : "node[cat_miRNA = 'fca-mir-34c-5p']",
    "css" : {
      "shape" : "rectangle"
    }
  }, {
    "selector" : "node[cat_miRNA = 'fca-mir-92b-3p']",
    "css" : {
      "shape" : "octagon"
    }
  }, {
    "selector" : "node[cat_miRNA = 'fca-mir-191-3p']",
    "css" : {
      "shape" : "rectangle"
    }
  }, {
    "selector" : "node[cat_miRNA = 'fca-mir-15b-3p']",
    "css" : {
      "shape" : "rectangle"
    }
  }, {
    "selector" : "node[cat_miRNA = 'fca-mir-34c-3p']",
    "css" : {
      "shape" : "hexagon"
    }
  }, {
    "selector" : "node[cat_miRNA = 'fca-mir-132-5p']",
    "css" : {
      "shape" : "octagon"
    }
  }, {
    "selector" : "node[cat_miRNA = 'fca-mir-15b-5p']",
    "css" : {
      "shape" : "rectangle"
    }
  }, {
    "selector" : "node[cat_miRNA = 'fca-mir-132-3p']",
    "css" : {
      "shape" : "octagon"
    }
  }, {
    "selector" : "node[cat_miRNA = 'fca-mir-147-3p']",
    "css" : {
      "shape" : "octagon"
    }
  }, {
    "selector" : "node[cat_miRNA = 'fca-mir-191-5p']",
    "css" : {
      "shape" : "rectangle"
    }
  }, {
    "selector" : "node[cat_miRNA = 'fca-mir-200c-3p']",
    "css" : {
      "shape" : "diamond"
    }
  }, {
    "selector" : "node[cat_miRNA = 'fca-mir-146a-5p']",
    "css" : {
      "shape" : "octagon"
    }
  }, {
    "selector" : "node[cat_miRNA = 'fca-mir-190b-5p']",
    "css" : {
      "shape" : "rectangle"
    }
  }, {
    "selector" : "node[cat_miRNA = 'fca-mir-296-3p']",
    "css" : {
      "shape" : "octagon"
    }
  }, {
    "selector" : "node[cat_miRNA = 'fca-mir-92b-5p']",
    "css" : {
      "shape" : "octagon"
    }
  }, {
    "selector" : "node[cat_miRNA = 'fca-mir-29b-2-3p']",
    "css" : {
      "shape" : "rectangle"
    }
  }, {
    "selector" : "node[cat_miRNA = 'fca-mir-141-3p']",
    "css" : {
      "shape" : "octagon"
    }
  }, {
    "selector" : "node[cat_miRNA = 'fca-mir-103-5p']",
    "css" : {
      "shape" : "rectangle"
    }
  }, {
    "selector" : "node[cat_miRNA = 'fca-mir-328-3p']",
    "css" : {
      "shape" : "rectangle"
    }
  }, {
    "selector" : "node[cat_miRNA = 'fca-mir-34b-5p']",
    "css" : {
      "shape" : "rectangle"
    }
  }, {
    "selector" : "node[cat_miRNA = 'fca-mir-1185-3p']",
    "css" : {
      "shape" : "octagon"
    }
  }, {
    "selector" : "node[cat_miRNA = 'fca-mir-301a-3p']",
    "css" : {
      "shape" : "rectangle"
    }
  }, {
    "selector" : "node[cat_miRNA = 'fca-mir-34b-3p']",
    "css" : {
      "shape" : "rectangle"
    }
  }, {
    "selector" : "node[cat_miRNA = 'fca-mir-449-5p']",
    "css" : {
      "shape" : "rectangle"
    }
  }, {
    "selector" : "node[cat_miRNA = 'fca-mir-130b-5p']",
    "css" : {
      "shape" : "octagon"
    }
  }, {
    "selector" : "node[cat_miRNA = 'fca-mir-150-5p']",
    "css" : {
      "shape" : "rectangle"
    }
  }, {
    "selector" : "node[cat_miRNA = 'fca-mir-508-3p']",
    "css" : {
      "shape" : "rectangle"
    }
  }, {
    "selector" : "node[cat_miRNA = 'fca-mir-502-3p']",
    "css" : {
      "shape" : "rectangle"
    }
  }, {
    "selector" : "node[cat_miRNA = 'fca-mir-362-3p']",
    "css" : {
      "width" : 250.0
    }
  }, {
    "selector" : "node[cat_miRNA = 'fca-mir-192-5p']",
    "css" : {
      "width" : 250.0
    }
  }, {
    "selector" : "node[cat_miRNA = 'fca-mir-335-3p']",
    "css" : {
      "width" : 250.0
    }
  }, {
    "selector" : "node[cat_miRNA = 'fca-mir-425-5p']",
    "css" : {
      "width" : 250.0
    }
  }, {
    "selector" : "node[cat_miRNA = 'fca-mir-194-5p']",
    "css" : {
      "width" : 250.0
    }
  }, {
    "selector" : "node[cat_miRNA = 'fca-mir-146b-5p']",
    "css" : {
      "width" : 250.0
    }
  }, {
    "selector" : "node[cat_miRNA = 'fca-mir-29c-3p']",
    "css" : {
      "width" : 250.0
    }
  }, {
    "selector" : "node[cat_miRNA = 'fca-mir-383-5p']",
    "css" : {
      "width" : 250.0
    }
  }, {
    "selector" : "node[cat_miRNA = 'fca-mir-375-3p']",
    "css" : {
      "width" : 250.0
    }
  }, {
    "selector" : "node[cat_miRNA = 'fca-mir-34c-5p']",
    "css" : {
      "width" : 250.0
    }
  }, {
    "selector" : "node[cat_miRNA = 'fca-mir-92b-3p']",
    "css" : {
      "width" : 250.0
    }
  }, {
    "selector" : "node[cat_miRNA = 'fca-mir-191-3p']",
    "css" : {
      "width" : 250.0
    }
  }, {
    "selector" : "node[cat_miRNA = 'fca-mir-15b-3p']",
    "css" : {
      "width" : 250.0
    }
  }, {
    "selector" : "node[cat_miRNA = 'fca-mir-34c-3p']",
    "css" : {
      "width" : 250.0
    }
  }, {
    "selector" : "node[cat_miRNA = 'fca-mir-132-5p']",
    "css" : {
      "width" : 250.0
    }
  }, {
    "selector" : "node[cat_miRNA = 'fca-mir-15b-5p']",
    "css" : {
      "width" : 250.0
    }
  }, {
    "selector" : "node[cat_miRNA = 'fca-mir-132-3p']",
    "css" : {
      "width" : 250.0
    }
  }, {
    "selector" : "node[cat_miRNA = 'fca-mir-147-3p']",
    "css" : {
      "width" : 250.0
    }
  }, {
    "selector" : "node[cat_miRNA = 'fca-mir-191-5p']",
    "css" : {
      "width" : 250.0
    }
  }, {
    "selector" : "node[cat_miRNA = 'fca-mir-200c-3p']",
    "css" : {
      "width" : 250.0
    }
  }, {
    "selector" : "node[cat_miRNA = 'fca-mir-146a-5p']",
    "css" : {
      "width" : 250.0
    }
  }, {
    "selector" : "node[cat_miRNA = 'fca-mir-190b-5p']",
    "css" : {
      "width" : 250.0
    }
  }, {
    "selector" : "node[cat_miRNA = 'fca-mir-296-3p']",
    "css" : {
      "width" : 250.0
    }
  }, {
    "selector" : "node[cat_miRNA = 'fca-mir-92b-5p']",
    "css" : {
      "width" : 250.0
    }
  }, {
    "selector" : "node[cat_miRNA = 'fca-mir-29b-2-3p']",
    "css" : {
      "width" : 250.0
    }
  }, {
    "selector" : "node[cat_miRNA = 'fca-mir-141-3p']",
    "css" : {
      "width" : 250.0
    }
  }, {
    "selector" : "node[cat_miRNA = 'fca-mir-103-5p']",
    "css" : {
      "width" : 250.0
    }
  }, {
    "selector" : "node[cat_miRNA = 'fca-mir-328-3p']",
    "css" : {
      "width" : 250.0
    }
  }, {
    "selector" : "node[cat_miRNA = 'fca-mir-34b-5p']",
    "css" : {
      "width" : 250.0
    }
  }, {
    "selector" : "node[cat_miRNA = 'fca-mir-1185-3p']",
    "css" : {
      "width" : 250.0
    }
  }, {
    "selector" : "node[cat_miRNA = 'fca-mir-301a-3p']",
    "css" : {
      "width" : 250.0
    }
  }, {
    "selector" : "node[cat_miRNA = 'fca-mir-34b-3p']",
    "css" : {
      "width" : 250.0
    }
  }, {
    "selector" : "node[cat_miRNA = 'fca-mir-449-5p']",
    "css" : {
      "width" : 250.0
    }
  }, {
    "selector" : "node[cat_miRNA = 'fca-mir-130b-5p']",
    "css" : {
      "width" : 250.0
    }
  }, {
    "selector" : "node[cat_miRNA = 'fca-mir-150-5p']",
    "css" : {
      "width" : 250.0
    }
  }, {
    "selector" : "node[cat_miRNA = 'fca-mir-508-3p']",
    "css" : {
      "width" : 250.0
    }
  }, {
    "selector" : "node[cat_miRNA = 'fca-mir-502-3p']",
    "css" : {
      "width" : 250.0
    }
  }, {
    "selector" : "node:selected",
    "css" : {
      "background-color" : "rgb(255,255,0)"
    }
  }, {
    "selector" : "edge",
    "css" : {
      "font-family" : "Dialog.plain",
      "font-weight" : "normal",
      "color" : "rgb(0,0,0)",
      "source-arrow-color" : "rgb(0,0,0)",
      "target-arrow-shape" : "none",
      "line-style" : "solid",
      "source-arrow-shape" : "none",
      "font-size" : 10,
      "opacity" : 1.0,
      "content" : "",
      "line-color" : "rgb(102,102,102)",
      "text-opacity" : 1.0,
      "target-arrow-color" : "rgb(0,0,0)",
      "width" : 2.0
    }
  }, {
    "selector" : "edge[interaction = 'validated']",
    "css" : {
      "line-color" : "rgb(27,120,55)"
    }
  }, {
    "selector" : "edge[interaction = 'validated_predicted']",
    "css" : {
      "line-color" : "rgb(27,120,55)"
    }
  }, {
    "selector" : "edge[interaction = 'predicted']",
    "css" : {
      "line-color" : "rgb(27,120,55)"
    }
  }, {
    "selector" : "edge[interaction = 'validated']",
    "css" : {
      "target-arrow-shape" : "triangle"
    }
  }, {
    "selector" : "edge[interaction = 'validated_predicted']",
    "css" : {
      "target-arrow-shape" : "triangle"
    }
  }, {
    "selector" : "edge[interaction = 'predicted']",
    "css" : {
      "target-arrow-shape" : "triangle"
    }
  }, {
    "selector" : "edge[interaction = 'validated_predicted']",
    "css" : {
      "width" : 3.0
    }
  }, {
    "selector" : "edge[interaction = 'validated']",
    "css" : {
      "line-style" : "solid"
    }
  }, {
    "selector" : "edge[interaction = 'validated_predicted']",
    "css" : {
      "line-style" : "solid"
    }
  }, {
    "selector" : "edge[interaction = 'predicted']",
    "css" : {
      "line-style" : "dashed"
    }
  }, {
    "selector" : "edge:selected",
    "css" : {
      "line-color" : "rgb(255,0,0)"
    }
  } ]
}, {
  "format_version" : "1.0",
  "generated_by" : "cytoscape-3.9.1",
  "target_cytoscapejs_version" : "~2.1",
  "title" : "Figure_3C_UP_labeled",
  "style" : [ {
    "selector" : "node",
    "css" : {
      "border-width" : 2.0,
      "text-opacity" : 1.0,
      "border-color" : "rgb(51,51,51)",
      "border-opacity" : 1.0,
      "background-opacity" : 1.0,
      "text-valign" : "center",
      "text-halign" : "center",
      "font-family" : "SansSerif.plain",
      "font-weight" : "normal",
      "shape" : "ellipse",
      "background-color" : "rgb(255,255,255)",
      "font-size" : 15,
      "width" : 35.0,
      "height" : 35.0,
      "color" : "rgb(0,0,0)",
      "content" : "data(shared_name)"
    }
  }, {
    "selector" : "node[cat_miRNA = 'fca-mir-362-3p']",
    "css" : {
      "height" : 50.0
    }
  }, {
    "selector" : "node[cat_miRNA = 'fca-mir-192-5p']",
    "css" : {
      "height" : 50.0
    }
  }, {
    "selector" : "node[cat_miRNA = 'fca-mir-335-3p']",
    "css" : {
      "height" : 50.0
    }
  }, {
    "selector" : "node[cat_miRNA = 'fca-mir-425-5p']",
    "css" : {
      "height" : 50.0
    }
  }, {
    "selector" : "node[cat_miRNA = 'fca-mir-194-5p']",
    "css" : {
      "height" : 50.0
    }
  }, {
    "selector" : "node[cat_miRNA = 'fca-mir-146b-5p']",
    "css" : {
      "height" : 50.0
    }
  }, {
    "selector" : "node[cat_miRNA = 'fca-mir-383-5p']",
    "css" : {
      "height" : 50.0
    }
  }, {
    "selector" : "node[cat_miRNA = 'fca-mir-375-3p']",
    "css" : {
      "height" : 50.0
    }
  }, {
    "selector" : "node[cat_miRNA = 'fca-mir-34c-5p']",
    "css" : {
      "height" : 50.0
    }
  }, {
    "selector" : "node[cat_miRNA = 'fca-mir-92b-3p']",
    "css" : {
      "height" : 50.0
    }
  }, {
    "selector" : "node[cat_miRNA = 'fca-mir-15b-3p']",
    "css" : {
      "height" : 50.0
    }
  }, {
    "selector" : "node[cat_miRNA = 'fca-mir-34c-3p']",
    "css" : {
      "height" : 50.0
    }
  }, {
    "selector" : "node[cat_miRNA = 'fca-mir-132-5p']",
    "css" : {
      "height" : 50.0
    }
  }, {
    "selector" : "node[cat_miRNA = 'fca-mir-132-3p']",
    "css" : {
      "height" : 50.0
    }
  }, {
    "selector" : "node[cat_miRNA = 'fca-mir-147-3p']",
    "css" : {
      "height" : 50.0
    }
  }, {
    "selector" : "node[cat_miRNA = 'fca-mir-200c-3p']",
    "css" : {
      "height" : 50.0
    }
  }, {
    "selector" : "node[cat_miRNA = 'fca-mir-146a-5p']",
    "css" : {
      "height" : 50.0
    }
  }, {
    "selector" : "node[cat_miRNA = 'fca-mir-190b-5p']",
    "css" : {
      "height" : 50.0
    }
  }, {
    "selector" : "node[cat_miRNA = 'fca-mir-296-3p']",
    "css" : {
      "height" : 50.0
    }
  }, {
    "selector" : "node[cat_miRNA = 'fca-mir-92b-5p']",
    "css" : {
      "height" : 50.0
    }
  }, {
    "selector" : "node[cat_miRNA = 'fca-mir-141-3p']",
    "css" : {
      "height" : 50.0
    }
  }, {
    "selector" : "node[cat_miRNA = 'fca-mir-328-3p']",
    "css" : {
      "height" : 50.0
    }
  }, {
    "selector" : "node[cat_miRNA = 'fca-mir-34b-5p']",
    "css" : {
      "height" : 50.0
    }
  }, {
    "selector" : "node[cat_miRNA = 'fca-mir-1185-3p']",
    "css" : {
      "height" : 50.0
    }
  }, {
    "selector" : "node[cat_miRNA = 'fca-mir-301a-3p']",
    "css" : {
      "height" : 50.0
    }
  }, {
    "selector" : "node[cat_miRNA = 'fca-mir-34b-3p']",
    "css" : {
      "height" : 50.0
    }
  }, {
    "selector" : "node[cat_miRNA = 'fca-mir-130b-5p']",
    "css" : {
      "height" : 50.0
    }
  }, {
    "selector" : "node[cat_miRNA = 'fca-mir-150-5p']",
    "css" : {
      "height" : 50.0
    }
  }, {
    "selector" : "node[FoldChange_mRNA > -2]",
    "css" : {
      "background-color" : "rgb(255,247,251)"
    }
  }, {
    "selector" : "node[FoldChange_mRNA = -2]",
    "css" : {
      "background-color" : "rgb(236,231,242)"
    }
  }, {
    "selector" : "node[FoldChange_mRNA > -3.99999881][FoldChange_mRNA < -2]",
    "css" : {
      "background-color" : "mapData(FoldChange_mRNA,-3.99999881,-2,rgb(116,169,207),rgb(236,231,242))"
    }
  }, {
    "selector" : "node[FoldChange_mRNA > -20][FoldChange_mRNA < -3.99999881]",
    "css" : {
      "background-color" : "mapData(FoldChange_mRNA,-20,-3.99999881,rgb(4,90,141),rgb(116,169,207))"
    }
  }, {
    "selector" : "node[FoldChange_mRNA = -20]",
    "css" : {
      "background-color" : "rgb(4,90,141)"
    }
  }, {
    "selector" : "node[FoldChange_mRNA < -20]",
    "css" : {
      "background-color" : "rgb(2,56,88)"
    }
  }, {
    "selector" : "node[cat_miRNA = 'fca-mir-362-3p']",
    "css" : {
      "border-width" : 6.0
    }
  }, {
    "selector" : "node[cat_miRNA = 'fca-mir-192-5p']",
    "css" : {
      "border-width" : 6.0
    }
  }, {
    "selector" : "node[cat_miRNA = 'fca-mir-335-3p']",
    "css" : {
      "border-width" : 6.0
    }
  }, {
    "selector" : "node[cat_miRNA = 'fca-mir-425-5p']",
    "css" : {
      "border-width" : 6.0
    }
  }, {
    "selector" : "node[cat_miRNA = 'fca-mir-194-5p']",
    "css" : {
      "border-width" : 6.0
    }
  }, {
    "selector" : "node[cat_miRNA = 'fca-mir-146b-5p']",
    "css" : {
      "border-width" : 6.0
    }
  }, {
    "selector" : "node[cat_miRNA = 'fca-mir-383-5p']",
    "css" : {
      "border-width" : 6.0
    }
  }, {
    "selector" : "node[cat_miRNA = 'fca-mir-375-3p']",
    "css" : {
      "border-width" : 6.0
    }
  }, {
    "selector" : "node[cat_miRNA = 'fca-mir-34c-5p']",
    "css" : {
      "border-width" : 6.0
    }
  }, {
    "selector" : "node[cat_miRNA = 'fca-mir-92b-3p']",
    "css" : {
      "border-width" : 6.0
    }
  }, {
    "selector" : "node[cat_miRNA = 'fca-mir-15b-3p']",
    "css" : {
      "border-width" : 6.0
    }
  }, {
    "selector" : "node[cat_miRNA = 'fca-mir-34c-3p']",
    "css" : {
      "border-width" : 6.0
    }
  }, {
    "selector" : "node[cat_miRNA = 'fca-mir-132-5p']",
    "css" : {
      "border-width" : 6.0
    }
  }, {
    "selector" : "node[cat_miRNA = 'fca-mir-132-3p']",
    "css" : {
      "border-width" : 6.0
    }
  }, {
    "selector" : "node[cat_miRNA = 'fca-mir-147-3p']",
    "css" : {
      "border-width" : 6.0
    }
  }, {
    "selector" : "node[cat_miRNA = 'fca-mir-200c-3p']",
    "css" : {
      "border-width" : 6.0
    }
  }, {
    "selector" : "node[cat_miRNA = 'fca-mir-146a-5p']",
    "css" : {
      "border-width" : 6.0
    }
  }, {
    "selector" : "node[cat_miRNA = 'fca-mir-190b-5p']",
    "css" : {
      "border-width" : 6.0
    }
  }, {
    "selector" : "node[cat_miRNA = 'fca-mir-296-3p']",
    "css" : {
      "border-width" : 6.0
    }
  }, {
    "selector" : "node[cat_miRNA = 'fca-mir-92b-5p']",
    "css" : {
      "border-width" : 6.0
    }
  }, {
    "selector" : "node[cat_miRNA = 'fca-mir-141-3p']",
    "css" : {
      "border-width" : 6.0
    }
  }, {
    "selector" : "node[cat_miRNA = 'fca-mir-328-3p']",
    "css" : {
      "border-width" : 6.0
    }
  }, {
    "selector" : "node[cat_miRNA = 'fca-mir-34b-5p']",
    "css" : {
      "border-width" : 6.0
    }
  }, {
    "selector" : "node[cat_miRNA = 'fca-mir-1185-3p']",
    "css" : {
      "border-width" : 6.0
    }
  }, {
    "selector" : "node[cat_miRNA = 'fca-mir-301a-3p']",
    "css" : {
      "border-width" : 6.0
    }
  }, {
    "selector" : "node[cat_miRNA = 'fca-mir-34b-3p']",
    "css" : {
      "border-width" : 6.0
    }
  }, {
    "selector" : "node[cat_miRNA = 'fca-mir-130b-5p']",
    "css" : {
      "border-width" : 6.0
    }
  }, {
    "selector" : "node[cat_miRNA = 'fca-mir-150-5p']",
    "css" : {
      "border-width" : 6.0
    }
  }, {
    "selector" : "node[cat_miRNA = 'fca-mir-362-3p']",
    "css" : {
      "font-size" : 25
    }
  }, {
    "selector" : "node[cat_miRNA = 'fca-mir-192-5p']",
    "css" : {
      "font-size" : 25
    }
  }, {
    "selector" : "node[cat_miRNA = 'fca-mir-335-3p']",
    "css" : {
      "font-size" : 25
    }
  }, {
    "selector" : "node[cat_miRNA = 'fca-mir-425-5p']",
    "css" : {
      "font-size" : 25
    }
  }, {
    "selector" : "node[cat_miRNA = 'fca-mir-194-5p']",
    "css" : {
      "font-size" : 25
    }
  }, {
    "selector" : "node[cat_miRNA = 'fca-mir-146b-5p']",
    "css" : {
      "font-size" : 25
    }
  }, {
    "selector" : "node[cat_miRNA = 'fca-mir-383-5p']",
    "css" : {
      "font-size" : 25
    }
  }, {
    "selector" : "node[cat_miRNA = 'fca-mir-375-3p']",
    "css" : {
      "font-size" : 25
    }
  }, {
    "selector" : "node[cat_miRNA = 'fca-mir-34c-5p']",
    "css" : {
      "font-size" : 25
    }
  }, {
    "selector" : "node[cat_miRNA = 'fca-mir-92b-3p']",
    "css" : {
      "font-size" : 25
    }
  }, {
    "selector" : "node[cat_miRNA = 'fca-mir-15b-3p']",
    "css" : {
      "font-size" : 25
    }
  }, {
    "selector" : "node[cat_miRNA = 'fca-mir-34c-3p']",
    "css" : {
      "font-size" : 25
    }
  }, {
    "selector" : "node[cat_miRNA = 'fca-mir-132-5p']",
    "css" : {
      "font-size" : 25
    }
  }, {
    "selector" : "node[cat_miRNA = 'fca-mir-132-3p']",
    "css" : {
      "font-size" : 25
    }
  }, {
    "selector" : "node[cat_miRNA = 'fca-mir-147-3p']",
    "css" : {
      "font-size" : 25
    }
  }, {
    "selector" : "node[cat_miRNA = 'fca-mir-200c-3p']",
    "css" : {
      "font-size" : 25
    }
  }, {
    "selector" : "node[cat_miRNA = 'fca-mir-146a-5p']",
    "css" : {
      "font-size" : 25
    }
  }, {
    "selector" : "node[cat_miRNA = 'fca-mir-190b-5p']",
    "css" : {
      "font-size" : 25
    }
  }, {
    "selector" : "node[cat_miRNA = 'fca-mir-296-3p']",
    "css" : {
      "font-size" : 25
    }
  }, {
    "selector" : "node[cat_miRNA = 'fca-mir-92b-5p']",
    "css" : {
      "font-size" : 25
    }
  }, {
    "selector" : "node[cat_miRNA = 'fca-mir-141-3p']",
    "css" : {
      "font-size" : 25
    }
  }, {
    "selector" : "node[cat_miRNA = 'fca-mir-328-3p']",
    "css" : {
      "font-size" : 25
    }
  }, {
    "selector" : "node[cat_miRNA = 'fca-mir-34b-5p']",
    "css" : {
      "font-size" : 25
    }
  }, {
    "selector" : "node[cat_miRNA = 'fca-mir-1185-3p']",
    "css" : {
      "font-size" : 25
    }
  }, {
    "selector" : "node[cat_miRNA = 'fca-mir-301a-3p']",
    "css" : {
      "font-size" : 25
    }
  }, {
    "selector" : "node[cat_miRNA = 'fca-mir-34b-3p']",
    "css" : {
      "font-size" : 25
    }
  }, {
    "selector" : "node[cat_miRNA = 'fca-mir-130b-5p']",
    "css" : {
      "font-size" : 25
    }
  }, {
    "selector" : "node[cat_miRNA = 'fca-mir-150-5p']",
    "css" : {
      "font-size" : 25
    }
  }, {
    "selector" : "node[cat_miRNA = 'fca-mir-362-3p']",
    "css" : {
      "shape" : "rectangle"
    }
  }, {
    "selector" : "node[cat_miRNA = 'fca-mir-192-5p']",
    "css" : {
      "shape" : "rectangle"
    }
  }, {
    "selector" : "node[cat_miRNA = 'fca-mir-335-3p']",
    "css" : {
      "shape" : "rectangle"
    }
  }, {
    "selector" : "node[cat_miRNA = 'fca-mir-425-5p']",
    "css" : {
      "shape" : "rectangle"
    }
  }, {
    "selector" : "node[cat_miRNA = 'fca-mir-194-5p']",
    "css" : {
      "shape" : "rectangle"
    }
  }, {
    "selector" : "node[cat_miRNA = 'fca-mir-146b-5p']",
    "css" : {
      "shape" : "rectangle"
    }
  }, {
    "selector" : "node[cat_miRNA = 'fca-mir-383-5p']",
    "css" : {
      "shape" : "rectangle"
    }
  }, {
    "selector" : "node[cat_miRNA = 'fca-mir-375-3p']",
    "css" : {
      "shape" : "rectangle"
    }
  }, {
    "selector" : "node[cat_miRNA = 'fca-mir-34c-5p']",
    "css" : {
      "shape" : "rectangle"
    }
  }, {
    "selector" : "node[cat_miRNA = 'fca-mir-92b-3p']",
    "css" : {
      "shape" : "rectangle"
    }
  }, {
    "selector" : "node[cat_miRNA = 'fca-mir-15b-3p']",
    "css" : {
      "shape" : "rectangle"
    }
  }, {
    "selector" : "node[cat_miRNA = 'fca-mir-34c-3p']",
    "css" : {
      "shape" : "rectangle"
    }
  }, {
    "selector" : "node[cat_miRNA = 'fca-mir-132-5p']",
    "css" : {
      "shape" : "rectangle"
    }
  }, {
    "selector" : "node[cat_miRNA = 'fca-mir-132-3p']",
    "css" : {
      "shape" : "rectangle"
    }
  }, {
    "selector" : "node[cat_miRNA = 'fca-mir-147-3p']",
    "css" : {
      "shape" : "rectangle"
    }
  }, {
    "selector" : "node[cat_miRNA = 'fca-mir-200c-3p']",
    "css" : {
      "shape" : "rectangle"
    }
  }, {
    "selector" : "node[cat_miRNA = 'fca-mir-146a-5p']",
    "css" : {
      "shape" : "rectangle"
    }
  }, {
    "selector" : "node[cat_miRNA = 'fca-mir-190b-5p']",
    "css" : {
      "shape" : "rectangle"
    }
  }, {
    "selector" : "node[cat_miRNA = 'fca-mir-296-3p']",
    "css" : {
      "shape" : "rectangle"
    }
  }, {
    "selector" : "node[cat_miRNA = 'fca-mir-92b-5p']",
    "css" : {
      "shape" : "rectangle"
    }
  }, {
    "selector" : "node[cat_miRNA = 'fca-mir-141-3p']",
    "css" : {
      "shape" : "rectangle"
    }
  }, {
    "selector" : "node[cat_miRNA = 'fca-mir-328-3p']",
    "css" : {
      "shape" : "rectangle"
    }
  }, {
    "selector" : "node[cat_miRNA = 'fca-mir-34b-5p']",
    "css" : {
      "shape" : "rectangle"
    }
  }, {
    "selector" : "node[cat_miRNA = 'fca-mir-1185-3p']",
    "css" : {
      "shape" : "rectangle"
    }
  }, {
    "selector" : "node[cat_miRNA = 'fca-mir-301a-3p']",
    "css" : {
      "shape" : "rectangle"
    }
  }, {
    "selector" : "node[cat_miRNA = 'fca-mir-34b-3p']",
    "css" : {
      "shape" : "rectangle"
    }
  }, {
    "selector" : "node[cat_miRNA = 'fca-mir-130b-5p']",
    "css" : {
      "shape" : "rectangle"
    }
  }, {
    "selector" : "node[cat_miRNA = 'fca-mir-150-5p']",
    "css" : {
      "shape" : "rectangle"
    }
  }, {
    "selector" : "node[cat_miRNA = 'fca-mir-362-3p']",
    "css" : {
      "width" : 250.0
    }
  }, {
    "selector" : "node[cat_miRNA = 'fca-mir-192-5p']",
    "css" : {
      "width" : 250.0
    }
  }, {
    "selector" : "node[cat_miRNA = 'fca-mir-335-3p']",
    "css" : {
      "width" : 250.0
    }
  }, {
    "selector" : "node[cat_miRNA = 'fca-mir-425-5p']",
    "css" : {
      "width" : 250.0
    }
  }, {
    "selector" : "node[cat_miRNA = 'fca-mir-194-5p']",
    "css" : {
      "width" : 250.0
    }
  }, {
    "selector" : "node[cat_miRNA = 'fca-mir-146b-5p']",
    "css" : {
      "width" : 250.0
    }
  }, {
    "selector" : "node[cat_miRNA = 'fca-mir-383-5p']",
    "css" : {
      "width" : 250.0
    }
  }, {
    "selector" : "node[cat_miRNA = 'fca-mir-375-3p']",
    "css" : {
      "width" : 250.0
    }
  }, {
    "selector" : "node[cat_miRNA = 'fca-mir-34c-5p']",
    "css" : {
      "width" : 250.0
    }
  }, {
    "selector" : "node[cat_miRNA = 'fca-mir-92b-3p']",
    "css" : {
      "width" : 250.0
    }
  }, {
    "selector" : "node[cat_miRNA = 'fca-mir-15b-3p']",
    "css" : {
      "width" : 250.0
    }
  }, {
    "selector" : "node[cat_miRNA = 'fca-mir-34c-3p']",
    "css" : {
      "width" : 250.0
    }
  }, {
    "selector" : "node[cat_miRNA = 'fca-mir-132-5p']",
    "css" : {
      "width" : 250.0
    }
  }, {
    "selector" : "node[cat_miRNA = 'fca-mir-132-3p']",
    "css" : {
      "width" : 250.0
    }
  }, {
    "selector" : "node[cat_miRNA = 'fca-mir-147-3p']",
    "css" : {
      "width" : 250.0
    }
  }, {
    "selector" : "node[cat_miRNA = 'fca-mir-200c-3p']",
    "css" : {
      "width" : 250.0
    }
  }, {
    "selector" : "node[cat_miRNA = 'fca-mir-146a-5p']",
    "css" : {
      "width" : 250.0
    }
  }, {
    "selector" : "node[cat_miRNA = 'fca-mir-190b-5p']",
    "css" : {
      "width" : 250.0
    }
  }, {
    "selector" : "node[cat_miRNA = 'fca-mir-296-3p']",
    "css" : {
      "width" : 250.0
    }
  }, {
    "selector" : "node[cat_miRNA = 'fca-mir-92b-5p']",
    "css" : {
      "width" : 250.0
    }
  }, {
    "selector" : "node[cat_miRNA = 'fca-mir-141-3p']",
    "css" : {
      "width" : 250.0
    }
  }, {
    "selector" : "node[cat_miRNA = 'fca-mir-328-3p']",
    "css" : {
      "width" : 250.0
    }
  }, {
    "selector" : "node[cat_miRNA = 'fca-mir-34b-5p']",
    "css" : {
      "width" : 250.0
    }
  }, {
    "selector" : "node[cat_miRNA = 'fca-mir-1185-3p']",
    "css" : {
      "width" : 250.0
    }
  }, {
    "selector" : "node[cat_miRNA = 'fca-mir-301a-3p']",
    "css" : {
      "width" : 250.0
    }
  }, {
    "selector" : "node[cat_miRNA = 'fca-mir-34b-3p']",
    "css" : {
      "width" : 250.0
    }
  }, {
    "selector" : "node[cat_miRNA = 'fca-mir-130b-5p']",
    "css" : {
      "width" : 250.0
    }
  }, {
    "selector" : "node[cat_miRNA = 'fca-mir-150-5p']",
    "css" : {
      "width" : 250.0
    }
  }, {
    "selector" : "node:selected",
    "css" : {
      "background-color" : "rgb(255,255,0)"
    }
  }, {
    "selector" : "edge",
    "css" : {
      "font-family" : "Dialog.plain",
      "font-weight" : "normal",
      "color" : "rgb(0,0,0)",
      "source-arrow-color" : "rgb(0,0,0)",
      "target-arrow-shape" : "none",
      "line-style" : "solid",
      "source-arrow-shape" : "none",
      "font-size" : 10,
      "opacity" : 1.0,
      "content" : "",
      "line-color" : "rgb(102,102,102)",
      "text-opacity" : 1.0,
      "target-arrow-color" : "rgb(0,0,0)",
      "width" : 2.0
    }
  }, {
    "selector" : "edge[interaction = 'validated']",
    "css" : {
      "line-color" : "rgb(27,120,55)"
    }
  }, {
    "selector" : "edge[interaction = 'validated_predicted']",
    "css" : {
      "line-color" : "rgb(27,120,55)"
    }
  }, {
    "selector" : "edge[interaction = 'predicted']",
    "css" : {
      "line-color" : "rgb(27,120,55)"
    }
  }, {
    "selector" : "edge[interaction = 'validated']",
    "css" : {
      "target-arrow-shape" : "triangle"
    }
  }, {
    "selector" : "edge[interaction = 'validated_predicted']",
    "css" : {
      "target-arrow-shape" : "triangle"
    }
  }, {
    "selector" : "edge[interaction = 'predicted']",
    "css" : {
      "target-arrow-shape" : "triangle"
    }
  }, {
    "selector" : "edge[interaction = 'validated_predicted']",
    "css" : {
      "width" : 3.0
    }
  }, {
    "selector" : "edge[interaction = 'validated']",
    "css" : {
      "line-style" : "solid"
    }
  }, {
    "selector" : "edge[interaction = 'validated_predicted']",
    "css" : {
      "line-style" : "solid"
    }
  }, {
    "selector" : "edge[interaction = 'predicted']",
    "css" : {
      "line-style" : "dashed"
    }
  }, {
    "selector" : "edge:selected",
    "css" : {
      "line-color" : "rgb(255,0,0)"
    }
  } ]
}, {
  "format_version" : "1.0",
  "generated_by" : "cytoscape-3.9.1",
  "target_cytoscapejs_version" : "~2.1",
  "title" : "Figure_3C_DOWN",
  "style" : [ {
    "selector" : "node",
    "css" : {
      "border-width" : 2.0,
      "text-opacity" : 1.0,
      "border-color" : "rgb(51,51,51)",
      "border-opacity" : 1.0,
      "background-opacity" : 1.0,
      "text-valign" : "center",
      "text-halign" : "center",
      "font-family" : "SansSerif.plain",
      "font-weight" : "normal",
      "shape" : "ellipse",
      "background-color" : "rgb(255,255,255)",
      "font-size" : 15,
      "width" : 35.0,
      "height" : 35.0,
      "color" : "rgb(0,0,0)",
      "content" : "data(cat_miRNA)"
    }
  }, {
    "selector" : "node[cat_miRNA = 'fca-mir-337-5p']",
    "css" : {
      "height" : 50.0
    }
  }, {
    "selector" : "node[cat_miRNA = 'fca-mir-208a-3p']",
    "css" : {
      "height" : 50.0
    }
  }, {
    "selector" : "node[cat_miRNA = 'fca-mir-192-5p']",
    "css" : {
      "height" : 50.0
    }
  }, {
    "selector" : "node[cat_miRNA = 'fca-mir-335-3p']",
    "css" : {
      "height" : 50.0
    }
  }, {
    "selector" : "node[cat_miRNA = 'fca-mir-146b-5p']",
    "css" : {
      "height" : 50.0
    }
  }, {
    "selector" : "node[cat_miRNA = 'fca-mir-127-3p']",
    "css" : {
      "height" : 50.0
    }
  }, {
    "selector" : "node[cat_miRNA = 'fca-mir-136-3p']",
    "css" : {
      "height" : 50.0
    }
  }, {
    "selector" : "node[cat_miRNA = 'fca-mir-34c-3p']",
    "css" : {
      "height" : 50.0
    }
  }, {
    "selector" : "node[cat_miRNA = 'fca-mir-371-5p']",
    "css" : {
      "height" : 50.0
    }
  }, {
    "selector" : "node[cat_miRNA = 'fca-mir-130a-5p']",
    "css" : {
      "height" : 50.0
    }
  }, {
    "selector" : "node[cat_miRNA = 'fca-mir-132-3p']",
    "css" : {
      "height" : 50.0
    }
  }, {
    "selector" : "node[cat_miRNA = 'fca-mir-503-5p']",
    "css" : {
      "height" : 50.0
    }
  }, {
    "selector" : "node[cat_miRNA = 'fca-mir-147-3p']",
    "css" : {
      "height" : 50.0
    }
  }, {
    "selector" : "node[cat_miRNA = 'fca-mir-424-5p']",
    "css" : {
      "height" : 50.0
    }
  }, {
    "selector" : "node[cat_miRNA = 'fca-mir-200c-3p']",
    "css" : {
      "height" : 50.0
    }
  }, {
    "selector" : "node[cat_miRNA = 'fca-mir-146a-5p']",
    "css" : {
      "height" : 50.0
    }
  }, {
    "selector" : "node[cat_miRNA = 'fca-mir-542-3p']",
    "css" : {
      "height" : 50.0
    }
  }, {
    "selector" : "node[cat_miRNA = 'fca-mir-328-3p']",
    "css" : {
      "height" : 50.0
    }
  }, {
    "selector" : "node[cat_miRNA = 'fca-mir-137-3p']",
    "css" : {
      "height" : 50.0
    }
  }, {
    "selector" : "node[cat_miRNA = 'fca-mir-34b-5p']",
    "css" : {
      "height" : 50.0
    }
  }, {
    "selector" : "node[cat_miRNA = 'fca-mir-1185-3p']",
    "css" : {
      "height" : 50.0
    }
  }, {
    "selector" : "node[cat_miRNA = 'fca-mir-135b-5p']",
    "css" : {
      "height" : 50.0
    }
  }, {
    "selector" : "node[cat_miRNA = 'fca-mir-301a-3p']",
    "css" : {
      "height" : 50.0
    }
  }, {
    "selector" : "node[cat_miRNA = 'fca-mir-487b-3p']",
    "css" : {
      "height" : 50.0
    }
  }, {
    "selector" : "node[cat_miRNA = 'fca-mir-362-3p']",
    "css" : {
      "height" : 50.0
    }
  }, {
    "selector" : "node[cat_miRNA = 'fca-mir-425-5p']",
    "css" : {
      "height" : 50.0
    }
  }, {
    "selector" : "node[cat_miRNA = 'fca-mir-194-5p']",
    "css" : {
      "height" : 50.0
    }
  }, {
    "selector" : "node[cat_miRNA = 'fca-mir-127-5p']",
    "css" : {
      "height" : 50.0
    }
  }, {
    "selector" : "node[cat_miRNA = 'fca-mir-381-3p']",
    "css" : {
      "height" : 50.0
    }
  }, {
    "selector" : "node[cat_miRNA = 'fca-mir-383-5p']",
    "css" : {
      "height" : 50.0
    }
  }, {
    "selector" : "node[cat_miRNA = 'fca-mir-375-3p']",
    "css" : {
      "height" : 50.0
    }
  }, {
    "selector" : "node[cat_miRNA = 'fca-mir-136-5p']",
    "css" : {
      "height" : 50.0
    }
  }, {
    "selector" : "node[cat_miRNA = 'fca-mir-34c-5p']",
    "css" : {
      "height" : 50.0
    }
  }, {
    "selector" : "node[cat_miRNA = 'fca-mir-92b-3p']",
    "css" : {
      "height" : 50.0
    }
  }, {
    "selector" : "node[cat_miRNA = 'fca-mir-15b-3p']",
    "css" : {
      "height" : 50.0
    }
  }, {
    "selector" : "node[cat_miRNA = 'fca-mir-132-5p']",
    "css" : {
      "height" : 50.0
    }
  }, {
    "selector" : "node[cat_miRNA = 'fca-mir-130a-3p']",
    "css" : {
      "height" : 50.0
    }
  }, {
    "selector" : "node[cat_miRNA = 'fca-mir-424-3p']",
    "css" : {
      "height" : 50.0
    }
  }, {
    "selector" : "node[cat_miRNA = 'fca-mir-190b-5p']",
    "css" : {
      "height" : 50.0
    }
  }, {
    "selector" : "node[cat_miRNA = 'fca-mir-296-3p']",
    "css" : {
      "height" : 50.0
    }
  }, {
    "selector" : "node[cat_miRNA = 'fca-mir-92b-5p']",
    "css" : {
      "height" : 50.0
    }
  }, {
    "selector" : "node[cat_miRNA = 'fca-mir-181d-5p']",
    "css" : {
      "height" : 50.0
    }
  }, {
    "selector" : "node[cat_miRNA = 'fca-mir-141-3p']",
    "css" : {
      "height" : 50.0
    }
  }, {
    "selector" : "node[cat_miRNA = 'fca-mir-299a-3p']",
    "css" : {
      "height" : 50.0
    }
  }, {
    "selector" : "node[cat_miRNA = 'fca-mir-542-5p']",
    "css" : {
      "height" : 50.0
    }
  }, {
    "selector" : "node[cat_miRNA = 'fca-mir-370-3p']",
    "css" : {
      "height" : 50.0
    }
  }, {
    "selector" : "node[cat_miRNA = 'fca-mir-34b-3p']",
    "css" : {
      "height" : 50.0
    }
  }, {
    "selector" : "node[cat_miRNA = 'fca-mir-130b-5p']",
    "css" : {
      "height" : 50.0
    }
  }, {
    "selector" : "node[cat_miRNA = 'fca-mir-150-5p']",
    "css" : {
      "height" : 50.0
    }
  }, {
    "selector" : "node[FoldChange_mRNA > 20]",
    "css" : {
      "background-color" : "rgb(102,37,6)"
    }
  }, {
    "selector" : "node[FoldChange_mRNA = 20]",
    "css" : {
      "background-color" : "rgb(153,52,4)"
    }
  }, {
    "selector" : "node[FoldChange_mRNA > 4.00000015][FoldChange_mRNA < 20]",
    "css" : {
      "background-color" : "mapData(FoldChange_mRNA,4.00000015,20,rgb(254,153,41),rgb(153,52,4))"
    }
  }, {
    "selector" : "node[FoldChange_mRNA > 2][FoldChange_mRNA < 4.00000015]",
    "css" : {
      "background-color" : "mapData(FoldChange_mRNA,2,4.00000015,rgb(255,247,188),rgb(254,153,41))"
    }
  }, {
    "selector" : "node[FoldChange_mRNA = 2]",
    "css" : {
      "background-color" : "rgb(255,247,188)"
    }
  }, {
    "selector" : "node[FoldChange_mRNA < 2]",
    "css" : {
      "background-color" : "rgb(255,255,229)"
    }
  }, {
    "selector" : "node[cat_miRNA = 'fca-mir-337-5p']",
    "css" : {
      "border-width" : 6.0
    }
  }, {
    "selector" : "node[cat_miRNA = 'fca-mir-208a-3p']",
    "css" : {
      "border-width" : 6.0
    }
  }, {
    "selector" : "node[cat_miRNA = 'fca-mir-192-5p']",
    "css" : {
      "border-width" : 6.0
    }
  }, {
    "selector" : "node[cat_miRNA = 'fca-mir-335-3p']",
    "css" : {
      "border-width" : 6.0
    }
  }, {
    "selector" : "node[cat_miRNA = 'fca-mir-146b-5p']",
    "css" : {
      "border-width" : 6.0
    }
  }, {
    "selector" : "node[cat_miRNA = 'fca-mir-127-3p']",
    "css" : {
      "border-width" : 6.0
    }
  }, {
    "selector" : "node[cat_miRNA = 'fca-mir-136-3p']",
    "css" : {
      "border-width" : 6.0
    }
  }, {
    "selector" : "node[cat_miRNA = 'fca-mir-34c-3p']",
    "css" : {
      "border-width" : 6.0
    }
  }, {
    "selector" : "node[cat_miRNA = 'fca-mir-371-5p']",
    "css" : {
      "border-width" : 6.0
    }
  }, {
    "selector" : "node[cat_miRNA = 'fca-mir-130a-5p']",
    "css" : {
      "border-width" : 6.0
    }
  }, {
    "selector" : "node[cat_miRNA = 'fca-mir-132-3p']",
    "css" : {
      "border-width" : 6.0
    }
  }, {
    "selector" : "node[cat_miRNA = 'fca-mir-503-5p']",
    "css" : {
      "border-width" : 6.0
    }
  }, {
    "selector" : "node[cat_miRNA = 'fca-mir-147-3p']",
    "css" : {
      "border-width" : 6.0
    }
  }, {
    "selector" : "node[cat_miRNA = 'fca-mir-424-5p']",
    "css" : {
      "border-width" : 6.0
    }
  }, {
    "selector" : "node[cat_miRNA = 'fca-mir-200c-3p']",
    "css" : {
      "border-width" : 6.0
    }
  }, {
    "selector" : "node[cat_miRNA = 'fca-mir-146a-5p']",
    "css" : {
      "border-width" : 6.0
    }
  }, {
    "selector" : "node[cat_miRNA = 'fca-mir-542-3p']",
    "css" : {
      "border-width" : 6.0
    }
  }, {
    "selector" : "node[cat_miRNA = 'fca-mir-328-3p']",
    "css" : {
      "border-width" : 6.0
    }
  }, {
    "selector" : "node[cat_miRNA = 'fca-mir-137-3p']",
    "css" : {
      "border-width" : 6.0
    }
  }, {
    "selector" : "node[cat_miRNA = 'fca-mir-34b-5p']",
    "css" : {
      "border-width" : 6.0
    }
  }, {
    "selector" : "node[cat_miRNA = 'fca-mir-1185-3p']",
    "css" : {
      "border-width" : 6.0
    }
  }, {
    "selector" : "node[cat_miRNA = 'fca-mir-135b-5p']",
    "css" : {
      "border-width" : 6.0
    }
  }, {
    "selector" : "node[cat_miRNA = 'fca-mir-301a-3p']",
    "css" : {
      "border-width" : 6.0
    }
  }, {
    "selector" : "node[cat_miRNA = 'fca-mir-487b-3p']",
    "css" : {
      "border-width" : 6.0
    }
  }, {
    "selector" : "node[cat_miRNA = 'fca-mir-362-3p']",
    "css" : {
      "border-width" : 6.0
    }
  }, {
    "selector" : "node[cat_miRNA = 'fca-mir-425-5p']",
    "css" : {
      "border-width" : 6.0
    }
  }, {
    "selector" : "node[cat_miRNA = 'fca-mir-194-5p']",
    "css" : {
      "border-width" : 6.0
    }
  }, {
    "selector" : "node[cat_miRNA = 'fca-mir-127-5p']",
    "css" : {
      "border-width" : 6.0
    }
  }, {
    "selector" : "node[cat_miRNA = 'fca-mir-381-3p']",
    "css" : {
      "border-width" : 6.0
    }
  }, {
    "selector" : "node[cat_miRNA = 'fca-mir-383-5p']",
    "css" : {
      "border-width" : 6.0
    }
  }, {
    "selector" : "node[cat_miRNA = 'fca-mir-375-3p']",
    "css" : {
      "border-width" : 6.0
    }
  }, {
    "selector" : "node[cat_miRNA = 'fca-mir-136-5p']",
    "css" : {
      "border-width" : 6.0
    }
  }, {
    "selector" : "node[cat_miRNA = 'fca-mir-34c-5p']",
    "css" : {
      "border-width" : 6.0
    }
  }, {
    "selector" : "node[cat_miRNA = 'fca-mir-92b-3p']",
    "css" : {
      "border-width" : 6.0
    }
  }, {
    "selector" : "node[cat_miRNA = 'fca-mir-15b-3p']",
    "css" : {
      "border-width" : 6.0
    }
  }, {
    "selector" : "node[cat_miRNA = 'fca-mir-132-5p']",
    "css" : {
      "border-width" : 6.0
    }
  }, {
    "selector" : "node[cat_miRNA = 'fca-mir-130a-3p']",
    "css" : {
      "border-width" : 6.0
    }
  }, {
    "selector" : "node[cat_miRNA = 'fca-mir-424-3p']",
    "css" : {
      "border-width" : 6.0
    }
  }, {
    "selector" : "node[cat_miRNA = 'fca-mir-190b-5p']",
    "css" : {
      "border-width" : 6.0
    }
  }, {
    "selector" : "node[cat_miRNA = 'fca-mir-296-3p']",
    "css" : {
      "border-width" : 6.0
    }
  }, {
    "selector" : "node[cat_miRNA = 'fca-mir-92b-5p']",
    "css" : {
      "border-width" : 6.0
    }
  }, {
    "selector" : "node[cat_miRNA = 'fca-mir-181d-5p']",
    "css" : {
      "border-width" : 6.0
    }
  }, {
    "selector" : "node[cat_miRNA = 'fca-mir-141-3p']",
    "css" : {
      "border-width" : 6.0
    }
  }, {
    "selector" : "node[cat_miRNA = 'fca-mir-299a-3p']",
    "css" : {
      "border-width" : 6.0
    }
  }, {
    "selector" : "node[cat_miRNA = 'fca-mir-542-5p']",
    "css" : {
      "border-width" : 6.0
    }
  }, {
    "selector" : "node[cat_miRNA = 'fca-mir-370-3p']",
    "css" : {
      "border-width" : 6.0
    }
  }, {
    "selector" : "node[cat_miRNA = 'fca-mir-34b-3p']",
    "css" : {
      "border-width" : 6.0
    }
  }, {
    "selector" : "node[cat_miRNA = 'fca-mir-130b-5p']",
    "css" : {
      "border-width" : 6.0
    }
  }, {
    "selector" : "node[cat_miRNA = 'fca-mir-150-5p']",
    "css" : {
      "border-width" : 6.0
    }
  }, {
    "selector" : "node[cat_miRNA = 'fca-mir-337-5p']",
    "css" : {
      "font-size" : 25
    }
  }, {
    "selector" : "node[cat_miRNA = 'fca-mir-208a-3p']",
    "css" : {
      "font-size" : 25
    }
  }, {
    "selector" : "node[cat_miRNA = 'fca-mir-192-5p']",
    "css" : {
      "font-size" : 25
    }
  }, {
    "selector" : "node[cat_miRNA = 'fca-mir-335-3p']",
    "css" : {
      "font-size" : 25
    }
  }, {
    "selector" : "node[cat_miRNA = 'fca-mir-146b-5p']",
    "css" : {
      "font-size" : 25
    }
  }, {
    "selector" : "node[cat_miRNA = 'fca-mir-127-3p']",
    "css" : {
      "font-size" : 25
    }
  }, {
    "selector" : "node[cat_miRNA = 'fca-mir-136-3p']",
    "css" : {
      "font-size" : 25
    }
  }, {
    "selector" : "node[cat_miRNA = 'fca-mir-34c-3p']",
    "css" : {
      "font-size" : 25
    }
  }, {
    "selector" : "node[cat_miRNA = 'fca-mir-371-5p']",
    "css" : {
      "font-size" : 25
    }
  }, {
    "selector" : "node[cat_miRNA = 'fca-mir-130a-5p']",
    "css" : {
      "font-size" : 25
    }
  }, {
    "selector" : "node[cat_miRNA = 'fca-mir-132-3p']",
    "css" : {
      "font-size" : 25
    }
  }, {
    "selector" : "node[cat_miRNA = 'fca-mir-503-5p']",
    "css" : {
      "font-size" : 25
    }
  }, {
    "selector" : "node[cat_miRNA = 'fca-mir-147-3p']",
    "css" : {
      "font-size" : 25
    }
  }, {
    "selector" : "node[cat_miRNA = 'fca-mir-424-5p']",
    "css" : {
      "font-size" : 25
    }
  }, {
    "selector" : "node[cat_miRNA = 'fca-mir-200c-3p']",
    "css" : {
      "font-size" : 25
    }
  }, {
    "selector" : "node[cat_miRNA = 'fca-mir-146a-5p']",
    "css" : {
      "font-size" : 25
    }
  }, {
    "selector" : "node[cat_miRNA = 'fca-mir-542-3p']",
    "css" : {
      "font-size" : 25
    }
  }, {
    "selector" : "node[cat_miRNA = 'fca-mir-328-3p']",
    "css" : {
      "font-size" : 25
    }
  }, {
    "selector" : "node[cat_miRNA = 'fca-mir-137-3p']",
    "css" : {
      "font-size" : 25
    }
  }, {
    "selector" : "node[cat_miRNA = 'fca-mir-34b-5p']",
    "css" : {
      "font-size" : 25
    }
  }, {
    "selector" : "node[cat_miRNA = 'fca-mir-1185-3p']",
    "css" : {
      "font-size" : 25
    }
  }, {
    "selector" : "node[cat_miRNA = 'fca-mir-135b-5p']",
    "css" : {
      "font-size" : 25
    }
  }, {
    "selector" : "node[cat_miRNA = 'fca-mir-301a-3p']",
    "css" : {
      "font-size" : 25
    }
  }, {
    "selector" : "node[cat_miRNA = 'fca-mir-487b-3p']",
    "css" : {
      "font-size" : 25
    }
  }, {
    "selector" : "node[cat_miRNA = 'fca-mir-362-3p']",
    "css" : {
      "font-size" : 25
    }
  }, {
    "selector" : "node[cat_miRNA = 'fca-mir-425-5p']",
    "css" : {
      "font-size" : 25
    }
  }, {
    "selector" : "node[cat_miRNA = 'fca-mir-194-5p']",
    "css" : {
      "font-size" : 25
    }
  }, {
    "selector" : "node[cat_miRNA = 'fca-mir-127-5p']",
    "css" : {
      "font-size" : 25
    }
  }, {
    "selector" : "node[cat_miRNA = 'fca-mir-381-3p']",
    "css" : {
      "font-size" : 25
    }
  }, {
    "selector" : "node[cat_miRNA = 'fca-mir-383-5p']",
    "css" : {
      "font-size" : 25
    }
  }, {
    "selector" : "node[cat_miRNA = 'fca-mir-375-3p']",
    "css" : {
      "font-size" : 25
    }
  }, {
    "selector" : "node[cat_miRNA = 'fca-mir-136-5p']",
    "css" : {
      "font-size" : 25
    }
  }, {
    "selector" : "node[cat_miRNA = 'fca-mir-34c-5p']",
    "css" : {
      "font-size" : 25
    }
  }, {
    "selector" : "node[cat_miRNA = 'fca-mir-92b-3p']",
    "css" : {
      "font-size" : 25
    }
  }, {
    "selector" : "node[cat_miRNA = 'fca-mir-15b-3p']",
    "css" : {
      "font-size" : 25
    }
  }, {
    "selector" : "node[cat_miRNA = 'fca-mir-132-5p']",
    "css" : {
      "font-size" : 25
    }
  }, {
    "selector" : "node[cat_miRNA = 'fca-mir-130a-3p']",
    "css" : {
      "font-size" : 25
    }
  }, {
    "selector" : "node[cat_miRNA = 'fca-mir-424-3p']",
    "css" : {
      "font-size" : 25
    }
  }, {
    "selector" : "node[cat_miRNA = 'fca-mir-190b-5p']",
    "css" : {
      "font-size" : 25
    }
  }, {
    "selector" : "node[cat_miRNA = 'fca-mir-296-3p']",
    "css" : {
      "font-size" : 25
    }
  }, {
    "selector" : "node[cat_miRNA = 'fca-mir-92b-5p']",
    "css" : {
      "font-size" : 25
    }
  }, {
    "selector" : "node[cat_miRNA = 'fca-mir-181d-5p']",
    "css" : {
      "font-size" : 25
    }
  }, {
    "selector" : "node[cat_miRNA = 'fca-mir-141-3p']",
    "css" : {
      "font-size" : 25
    }
  }, {
    "selector" : "node[cat_miRNA = 'fca-mir-299a-3p']",
    "css" : {
      "font-size" : 25
    }
  }, {
    "selector" : "node[cat_miRNA = 'fca-mir-542-5p']",
    "css" : {
      "font-size" : 25
    }
  }, {
    "selector" : "node[cat_miRNA = 'fca-mir-370-3p']",
    "css" : {
      "font-size" : 25
    }
  }, {
    "selector" : "node[cat_miRNA = 'fca-mir-34b-3p']",
    "css" : {
      "font-size" : 25
    }
  }, {
    "selector" : "node[cat_miRNA = 'fca-mir-130b-5p']",
    "css" : {
      "font-size" : 25
    }
  }, {
    "selector" : "node[cat_miRNA = 'fca-mir-150-5p']",
    "css" : {
      "font-size" : 25
    }
  }, {
    "selector" : "node[cat_miRNA = 'fca-mir-362-3p']",
    "css" : {
      "shape" : "rectangle"
    }
  }, {
    "selector" : "node[cat_miRNA = 'fca-mir-192-5p']",
    "css" : {
      "shape" : "rectangle"
    }
  }, {
    "selector" : "node[cat_miRNA = 'fca-mir-335-3p']",
    "css" : {
      "shape" : "rectangle"
    }
  }, {
    "selector" : "node[cat_miRNA = 'fca-mir-425-5p']",
    "css" : {
      "shape" : "rectangle"
    }
  }, {
    "selector" : "node[cat_miRNA = 'fca-mir-194-5p']",
    "css" : {
      "shape" : "rectangle"
    }
  }, {
    "selector" : "node[cat_miRNA = 'fca-mir-146b-5p']",
    "css" : {
      "shape" : "rectangle"
    }
  }, {
    "selector" : "node[cat_miRNA = 'fca-mir-383-5p']",
    "css" : {
      "shape" : "rectangle"
    }
  }, {
    "selector" : "node[cat_miRNA = 'fca-mir-375-3p']",
    "css" : {
      "shape" : "rectangle"
    }
  }, {
    "selector" : "node[cat_miRNA = 'fca-mir-34c-5p']",
    "css" : {
      "shape" : "rectangle"
    }
  }, {
    "selector" : "node[cat_miRNA = 'fca-mir-92b-3p']",
    "css" : {
      "shape" : "rectangle"
    }
  }, {
    "selector" : "node[cat_miRNA = 'fca-mir-15b-3p']",
    "css" : {
      "shape" : "rectangle"
    }
  }, {
    "selector" : "node[cat_miRNA = 'fca-mir-34c-3p']",
    "css" : {
      "shape" : "rectangle"
    }
  }, {
    "selector" : "node[cat_miRNA = 'fca-mir-132-5p']",
    "css" : {
      "shape" : "rectangle"
    }
  }, {
    "selector" : "node[cat_miRNA = 'fca-mir-132-3p']",
    "css" : {
      "shape" : "rectangle"
    }
  }, {
    "selector" : "node[cat_miRNA = 'fca-mir-147-3p']",
    "css" : {
      "shape" : "rectangle"
    }
  }, {
    "selector" : "node[cat_miRNA = 'fca-mir-200c-3p']",
    "css" : {
      "shape" : "rectangle"
    }
  }, {
    "selector" : "node[cat_miRNA = 'fca-mir-146a-5p']",
    "css" : {
      "shape" : "rectangle"
    }
  }, {
    "selector" : "node[cat_miRNA = 'fca-mir-190b-5p']",
    "css" : {
      "shape" : "rectangle"
    }
  }, {
    "selector" : "node[cat_miRNA = 'fca-mir-296-3p']",
    "css" : {
      "shape" : "rectangle"
    }
  }, {
    "selector" : "node[cat_miRNA = 'fca-mir-92b-5p']",
    "css" : {
      "shape" : "rectangle"
    }
  }, {
    "selector" : "node[cat_miRNA = 'fca-mir-141-3p']",
    "css" : {
      "shape" : "rectangle"
    }
  }, {
    "selector" : "node[cat_miRNA = 'fca-mir-328-3p']",
    "css" : {
      "shape" : "rectangle"
    }
  }, {
    "selector" : "node[cat_miRNA = 'fca-mir-34b-5p']",
    "css" : {
      "shape" : "rectangle"
    }
  }, {
    "selector" : "node[cat_miRNA = 'fca-mir-1185-3p']",
    "css" : {
      "shape" : "rectangle"
    }
  }, {
    "selector" : "node[cat_miRNA = 'fca-mir-301a-3p']",
    "css" : {
      "shape" : "rectangle"
    }
  }, {
    "selector" : "node[cat_miRNA = 'fca-mir-34b-3p']",
    "css" : {
      "shape" : "rectangle"
    }
  }, {
    "selector" : "node[cat_miRNA = 'fca-mir-130b-5p']",
    "css" : {
      "shape" : "rectangle"
    }
  }, {
    "selector" : "node[cat_miRNA = 'fca-mir-150-5p']",
    "css" : {
      "shape" : "rectangle"
    }
  }, {
    "selector" : "node[cat_miRNA = 'fca-mir-337-5p']",
    "css" : {
      "width" : 250.0
    }
  }, {
    "selector" : "node[cat_miRNA = 'fca-mir-208a-3p']",
    "css" : {
      "width" : 250.0
    }
  }, {
    "selector" : "node[cat_miRNA = 'fca-mir-192-5p']",
    "css" : {
      "width" : 250.0
    }
  }, {
    "selector" : "node[cat_miRNA = 'fca-mir-335-3p']",
    "css" : {
      "width" : 250.0
    }
  }, {
    "selector" : "node[cat_miRNA = 'fca-mir-146b-5p']",
    "css" : {
      "width" : 250.0
    }
  }, {
    "selector" : "node[cat_miRNA = 'fca-mir-127-3p']",
    "css" : {
      "width" : 250.0
    }
  }, {
    "selector" : "node[cat_miRNA = 'fca-mir-136-3p']",
    "css" : {
      "width" : 250.0
    }
  }, {
    "selector" : "node[cat_miRNA = 'fca-mir-34c-3p']",
    "css" : {
      "width" : 250.0
    }
  }, {
    "selector" : "node[cat_miRNA = 'fca-mir-371-5p']",
    "css" : {
      "width" : 250.0
    }
  }, {
    "selector" : "node[cat_miRNA = 'fca-mir-130a-5p']",
    "css" : {
      "width" : 250.0
    }
  }, {
    "selector" : "node[cat_miRNA = 'fca-mir-132-3p']",
    "css" : {
      "width" : 250.0
    }
  }, {
    "selector" : "node[cat_miRNA = 'fca-mir-503-5p']",
    "css" : {
      "width" : 250.0
    }
  }, {
    "selector" : "node[cat_miRNA = 'fca-mir-147-3p']",
    "css" : {
      "width" : 250.0
    }
  }, {
    "selector" : "node[cat_miRNA = 'fca-mir-424-5p']",
    "css" : {
      "width" : 250.0
    }
  }, {
    "selector" : "node[cat_miRNA = 'fca-mir-200c-3p']",
    "css" : {
      "width" : 250.0
    }
  }, {
    "selector" : "node[cat_miRNA = 'fca-mir-146a-5p']",
    "css" : {
      "width" : 250.0
    }
  }, {
    "selector" : "node[cat_miRNA = 'fca-mir-542-3p']",
    "css" : {
      "width" : 250.0
    }
  }, {
    "selector" : "node[cat_miRNA = 'fca-mir-328-3p']",
    "css" : {
      "width" : 250.0
    }
  }, {
    "selector" : "node[cat_miRNA = 'fca-mir-137-3p']",
    "css" : {
      "width" : 250.0
    }
  }, {
    "selector" : "node[cat_miRNA = 'fca-mir-34b-5p']",
    "css" : {
      "width" : 250.0
    }
  }, {
    "selector" : "node[cat_miRNA = 'fca-mir-1185-3p']",
    "css" : {
      "width" : 250.0
    }
  }, {
    "selector" : "node[cat_miRNA = 'fca-mir-135b-5p']",
    "css" : {
      "width" : 250.0
    }
  }, {
    "selector" : "node[cat_miRNA = 'fca-mir-301a-3p']",
    "css" : {
      "width" : 250.0
    }
  }, {
    "selector" : "node[cat_miRNA = 'fca-mir-487b-3p']",
    "css" : {
      "width" : 250.0
    }
  }, {
    "selector" : "node[cat_miRNA = 'fca-mir-362-3p']",
    "css" : {
      "width" : 250.0
    }
  }, {
    "selector" : "node[cat_miRNA = 'fca-mir-425-5p']",
    "css" : {
      "width" : 250.0
    }
  }, {
    "selector" : "node[cat_miRNA = 'fca-mir-194-5p']",
    "css" : {
      "width" : 250.0
    }
  }, {
    "selector" : "node[cat_miRNA = 'fca-mir-127-5p']",
    "css" : {
      "width" : 250.0
    }
  }, {
    "selector" : "node[cat_miRNA = 'fca-mir-381-3p']",
    "css" : {
      "width" : 250.0
    }
  }, {
    "selector" : "node[cat_miRNA = 'fca-mir-383-5p']",
    "css" : {
      "width" : 250.0
    }
  }, {
    "selector" : "node[cat_miRNA = 'fca-mir-375-3p']",
    "css" : {
      "width" : 250.0
    }
  }, {
    "selector" : "node[cat_miRNA = 'fca-mir-136-5p']",
    "css" : {
      "width" : 250.0
    }
  }, {
    "selector" : "node[cat_miRNA = 'fca-mir-34c-5p']",
    "css" : {
      "width" : 250.0
    }
  }, {
    "selector" : "node[cat_miRNA = 'fca-mir-92b-3p']",
    "css" : {
      "width" : 250.0
    }
  }, {
    "selector" : "node[cat_miRNA = 'fca-mir-15b-3p']",
    "css" : {
      "width" : 250.0
    }
  }, {
    "selector" : "node[cat_miRNA = 'fca-mir-132-5p']",
    "css" : {
      "width" : 250.0
    }
  }, {
    "selector" : "node[cat_miRNA = 'fca-mir-130a-3p']",
    "css" : {
      "width" : 250.0
    }
  }, {
    "selector" : "node[cat_miRNA = 'fca-mir-424-3p']",
    "css" : {
      "width" : 250.0
    }
  }, {
    "selector" : "node[cat_miRNA = 'fca-mir-190b-5p']",
    "css" : {
      "width" : 250.0
    }
  }, {
    "selector" : "node[cat_miRNA = 'fca-mir-296-3p']",
    "css" : {
      "width" : 250.0
    }
  }, {
    "selector" : "node[cat_miRNA = 'fca-mir-92b-5p']",
    "css" : {
      "width" : 250.0
    }
  }, {
    "selector" : "node[cat_miRNA = 'fca-mir-181d-5p']",
    "css" : {
      "width" : 250.0
    }
  }, {
    "selector" : "node[cat_miRNA = 'fca-mir-141-3p']",
    "css" : {
      "width" : 250.0
    }
  }, {
    "selector" : "node[cat_miRNA = 'fca-mir-299a-3p']",
    "css" : {
      "width" : 250.0
    }
  }, {
    "selector" : "node[cat_miRNA = 'fca-mir-542-5p']",
    "css" : {
      "width" : 250.0
    }
  }, {
    "selector" : "node[cat_miRNA = 'fca-mir-370-3p']",
    "css" : {
      "width" : 250.0
    }
  }, {
    "selector" : "node[cat_miRNA = 'fca-mir-34b-3p']",
    "css" : {
      "width" : 250.0
    }
  }, {
    "selector" : "node[cat_miRNA = 'fca-mir-130b-5p']",
    "css" : {
      "width" : 250.0
    }
  }, {
    "selector" : "node[cat_miRNA = 'fca-mir-150-5p']",
    "css" : {
      "width" : 250.0
    }
  }, {
    "selector" : "node:selected",
    "css" : {
      "background-color" : "rgb(255,255,0)"
    }
  }, {
    "selector" : "edge",
    "css" : {
      "font-family" : "Dialog.plain",
      "font-weight" : "normal",
      "color" : "rgb(0,0,0)",
      "source-arrow-color" : "rgb(0,0,0)",
      "target-arrow-shape" : "none",
      "line-style" : "solid",
      "source-arrow-shape" : "none",
      "font-size" : 10,
      "opacity" : 1.0,
      "content" : "",
      "line-color" : "rgb(102,102,102)",
      "text-opacity" : 1.0,
      "target-arrow-color" : "rgb(0,0,0)",
      "width" : 2.0
    }
  }, {
    "selector" : "edge[interaction = 'validated']",
    "css" : {
      "line-color" : "rgb(27,120,55)"
    }
  }, {
    "selector" : "edge[interaction = 'validated_predicted']",
    "css" : {
      "line-color" : "rgb(27,120,55)"
    }
  }, {
    "selector" : "edge[interaction = 'predicted']",
    "css" : {
      "line-color" : "rgb(27,120,55)"
    }
  }, {
    "selector" : "edge[interaction = 'validated']",
    "css" : {
      "target-arrow-shape" : "triangle"
    }
  }, {
    "selector" : "edge[interaction = 'validated_predicted']",
    "css" : {
      "target-arrow-shape" : "triangle"
    }
  }, {
    "selector" : "edge[interaction = 'predicted']",
    "css" : {
      "target-arrow-shape" : "triangle"
    }
  }, {
    "selector" : "edge[interaction = 'validated_predicted']",
    "css" : {
      "width" : 3.0
    }
  }, {
    "selector" : "edge[interaction = 'validated']",
    "css" : {
      "line-style" : "solid"
    }
  }, {
    "selector" : "edge[interaction = 'validated_predicted']",
    "css" : {
      "line-style" : "solid"
    }
  }, {
    "selector" : "edge[interaction = 'predicted']",
    "css" : {
      "line-style" : "dashed"
    }
  }, {
    "selector" : "edge:selected",
    "css" : {
      "line-color" : "rgb(255,0,0)"
    }
  } ]
}, {
  "format_version" : "1.0",
  "generated_by" : "cytoscape-3.9.1",
  "target_cytoscapejs_version" : "~2.1",
  "title" : "Figure_S2F_UP_labeled",
  "style" : [ {
    "selector" : "node",
    "css" : {
      "border-width" : 2.0,
      "text-opacity" : 1.0,
      "border-color" : "rgb(51,51,51)",
      "border-opacity" : 1.0,
      "background-opacity" : 1.0,
      "text-valign" : "center",
      "text-halign" : "center",
      "font-family" : "SansSerif.plain",
      "font-weight" : "normal",
      "shape" : "ellipse",
      "background-color" : "rgb(255,255,255)",
      "font-size" : 15,
      "width" : 35.0,
      "height" : 35.0,
      "color" : "rgb(0,0,0)",
      "content" : "data(shared_name)"
    }
  }, {
    "selector" : "node[cat_miRNA = 'fca-mir-362-3p']",
    "css" : {
      "height" : 50.0
    }
  }, {
    "selector" : "node[cat_miRNA = 'fca-mir-192-5p']",
    "css" : {
      "height" : 50.0
    }
  }, {
    "selector" : "node[cat_miRNA = 'fca-mir-335-3p']",
    "css" : {
      "height" : 50.0
    }
  }, {
    "selector" : "node[cat_miRNA = 'fca-mir-425-5p']",
    "css" : {
      "height" : 50.0
    }
  }, {
    "selector" : "node[cat_miRNA = 'fca-mir-194-5p']",
    "css" : {
      "height" : 50.0
    }
  }, {
    "selector" : "node[cat_miRNA = 'fca-mir-146b-5p']",
    "css" : {
      "height" : 50.0
    }
  }, {
    "selector" : "node[cat_miRNA = 'fca-mir-383-5p']",
    "css" : {
      "height" : 50.0
    }
  }, {
    "selector" : "node[cat_miRNA = 'fca-mir-375-3p']",
    "css" : {
      "height" : 50.0
    }
  }, {
    "selector" : "node[cat_miRNA = 'fca-mir-34c-5p']",
    "css" : {
      "height" : 50.0
    }
  }, {
    "selector" : "node[cat_miRNA = 'fca-mir-92b-3p']",
    "css" : {
      "height" : 50.0
    }
  }, {
    "selector" : "node[cat_miRNA = 'fca-mir-15b-3p']",
    "css" : {
      "height" : 50.0
    }
  }, {
    "selector" : "node[cat_miRNA = 'fca-mir-34c-3p']",
    "css" : {
      "height" : 50.0
    }
  }, {
    "selector" : "node[cat_miRNA = 'fca-mir-132-5p']",
    "css" : {
      "height" : 50.0
    }
  }, {
    "selector" : "node[cat_miRNA = 'fca-mir-132-3p']",
    "css" : {
      "height" : 50.0
    }
  }, {
    "selector" : "node[cat_miRNA = 'fca-mir-147-3p']",
    "css" : {
      "height" : 50.0
    }
  }, {
    "selector" : "node[cat_miRNA = 'fca-mir-204-5p']",
    "css" : {
      "height" : 50.0
    }
  }, {
    "selector" : "node[cat_miRNA = 'fca-mir-216b-5p']",
    "css" : {
      "height" : 50.0
    }
  }, {
    "selector" : "node[cat_miRNA = 'fca-mir-200c-3p']",
    "css" : {
      "height" : 50.0
    }
  }, {
    "selector" : "node[cat_miRNA = 'fca-mir-146a-5p']",
    "css" : {
      "height" : 50.0
    }
  }, {
    "selector" : "node[cat_miRNA = 'fca-mir-190b-5p']",
    "css" : {
      "height" : 50.0
    }
  }, {
    "selector" : "node[cat_miRNA = 'fca-mir-296-3p']",
    "css" : {
      "height" : 50.0
    }
  }, {
    "selector" : "node[cat_miRNA = 'fca-mir-92b-5p']",
    "css" : {
      "height" : 50.0
    }
  }, {
    "selector" : "node[cat_miRNA = 'fca-mir-141-3p']",
    "css" : {
      "height" : 50.0
    }
  }, {
    "selector" : "node[cat_miRNA = 'fca-mir-328-3p']",
    "css" : {
      "height" : 50.0
    }
  }, {
    "selector" : "node[cat_miRNA = 'fca-mir-34b-5p']",
    "css" : {
      "height" : 50.0
    }
  }, {
    "selector" : "node[cat_miRNA = 'fca-mir-1185-3p']",
    "css" : {
      "height" : 50.0
    }
  }, {
    "selector" : "node[cat_miRNA = 'fca-mir-301a-3p']",
    "css" : {
      "height" : 50.0
    }
  }, {
    "selector" : "node[cat_miRNA = 'fca-mir-34b-3p']",
    "css" : {
      "height" : 50.0
    }
  }, {
    "selector" : "node[cat_miRNA = 'fca-mir-130b-5p']",
    "css" : {
      "height" : 50.0
    }
  }, {
    "selector" : "node[cat_miRNA = 'fca-mir-150-5p']",
    "css" : {
      "height" : 50.0
    }
  }, {
    "selector" : "node[FoldChange_mRNA > -2]",
    "css" : {
      "background-color" : "rgb(255,247,251)"
    }
  }, {
    "selector" : "node[FoldChange_mRNA = -2]",
    "css" : {
      "background-color" : "rgb(236,231,242)"
    }
  }, {
    "selector" : "node[FoldChange_mRNA > -3.99999881][FoldChange_mRNA < -2]",
    "css" : {
      "background-color" : "mapData(FoldChange_mRNA,-3.99999881,-2,rgb(116,169,207),rgb(236,231,242))"
    }
  }, {
    "selector" : "node[FoldChange_mRNA > -20][FoldChange_mRNA < -3.99999881]",
    "css" : {
      "background-color" : "mapData(FoldChange_mRNA,-20,-3.99999881,rgb(4,90,141),rgb(116,169,207))"
    }
  }, {
    "selector" : "node[FoldChange_mRNA = -20]",
    "css" : {
      "background-color" : "rgb(4,90,141)"
    }
  }, {
    "selector" : "node[FoldChange_mRNA < -20]",
    "css" : {
      "background-color" : "rgb(2,56,88)"
    }
  }, {
    "selector" : "node[cat_miRNA = 'fca-mir-362-3p']",
    "css" : {
      "border-width" : 6.0
    }
  }, {
    "selector" : "node[cat_miRNA = 'fca-mir-192-5p']",
    "css" : {
      "border-width" : 6.0
    }
  }, {
    "selector" : "node[cat_miRNA = 'fca-mir-335-3p']",
    "css" : {
      "border-width" : 6.0
    }
  }, {
    "selector" : "node[cat_miRNA = 'fca-mir-425-5p']",
    "css" : {
      "border-width" : 6.0
    }
  }, {
    "selector" : "node[cat_miRNA = 'fca-mir-194-5p']",
    "css" : {
      "border-width" : 6.0
    }
  }, {
    "selector" : "node[cat_miRNA = 'fca-mir-146b-5p']",
    "css" : {
      "border-width" : 6.0
    }
  }, {
    "selector" : "node[cat_miRNA = 'fca-mir-383-5p']",
    "css" : {
      "border-width" : 6.0
    }
  }, {
    "selector" : "node[cat_miRNA = 'fca-mir-375-3p']",
    "css" : {
      "border-width" : 6.0
    }
  }, {
    "selector" : "node[cat_miRNA = 'fca-mir-34c-5p']",
    "css" : {
      "border-width" : 6.0
    }
  }, {
    "selector" : "node[cat_miRNA = 'fca-mir-92b-3p']",
    "css" : {
      "border-width" : 6.0
    }
  }, {
    "selector" : "node[cat_miRNA = 'fca-mir-15b-3p']",
    "css" : {
      "border-width" : 6.0
    }
  }, {
    "selector" : "node[cat_miRNA = 'fca-mir-34c-3p']",
    "css" : {
      "border-width" : 6.0
    }
  }, {
    "selector" : "node[cat_miRNA = 'fca-mir-132-5p']",
    "css" : {
      "border-width" : 6.0
    }
  }, {
    "selector" : "node[cat_miRNA = 'fca-mir-132-3p']",
    "css" : {
      "border-width" : 6.0
    }
  }, {
    "selector" : "node[cat_miRNA = 'fca-mir-147-3p']",
    "css" : {
      "border-width" : 6.0
    }
  }, {
    "selector" : "node[cat_miRNA = 'fca-mir-204-5p']",
    "css" : {
      "border-width" : 6.0
    }
  }, {
    "selector" : "node[cat_miRNA = 'fca-mir-216b-5p']",
    "css" : {
      "border-width" : 6.0
    }
  }, {
    "selector" : "node[cat_miRNA = 'fca-mir-200c-3p']",
    "css" : {
      "border-width" : 6.0
    }
  }, {
    "selector" : "node[cat_miRNA = 'fca-mir-146a-5p']",
    "css" : {
      "border-width" : 6.0
    }
  }, {
    "selector" : "node[cat_miRNA = 'fca-mir-190b-5p']",
    "css" : {
      "border-width" : 6.0
    }
  }, {
    "selector" : "node[cat_miRNA = 'fca-mir-296-3p']",
    "css" : {
      "border-width" : 6.0
    }
  }, {
    "selector" : "node[cat_miRNA = 'fca-mir-92b-5p']",
    "css" : {
      "border-width" : 6.0
    }
  }, {
    "selector" : "node[cat_miRNA = 'fca-mir-141-3p']",
    "css" : {
      "border-width" : 6.0
    }
  }, {
    "selector" : "node[cat_miRNA = 'fca-mir-328-3p']",
    "css" : {
      "border-width" : 6.0
    }
  }, {
    "selector" : "node[cat_miRNA = 'fca-mir-34b-5p']",
    "css" : {
      "border-width" : 6.0
    }
  }, {
    "selector" : "node[cat_miRNA = 'fca-mir-1185-3p']",
    "css" : {
      "border-width" : 6.0
    }
  }, {
    "selector" : "node[cat_miRNA = 'fca-mir-301a-3p']",
    "css" : {
      "border-width" : 6.0
    }
  }, {
    "selector" : "node[cat_miRNA = 'fca-mir-34b-3p']",
    "css" : {
      "border-width" : 6.0
    }
  }, {
    "selector" : "node[cat_miRNA = 'fca-mir-130b-5p']",
    "css" : {
      "border-width" : 6.0
    }
  }, {
    "selector" : "node[cat_miRNA = 'fca-mir-150-5p']",
    "css" : {
      "border-width" : 6.0
    }
  }, {
    "selector" : "node[cat_miRNA = 'fca-mir-362-3p']",
    "css" : {
      "font-size" : 25
    }
  }, {
    "selector" : "node[cat_miRNA = 'fca-mir-192-5p']",
    "css" : {
      "font-size" : 25
    }
  }, {
    "selector" : "node[cat_miRNA = 'fca-mir-335-3p']",
    "css" : {
      "font-size" : 25
    }
  }, {
    "selector" : "node[cat_miRNA = 'fca-mir-425-5p']",
    "css" : {
      "font-size" : 25
    }
  }, {
    "selector" : "node[cat_miRNA = 'fca-mir-194-5p']",
    "css" : {
      "font-size" : 25
    }
  }, {
    "selector" : "node[cat_miRNA = 'fca-mir-146b-5p']",
    "css" : {
      "font-size" : 25
    }
  }, {
    "selector" : "node[cat_miRNA = 'fca-mir-383-5p']",
    "css" : {
      "font-size" : 25
    }
  }, {
    "selector" : "node[cat_miRNA = 'fca-mir-375-3p']",
    "css" : {
      "font-size" : 25
    }
  }, {
    "selector" : "node[cat_miRNA = 'fca-mir-34c-5p']",
    "css" : {
      "font-size" : 25
    }
  }, {
    "selector" : "node[cat_miRNA = 'fca-mir-92b-3p']",
    "css" : {
      "font-size" : 25
    }
  }, {
    "selector" : "node[cat_miRNA = 'fca-mir-15b-3p']",
    "css" : {
      "font-size" : 25
    }
  }, {
    "selector" : "node[cat_miRNA = 'fca-mir-34c-3p']",
    "css" : {
      "font-size" : 25
    }
  }, {
    "selector" : "node[cat_miRNA = 'fca-mir-132-5p']",
    "css" : {
      "font-size" : 25
    }
  }, {
    "selector" : "node[cat_miRNA = 'fca-mir-132-3p']",
    "css" : {
      "font-size" : 25
    }
  }, {
    "selector" : "node[cat_miRNA = 'fca-mir-147-3p']",
    "css" : {
      "font-size" : 25
    }
  }, {
    "selector" : "node[cat_miRNA = 'fca-mir-204-5p']",
    "css" : {
      "font-size" : 25
    }
  }, {
    "selector" : "node[cat_miRNA = 'fca-mir-216b-5p']",
    "css" : {
      "font-size" : 25
    }
  }, {
    "selector" : "node[cat_miRNA = 'fca-mir-200c-3p']",
    "css" : {
      "font-size" : 25
    }
  }, {
    "selector" : "node[cat_miRNA = 'fca-mir-146a-5p']",
    "css" : {
      "font-size" : 25
    }
  }, {
    "selector" : "node[cat_miRNA = 'fca-mir-190b-5p']",
    "css" : {
      "font-size" : 25
    }
  }, {
    "selector" : "node[cat_miRNA = 'fca-mir-296-3p']",
    "css" : {
      "font-size" : 25
    }
  }, {
    "selector" : "node[cat_miRNA = 'fca-mir-92b-5p']",
    "css" : {
      "font-size" : 25
    }
  }, {
    "selector" : "node[cat_miRNA = 'fca-mir-141-3p']",
    "css" : {
      "font-size" : 25
    }
  }, {
    "selector" : "node[cat_miRNA = 'fca-mir-328-3p']",
    "css" : {
      "font-size" : 25
    }
  }, {
    "selector" : "node[cat_miRNA = 'fca-mir-34b-5p']",
    "css" : {
      "font-size" : 25
    }
  }, {
    "selector" : "node[cat_miRNA = 'fca-mir-1185-3p']",
    "css" : {
      "font-size" : 25
    }
  }, {
    "selector" : "node[cat_miRNA = 'fca-mir-301a-3p']",
    "css" : {
      "font-size" : 25
    }
  }, {
    "selector" : "node[cat_miRNA = 'fca-mir-34b-3p']",
    "css" : {
      "font-size" : 25
    }
  }, {
    "selector" : "node[cat_miRNA = 'fca-mir-130b-5p']",
    "css" : {
      "font-size" : 25
    }
  }, {
    "selector" : "node[cat_miRNA = 'fca-mir-150-5p']",
    "css" : {
      "font-size" : 25
    }
  }, {
    "selector" : "node[cat_miRNA = 'fca-mir-375-3p']",
    "css" : {
      "shape" : "hexagon"
    }
  }, {
    "selector" : "node[cat_miRNA = 'fca-mir-204-5p']",
    "css" : {
      "shape" : "rectangle"
    }
  }, {
    "selector" : "node[cat_miRNA = 'fca-mir-216b-5p']",
    "css" : {
      "shape" : "rectangle"
    }
  }, {
    "selector" : "node[cat_miRNA = 'fca-mir-200c-3p']",
    "css" : {
      "shape" : "octagon"
    }
  }, {
    "selector" : "node[cat_miRNA = 'fca-mir-34c-3p']",
    "css" : {
      "shape" : "hexagon"
    }
  }, {
    "selector" : "node[cat_miRNA = 'fca-mir-362-3p']",
    "css" : {
      "width" : 250.0
    }
  }, {
    "selector" : "node[cat_miRNA = 'fca-mir-192-5p']",
    "css" : {
      "width" : 250.0
    }
  }, {
    "selector" : "node[cat_miRNA = 'fca-mir-335-3p']",
    "css" : {
      "width" : 250.0
    }
  }, {
    "selector" : "node[cat_miRNA = 'fca-mir-425-5p']",
    "css" : {
      "width" : 250.0
    }
  }, {
    "selector" : "node[cat_miRNA = 'fca-mir-194-5p']",
    "css" : {
      "width" : 250.0
    }
  }, {
    "selector" : "node[cat_miRNA = 'fca-mir-146b-5p']",
    "css" : {
      "width" : 250.0
    }
  }, {
    "selector" : "node[cat_miRNA = 'fca-mir-383-5p']",
    "css" : {
      "width" : 250.0
    }
  }, {
    "selector" : "node[cat_miRNA = 'fca-mir-375-3p']",
    "css" : {
      "width" : 250.0
    }
  }, {
    "selector" : "node[cat_miRNA = 'fca-mir-34c-5p']",
    "css" : {
      "width" : 250.0
    }
  }, {
    "selector" : "node[cat_miRNA = 'fca-mir-92b-3p']",
    "css" : {
      "width" : 250.0
    }
  }, {
    "selector" : "node[cat_miRNA = 'fca-mir-15b-3p']",
    "css" : {
      "width" : 250.0
    }
  }, {
    "selector" : "node[cat_miRNA = 'fca-mir-34c-3p']",
    "css" : {
      "width" : 250.0
    }
  }, {
    "selector" : "node[cat_miRNA = 'fca-mir-132-5p']",
    "css" : {
      "width" : 250.0
    }
  }, {
    "selector" : "node[cat_miRNA = 'fca-mir-132-3p']",
    "css" : {
      "width" : 250.0
    }
  }, {
    "selector" : "node[cat_miRNA = 'fca-mir-147-3p']",
    "css" : {
      "width" : 250.0
    }
  }, {
    "selector" : "node[cat_miRNA = 'fca-mir-204-5p']",
    "css" : {
      "width" : 250.0
    }
  }, {
    "selector" : "node[cat_miRNA = 'fca-mir-216b-5p']",
    "css" : {
      "width" : 250.0
    }
  }, {
    "selector" : "node[cat_miRNA = 'fca-mir-200c-3p']",
    "css" : {
      "width" : 250.0
    }
  }, {
    "selector" : "node[cat_miRNA = 'fca-mir-146a-5p']",
    "css" : {
      "width" : 250.0
    }
  }, {
    "selector" : "node[cat_miRNA = 'fca-mir-190b-5p']",
    "css" : {
      "width" : 250.0
    }
  }, {
    "selector" : "node[cat_miRNA = 'fca-mir-296-3p']",
    "css" : {
      "width" : 250.0
    }
  }, {
    "selector" : "node[cat_miRNA = 'fca-mir-92b-5p']",
    "css" : {
      "width" : 250.0
    }
  }, {
    "selector" : "node[cat_miRNA = 'fca-mir-141-3p']",
    "css" : {
      "width" : 250.0
    }
  }, {
    "selector" : "node[cat_miRNA = 'fca-mir-328-3p']",
    "css" : {
      "width" : 250.0
    }
  }, {
    "selector" : "node[cat_miRNA = 'fca-mir-34b-5p']",
    "css" : {
      "width" : 250.0
    }
  }, {
    "selector" : "node[cat_miRNA = 'fca-mir-1185-3p']",
    "css" : {
      "width" : 250.0
    }
  }, {
    "selector" : "node[cat_miRNA = 'fca-mir-301a-3p']",
    "css" : {
      "width" : 250.0
    }
  }, {
    "selector" : "node[cat_miRNA = 'fca-mir-34b-3p']",
    "css" : {
      "width" : 250.0
    }
  }, {
    "selector" : "node[cat_miRNA = 'fca-mir-130b-5p']",
    "css" : {
      "width" : 250.0
    }
  }, {
    "selector" : "node[cat_miRNA = 'fca-mir-150-5p']",
    "css" : {
      "width" : 250.0
    }
  }, {
    "selector" : "node:selected",
    "css" : {
      "background-color" : "rgb(255,255,0)"
    }
  }, {
    "selector" : "edge",
    "css" : {
      "font-family" : "Dialog.plain",
      "font-weight" : "normal",
      "color" : "rgb(0,0,0)",
      "source-arrow-color" : "rgb(0,0,0)",
      "target-arrow-shape" : "none",
      "line-style" : "solid",
      "source-arrow-shape" : "none",
      "font-size" : 10,
      "opacity" : 1.0,
      "content" : "",
      "line-color" : "rgb(102,102,102)",
      "text-opacity" : 1.0,
      "target-arrow-color" : "rgb(0,0,0)",
      "width" : 2.0
    }
  }, {
    "selector" : "edge[interaction = 'validated']",
    "css" : {
      "line-color" : "rgb(27,120,55)"
    }
  }, {
    "selector" : "edge[interaction = 'validated_predicted']",
    "css" : {
      "line-color" : "rgb(27,120,55)"
    }
  }, {
    "selector" : "edge[interaction = 'predicted']",
    "css" : {
      "line-color" : "rgb(27,120,55)"
    }
  }, {
    "selector" : "edge[interaction = 'validated']",
    "css" : {
      "target-arrow-shape" : "triangle"
    }
  }, {
    "selector" : "edge[interaction = 'validated_predicted']",
    "css" : {
      "target-arrow-shape" : "triangle"
    }
  }, {
    "selector" : "edge[interaction = 'predicted']",
    "css" : {
      "target-arrow-shape" : "triangle"
    }
  }, {
    "selector" : "edge[interaction = 'validated_predicted']",
    "css" : {
      "width" : 3.0
    }
  }, {
    "selector" : "edge[interaction = 'validated']",
    "css" : {
      "line-style" : "solid"
    }
  }, {
    "selector" : "edge[interaction = 'validated_predicted']",
    "css" : {
      "line-style" : "solid"
    }
  }, {
    "selector" : "edge[interaction = 'predicted']",
    "css" : {
      "line-style" : "dashed"
    }
  }, {
    "selector" : "edge:selected",
    "css" : {
      "line-color" : "rgb(255,0,0)"
    }
  } ]
}, {
  "format_version" : "1.0",
  "generated_by" : "cytoscape-3.9.1",
  "target_cytoscapejs_version" : "~2.1",
  "title" : "default",
  "style" : [ {
    "selector" : "node",
    "css" : {
      "border-width" : 2.0,
      "text-opacity" : 1.0,
      "border-color" : "rgb(51,51,51)",
      "border-opacity" : 1.0,
      "background-opacity" : 1.0,
      "text-valign" : "center",
      "text-halign" : "center",
      "font-family" : "SansSerif.plain",
      "font-weight" : "normal",
      "shape" : "ellipse",
      "background-color" : "rgb(255,255,255)",
      "font-size" : 15,
      "width" : 100.0,
      "height" : 35.0,
      "color" : "rgb(0,0,0)",
      "content" : "data(name)"
    }
  }, {
    "selector" : "node[mRNA_FC > 3.5145879]",
    "css" : {
      "background-color" : "rgb(178,24,43)"
    }
  }, {
    "selector" : "node[mRNA_FC = 3.5145879]",
    "css" : {
      "background-color" : "rgb(214,96,77)"
    }
  }, {
    "selector" : "node[mRNA_FC > 0][mRNA_FC < 3.5145879]",
    "css" : {
      "background-color" : "mapData(mRNA_FC,0,3.5145879,rgb(247,247,247),rgb(214,96,77))"
    }
  }, {
    "selector" : "node[mRNA_FC > -3.5145879][mRNA_FC < 0]",
    "css" : {
      "background-color" : "mapData(mRNA_FC,-3.5145879,0,rgb(67,147,195),rgb(247,247,247))"
    }
  }, {
    "selector" : "node[mRNA_FC = -3.5145879]",
    "css" : {
      "background-color" : "rgb(67,147,195)"
    }
  }, {
    "selector" : "node[mRNA_FC < -3.5145879]",
    "css" : {
      "background-color" : "rgb(33,102,172)"
    }
  }, {
    "selector" : "node:selected",
    "css" : {
      "background-color" : "rgb(255,255,0)"
    }
  }, {
    "selector" : "edge",
    "css" : {
      "font-family" : "Dialog.plain",
      "font-weight" : "normal",
      "color" : "rgb(0,0,0)",
      "source-arrow-color" : "rgb(0,0,0)",
      "target-arrow-shape" : "none",
      "line-style" : "solid",
      "source-arrow-shape" : "none",
      "font-size" : 10,
      "opacity" : 1.0,
      "content" : "",
      "line-color" : "rgb(102,102,102)",
      "text-opacity" : 1.0,
      "target-arrow-color" : "rgb(0,0,0)",
      "width" : 2.0
    }
  }, {
    "selector" : "edge[interaction = 'validated_predicted']",
    "css" : {
      "width" : 3.0
    }
  }, {
    "selector" : "edge[interaction = 'validated']",
    "css" : {
      "line-style" : "solid"
    }
  }, {
    "selector" : "edge[interaction = 'validated_predicted']",
    "css" : {
      "line-style" : "solid"
    }
  }, {
    "selector" : "edge[interaction = 'predicted']",
    "css" : {
      "line-style" : "dashed"
    }
  }, {
    "selector" : "edge:selected",
    "css" : {
      "line-color" : "rgb(255,0,0)"
    }
  } ]
}, {
  "format_version" : "1.0",
  "generated_by" : "cytoscape-3.9.1",
  "target_cytoscapejs_version" : "~2.1",
  "title" : "Figure_S2F_DOWN",
  "style" : [ {
    "selector" : "node",
    "css" : {
      "border-width" : 2.0,
      "text-opacity" : 1.0,
      "border-color" : "rgb(51,51,51)",
      "border-opacity" : 1.0,
      "background-opacity" : 1.0,
      "text-valign" : "center",
      "text-halign" : "center",
      "font-family" : "SansSerif.plain",
      "font-weight" : "normal",
      "shape" : "ellipse",
      "background-color" : "rgb(255,255,255)",
      "font-size" : 15,
      "width" : 35.0,
      "height" : 35.0,
      "color" : "rgb(0,0,0)",
      "content" : "data(cat_miRNA)"
    }
  }, {
    "selector" : "node[cat_miRNA = 'fca-mir-337-5p']",
    "css" : {
      "height" : 50.0
    }
  }, {
    "selector" : "node[cat_miRNA = 'fca-mir-208a-3p']",
    "css" : {
      "height" : 50.0
    }
  }, {
    "selector" : "node[cat_miRNA = 'fca-mir-192-5p']",
    "css" : {
      "height" : 50.0
    }
  }, {
    "selector" : "node[cat_miRNA = 'fca-mir-335-3p']",
    "css" : {
      "height" : 50.0
    }
  }, {
    "selector" : "node[cat_miRNA = 'fca-mir-146b-5p']",
    "css" : {
      "height" : 50.0
    }
  }, {
    "selector" : "node[cat_miRNA = 'fca-mir-127-3p']",
    "css" : {
      "height" : 50.0
    }
  }, {
    "selector" : "node[cat_miRNA = 'fca-mir-136-3p']",
    "css" : {
      "height" : 50.0
    }
  }, {
    "selector" : "node[cat_miRNA = 'fca-mir-34c-3p']",
    "css" : {
      "height" : 50.0
    }
  }, {
    "selector" : "node[cat_miRNA = 'fca-mir-371-5p']",
    "css" : {
      "height" : 50.0
    }
  }, {
    "selector" : "node[cat_miRNA = 'fca-mir-130a-5p']",
    "css" : {
      "height" : 50.0
    }
  }, {
    "selector" : "node[cat_miRNA = 'fca-mir-132-3p']",
    "css" : {
      "height" : 50.0
    }
  }, {
    "selector" : "node[cat_miRNA = 'fca-mir-503-5p']",
    "css" : {
      "height" : 50.0
    }
  }, {
    "selector" : "node[cat_miRNA = 'fca-mir-147-3p']",
    "css" : {
      "height" : 50.0
    }
  }, {
    "selector" : "node[cat_miRNA = 'fca-mir-424-5p']",
    "css" : {
      "height" : 50.0
    }
  }, {
    "selector" : "node[cat_miRNA = 'fca-mir-200c-3p']",
    "css" : {
      "height" : 50.0
    }
  }, {
    "selector" : "node[cat_miRNA = 'fca-mir-146a-5p']",
    "css" : {
      "height" : 50.0
    }
  }, {
    "selector" : "node[cat_miRNA = 'fca-mir-542-3p']",
    "css" : {
      "height" : 50.0
    }
  }, {
    "selector" : "node[cat_miRNA = 'fca-mir-328-3p']",
    "css" : {
      "height" : 50.0
    }
  }, {
    "selector" : "node[cat_miRNA = 'fca-mir-137-3p']",
    "css" : {
      "height" : 50.0
    }
  }, {
    "selector" : "node[cat_miRNA = 'fca-mir-34b-5p']",
    "css" : {
      "height" : 50.0
    }
  }, {
    "selector" : "node[cat_miRNA = 'fca-mir-1185-3p']",
    "css" : {
      "height" : 50.0
    }
  }, {
    "selector" : "node[cat_miRNA = 'fca-mir-135b-5p']",
    "css" : {
      "height" : 50.0
    }
  }, {
    "selector" : "node[cat_miRNA = 'fca-mir-301a-3p']",
    "css" : {
      "height" : 50.0
    }
  }, {
    "selector" : "node[cat_miRNA = 'fca-mir-487b-3p']",
    "css" : {
      "height" : 50.0
    }
  }, {
    "selector" : "node[cat_miRNA = 'fca-mir-362-3p']",
    "css" : {
      "height" : 50.0
    }
  }, {
    "selector" : "node[cat_miRNA = 'fca-mir-425-5p']",
    "css" : {
      "height" : 50.0
    }
  }, {
    "selector" : "node[cat_miRNA = 'fca-mir-194-5p']",
    "css" : {
      "height" : 50.0
    }
  }, {
    "selector" : "node[cat_miRNA = 'fca-mir-127-5p']",
    "css" : {
      "height" : 50.0
    }
  }, {
    "selector" : "node[cat_miRNA = 'fca-mir-381-3p']",
    "css" : {
      "height" : 50.0
    }
  }, {
    "selector" : "node[cat_miRNA = 'fca-mir-383-5p']",
    "css" : {
      "height" : 50.0
    }
  }, {
    "selector" : "node[cat_miRNA = 'fca-mir-375-3p']",
    "css" : {
      "height" : 50.0
    }
  }, {
    "selector" : "node[cat_miRNA = 'fca-mir-136-5p']",
    "css" : {
      "height" : 50.0
    }
  }, {
    "selector" : "node[cat_miRNA = 'fca-mir-34c-5p']",
    "css" : {
      "height" : 50.0
    }
  }, {
    "selector" : "node[cat_miRNA = 'fca-mir-92b-3p']",
    "css" : {
      "height" : 50.0
    }
  }, {
    "selector" : "node[cat_miRNA = 'fca-mir-15b-3p']",
    "css" : {
      "height" : 50.0
    }
  }, {
    "selector" : "node[cat_miRNA = 'fca-mir-376a-2-5p']",
    "css" : {
      "height" : 50.0
    }
  }, {
    "selector" : "node[cat_miRNA = 'fca-mir-132-5p']",
    "css" : {
      "height" : 50.0
    }
  }, {
    "selector" : "node[cat_miRNA = 'fca-mir-130a-3p']",
    "css" : {
      "height" : 50.0
    }
  }, {
    "selector" : "node[cat_miRNA = 'fca-mir-424-3p']",
    "css" : {
      "height" : 50.0
    }
  }, {
    "selector" : "node[cat_miRNA = 'fca-mir-376c-3p']",
    "css" : {
      "height" : 50.0
    }
  }, {
    "selector" : "node[cat_miRNA = 'fca-mir-190b-5p']",
    "css" : {
      "height" : 50.0
    }
  }, {
    "selector" : "node[cat_miRNA = 'fca-mir-296-3p']",
    "css" : {
      "height" : 50.0
    }
  }, {
    "selector" : "node[cat_miRNA = 'fca-mir-92b-5p']",
    "css" : {
      "height" : 50.0
    }
  }, {
    "selector" : "node[cat_miRNA = 'fca-mir-181d-5p']",
    "css" : {
      "height" : 50.0
    }
  }, {
    "selector" : "node[cat_miRNA = 'fca-mir-369-5p']",
    "css" : {
      "height" : 50.0
    }
  }, {
    "selector" : "node[cat_miRNA = 'fca-mir-141-3p']",
    "css" : {
      "height" : 50.0
    }
  }, {
    "selector" : "node[cat_miRNA = 'fca-mir-299a-3p']",
    "css" : {
      "height" : 50.0
    }
  }, {
    "selector" : "node[cat_miRNA = 'fca-mir-542-5p']",
    "css" : {
      "height" : 50.0
    }
  }, {
    "selector" : "node[cat_miRNA = 'fca-mir-370-3p']",
    "css" : {
      "height" : 50.0
    }
  }, {
    "selector" : "node[cat_miRNA = 'fca-mir-34b-3p']",
    "css" : {
      "height" : 50.0
    }
  }, {
    "selector" : "node[cat_miRNA = 'fca-mir-130b-5p']",
    "css" : {
      "height" : 50.0
    }
  }, {
    "selector" : "node[cat_miRNA = 'fca-mir-150-5p']",
    "css" : {
      "height" : 50.0
    }
  }, {
    "selector" : "node[FoldChange_mRNA > 20]",
    "css" : {
      "background-color" : "rgb(102,37,6)"
    }
  }, {
    "selector" : "node[FoldChange_mRNA = 20]",
    "css" : {
      "background-color" : "rgb(153,52,4)"
    }
  }, {
    "selector" : "node[FoldChange_mRNA > 4.00000015][FoldChange_mRNA < 20]",
    "css" : {
      "background-color" : "mapData(FoldChange_mRNA,4.00000015,20,rgb(254,153,41),rgb(153,52,4))"
    }
  }, {
    "selector" : "node[FoldChange_mRNA > 2][FoldChange_mRNA < 4.00000015]",
    "css" : {
      "background-color" : "mapData(FoldChange_mRNA,2,4.00000015,rgb(255,247,188),rgb(254,153,41))"
    }
  }, {
    "selector" : "node[FoldChange_mRNA = 2]",
    "css" : {
      "background-color" : "rgb(255,247,188)"
    }
  }, {
    "selector" : "node[FoldChange_mRNA < 2]",
    "css" : {
      "background-color" : "rgb(255,255,229)"
    }
  }, {
    "selector" : "node[cat_miRNA = 'fca-mir-337-5p']",
    "css" : {
      "border-width" : 6.0
    }
  }, {
    "selector" : "node[cat_miRNA = 'fca-mir-208a-3p']",
    "css" : {
      "border-width" : 6.0
    }
  }, {
    "selector" : "node[cat_miRNA = 'fca-mir-192-5p']",
    "css" : {
      "border-width" : 6.0
    }
  }, {
    "selector" : "node[cat_miRNA = 'fca-mir-335-3p']",
    "css" : {
      "border-width" : 6.0
    }
  }, {
    "selector" : "node[cat_miRNA = 'fca-mir-146b-5p']",
    "css" : {
      "border-width" : 6.0
    }
  }, {
    "selector" : "node[cat_miRNA = 'fca-mir-127-3p']",
    "css" : {
      "border-width" : 6.0
    }
  }, {
    "selector" : "node[cat_miRNA = 'fca-mir-136-3p']",
    "css" : {
      "border-width" : 6.0
    }
  }, {
    "selector" : "node[cat_miRNA = 'fca-mir-34c-3p']",
    "css" : {
      "border-width" : 6.0
    }
  }, {
    "selector" : "node[cat_miRNA = 'fca-mir-371-5p']",
    "css" : {
      "border-width" : 6.0
    }
  }, {
    "selector" : "node[cat_miRNA = 'fca-mir-130a-5p']",
    "css" : {
      "border-width" : 6.0
    }
  }, {
    "selector" : "node[cat_miRNA = 'fca-mir-132-3p']",
    "css" : {
      "border-width" : 6.0
    }
  }, {
    "selector" : "node[cat_miRNA = 'fca-mir-503-5p']",
    "css" : {
      "border-width" : 6.0
    }
  }, {
    "selector" : "node[cat_miRNA = 'fca-mir-147-3p']",
    "css" : {
      "border-width" : 6.0
    }
  }, {
    "selector" : "node[cat_miRNA = 'fca-mir-424-5p']",
    "css" : {
      "border-width" : 6.0
    }
  }, {
    "selector" : "node[cat_miRNA = 'fca-mir-200c-3p']",
    "css" : {
      "border-width" : 6.0
    }
  }, {
    "selector" : "node[cat_miRNA = 'fca-mir-146a-5p']",
    "css" : {
      "border-width" : 6.0
    }
  }, {
    "selector" : "node[cat_miRNA = 'fca-mir-542-3p']",
    "css" : {
      "border-width" : 6.0
    }
  }, {
    "selector" : "node[cat_miRNA = 'fca-mir-328-3p']",
    "css" : {
      "border-width" : 6.0
    }
  }, {
    "selector" : "node[cat_miRNA = 'fca-mir-137-3p']",
    "css" : {
      "border-width" : 6.0
    }
  }, {
    "selector" : "node[cat_miRNA = 'fca-mir-34b-5p']",
    "css" : {
      "border-width" : 6.0
    }
  }, {
    "selector" : "node[cat_miRNA = 'fca-mir-1185-3p']",
    "css" : {
      "border-width" : 6.0
    }
  }, {
    "selector" : "node[cat_miRNA = 'fca-mir-135b-5p']",
    "css" : {
      "border-width" : 6.0
    }
  }, {
    "selector" : "node[cat_miRNA = 'fca-mir-301a-3p']",
    "css" : {
      "border-width" : 6.0
    }
  }, {
    "selector" : "node[cat_miRNA = 'fca-mir-487b-3p']",
    "css" : {
      "border-width" : 6.0
    }
  }, {
    "selector" : "node[cat_miRNA = 'fca-mir-362-3p']",
    "css" : {
      "border-width" : 6.0
    }
  }, {
    "selector" : "node[cat_miRNA = 'fca-mir-425-5p']",
    "css" : {
      "border-width" : 6.0
    }
  }, {
    "selector" : "node[cat_miRNA = 'fca-mir-194-5p']",
    "css" : {
      "border-width" : 6.0
    }
  }, {
    "selector" : "node[cat_miRNA = 'fca-mir-127-5p']",
    "css" : {
      "border-width" : 6.0
    }
  }, {
    "selector" : "node[cat_miRNA = 'fca-mir-381-3p']",
    "css" : {
      "border-width" : 6.0
    }
  }, {
    "selector" : "node[cat_miRNA = 'fca-mir-383-5p']",
    "css" : {
      "border-width" : 6.0
    }
  }, {
    "selector" : "node[cat_miRNA = 'fca-mir-375-3p']",
    "css" : {
      "border-width" : 6.0
    }
  }, {
    "selector" : "node[cat_miRNA = 'fca-mir-136-5p']",
    "css" : {
      "border-width" : 6.0
    }
  }, {
    "selector" : "node[cat_miRNA = 'fca-mir-34c-5p']",
    "css" : {
      "border-width" : 6.0
    }
  }, {
    "selector" : "node[cat_miRNA = 'fca-mir-92b-3p']",
    "css" : {
      "border-width" : 6.0
    }
  }, {
    "selector" : "node[cat_miRNA = 'fca-mir-15b-3p']",
    "css" : {
      "border-width" : 6.0
    }
  }, {
    "selector" : "node[cat_miRNA = 'fca-mir-376a-2-5p']",
    "css" : {
      "border-width" : 6.0
    }
  }, {
    "selector" : "node[cat_miRNA = 'fca-mir-132-5p']",
    "css" : {
      "border-width" : 6.0
    }
  }, {
    "selector" : "node[cat_miRNA = 'fca-mir-130a-3p']",
    "css" : {
      "border-width" : 6.0
    }
  }, {
    "selector" : "node[cat_miRNA = 'fca-mir-424-3p']",
    "css" : {
      "border-width" : 6.0
    }
  }, {
    "selector" : "node[cat_miRNA = 'fca-mir-376c-3p']",
    "css" : {
      "border-width" : 6.0
    }
  }, {
    "selector" : "node[cat_miRNA = 'fca-mir-190b-5p']",
    "css" : {
      "border-width" : 6.0
    }
  }, {
    "selector" : "node[cat_miRNA = 'fca-mir-296-3p']",
    "css" : {
      "border-width" : 6.0
    }
  }, {
    "selector" : "node[cat_miRNA = 'fca-mir-92b-5p']",
    "css" : {
      "border-width" : 6.0
    }
  }, {
    "selector" : "node[cat_miRNA = 'fca-mir-181d-5p']",
    "css" : {
      "border-width" : 6.0
    }
  }, {
    "selector" : "node[cat_miRNA = 'fca-mir-369-5p']",
    "css" : {
      "border-width" : 6.0
    }
  }, {
    "selector" : "node[cat_miRNA = 'fca-mir-141-3p']",
    "css" : {
      "border-width" : 6.0
    }
  }, {
    "selector" : "node[cat_miRNA = 'fca-mir-299a-3p']",
    "css" : {
      "border-width" : 6.0
    }
  }, {
    "selector" : "node[cat_miRNA = 'fca-mir-542-5p']",
    "css" : {
      "border-width" : 6.0
    }
  }, {
    "selector" : "node[cat_miRNA = 'fca-mir-370-3p']",
    "css" : {
      "border-width" : 6.0
    }
  }, {
    "selector" : "node[cat_miRNA = 'fca-mir-34b-3p']",
    "css" : {
      "border-width" : 6.0
    }
  }, {
    "selector" : "node[cat_miRNA = 'fca-mir-130b-5p']",
    "css" : {
      "border-width" : 6.0
    }
  }, {
    "selector" : "node[cat_miRNA = 'fca-mir-150-5p']",
    "css" : {
      "border-width" : 6.0
    }
  }, {
    "selector" : "node[cat_miRNA = 'fca-mir-337-5p']",
    "css" : {
      "font-size" : 25
    }
  }, {
    "selector" : "node[cat_miRNA = 'fca-mir-208a-3p']",
    "css" : {
      "font-size" : 25
    }
  }, {
    "selector" : "node[cat_miRNA = 'fca-mir-192-5p']",
    "css" : {
      "font-size" : 25
    }
  }, {
    "selector" : "node[cat_miRNA = 'fca-mir-335-3p']",
    "css" : {
      "font-size" : 25
    }
  }, {
    "selector" : "node[cat_miRNA = 'fca-mir-146b-5p']",
    "css" : {
      "font-size" : 25
    }
  }, {
    "selector" : "node[cat_miRNA = 'fca-mir-127-3p']",
    "css" : {
      "font-size" : 25
    }
  }, {
    "selector" : "node[cat_miRNA = 'fca-mir-136-3p']",
    "css" : {
      "font-size" : 25
    }
  }, {
    "selector" : "node[cat_miRNA = 'fca-mir-34c-3p']",
    "css" : {
      "font-size" : 25
    }
  }, {
    "selector" : "node[cat_miRNA = 'fca-mir-371-5p']",
    "css" : {
      "font-size" : 25
    }
  }, {
    "selector" : "node[cat_miRNA = 'fca-mir-130a-5p']",
    "css" : {
      "font-size" : 25
    }
  }, {
    "selector" : "node[cat_miRNA = 'fca-mir-132-3p']",
    "css" : {
      "font-size" : 25
    }
  }, {
    "selector" : "node[cat_miRNA = 'fca-mir-503-5p']",
    "css" : {
      "font-size" : 25
    }
  }, {
    "selector" : "node[cat_miRNA = 'fca-mir-147-3p']",
    "css" : {
      "font-size" : 25
    }
  }, {
    "selector" : "node[cat_miRNA = 'fca-mir-424-5p']",
    "css" : {
      "font-size" : 25
    }
  }, {
    "selector" : "node[cat_miRNA = 'fca-mir-200c-3p']",
    "css" : {
      "font-size" : 25
    }
  }, {
    "selector" : "node[cat_miRNA = 'fca-mir-146a-5p']",
    "css" : {
      "font-size" : 25
    }
  }, {
    "selector" : "node[cat_miRNA = 'fca-mir-542-3p']",
    "css" : {
      "font-size" : 25
    }
  }, {
    "selector" : "node[cat_miRNA = 'fca-mir-328-3p']",
    "css" : {
      "font-size" : 25
    }
  }, {
    "selector" : "node[cat_miRNA = 'fca-mir-137-3p']",
    "css" : {
      "font-size" : 25
    }
  }, {
    "selector" : "node[cat_miRNA = 'fca-mir-34b-5p']",
    "css" : {
      "font-size" : 25
    }
  }, {
    "selector" : "node[cat_miRNA = 'fca-mir-1185-3p']",
    "css" : {
      "font-size" : 25
    }
  }, {
    "selector" : "node[cat_miRNA = 'fca-mir-135b-5p']",
    "css" : {
      "font-size" : 25
    }
  }, {
    "selector" : "node[cat_miRNA = 'fca-mir-301a-3p']",
    "css" : {
      "font-size" : 25
    }
  }, {
    "selector" : "node[cat_miRNA = 'fca-mir-487b-3p']",
    "css" : {
      "font-size" : 25
    }
  }, {
    "selector" : "node[cat_miRNA = 'fca-mir-362-3p']",
    "css" : {
      "font-size" : 25
    }
  }, {
    "selector" : "node[cat_miRNA = 'fca-mir-425-5p']",
    "css" : {
      "font-size" : 25
    }
  }, {
    "selector" : "node[cat_miRNA = 'fca-mir-194-5p']",
    "css" : {
      "font-size" : 25
    }
  }, {
    "selector" : "node[cat_miRNA = 'fca-mir-127-5p']",
    "css" : {
      "font-size" : 25
    }
  }, {
    "selector" : "node[cat_miRNA = 'fca-mir-381-3p']",
    "css" : {
      "font-size" : 25
    }
  }, {
    "selector" : "node[cat_miRNA = 'fca-mir-383-5p']",
    "css" : {
      "font-size" : 25
    }
  }, {
    "selector" : "node[cat_miRNA = 'fca-mir-375-3p']",
    "css" : {
      "font-size" : 25
    }
  }, {
    "selector" : "node[cat_miRNA = 'fca-mir-136-5p']",
    "css" : {
      "font-size" : 25
    }
  }, {
    "selector" : "node[cat_miRNA = 'fca-mir-34c-5p']",
    "css" : {
      "font-size" : 25
    }
  }, {
    "selector" : "node[cat_miRNA = 'fca-mir-92b-3p']",
    "css" : {
      "font-size" : 25
    }
  }, {
    "selector" : "node[cat_miRNA = 'fca-mir-15b-3p']",
    "css" : {
      "font-size" : 25
    }
  }, {
    "selector" : "node[cat_miRNA = 'fca-mir-376a-2-5p']",
    "css" : {
      "font-size" : 25
    }
  }, {
    "selector" : "node[cat_miRNA = 'fca-mir-132-5p']",
    "css" : {
      "font-size" : 25
    }
  }, {
    "selector" : "node[cat_miRNA = 'fca-mir-130a-3p']",
    "css" : {
      "font-size" : 25
    }
  }, {
    "selector" : "node[cat_miRNA = 'fca-mir-424-3p']",
    "css" : {
      "font-size" : 25
    }
  }, {
    "selector" : "node[cat_miRNA = 'fca-mir-376c-3p']",
    "css" : {
      "font-size" : 25
    }
  }, {
    "selector" : "node[cat_miRNA = 'fca-mir-190b-5p']",
    "css" : {
      "font-size" : 25
    }
  }, {
    "selector" : "node[cat_miRNA = 'fca-mir-296-3p']",
    "css" : {
      "font-size" : 25
    }
  }, {
    "selector" : "node[cat_miRNA = 'fca-mir-92b-5p']",
    "css" : {
      "font-size" : 25
    }
  }, {
    "selector" : "node[cat_miRNA = 'fca-mir-181d-5p']",
    "css" : {
      "font-size" : 25
    }
  }, {
    "selector" : "node[cat_miRNA = 'fca-mir-369-5p']",
    "css" : {
      "font-size" : 25
    }
  }, {
    "selector" : "node[cat_miRNA = 'fca-mir-141-3p']",
    "css" : {
      "font-size" : 25
    }
  }, {
    "selector" : "node[cat_miRNA = 'fca-mir-299a-3p']",
    "css" : {
      "font-size" : 25
    }
  }, {
    "selector" : "node[cat_miRNA = 'fca-mir-542-5p']",
    "css" : {
      "font-size" : 25
    }
  }, {
    "selector" : "node[cat_miRNA = 'fca-mir-370-3p']",
    "css" : {
      "font-size" : 25
    }
  }, {
    "selector" : "node[cat_miRNA = 'fca-mir-34b-3p']",
    "css" : {
      "font-size" : 25
    }
  }, {
    "selector" : "node[cat_miRNA = 'fca-mir-130b-5p']",
    "css" : {
      "font-size" : 25
    }
  }, {
    "selector" : "node[cat_miRNA = 'fca-mir-150-5p']",
    "css" : {
      "font-size" : 25
    }
  }, {
    "selector" : "node[cat_miRNA = 'fca-mir-337-5p']",
    "css" : {
      "shape" : "hexagon"
    }
  }, {
    "selector" : "node[cat_miRNA = 'fca-mir-362-3p']",
    "css" : {
      "shape" : "rectangle"
    }
  }, {
    "selector" : "node[cat_miRNA = 'fca-mir-192-5p']",
    "css" : {
      "shape" : "rectangle"
    }
  }, {
    "selector" : "node[cat_miRNA = 'fca-mir-335-3p']",
    "css" : {
      "shape" : "rectangle"
    }
  }, {
    "selector" : "node[cat_miRNA = 'fca-mir-425-5p']",
    "css" : {
      "shape" : "rectangle"
    }
  }, {
    "selector" : "node[cat_miRNA = 'fca-mir-194-5p']",
    "css" : {
      "shape" : "rectangle"
    }
  }, {
    "selector" : "node[cat_miRNA = 'fca-mir-146b-5p']",
    "css" : {
      "shape" : "rectangle"
    }
  }, {
    "selector" : "node[cat_miRNA = 'fca-mir-383-5p']",
    "css" : {
      "shape" : "rectangle"
    }
  }, {
    "selector" : "node[cat_miRNA = 'fca-mir-127-3p']",
    "css" : {
      "shape" : "hexagon"
    }
  }, {
    "selector" : "node[cat_miRNA = 'fca-mir-375-3p']",
    "css" : {
      "shape" : "rectangle"
    }
  }, {
    "selector" : "node[cat_miRNA = 'fca-mir-34c-5p']",
    "css" : {
      "shape" : "rectangle"
    }
  }, {
    "selector" : "node[cat_miRNA = 'fca-mir-92b-3p']",
    "css" : {
      "shape" : "rectangle"
    }
  }, {
    "selector" : "node[cat_miRNA = 'fca-mir-15b-3p']",
    "css" : {
      "shape" : "rectangle"
    }
  }, {
    "selector" : "node[cat_miRNA = 'fca-mir-34c-3p']",
    "css" : {
      "shape" : "rectangle"
    }
  }, {
    "selector" : "node[cat_miRNA = 'fca-mir-376a-2-5p']",
    "css" : {
      "shape" : "hexagon"
    }
  }, {
    "selector" : "node[cat_miRNA = 'fca-mir-132-5p']",
    "css" : {
      "shape" : "rectangle"
    }
  }, {
    "selector" : "node[cat_miRNA = 'fca-mir-132-3p']",
    "css" : {
      "shape" : "rectangle"
    }
  }, {
    "selector" : "node[cat_miRNA = 'fca-mir-147-3p']",
    "css" : {
      "shape" : "rectangle"
    }
  }, {
    "selector" : "node[cat_miRNA = 'fca-mir-200c-3p']",
    "css" : {
      "shape" : "rectangle"
    }
  }, {
    "selector" : "node[cat_miRNA = 'fca-mir-146a-5p']",
    "css" : {
      "shape" : "rectangle"
    }
  }, {
    "selector" : "node[cat_miRNA = 'fca-mir-190b-5p']",
    "css" : {
      "shape" : "rectangle"
    }
  }, {
    "selector" : "node[cat_miRNA = 'fca-mir-296-3p']",
    "css" : {
      "shape" : "rectangle"
    }
  }, {
    "selector" : "node[cat_miRNA = 'fca-mir-92b-5p']",
    "css" : {
      "shape" : "rectangle"
    }
  }, {
    "selector" : "node[cat_miRNA = 'fca-mir-369-5p']",
    "css" : {
      "shape" : "hexagon"
    }
  }, {
    "selector" : "node[cat_miRNA = 'fca-mir-141-3p']",
    "css" : {
      "shape" : "rectangle"
    }
  }, {
    "selector" : "node[cat_miRNA = 'fca-mir-328-3p']",
    "css" : {
      "shape" : "rectangle"
    }
  }, {
    "selector" : "node[cat_miRNA = 'fca-mir-34b-5p']",
    "css" : {
      "shape" : "rectangle"
    }
  }, {
    "selector" : "node[cat_miRNA = 'fca-mir-1185-3p']",
    "css" : {
      "shape" : "rectangle"
    }
  }, {
    "selector" : "node[cat_miRNA = 'fca-mir-135b-5p']",
    "css" : {
      "shape" : "hexagon"
    }
  }, {
    "selector" : "node[cat_miRNA = 'fca-mir-301a-3p']",
    "css" : {
      "shape" : "rectangle"
    }
  }, {
    "selector" : "node[cat_miRNA = 'fca-mir-34b-3p']",
    "css" : {
      "shape" : "rectangle"
    }
  }, {
    "selector" : "node[cat_miRNA = 'fca-mir-130b-5p']",
    "css" : {
      "shape" : "rectangle"
    }
  }, {
    "selector" : "node[cat_miRNA = 'fca-mir-150-5p']",
    "css" : {
      "shape" : "rectangle"
    }
  }, {
    "selector" : "node[cat_miRNA = 'fca-mir-337-5p']",
    "css" : {
      "width" : 250.0
    }
  }, {
    "selector" : "node[cat_miRNA = 'fca-mir-208a-3p']",
    "css" : {
      "width" : 250.0
    }
  }, {
    "selector" : "node[cat_miRNA = 'fca-mir-192-5p']",
    "css" : {
      "width" : 250.0
    }
  }, {
    "selector" : "node[cat_miRNA = 'fca-mir-335-3p']",
    "css" : {
      "width" : 250.0
    }
  }, {
    "selector" : "node[cat_miRNA = 'fca-mir-146b-5p']",
    "css" : {
      "width" : 250.0
    }
  }, {
    "selector" : "node[cat_miRNA = 'fca-mir-127-3p']",
    "css" : {
      "width" : 250.0
    }
  }, {
    "selector" : "node[cat_miRNA = 'fca-mir-136-3p']",
    "css" : {
      "width" : 250.0
    }
  }, {
    "selector" : "node[cat_miRNA = 'fca-mir-34c-3p']",
    "css" : {
      "width" : 250.0
    }
  }, {
    "selector" : "node[cat_miRNA = 'fca-mir-371-5p']",
    "css" : {
      "width" : 250.0
    }
  }, {
    "selector" : "node[cat_miRNA = 'fca-mir-130a-5p']",
    "css" : {
      "width" : 250.0
    }
  }, {
    "selector" : "node[cat_miRNA = 'fca-mir-132-3p']",
    "css" : {
      "width" : 250.0
    }
  }, {
    "selector" : "node[cat_miRNA = 'fca-mir-503-5p']",
    "css" : {
      "width" : 250.0
    }
  }, {
    "selector" : "node[cat_miRNA = 'fca-mir-147-3p']",
    "css" : {
      "width" : 250.0
    }
  }, {
    "selector" : "node[cat_miRNA = 'fca-mir-424-5p']",
    "css" : {
      "width" : 250.0
    }
  }, {
    "selector" : "node[cat_miRNA = 'fca-mir-200c-3p']",
    "css" : {
      "width" : 250.0
    }
  }, {
    "selector" : "node[cat_miRNA = 'fca-mir-146a-5p']",
    "css" : {
      "width" : 250.0
    }
  }, {
    "selector" : "node[cat_miRNA = 'fca-mir-542-3p']",
    "css" : {
      "width" : 250.0
    }
  }, {
    "selector" : "node[cat_miRNA = 'fca-mir-328-3p']",
    "css" : {
      "width" : 250.0
    }
  }, {
    "selector" : "node[cat_miRNA = 'fca-mir-137-3p']",
    "css" : {
      "width" : 250.0
    }
  }, {
    "selector" : "node[cat_miRNA = 'fca-mir-34b-5p']",
    "css" : {
      "width" : 250.0
    }
  }, {
    "selector" : "node[cat_miRNA = 'fca-mir-1185-3p']",
    "css" : {
      "width" : 250.0
    }
  }, {
    "selector" : "node[cat_miRNA = 'fca-mir-135b-5p']",
    "css" : {
      "width" : 250.0
    }
  }, {
    "selector" : "node[cat_miRNA = 'fca-mir-301a-3p']",
    "css" : {
      "width" : 250.0
    }
  }, {
    "selector" : "node[cat_miRNA = 'fca-mir-487b-3p']",
    "css" : {
      "width" : 250.0
    }
  }, {
    "selector" : "node[cat_miRNA = 'fca-mir-362-3p']",
    "css" : {
      "width" : 250.0
    }
  }, {
    "selector" : "node[cat_miRNA = 'fca-mir-425-5p']",
    "css" : {
      "width" : 250.0
    }
  }, {
    "selector" : "node[cat_miRNA = 'fca-mir-194-5p']",
    "css" : {
      "width" : 250.0
    }
  }, {
    "selector" : "node[cat_miRNA = 'fca-mir-127-5p']",
    "css" : {
      "width" : 250.0
    }
  }, {
    "selector" : "node[cat_miRNA = 'fca-mir-381-3p']",
    "css" : {
      "width" : 250.0
    }
  }, {
    "selector" : "node[cat_miRNA = 'fca-mir-383-5p']",
    "css" : {
      "width" : 250.0
    }
  }, {
    "selector" : "node[cat_miRNA = 'fca-mir-375-3p']",
    "css" : {
      "width" : 250.0
    }
  }, {
    "selector" : "node[cat_miRNA = 'fca-mir-136-5p']",
    "css" : {
      "width" : 250.0
    }
  }, {
    "selector" : "node[cat_miRNA = 'fca-mir-34c-5p']",
    "css" : {
      "width" : 250.0
    }
  }, {
    "selector" : "node[cat_miRNA = 'fca-mir-92b-3p']",
    "css" : {
      "width" : 250.0
    }
  }, {
    "selector" : "node[cat_miRNA = 'fca-mir-15b-3p']",
    "css" : {
      "width" : 250.0
    }
  }, {
    "selector" : "node[cat_miRNA = 'fca-mir-376a-2-5p']",
    "css" : {
      "width" : 250.0
    }
  }, {
    "selector" : "node[cat_miRNA = 'fca-mir-132-5p']",
    "css" : {
      "width" : 250.0
    }
  }, {
    "selector" : "node[cat_miRNA = 'fca-mir-130a-3p']",
    "css" : {
      "width" : 250.0
    }
  }, {
    "selector" : "node[cat_miRNA = 'fca-mir-424-3p']",
    "css" : {
      "width" : 250.0
    }
  }, {
    "selector" : "node[cat_miRNA = 'fca-mir-376c-3p']",
    "css" : {
      "width" : 250.0
    }
  }, {
    "selector" : "node[cat_miRNA = 'fca-mir-190b-5p']",
    "css" : {
      "width" : 250.0
    }
  }, {
    "selector" : "node[cat_miRNA = 'fca-mir-296-3p']",
    "css" : {
      "width" : 250.0
    }
  }, {
    "selector" : "node[cat_miRNA = 'fca-mir-92b-5p']",
    "css" : {
      "width" : 250.0
    }
  }, {
    "selector" : "node[cat_miRNA = 'fca-mir-181d-5p']",
    "css" : {
      "width" : 250.0
    }
  }, {
    "selector" : "node[cat_miRNA = 'fca-mir-369-5p']",
    "css" : {
      "width" : 250.0
    }
  }, {
    "selector" : "node[cat_miRNA = 'fca-mir-141-3p']",
    "css" : {
      "width" : 250.0
    }
  }, {
    "selector" : "node[cat_miRNA = 'fca-mir-299a-3p']",
    "css" : {
      "width" : 250.0
    }
  }, {
    "selector" : "node[cat_miRNA = 'fca-mir-542-5p']",
    "css" : {
      "width" : 250.0
    }
  }, {
    "selector" : "node[cat_miRNA = 'fca-mir-370-3p']",
    "css" : {
      "width" : 250.0
    }
  }, {
    "selector" : "node[cat_miRNA = 'fca-mir-34b-3p']",
    "css" : {
      "width" : 250.0
    }
  }, {
    "selector" : "node[cat_miRNA = 'fca-mir-130b-5p']",
    "css" : {
      "width" : 250.0
    }
  }, {
    "selector" : "node[cat_miRNA = 'fca-mir-150-5p']",
    "css" : {
      "width" : 250.0
    }
  }, {
    "selector" : "node:selected",
    "css" : {
      "background-color" : "rgb(255,255,0)"
    }
  }, {
    "selector" : "edge",
    "css" : {
      "font-family" : "Dialog.plain",
      "font-weight" : "normal",
      "color" : "rgb(0,0,0)",
      "source-arrow-color" : "rgb(0,0,0)",
      "target-arrow-shape" : "none",
      "line-style" : "solid",
      "source-arrow-shape" : "none",
      "font-size" : 10,
      "opacity" : 1.0,
      "content" : "",
      "line-color" : "rgb(102,102,102)",
      "text-opacity" : 1.0,
      "target-arrow-color" : "rgb(0,0,0)",
      "width" : 2.0
    }
  }, {
    "selector" : "edge[interaction = 'validated']",
    "css" : {
      "line-color" : "rgb(27,120,55)"
    }
  }, {
    "selector" : "edge[interaction = 'validated_predicted']",
    "css" : {
      "line-color" : "rgb(27,120,55)"
    }
  }, {
    "selector" : "edge[interaction = 'predicted']",
    "css" : {
      "line-color" : "rgb(27,120,55)"
    }
  }, {
    "selector" : "edge[interaction = 'validated']",
    "css" : {
      "target-arrow-shape" : "triangle"
    }
  }, {
    "selector" : "edge[interaction = 'validated_predicted']",
    "css" : {
      "target-arrow-shape" : "triangle"
    }
  }, {
    "selector" : "edge[interaction = 'predicted']",
    "css" : {
      "target-arrow-shape" : "triangle"
    }
  }, {
    "selector" : "edge[interaction = 'validated_predicted']",
    "css" : {
      "width" : 3.0
    }
  }, {
    "selector" : "edge[interaction = 'validated']",
    "css" : {
      "line-style" : "solid"
    }
  }, {
    "selector" : "edge[interaction = 'validated_predicted']",
    "css" : {
      "line-style" : "solid"
    }
  }, {
    "selector" : "edge[interaction = 'predicted']",
    "css" : {
      "line-style" : "dashed"
    }
  }, {
    "selector" : "edge:selected",
    "css" : {
      "line-color" : "rgb(255,0,0)"
    }
  } ]
}, {
  "format_version" : "1.0",
  "generated_by" : "cytoscape-3.9.1",
  "target_cytoscapejs_version" : "~2.1",
  "title" : "Figure_S2D_UP",
  "style" : [ {
    "selector" : "node",
    "css" : {
      "border-width" : 2.0,
      "text-opacity" : 1.0,
      "border-color" : "rgb(51,51,51)",
      "border-opacity" : 1.0,
      "background-opacity" : 1.0,
      "text-valign" : "center",
      "text-halign" : "center",
      "font-family" : "SansSerif.plain",
      "font-weight" : "normal",
      "shape" : "ellipse",
      "background-color" : "rgb(255,255,255)",
      "font-size" : 15,
      "width" : 35.0,
      "height" : 35.0,
      "color" : "rgb(0,0,0)",
      "content" : "data(cat_miRNA)"
    }
  }, {
    "selector" : "node[cat_miRNA = 'fca-mir-362-3p']",
    "css" : {
      "height" : 50.0
    }
  }, {
    "selector" : "node[cat_miRNA = 'fca-mir-192-5p']",
    "css" : {
      "height" : 50.0
    }
  }, {
    "selector" : "node[cat_miRNA = 'fca-mir-335-3p']",
    "css" : {
      "height" : 50.0
    }
  }, {
    "selector" : "node[cat_miRNA = 'fca-mir-425-5p']",
    "css" : {
      "height" : 50.0
    }
  }, {
    "selector" : "node[cat_miRNA = 'fca-mir-194-5p']",
    "css" : {
      "height" : 50.0
    }
  }, {
    "selector" : "node[cat_miRNA = 'fca-mir-376b-3p']",
    "css" : {
      "height" : 50.0
    }
  }, {
    "selector" : "node[cat_miRNA = 'fca-mir-146b-5p']",
    "css" : {
      "height" : 50.0
    }
  }, {
    "selector" : "node[cat_miRNA = 'fca-mir-383-5p']",
    "css" : {
      "height" : 50.0
    }
  }, {
    "selector" : "node[cat_miRNA = 'fca-mir-375-3p']",
    "css" : {
      "height" : 50.0
    }
  }, {
    "selector" : "node[cat_miRNA = 'fca-mir-34c-5p']",
    "css" : {
      "height" : 50.0
    }
  }, {
    "selector" : "node[cat_miRNA = 'fca-mir-92b-3p']",
    "css" : {
      "height" : 50.0
    }
  }, {
    "selector" : "node[cat_miRNA = 'fca-mir-323b-3p']",
    "css" : {
      "height" : 50.0
    }
  }, {
    "selector" : "node[cat_miRNA = 'fca-mir-15b-3p']",
    "css" : {
      "height" : 50.0
    }
  }, {
    "selector" : "node[cat_miRNA = 'fca-mir-34c-3p']",
    "css" : {
      "height" : 50.0
    }
  }, {
    "selector" : "node[cat_miRNA = 'fca-mir-30a-3p']",
    "css" : {
      "height" : 50.0
    }
  }, {
    "selector" : "node[cat_miRNA = 'fca-mir-132-5p']",
    "css" : {
      "height" : 50.0
    }
  }, {
    "selector" : "node[cat_miRNA = 'fca-mir-132-3p']",
    "css" : {
      "height" : 50.0
    }
  }, {
    "selector" : "node[cat_miRNA = 'fca-mir-147-3p']",
    "css" : {
      "height" : 50.0
    }
  }, {
    "selector" : "node[cat_miRNA = 'fca-mir-200c-3p']",
    "css" : {
      "height" : 50.0
    }
  }, {
    "selector" : "node[cat_miRNA = 'fca-mir-146a-5p']",
    "css" : {
      "height" : 50.0
    }
  }, {
    "selector" : "node[cat_miRNA = 'fca-mir-190b-5p']",
    "css" : {
      "height" : 50.0
    }
  }, {
    "selector" : "node[cat_miRNA = 'fca-mir-296-3p']",
    "css" : {
      "height" : 50.0
    }
  }, {
    "selector" : "node[cat_miRNA = 'fca-mir-92b-5p']",
    "css" : {
      "height" : 50.0
    }
  }, {
    "selector" : "node[cat_miRNA = 'fca-mir-141-3p']",
    "css" : {
      "height" : 50.0
    }
  }, {
    "selector" : "node[cat_miRNA = 'fca-mir-328-3p']",
    "css" : {
      "height" : 50.0
    }
  }, {
    "selector" : "node[cat_miRNA = 'fca-mir-34b-5p']",
    "css" : {
      "height" : 50.0
    }
  }, {
    "selector" : "node[cat_miRNA = 'fca-mir-1185-3p']",
    "css" : {
      "height" : 50.0
    }
  }, {
    "selector" : "node[cat_miRNA = 'fca-mir-301a-3p']",
    "css" : {
      "height" : 50.0
    }
  }, {
    "selector" : "node[cat_miRNA = 'fca-mir-34b-3p']",
    "css" : {
      "height" : 50.0
    }
  }, {
    "selector" : "node[cat_miRNA = 'fca-mir-130b-5p']",
    "css" : {
      "height" : 50.0
    }
  }, {
    "selector" : "node[cat_miRNA = 'fca-mir-150-5p']",
    "css" : {
      "height" : 50.0
    }
  }, {
    "selector" : "node[FoldChange_mRNA > -2]",
    "css" : {
      "background-color" : "rgb(255,247,251)"
    }
  }, {
    "selector" : "node[FoldChange_mRNA = -2]",
    "css" : {
      "background-color" : "rgb(236,231,242)"
    }
  }, {
    "selector" : "node[FoldChange_mRNA > -3.99999881][FoldChange_mRNA < -2]",
    "css" : {
      "background-color" : "mapData(FoldChange_mRNA,-3.99999881,-2,rgb(116,169,207),rgb(236,231,242))"
    }
  }, {
    "selector" : "node[FoldChange_mRNA > -20][FoldChange_mRNA < -3.99999881]",
    "css" : {
      "background-color" : "mapData(FoldChange_mRNA,-20,-3.99999881,rgb(4,90,141),rgb(116,169,207))"
    }
  }, {
    "selector" : "node[FoldChange_mRNA = -20]",
    "css" : {
      "background-color" : "rgb(4,90,141)"
    }
  }, {
    "selector" : "node[FoldChange_mRNA < -20]",
    "css" : {
      "background-color" : "rgb(2,56,88)"
    }
  }, {
    "selector" : "node[cat_miRNA = 'fca-mir-362-3p']",
    "css" : {
      "border-width" : 6.0
    }
  }, {
    "selector" : "node[cat_miRNA = 'fca-mir-192-5p']",
    "css" : {
      "border-width" : 6.0
    }
  }, {
    "selector" : "node[cat_miRNA = 'fca-mir-335-3p']",
    "css" : {
      "border-width" : 6.0
    }
  }, {
    "selector" : "node[cat_miRNA = 'fca-mir-425-5p']",
    "css" : {
      "border-width" : 6.0
    }
  }, {
    "selector" : "node[cat_miRNA = 'fca-mir-194-5p']",
    "css" : {
      "border-width" : 6.0
    }
  }, {
    "selector" : "node[cat_miRNA = 'fca-mir-376b-3p']",
    "css" : {
      "border-width" : 6.0
    }
  }, {
    "selector" : "node[cat_miRNA = 'fca-mir-146b-5p']",
    "css" : {
      "border-width" : 6.0
    }
  }, {
    "selector" : "node[cat_miRNA = 'fca-mir-383-5p']",
    "css" : {
      "border-width" : 6.0
    }
  }, {
    "selector" : "node[cat_miRNA = 'fca-mir-375-3p']",
    "css" : {
      "border-width" : 6.0
    }
  }, {
    "selector" : "node[cat_miRNA = 'fca-mir-34c-5p']",
    "css" : {
      "border-width" : 6.0
    }
  }, {
    "selector" : "node[cat_miRNA = 'fca-mir-92b-3p']",
    "css" : {
      "border-width" : 6.0
    }
  }, {
    "selector" : "node[cat_miRNA = 'fca-mir-323b-3p']",
    "css" : {
      "border-width" : 6.0
    }
  }, {
    "selector" : "node[cat_miRNA = 'fca-mir-15b-3p']",
    "css" : {
      "border-width" : 6.0
    }
  }, {
    "selector" : "node[cat_miRNA = 'fca-mir-34c-3p']",
    "css" : {
      "border-width" : 6.0
    }
  }, {
    "selector" : "node[cat_miRNA = 'fca-mir-30a-3p']",
    "css" : {
      "border-width" : 6.0
    }
  }, {
    "selector" : "node[cat_miRNA = 'fca-mir-132-5p']",
    "css" : {
      "border-width" : 6.0
    }
  }, {
    "selector" : "node[cat_miRNA = 'fca-mir-132-3p']",
    "css" : {
      "border-width" : 6.0
    }
  }, {
    "selector" : "node[cat_miRNA = 'fca-mir-147-3p']",
    "css" : {
      "border-width" : 6.0
    }
  }, {
    "selector" : "node[cat_miRNA = 'fca-mir-200c-3p']",
    "css" : {
      "border-width" : 6.0
    }
  }, {
    "selector" : "node[cat_miRNA = 'fca-mir-146a-5p']",
    "css" : {
      "border-width" : 6.0
    }
  }, {
    "selector" : "node[cat_miRNA = 'fca-mir-190b-5p']",
    "css" : {
      "border-width" : 6.0
    }
  }, {
    "selector" : "node[cat_miRNA = 'fca-mir-296-3p']",
    "css" : {
      "border-width" : 6.0
    }
  }, {
    "selector" : "node[cat_miRNA = 'fca-mir-92b-5p']",
    "css" : {
      "border-width" : 6.0
    }
  }, {
    "selector" : "node[cat_miRNA = 'fca-mir-141-3p']",
    "css" : {
      "border-width" : 6.0
    }
  }, {
    "selector" : "node[cat_miRNA = 'fca-mir-328-3p']",
    "css" : {
      "border-width" : 6.0
    }
  }, {
    "selector" : "node[cat_miRNA = 'fca-mir-34b-5p']",
    "css" : {
      "border-width" : 6.0
    }
  }, {
    "selector" : "node[cat_miRNA = 'fca-mir-1185-3p']",
    "css" : {
      "border-width" : 6.0
    }
  }, {
    "selector" : "node[cat_miRNA = 'fca-mir-301a-3p']",
    "css" : {
      "border-width" : 6.0
    }
  }, {
    "selector" : "node[cat_miRNA = 'fca-mir-34b-3p']",
    "css" : {
      "border-width" : 6.0
    }
  }, {
    "selector" : "node[cat_miRNA = 'fca-mir-130b-5p']",
    "css" : {
      "border-width" : 6.0
    }
  }, {
    "selector" : "node[cat_miRNA = 'fca-mir-150-5p']",
    "css" : {
      "border-width" : 6.0
    }
  }, {
    "selector" : "node[cat_miRNA = 'fca-mir-362-3p']",
    "css" : {
      "font-size" : 25
    }
  }, {
    "selector" : "node[cat_miRNA = 'fca-mir-192-5p']",
    "css" : {
      "font-size" : 25
    }
  }, {
    "selector" : "node[cat_miRNA = 'fca-mir-335-3p']",
    "css" : {
      "font-size" : 25
    }
  }, {
    "selector" : "node[cat_miRNA = 'fca-mir-425-5p']",
    "css" : {
      "font-size" : 25
    }
  }, {
    "selector" : "node[cat_miRNA = 'fca-mir-194-5p']",
    "css" : {
      "font-size" : 25
    }
  }, {
    "selector" : "node[cat_miRNA = 'fca-mir-376b-3p']",
    "css" : {
      "font-size" : 25
    }
  }, {
    "selector" : "node[cat_miRNA = 'fca-mir-146b-5p']",
    "css" : {
      "font-size" : 25
    }
  }, {
    "selector" : "node[cat_miRNA = 'fca-mir-383-5p']",
    "css" : {
      "font-size" : 25
    }
  }, {
    "selector" : "node[cat_miRNA = 'fca-mir-375-3p']",
    "css" : {
      "font-size" : 25
    }
  }, {
    "selector" : "node[cat_miRNA = 'fca-mir-34c-5p']",
    "css" : {
      "font-size" : 25
    }
  }, {
    "selector" : "node[cat_miRNA = 'fca-mir-92b-3p']",
    "css" : {
      "font-size" : 25
    }
  }, {
    "selector" : "node[cat_miRNA = 'fca-mir-323b-3p']",
    "css" : {
      "font-size" : 25
    }
  }, {
    "selector" : "node[cat_miRNA = 'fca-mir-15b-3p']",
    "css" : {
      "font-size" : 25
    }
  }, {
    "selector" : "node[cat_miRNA = 'fca-mir-34c-3p']",
    "css" : {
      "font-size" : 25
    }
  }, {
    "selector" : "node[cat_miRNA = 'fca-mir-30a-3p']",
    "css" : {
      "font-size" : 25
    }
  }, {
    "selector" : "node[cat_miRNA = 'fca-mir-132-5p']",
    "css" : {
      "font-size" : 25
    }
  }, {
    "selector" : "node[cat_miRNA = 'fca-mir-132-3p']",
    "css" : {
      "font-size" : 25
    }
  }, {
    "selector" : "node[cat_miRNA = 'fca-mir-147-3p']",
    "css" : {
      "font-size" : 25
    }
  }, {
    "selector" : "node[cat_miRNA = 'fca-mir-200c-3p']",
    "css" : {
      "font-size" : 25
    }
  }, {
    "selector" : "node[cat_miRNA = 'fca-mir-146a-5p']",
    "css" : {
      "font-size" : 25
    }
  }, {
    "selector" : "node[cat_miRNA = 'fca-mir-190b-5p']",
    "css" : {
      "font-size" : 25
    }
  }, {
    "selector" : "node[cat_miRNA = 'fca-mir-296-3p']",
    "css" : {
      "font-size" : 25
    }
  }, {
    "selector" : "node[cat_miRNA = 'fca-mir-92b-5p']",
    "css" : {
      "font-size" : 25
    }
  }, {
    "selector" : "node[cat_miRNA = 'fca-mir-141-3p']",
    "css" : {
      "font-size" : 25
    }
  }, {
    "selector" : "node[cat_miRNA = 'fca-mir-328-3p']",
    "css" : {
      "font-size" : 25
    }
  }, {
    "selector" : "node[cat_miRNA = 'fca-mir-34b-5p']",
    "css" : {
      "font-size" : 25
    }
  }, {
    "selector" : "node[cat_miRNA = 'fca-mir-1185-3p']",
    "css" : {
      "font-size" : 25
    }
  }, {
    "selector" : "node[cat_miRNA = 'fca-mir-301a-3p']",
    "css" : {
      "font-size" : 25
    }
  }, {
    "selector" : "node[cat_miRNA = 'fca-mir-34b-3p']",
    "css" : {
      "font-size" : 25
    }
  }, {
    "selector" : "node[cat_miRNA = 'fca-mir-130b-5p']",
    "css" : {
      "font-size" : 25
    }
  }, {
    "selector" : "node[cat_miRNA = 'fca-mir-150-5p']",
    "css" : {
      "font-size" : 25
    }
  }, {
    "selector" : "node[cat_miRNA = 'fca-mir-147-3p']",
    "css" : {
      "shape" : "octagon"
    }
  }, {
    "selector" : "node[cat_miRNA = 'fca-mir-335-3p']",
    "css" : {
      "shape" : "rectangle"
    }
  }, {
    "selector" : "node[cat_miRNA = 'fca-mir-376b-3p']",
    "css" : {
      "shape" : "rectangle"
    }
  }, {
    "selector" : "node[cat_miRNA = 'fca-mir-146b-5p']",
    "css" : {
      "shape" : "octagon"
    }
  }, {
    "selector" : "node[cat_miRNA = 'fca-mir-146a-5p']",
    "css" : {
      "shape" : "octagon"
    }
  }, {
    "selector" : "node[cat_miRNA = 'fca-mir-296-3p']",
    "css" : {
      "shape" : "octagon"
    }
  }, {
    "selector" : "node[cat_miRNA = 'fca-mir-92b-5p']",
    "css" : {
      "shape" : "octagon"
    }
  }, {
    "selector" : "node[cat_miRNA = 'fca-mir-141-3p']",
    "css" : {
      "shape" : "octagon"
    }
  }, {
    "selector" : "node[cat_miRNA = 'fca-mir-375-3p']",
    "css" : {
      "shape" : "hexagon"
    }
  }, {
    "selector" : "node[cat_miRNA = 'fca-mir-92b-3p']",
    "css" : {
      "shape" : "octagon"
    }
  }, {
    "selector" : "node[cat_miRNA = 'fca-mir-323b-3p']",
    "css" : {
      "shape" : "rectangle"
    }
  }, {
    "selector" : "node[cat_miRNA = 'fca-mir-1185-3p']",
    "css" : {
      "shape" : "octagon"
    }
  }, {
    "selector" : "node[cat_miRNA = 'fca-mir-34c-3p']",
    "css" : {
      "shape" : "hexagon"
    }
  }, {
    "selector" : "node[cat_miRNA = 'fca-mir-30a-3p']",
    "css" : {
      "shape" : "rectangle"
    }
  }, {
    "selector" : "node[cat_miRNA = 'fca-mir-130b-5p']",
    "css" : {
      "shape" : "octagon"
    }
  }, {
    "selector" : "node[cat_miRNA = 'fca-mir-132-5p']",
    "css" : {
      "shape" : "octagon"
    }
  }, {
    "selector" : "node[cat_miRNA = 'fca-mir-132-3p']",
    "css" : {
      "shape" : "octagon"
    }
  }, {
    "selector" : "node[cat_miRNA = 'fca-mir-362-3p']",
    "css" : {
      "width" : 250.0
    }
  }, {
    "selector" : "node[cat_miRNA = 'fca-mir-192-5p']",
    "css" : {
      "width" : 250.0
    }
  }, {
    "selector" : "node[cat_miRNA = 'fca-mir-335-3p']",
    "css" : {
      "width" : 250.0
    }
  }, {
    "selector" : "node[cat_miRNA = 'fca-mir-425-5p']",
    "css" : {
      "width" : 250.0
    }
  }, {
    "selector" : "node[cat_miRNA = 'fca-mir-194-5p']",
    "css" : {
      "width" : 250.0
    }
  }, {
    "selector" : "node[cat_miRNA = 'fca-mir-376b-3p']",
    "css" : {
      "width" : 250.0
    }
  }, {
    "selector" : "node[cat_miRNA = 'fca-mir-146b-5p']",
    "css" : {
      "width" : 250.0
    }
  }, {
    "selector" : "node[cat_miRNA = 'fca-mir-383-5p']",
    "css" : {
      "width" : 250.0
    }
  }, {
    "selector" : "node[cat_miRNA = 'fca-mir-375-3p']",
    "css" : {
      "width" : 250.0
    }
  }, {
    "selector" : "node[cat_miRNA = 'fca-mir-34c-5p']",
    "css" : {
      "width" : 250.0
    }
  }, {
    "selector" : "node[cat_miRNA = 'fca-mir-92b-3p']",
    "css" : {
      "width" : 250.0
    }
  }, {
    "selector" : "node[cat_miRNA = 'fca-mir-323b-3p']",
    "css" : {
      "width" : 250.0
    }
  }, {
    "selector" : "node[cat_miRNA = 'fca-mir-15b-3p']",
    "css" : {
      "width" : 250.0
    }
  }, {
    "selector" : "node[cat_miRNA = 'fca-mir-34c-3p']",
    "css" : {
      "width" : 250.0
    }
  }, {
    "selector" : "node[cat_miRNA = 'fca-mir-30a-3p']",
    "css" : {
      "width" : 250.0
    }
  }, {
    "selector" : "node[cat_miRNA = 'fca-mir-132-5p']",
    "css" : {
      "width" : 250.0
    }
  }, {
    "selector" : "node[cat_miRNA = 'fca-mir-132-3p']",
    "css" : {
      "width" : 250.0
    }
  }, {
    "selector" : "node[cat_miRNA = 'fca-mir-147-3p']",
    "css" : {
      "width" : 250.0
    }
  }, {
    "selector" : "node[cat_miRNA = 'fca-mir-200c-3p']",
    "css" : {
      "width" : 250.0
    }
  }, {
    "selector" : "node[cat_miRNA = 'fca-mir-146a-5p']",
    "css" : {
      "width" : 250.0
    }
  }, {
    "selector" : "node[cat_miRNA = 'fca-mir-190b-5p']",
    "css" : {
      "width" : 250.0
    }
  }, {
    "selector" : "node[cat_miRNA = 'fca-mir-296-3p']",
    "css" : {
      "width" : 250.0
    }
  }, {
    "selector" : "node[cat_miRNA = 'fca-mir-92b-5p']",
    "css" : {
      "width" : 250.0
    }
  }, {
    "selector" : "node[cat_miRNA = 'fca-mir-141-3p']",
    "css" : {
      "width" : 250.0
    }
  }, {
    "selector" : "node[cat_miRNA = 'fca-mir-328-3p']",
    "css" : {
      "width" : 250.0
    }
  }, {
    "selector" : "node[cat_miRNA = 'fca-mir-34b-5p']",
    "css" : {
      "width" : 250.0
    }
  }, {
    "selector" : "node[cat_miRNA = 'fca-mir-1185-3p']",
    "css" : {
      "width" : 250.0
    }
  }, {
    "selector" : "node[cat_miRNA = 'fca-mir-301a-3p']",
    "css" : {
      "width" : 250.0
    }
  }, {
    "selector" : "node[cat_miRNA = 'fca-mir-34b-3p']",
    "css" : {
      "width" : 250.0
    }
  }, {
    "selector" : "node[cat_miRNA = 'fca-mir-130b-5p']",
    "css" : {
      "width" : 250.0
    }
  }, {
    "selector" : "node[cat_miRNA = 'fca-mir-150-5p']",
    "css" : {
      "width" : 250.0
    }
  }, {
    "selector" : "node:selected",
    "css" : {
      "background-color" : "rgb(255,255,0)"
    }
  }, {
    "selector" : "edge",
    "css" : {
      "font-family" : "Dialog.plain",
      "font-weight" : "normal",
      "color" : "rgb(0,0,0)",
      "source-arrow-color" : "rgb(0,0,0)",
      "target-arrow-shape" : "none",
      "line-style" : "solid",
      "source-arrow-shape" : "none",
      "font-size" : 10,
      "opacity" : 1.0,
      "content" : "",
      "line-color" : "rgb(102,102,102)",
      "text-opacity" : 1.0,
      "target-arrow-color" : "rgb(0,0,0)",
      "width" : 2.0
    }
  }, {
    "selector" : "edge[interaction = 'validated']",
    "css" : {
      "line-color" : "rgb(27,120,55)"
    }
  }, {
    "selector" : "edge[interaction = 'validated_predicted']",
    "css" : {
      "line-color" : "rgb(27,120,55)"
    }
  }, {
    "selector" : "edge[interaction = 'predicted']",
    "css" : {
      "line-color" : "rgb(27,120,55)"
    }
  }, {
    "selector" : "edge[interaction = 'validated']",
    "css" : {
      "target-arrow-shape" : "triangle"
    }
  }, {
    "selector" : "edge[interaction = 'validated_predicted']",
    "css" : {
      "target-arrow-shape" : "triangle"
    }
  }, {
    "selector" : "edge[interaction = 'predicted']",
    "css" : {
      "target-arrow-shape" : "triangle"
    }
  }, {
    "selector" : "edge[interaction = 'validated_predicted']",
    "css" : {
      "width" : 3.0
    }
  }, {
    "selector" : "edge[interaction = 'validated']",
    "css" : {
      "line-style" : "solid"
    }
  }, {
    "selector" : "edge[interaction = 'validated_predicted']",
    "css" : {
      "line-style" : "solid"
    }
  }, {
    "selector" : "edge[interaction = 'predicted']",
    "css" : {
      "line-style" : "dashed"
    }
  }, {
    "selector" : "edge:selected",
    "css" : {
      "line-color" : "rgb(255,0,0)"
    }
  } ]
}, {
  "format_version" : "1.0",
  "generated_by" : "cytoscape-3.9.1",
  "target_cytoscapejs_version" : "~2.1",
  "title" : "Figure_S2D_DOWN",
  "style" : [ {
    "selector" : "node",
    "css" : {
      "border-width" : 2.0,
      "text-opacity" : 1.0,
      "border-color" : "rgb(51,51,51)",
      "border-opacity" : 1.0,
      "background-opacity" : 1.0,
      "text-valign" : "center",
      "text-halign" : "center",
      "font-family" : "SansSerif.plain",
      "font-weight" : "normal",
      "shape" : "ellipse",
      "background-color" : "rgb(255,255,255)",
      "font-size" : 15,
      "width" : 35.0,
      "height" : 35.0,
      "color" : "rgb(0,0,0)",
      "content" : "data(cat_miRNA)"
    }
  }, {
    "selector" : "node[cat_miRNA = 'fca-mir-337-5p']",
    "css" : {
      "height" : 50.0
    }
  }, {
    "selector" : "node[cat_miRNA = 'fca-mir-208a-3p']",
    "css" : {
      "height" : 50.0
    }
  }, {
    "selector" : "node[cat_miRNA = 'fca-mir-192-5p']",
    "css" : {
      "height" : 50.0
    }
  }, {
    "selector" : "node[cat_miRNA = 'fca-mir-335-3p']",
    "css" : {
      "height" : 50.0
    }
  }, {
    "selector" : "node[cat_miRNA = 'fca-mir-146b-5p']",
    "css" : {
      "height" : 50.0
    }
  }, {
    "selector" : "node[cat_miRNA = 'fca-mir-127-3p']",
    "css" : {
      "height" : 50.0
    }
  }, {
    "selector" : "node[cat_miRNA = 'fca-mir-136-3p']",
    "css" : {
      "height" : 50.0
    }
  }, {
    "selector" : "node[cat_miRNA = 'fca-mir-34c-3p']",
    "css" : {
      "height" : 50.0
    }
  }, {
    "selector" : "node[cat_miRNA = 'fca-mir-371-5p']",
    "css" : {
      "height" : 50.0
    }
  }, {
    "selector" : "node[cat_miRNA = 'fca-mir-130a-5p']",
    "css" : {
      "height" : 50.0
    }
  }, {
    "selector" : "node[cat_miRNA = 'fca-mir-132-3p']",
    "css" : {
      "height" : 50.0
    }
  }, {
    "selector" : "node[cat_miRNA = 'fca-mir-503-5p']",
    "css" : {
      "height" : 50.0
    }
  }, {
    "selector" : "node[cat_miRNA = 'fca-mir-147-3p']",
    "css" : {
      "height" : 50.0
    }
  }, {
    "selector" : "node[cat_miRNA = 'fca-mir-424-5p']",
    "css" : {
      "height" : 50.0
    }
  }, {
    "selector" : "node[cat_miRNA = 'fca-mir-216b-5p']",
    "css" : {
      "height" : 50.0
    }
  }, {
    "selector" : "node[cat_miRNA = 'fca-mir-200c-3p']",
    "css" : {
      "height" : 50.0
    }
  }, {
    "selector" : "node[cat_miRNA = 'fca-mir-146a-5p']",
    "css" : {
      "height" : 50.0
    }
  }, {
    "selector" : "node[cat_miRNA = 'fca-mir-542-3p']",
    "css" : {
      "height" : 50.0
    }
  }, {
    "selector" : "node[cat_miRNA = 'fca-mir-328-3p']",
    "css" : {
      "height" : 50.0
    }
  }, {
    "selector" : "node[cat_miRNA = 'fca-mir-137-3p']",
    "css" : {
      "height" : 50.0
    }
  }, {
    "selector" : "node[cat_miRNA = 'fca-mir-34b-5p']",
    "css" : {
      "height" : 50.0
    }
  }, {
    "selector" : "node[cat_miRNA = 'fca-mir-1185-3p']",
    "css" : {
      "height" : 50.0
    }
  }, {
    "selector" : "node[cat_miRNA = 'fca-mir-135b-5p']",
    "css" : {
      "height" : 50.0
    }
  }, {
    "selector" : "node[cat_miRNA = 'fca-mir-301a-3p']",
    "css" : {
      "height" : 50.0
    }
  }, {
    "selector" : "node[cat_miRNA = 'fca-mir-487b-3p']",
    "css" : {
      "height" : 50.0
    }
  }, {
    "selector" : "node[cat_miRNA = 'fca-mir-362-3p']",
    "css" : {
      "height" : 50.0
    }
  }, {
    "selector" : "node[cat_miRNA = 'fca-mir-425-5p']",
    "css" : {
      "height" : 50.0
    }
  }, {
    "selector" : "node[cat_miRNA = 'fca-mir-194-5p']",
    "css" : {
      "height" : 50.0
    }
  }, {
    "selector" : "node[cat_miRNA = 'fca-mir-129-3p']",
    "css" : {
      "height" : 50.0
    }
  }, {
    "selector" : "node[cat_miRNA = 'fca-mir-127-5p']",
    "css" : {
      "height" : 50.0
    }
  }, {
    "selector" : "node[cat_miRNA = 'fca-mir-381-3p']",
    "css" : {
      "height" : 50.0
    }
  }, {
    "selector" : "node[cat_miRNA = 'fca-mir-383-5p']",
    "css" : {
      "height" : 50.0
    }
  }, {
    "selector" : "node[cat_miRNA = 'fca-mir-375-3p']",
    "css" : {
      "height" : 50.0
    }
  }, {
    "selector" : "node[cat_miRNA = 'fca-mir-136-5p']",
    "css" : {
      "height" : 50.0
    }
  }, {
    "selector" : "node[cat_miRNA = 'fca-mir-34c-5p']",
    "css" : {
      "height" : 50.0
    }
  }, {
    "selector" : "node[cat_miRNA = 'fca-mir-92b-3p']",
    "css" : {
      "height" : 50.0
    }
  }, {
    "selector" : "node[cat_miRNA = 'fca-mir-15b-3p']",
    "css" : {
      "height" : 50.0
    }
  }, {
    "selector" : "node[cat_miRNA = 'fca-mir-132-5p']",
    "css" : {
      "height" : 50.0
    }
  }, {
    "selector" : "node[cat_miRNA = 'fca-mir-130a-3p']",
    "css" : {
      "height" : 50.0
    }
  }, {
    "selector" : "node[cat_miRNA = 'fca-mir-424-3p']",
    "css" : {
      "height" : 50.0
    }
  }, {
    "selector" : "node[cat_miRNA = 'fca-mir-190b-5p']",
    "css" : {
      "height" : 50.0
    }
  }, {
    "selector" : "node[cat_miRNA = 'fca-mir-296-3p']",
    "css" : {
      "height" : 50.0
    }
  }, {
    "selector" : "node[cat_miRNA = 'fca-mir-92b-5p']",
    "css" : {
      "height" : 50.0
    }
  }, {
    "selector" : "node[cat_miRNA = 'fca-mir-181d-5p']",
    "css" : {
      "height" : 50.0
    }
  }, {
    "selector" : "node[cat_miRNA = 'fca-mir-141-3p']",
    "css" : {
      "height" : 50.0
    }
  }, {
    "selector" : "node[cat_miRNA = 'fca-mir-299a-3p']",
    "css" : {
      "height" : 50.0
    }
  }, {
    "selector" : "node[cat_miRNA = 'fca-mir-542-5p']",
    "css" : {
      "height" : 50.0
    }
  }, {
    "selector" : "node[cat_miRNA = 'fca-mir-370-3p']",
    "css" : {
      "height" : 50.0
    }
  }, {
    "selector" : "node[cat_miRNA = 'fca-mir-34b-3p']",
    "css" : {
      "height" : 50.0
    }
  }, {
    "selector" : "node[cat_miRNA = 'fca-mir-130b-5p']",
    "css" : {
      "height" : 50.0
    }
  }, {
    "selector" : "node[cat_miRNA = 'fca-mir-150-5p']",
    "css" : {
      "height" : 50.0
    }
  }, {
    "selector" : "node[FoldChange_mRNA > 20]",
    "css" : {
      "background-color" : "rgb(102,37,6)"
    }
  }, {
    "selector" : "node[FoldChange_mRNA = 20]",
    "css" : {
      "background-color" : "rgb(153,52,4)"
    }
  }, {
    "selector" : "node[FoldChange_mRNA > 4.00000015][FoldChange_mRNA < 20]",
    "css" : {
      "background-color" : "mapData(FoldChange_mRNA,4.00000015,20,rgb(254,153,41),rgb(153,52,4))"
    }
  }, {
    "selector" : "node[FoldChange_mRNA > 2][FoldChange_mRNA < 4.00000015]",
    "css" : {
      "background-color" : "mapData(FoldChange_mRNA,2,4.00000015,rgb(255,247,188),rgb(254,153,41))"
    }
  }, {
    "selector" : "node[FoldChange_mRNA = 2]",
    "css" : {
      "background-color" : "rgb(255,247,188)"
    }
  }, {
    "selector" : "node[FoldChange_mRNA < 2]",
    "css" : {
      "background-color" : "rgb(255,255,229)"
    }
  }, {
    "selector" : "node[cat_miRNA = 'fca-mir-337-5p']",
    "css" : {
      "border-width" : 6.0
    }
  }, {
    "selector" : "node[cat_miRNA = 'fca-mir-208a-3p']",
    "css" : {
      "border-width" : 6.0
    }
  }, {
    "selector" : "node[cat_miRNA = 'fca-mir-192-5p']",
    "css" : {
      "border-width" : 6.0
    }
  }, {
    "selector" : "node[cat_miRNA = 'fca-mir-335-3p']",
    "css" : {
      "border-width" : 6.0
    }
  }, {
    "selector" : "node[cat_miRNA = 'fca-mir-146b-5p']",
    "css" : {
      "border-width" : 6.0
    }
  }, {
    "selector" : "node[cat_miRNA = 'fca-mir-127-3p']",
    "css" : {
      "border-width" : 6.0
    }
  }, {
    "selector" : "node[cat_miRNA = 'fca-mir-136-3p']",
    "css" : {
      "border-width" : 6.0
    }
  }, {
    "selector" : "node[cat_miRNA = 'fca-mir-34c-3p']",
    "css" : {
      "border-width" : 6.0
    }
  }, {
    "selector" : "node[cat_miRNA = 'fca-mir-371-5p']",
    "css" : {
      "border-width" : 6.0
    }
  }, {
    "selector" : "node[cat_miRNA = 'fca-mir-130a-5p']",
    "css" : {
      "border-width" : 6.0
    }
  }, {
    "selector" : "node[cat_miRNA = 'fca-mir-132-3p']",
    "css" : {
      "border-width" : 6.0
    }
  }, {
    "selector" : "node[cat_miRNA = 'fca-mir-503-5p']",
    "css" : {
      "border-width" : 6.0
    }
  }, {
    "selector" : "node[cat_miRNA = 'fca-mir-147-3p']",
    "css" : {
      "border-width" : 6.0
    }
  }, {
    "selector" : "node[cat_miRNA = 'fca-mir-424-5p']",
    "css" : {
      "border-width" : 6.0
    }
  }, {
    "selector" : "node[cat_miRNA = 'fca-mir-216b-5p']",
    "css" : {
      "border-width" : 6.0
    }
  }, {
    "selector" : "node[cat_miRNA = 'fca-mir-200c-3p']",
    "css" : {
      "border-width" : 6.0
    }
  }, {
    "selector" : "node[cat_miRNA = 'fca-mir-146a-5p']",
    "css" : {
      "border-width" : 6.0
    }
  }, {
    "selector" : "node[cat_miRNA = 'fca-mir-542-3p']",
    "css" : {
      "border-width" : 6.0
    }
  }, {
    "selector" : "node[cat_miRNA = 'fca-mir-328-3p']",
    "css" : {
      "border-width" : 6.0
    }
  }, {
    "selector" : "node[cat_miRNA = 'fca-mir-137-3p']",
    "css" : {
      "border-width" : 6.0
    }
  }, {
    "selector" : "node[cat_miRNA = 'fca-mir-34b-5p']",
    "css" : {
      "border-width" : 6.0
    }
  }, {
    "selector" : "node[cat_miRNA = 'fca-mir-1185-3p']",
    "css" : {
      "border-width" : 6.0
    }
  }, {
    "selector" : "node[cat_miRNA = 'fca-mir-135b-5p']",
    "css" : {
      "border-width" : 6.0
    }
  }, {
    "selector" : "node[cat_miRNA = 'fca-mir-301a-3p']",
    "css" : {
      "border-width" : 6.0
    }
  }, {
    "selector" : "node[cat_miRNA = 'fca-mir-487b-3p']",
    "css" : {
      "border-width" : 6.0
    }
  }, {
    "selector" : "node[cat_miRNA = 'fca-mir-362-3p']",
    "css" : {
      "border-width" : 6.0
    }
  }, {
    "selector" : "node[cat_miRNA = 'fca-mir-425-5p']",
    "css" : {
      "border-width" : 6.0
    }
  }, {
    "selector" : "node[cat_miRNA = 'fca-mir-194-5p']",
    "css" : {
      "border-width" : 6.0
    }
  }, {
    "selector" : "node[cat_miRNA = 'fca-mir-129-3p']",
    "css" : {
      "border-width" : 6.0
    }
  }, {
    "selector" : "node[cat_miRNA = 'fca-mir-127-5p']",
    "css" : {
      "border-width" : 6.0
    }
  }, {
    "selector" : "node[cat_miRNA = 'fca-mir-381-3p']",
    "css" : {
      "border-width" : 6.0
    }
  }, {
    "selector" : "node[cat_miRNA = 'fca-mir-383-5p']",
    "css" : {
      "border-width" : 6.0
    }
  }, {
    "selector" : "node[cat_miRNA = 'fca-mir-375-3p']",
    "css" : {
      "border-width" : 6.0
    }
  }, {
    "selector" : "node[cat_miRNA = 'fca-mir-136-5p']",
    "css" : {
      "border-width" : 6.0
    }
  }, {
    "selector" : "node[cat_miRNA = 'fca-mir-34c-5p']",
    "css" : {
      "border-width" : 6.0
    }
  }, {
    "selector" : "node[cat_miRNA = 'fca-mir-92b-3p']",
    "css" : {
      "border-width" : 6.0
    }
  }, {
    "selector" : "node[cat_miRNA = 'fca-mir-15b-3p']",
    "css" : {
      "border-width" : 6.0
    }
  }, {
    "selector" : "node[cat_miRNA = 'fca-mir-132-5p']",
    "css" : {
      "border-width" : 6.0
    }
  }, {
    "selector" : "node[cat_miRNA = 'fca-mir-130a-3p']",
    "css" : {
      "border-width" : 6.0
    }
  }, {
    "selector" : "node[cat_miRNA = 'fca-mir-424-3p']",
    "css" : {
      "border-width" : 6.0
    }
  }, {
    "selector" : "node[cat_miRNA = 'fca-mir-190b-5p']",
    "css" : {
      "border-width" : 6.0
    }
  }, {
    "selector" : "node[cat_miRNA = 'fca-mir-296-3p']",
    "css" : {
      "border-width" : 6.0
    }
  }, {
    "selector" : "node[cat_miRNA = 'fca-mir-92b-5p']",
    "css" : {
      "border-width" : 6.0
    }
  }, {
    "selector" : "node[cat_miRNA = 'fca-mir-181d-5p']",
    "css" : {
      "border-width" : 6.0
    }
  }, {
    "selector" : "node[cat_miRNA = 'fca-mir-141-3p']",
    "css" : {
      "border-width" : 6.0
    }
  }, {
    "selector" : "node[cat_miRNA = 'fca-mir-299a-3p']",
    "css" : {
      "border-width" : 6.0
    }
  }, {
    "selector" : "node[cat_miRNA = 'fca-mir-542-5p']",
    "css" : {
      "border-width" : 6.0
    }
  }, {
    "selector" : "node[cat_miRNA = 'fca-mir-370-3p']",
    "css" : {
      "border-width" : 6.0
    }
  }, {
    "selector" : "node[cat_miRNA = 'fca-mir-34b-3p']",
    "css" : {
      "border-width" : 6.0
    }
  }, {
    "selector" : "node[cat_miRNA = 'fca-mir-130b-5p']",
    "css" : {
      "border-width" : 6.0
    }
  }, {
    "selector" : "node[cat_miRNA = 'fca-mir-150-5p']",
    "css" : {
      "border-width" : 6.0
    }
  }, {
    "selector" : "node[cat_miRNA = 'fca-mir-337-5p']",
    "css" : {
      "font-size" : 25
    }
  }, {
    "selector" : "node[cat_miRNA = 'fca-mir-208a-3p']",
    "css" : {
      "font-size" : 25
    }
  }, {
    "selector" : "node[cat_miRNA = 'fca-mir-192-5p']",
    "css" : {
      "font-size" : 25
    }
  }, {
    "selector" : "node[cat_miRNA = 'fca-mir-335-3p']",
    "css" : {
      "font-size" : 25
    }
  }, {
    "selector" : "node[cat_miRNA = 'fca-mir-146b-5p']",
    "css" : {
      "font-size" : 25
    }
  }, {
    "selector" : "node[cat_miRNA = 'fca-mir-127-3p']",
    "css" : {
      "font-size" : 25
    }
  }, {
    "selector" : "node[cat_miRNA = 'fca-mir-136-3p']",
    "css" : {
      "font-size" : 25
    }
  }, {
    "selector" : "node[cat_miRNA = 'fca-mir-34c-3p']",
    "css" : {
      "font-size" : 25
    }
  }, {
    "selector" : "node[cat_miRNA = 'fca-mir-371-5p']",
    "css" : {
      "font-size" : 25
    }
  }, {
    "selector" : "node[cat_miRNA = 'fca-mir-130a-5p']",
    "css" : {
      "font-size" : 25
    }
  }, {
    "selector" : "node[cat_miRNA = 'fca-mir-132-3p']",
    "css" : {
      "font-size" : 25
    }
  }, {
    "selector" : "node[cat_miRNA = 'fca-mir-503-5p']",
    "css" : {
      "font-size" : 25
    }
  }, {
    "selector" : "node[cat_miRNA = 'fca-mir-147-3p']",
    "css" : {
      "font-size" : 25
    }
  }, {
    "selector" : "node[cat_miRNA = 'fca-mir-424-5p']",
    "css" : {
      "font-size" : 25
    }
  }, {
    "selector" : "node[cat_miRNA = 'fca-mir-216b-5p']",
    "css" : {
      "font-size" : 25
    }
  }, {
    "selector" : "node[cat_miRNA = 'fca-mir-200c-3p']",
    "css" : {
      "font-size" : 25
    }
  }, {
    "selector" : "node[cat_miRNA = 'fca-mir-146a-5p']",
    "css" : {
      "font-size" : 25
    }
  }, {
    "selector" : "node[cat_miRNA = 'fca-mir-542-3p']",
    "css" : {
      "font-size" : 25
    }
  }, {
    "selector" : "node[cat_miRNA = 'fca-mir-328-3p']",
    "css" : {
      "font-size" : 25
    }
  }, {
    "selector" : "node[cat_miRNA = 'fca-mir-137-3p']",
    "css" : {
      "font-size" : 25
    }
  }, {
    "selector" : "node[cat_miRNA = 'fca-mir-34b-5p']",
    "css" : {
      "font-size" : 25
    }
  }, {
    "selector" : "node[cat_miRNA = 'fca-mir-1185-3p']",
    "css" : {
      "font-size" : 25
    }
  }, {
    "selector" : "node[cat_miRNA = 'fca-mir-135b-5p']",
    "css" : {
      "font-size" : 25
    }
  }, {
    "selector" : "node[cat_miRNA = 'fca-mir-301a-3p']",
    "css" : {
      "font-size" : 25
    }
  }, {
    "selector" : "node[cat_miRNA = 'fca-mir-487b-3p']",
    "css" : {
      "font-size" : 25
    }
  }, {
    "selector" : "node[cat_miRNA = 'fca-mir-362-3p']",
    "css" : {
      "font-size" : 25
    }
  }, {
    "selector" : "node[cat_miRNA = 'fca-mir-425-5p']",
    "css" : {
      "font-size" : 25
    }
  }, {
    "selector" : "node[cat_miRNA = 'fca-mir-194-5p']",
    "css" : {
      "font-size" : 25
    }
  }, {
    "selector" : "node[cat_miRNA = 'fca-mir-129-3p']",
    "css" : {
      "font-size" : 25
    }
  }, {
    "selector" : "node[cat_miRNA = 'fca-mir-127-5p']",
    "css" : {
      "font-size" : 25
    }
  }, {
    "selector" : "node[cat_miRNA = 'fca-mir-381-3p']",
    "css" : {
      "font-size" : 25
    }
  }, {
    "selector" : "node[cat_miRNA = 'fca-mir-383-5p']",
    "css" : {
      "font-size" : 25
    }
  }, {
    "selector" : "node[cat_miRNA = 'fca-mir-375-3p']",
    "css" : {
      "font-size" : 25
    }
  }, {
    "selector" : "node[cat_miRNA = 'fca-mir-136-5p']",
    "css" : {
      "font-size" : 25
    }
  }, {
    "selector" : "node[cat_miRNA = 'fca-mir-34c-5p']",
    "css" : {
      "font-size" : 25
    }
  }, {
    "selector" : "node[cat_miRNA = 'fca-mir-92b-3p']",
    "css" : {
      "font-size" : 25
    }
  }, {
    "selector" : "node[cat_miRNA = 'fca-mir-15b-3p']",
    "css" : {
      "font-size" : 25
    }
  }, {
    "selector" : "node[cat_miRNA = 'fca-mir-132-5p']",
    "css" : {
      "font-size" : 25
    }
  }, {
    "selector" : "node[cat_miRNA = 'fca-mir-130a-3p']",
    "css" : {
      "font-size" : 25
    }
  }, {
    "selector" : "node[cat_miRNA = 'fca-mir-424-3p']",
    "css" : {
      "font-size" : 25
    }
  }, {
    "selector" : "node[cat_miRNA = 'fca-mir-190b-5p']",
    "css" : {
      "font-size" : 25
    }
  }, {
    "selector" : "node[cat_miRNA = 'fca-mir-296-3p']",
    "css" : {
      "font-size" : 25
    }
  }, {
    "selector" : "node[cat_miRNA = 'fca-mir-92b-5p']",
    "css" : {
      "font-size" : 25
    }
  }, {
    "selector" : "node[cat_miRNA = 'fca-mir-181d-5p']",
    "css" : {
      "font-size" : 25
    }
  }, {
    "selector" : "node[cat_miRNA = 'fca-mir-141-3p']",
    "css" : {
      "font-size" : 25
    }
  }, {
    "selector" : "node[cat_miRNA = 'fca-mir-299a-3p']",
    "css" : {
      "font-size" : 25
    }
  }, {
    "selector" : "node[cat_miRNA = 'fca-mir-542-5p']",
    "css" : {
      "font-size" : 25
    }
  }, {
    "selector" : "node[cat_miRNA = 'fca-mir-370-3p']",
    "css" : {
      "font-size" : 25
    }
  }, {
    "selector" : "node[cat_miRNA = 'fca-mir-34b-3p']",
    "css" : {
      "font-size" : 25
    }
  }, {
    "selector" : "node[cat_miRNA = 'fca-mir-130b-5p']",
    "css" : {
      "font-size" : 25
    }
  }, {
    "selector" : "node[cat_miRNA = 'fca-mir-150-5p']",
    "css" : {
      "font-size" : 25
    }
  }, {
    "selector" : "node[cat_miRNA = 'fca-mir-362-3p']",
    "css" : {
      "shape" : "rectangle"
    }
  }, {
    "selector" : "node[cat_miRNA = 'fca-mir-192-5p']",
    "css" : {
      "shape" : "rectangle"
    }
  }, {
    "selector" : "node[cat_miRNA = 'fca-mir-335-3p']",
    "css" : {
      "shape" : "rectangle"
    }
  }, {
    "selector" : "node[cat_miRNA = 'fca-mir-425-5p']",
    "css" : {
      "shape" : "rectangle"
    }
  }, {
    "selector" : "node[cat_miRNA = 'fca-mir-194-5p']",
    "css" : {
      "shape" : "rectangle"
    }
  }, {
    "selector" : "node[cat_miRNA = 'fca-mir-146b-5p']",
    "css" : {
      "shape" : "rectangle"
    }
  }, {
    "selector" : "node[cat_miRNA = 'fca-mir-383-5p']",
    "css" : {
      "shape" : "rectangle"
    }
  }, {
    "selector" : "node[cat_miRNA = 'fca-mir-375-3p']",
    "css" : {
      "shape" : "rectangle"
    }
  }, {
    "selector" : "node[cat_miRNA = 'fca-mir-34c-5p']",
    "css" : {
      "shape" : "rectangle"
    }
  }, {
    "selector" : "node[cat_miRNA = 'fca-mir-92b-3p']",
    "css" : {
      "shape" : "rectangle"
    }
  }, {
    "selector" : "node[cat_miRNA = 'fca-mir-15b-3p']",
    "css" : {
      "shape" : "rectangle"
    }
  }, {
    "selector" : "node[cat_miRNA = 'fca-mir-34c-3p']",
    "css" : {
      "shape" : "rectangle"
    }
  }, {
    "selector" : "node[cat_miRNA = 'fca-mir-132-5p']",
    "css" : {
      "shape" : "rectangle"
    }
  }, {
    "selector" : "node[cat_miRNA = 'fca-mir-132-3p']",
    "css" : {
      "shape" : "rectangle"
    }
  }, {
    "selector" : "node[cat_miRNA = 'fca-mir-147-3p']",
    "css" : {
      "shape" : "rectangle"
    }
  }, {
    "selector" : "node[cat_miRNA = 'fca-mir-200c-3p']",
    "css" : {
      "shape" : "rectangle"
    }
  }, {
    "selector" : "node[cat_miRNA = 'fca-mir-146a-5p']",
    "css" : {
      "shape" : "rectangle"
    }
  }, {
    "selector" : "node[cat_miRNA = 'fca-mir-190b-5p']",
    "css" : {
      "shape" : "rectangle"
    }
  }, {
    "selector" : "node[cat_miRNA = 'fca-mir-296-3p']",
    "css" : {
      "shape" : "rectangle"
    }
  }, {
    "selector" : "node[cat_miRNA = 'fca-mir-92b-5p']",
    "css" : {
      "shape" : "rectangle"
    }
  }, {
    "selector" : "node[cat_miRNA = 'fca-mir-141-3p']",
    "css" : {
      "shape" : "rectangle"
    }
  }, {
    "selector" : "node[cat_miRNA = 'fca-mir-542-3p']",
    "css" : {
      "shape" : "hexagon"
    }
  }, {
    "selector" : "node[cat_miRNA = 'fca-mir-328-3p']",
    "css" : {
      "shape" : "rectangle"
    }
  }, {
    "selector" : "node[cat_miRNA = 'fca-mir-34b-5p']",
    "css" : {
      "shape" : "rectangle"
    }
  }, {
    "selector" : "node[cat_miRNA = 'fca-mir-1185-3p']",
    "css" : {
      "shape" : "rectangle"
    }
  }, {
    "selector" : "node[cat_miRNA = 'fca-mir-301a-3p']",
    "css" : {
      "shape" : "rectangle"
    }
  }, {
    "selector" : "node[cat_miRNA = 'fca-mir-34b-3p']",
    "css" : {
      "shape" : "rectangle"
    }
  }, {
    "selector" : "node[cat_miRNA = 'fca-mir-130b-5p']",
    "css" : {
      "shape" : "rectangle"
    }
  }, {
    "selector" : "node[cat_miRNA = 'fca-mir-150-5p']",
    "css" : {
      "shape" : "rectangle"
    }
  }, {
    "selector" : "node[cat_miRNA = 'fca-mir-337-5p']",
    "css" : {
      "width" : 250.0
    }
  }, {
    "selector" : "node[cat_miRNA = 'fca-mir-208a-3p']",
    "css" : {
      "width" : 250.0
    }
  }, {
    "selector" : "node[cat_miRNA = 'fca-mir-192-5p']",
    "css" : {
      "width" : 250.0
    }
  }, {
    "selector" : "node[cat_miRNA = 'fca-mir-335-3p']",
    "css" : {
      "width" : 250.0
    }
  }, {
    "selector" : "node[cat_miRNA = 'fca-mir-146b-5p']",
    "css" : {
      "width" : 250.0
    }
  }, {
    "selector" : "node[cat_miRNA = 'fca-mir-127-3p']",
    "css" : {
      "width" : 250.0
    }
  }, {
    "selector" : "node[cat_miRNA = 'fca-mir-136-3p']",
    "css" : {
      "width" : 250.0
    }
  }, {
    "selector" : "node[cat_miRNA = 'fca-mir-34c-3p']",
    "css" : {
      "width" : 250.0
    }
  }, {
    "selector" : "node[cat_miRNA = 'fca-mir-371-5p']",
    "css" : {
      "width" : 250.0
    }
  }, {
    "selector" : "node[cat_miRNA = 'fca-mir-130a-5p']",
    "css" : {
      "width" : 250.0
    }
  }, {
    "selector" : "node[cat_miRNA = 'fca-mir-132-3p']",
    "css" : {
      "width" : 250.0
    }
  }, {
    "selector" : "node[cat_miRNA = 'fca-mir-503-5p']",
    "css" : {
      "width" : 250.0
    }
  }, {
    "selector" : "node[cat_miRNA = 'fca-mir-147-3p']",
    "css" : {
      "width" : 250.0
    }
  }, {
    "selector" : "node[cat_miRNA = 'fca-mir-424-5p']",
    "css" : {
      "width" : 250.0
    }
  }, {
    "selector" : "node[cat_miRNA = 'fca-mir-216b-5p']",
    "css" : {
      "width" : 250.0
    }
  }, {
    "selector" : "node[cat_miRNA = 'fca-mir-200c-3p']",
    "css" : {
      "width" : 250.0
    }
  }, {
    "selector" : "node[cat_miRNA = 'fca-mir-146a-5p']",
    "css" : {
      "width" : 250.0
    }
  }, {
    "selector" : "node[cat_miRNA = 'fca-mir-542-3p']",
    "css" : {
      "width" : 250.0
    }
  }, {
    "selector" : "node[cat_miRNA = 'fca-mir-328-3p']",
    "css" : {
      "width" : 250.0
    }
  }, {
    "selector" : "node[cat_miRNA = 'fca-mir-137-3p']",
    "css" : {
      "width" : 250.0
    }
  }, {
    "selector" : "node[cat_miRNA = 'fca-mir-34b-5p']",
    "css" : {
      "width" : 250.0
    }
  }, {
    "selector" : "node[cat_miRNA = 'fca-mir-1185-3p']",
    "css" : {
      "width" : 250.0
    }
  }, {
    "selector" : "node[cat_miRNA = 'fca-mir-135b-5p']",
    "css" : {
      "width" : 250.0
    }
  }, {
    "selector" : "node[cat_miRNA = 'fca-mir-301a-3p']",
    "css" : {
      "width" : 250.0
    }
  }, {
    "selector" : "node[cat_miRNA = 'fca-mir-487b-3p']",
    "css" : {
      "width" : 250.0
    }
  }, {
    "selector" : "node[cat_miRNA = 'fca-mir-362-3p']",
    "css" : {
      "width" : 250.0
    }
  }, {
    "selector" : "node[cat_miRNA = 'fca-mir-425-5p']",
    "css" : {
      "width" : 250.0
    }
  }, {
    "selector" : "node[cat_miRNA = 'fca-mir-194-5p']",
    "css" : {
      "width" : 250.0
    }
  }, {
    "selector" : "node[cat_miRNA = 'fca-mir-129-3p']",
    "css" : {
      "width" : 250.0
    }
  }, {
    "selector" : "node[cat_miRNA = 'fca-mir-127-5p']",
    "css" : {
      "width" : 250.0
    }
  }, {
    "selector" : "node[cat_miRNA = 'fca-mir-381-3p']",
    "css" : {
      "width" : 250.0
    }
  }, {
    "selector" : "node[cat_miRNA = 'fca-mir-383-5p']",
    "css" : {
      "width" : 250.0
    }
  }, {
    "selector" : "node[cat_miRNA = 'fca-mir-375-3p']",
    "css" : {
      "width" : 250.0
    }
  }, {
    "selector" : "node[cat_miRNA = 'fca-mir-136-5p']",
    "css" : {
      "width" : 250.0
    }
  }, {
    "selector" : "node[cat_miRNA = 'fca-mir-34c-5p']",
    "css" : {
      "width" : 250.0
    }
  }, {
    "selector" : "node[cat_miRNA = 'fca-mir-92b-3p']",
    "css" : {
      "width" : 250.0
    }
  }, {
    "selector" : "node[cat_miRNA = 'fca-mir-15b-3p']",
    "css" : {
      "width" : 250.0
    }
  }, {
    "selector" : "node[cat_miRNA = 'fca-mir-132-5p']",
    "css" : {
      "width" : 250.0
    }
  }, {
    "selector" : "node[cat_miRNA = 'fca-mir-130a-3p']",
    "css" : {
      "width" : 250.0
    }
  }, {
    "selector" : "node[cat_miRNA = 'fca-mir-424-3p']",
    "css" : {
      "width" : 250.0
    }
  }, {
    "selector" : "node[cat_miRNA = 'fca-mir-190b-5p']",
    "css" : {
      "width" : 250.0
    }
  }, {
    "selector" : "node[cat_miRNA = 'fca-mir-296-3p']",
    "css" : {
      "width" : 250.0
    }
  }, {
    "selector" : "node[cat_miRNA = 'fca-mir-92b-5p']",
    "css" : {
      "width" : 250.0
    }
  }, {
    "selector" : "node[cat_miRNA = 'fca-mir-181d-5p']",
    "css" : {
      "width" : 250.0
    }
  }, {
    "selector" : "node[cat_miRNA = 'fca-mir-141-3p']",
    "css" : {
      "width" : 250.0
    }
  }, {
    "selector" : "node[cat_miRNA = 'fca-mir-299a-3p']",
    "css" : {
      "width" : 250.0
    }
  }, {
    "selector" : "node[cat_miRNA = 'fca-mir-542-5p']",
    "css" : {
      "width" : 250.0
    }
  }, {
    "selector" : "node[cat_miRNA = 'fca-mir-370-3p']",
    "css" : {
      "width" : 250.0
    }
  }, {
    "selector" : "node[cat_miRNA = 'fca-mir-34b-3p']",
    "css" : {
      "width" : 250.0
    }
  }, {
    "selector" : "node[cat_miRNA = 'fca-mir-130b-5p']",
    "css" : {
      "width" : 250.0
    }
  }, {
    "selector" : "node[cat_miRNA = 'fca-mir-150-5p']",
    "css" : {
      "width" : 250.0
    }
  }, {
    "selector" : "node:selected",
    "css" : {
      "background-color" : "rgb(255,255,0)"
    }
  }, {
    "selector" : "edge",
    "css" : {
      "font-family" : "Dialog.plain",
      "font-weight" : "normal",
      "color" : "rgb(0,0,0)",
      "source-arrow-color" : "rgb(0,0,0)",
      "target-arrow-shape" : "none",
      "line-style" : "solid",
      "source-arrow-shape" : "none",
      "font-size" : 10,
      "opacity" : 1.0,
      "content" : "",
      "line-color" : "rgb(102,102,102)",
      "text-opacity" : 1.0,
      "target-arrow-color" : "rgb(0,0,0)",
      "width" : 2.0
    }
  }, {
    "selector" : "edge[interaction = 'validated']",
    "css" : {
      "line-color" : "rgb(27,120,55)"
    }
  }, {
    "selector" : "edge[interaction = 'validated_predicted']",
    "css" : {
      "line-color" : "rgb(27,120,55)"
    }
  }, {
    "selector" : "edge[interaction = 'predicted']",
    "css" : {
      "line-color" : "rgb(27,120,55)"
    }
  }, {
    "selector" : "edge[interaction = 'validated']",
    "css" : {
      "target-arrow-shape" : "triangle"
    }
  }, {
    "selector" : "edge[interaction = 'validated_predicted']",
    "css" : {
      "target-arrow-shape" : "triangle"
    }
  }, {
    "selector" : "edge[interaction = 'predicted']",
    "css" : {
      "target-arrow-shape" : "triangle"
    }
  }, {
    "selector" : "edge[interaction = 'validated_predicted']",
    "css" : {
      "width" : 3.0
    }
  }, {
    "selector" : "edge[interaction = 'validated']",
    "css" : {
      "line-style" : "solid"
    }
  }, {
    "selector" : "edge[interaction = 'validated_predicted']",
    "css" : {
      "line-style" : "solid"
    }
  }, {
    "selector" : "edge[interaction = 'predicted']",
    "css" : {
      "line-style" : "dashed"
    }
  }, {
    "selector" : "edge:selected",
    "css" : {
      "line-color" : "rgb(255,0,0)"
    }
  } ]
}, {
  "format_version" : "1.0",
  "generated_by" : "cytoscape-3.9.1",
  "target_cytoscapejs_version" : "~2.1",
  "title" : "Figure_S2B_DOWN_labeled",
  "style" : [ {
    "selector" : "node",
    "css" : {
      "border-width" : 2.0,
      "text-opacity" : 1.0,
      "border-color" : "rgb(51,51,51)",
      "border-opacity" : 1.0,
      "background-opacity" : 1.0,
      "text-valign" : "center",
      "text-halign" : "center",
      "font-family" : "SansSerif.plain",
      "font-weight" : "normal",
      "shape" : "ellipse",
      "background-color" : "rgb(255,255,255)",
      "font-size" : 15,
      "width" : 35.0,
      "height" : 35.0,
      "color" : "rgb(0,0,0)",
      "content" : "data(shared_name)"
    }
  }, {
    "selector" : "node[cat_miRNA = 'fca-mir-337-5p']",
    "css" : {
      "height" : 50.0
    }
  }, {
    "selector" : "node[cat_miRNA = 'fca-mir-208a-3p']",
    "css" : {
      "height" : 50.0
    }
  }, {
    "selector" : "node[cat_miRNA = 'fca-mir-192-5p']",
    "css" : {
      "height" : 50.0
    }
  }, {
    "selector" : "node[cat_miRNA = 'fca-mir-335-3p']",
    "css" : {
      "height" : 50.0
    }
  }, {
    "selector" : "node[cat_miRNA = 'fca-mir-376b-5p']",
    "css" : {
      "height" : 50.0
    }
  }, {
    "selector" : "node[cat_miRNA = 'fca-mir-146b-5p']",
    "css" : {
      "height" : 50.0
    }
  }, {
    "selector" : "node[cat_miRNA = 'fca-mir-127-3p']",
    "css" : {
      "height" : 50.0
    }
  }, {
    "selector" : "node[cat_miRNA = 'fca-mir-136-3p']",
    "css" : {
      "height" : 50.0
    }
  }, {
    "selector" : "node[cat_miRNA = 'fca-mir-432-5p']",
    "css" : {
      "height" : 50.0
    }
  }, {
    "selector" : "node[cat_miRNA = 'fca-mir-543-3p']",
    "css" : {
      "height" : 50.0
    }
  }, {
    "selector" : "node[cat_miRNA = 'fca-mir-138-5p']",
    "css" : {
      "height" : 50.0
    }
  }, {
    "selector" : "node[cat_miRNA = 'fca-mir-34c-3p']",
    "css" : {
      "height" : 50.0
    }
  }, {
    "selector" : "node[cat_miRNA = 'fca-mir-371-5p']",
    "css" : {
      "height" : 50.0
    }
  }, {
    "selector" : "node[cat_miRNA = 'fca-mir-130a-5p']",
    "css" : {
      "height" : 50.0
    }
  }, {
    "selector" : "node[cat_miRNA = 'fca-mir-132-3p']",
    "css" : {
      "height" : 50.0
    }
  }, {
    "selector" : "node[cat_miRNA = 'fca-mir-503-5p']",
    "css" : {
      "height" : 50.0
    }
  }, {
    "selector" : "node[cat_miRNA = 'fca-mir-147-3p']",
    "css" : {
      "height" : 50.0
    }
  }, {
    "selector" : "node[cat_miRNA = 'fca-mir-493-5p']",
    "css" : {
      "height" : 50.0
    }
  }, {
    "selector" : "node[cat_miRNA = 'fca-mir-424-5p']",
    "css" : {
      "height" : 50.0
    }
  }, {
    "selector" : "node[cat_miRNA = 'fca-mir-200c-3p']",
    "css" : {
      "height" : 50.0
    }
  }, {
    "selector" : "node[cat_miRNA = 'fca-mir-146a-5p']",
    "css" : {
      "height" : 50.0
    }
  }, {
    "selector" : "node[cat_miRNA = 'fca-mir-181c-3p']",
    "css" : {
      "height" : 50.0
    }
  }, {
    "selector" : "node[cat_miRNA = 'fca-mir-196b-5p']",
    "css" : {
      "height" : 50.0
    }
  }, {
    "selector" : "node[cat_miRNA = 'fca-mir-542-3p']",
    "css" : {
      "height" : 50.0
    }
  }, {
    "selector" : "node[cat_miRNA = 'fca-mir-26a-1-3p']",
    "css" : {
      "height" : 50.0
    }
  }, {
    "selector" : "node[cat_miRNA = 'fca-mir-328-3p']",
    "css" : {
      "height" : 50.0
    }
  }, {
    "selector" : "node[cat_miRNA = 'fca-mir-137-3p']",
    "css" : {
      "height" : 50.0
    }
  }, {
    "selector" : "node[cat_miRNA = 'fca-mir-299a-5p']",
    "css" : {
      "height" : 50.0
    }
  }, {
    "selector" : "node[cat_miRNA = 'fca-mir-34b-5p']",
    "css" : {
      "height" : 50.0
    }
  }, {
    "selector" : "node[cat_miRNA = 'fca-mir-1185-3p']",
    "css" : {
      "height" : 50.0
    }
  }, {
    "selector" : "node[cat_miRNA = 'fca-mir-135b-5p']",
    "css" : {
      "height" : 50.0
    }
  }, {
    "selector" : "node[cat_miRNA = 'fca-mir-301a-3p']",
    "css" : {
      "height" : 50.0
    }
  }, {
    "selector" : "node[cat_miRNA = 'fca-mir-487b-3p']",
    "css" : {
      "height" : 50.0
    }
  }, {
    "selector" : "node[cat_miRNA = 'fca-mir-31-3p']",
    "css" : {
      "height" : 50.0
    }
  }, {
    "selector" : "node[cat_miRNA = 'fca-mir-362-3p']",
    "css" : {
      "height" : 50.0
    }
  }, {
    "selector" : "node[cat_miRNA = 'fca-mir-425-5p']",
    "css" : {
      "height" : 50.0
    }
  }, {
    "selector" : "node[cat_miRNA = 'fca-mir-194-5p']",
    "css" : {
      "height" : 50.0
    }
  }, {
    "selector" : "node[cat_miRNA = 'fca-mir-127-5p']",
    "css" : {
      "height" : 50.0
    }
  }, {
    "selector" : "node[cat_miRNA = 'fca-mir-381-3p']",
    "css" : {
      "height" : 50.0
    }
  }, {
    "selector" : "node[cat_miRNA = 'fca-mir-383-5p']",
    "css" : {
      "height" : 50.0
    }
  }, {
    "selector" : "node[cat_miRNA = 'fca-mir-375-3p']",
    "css" : {
      "height" : 50.0
    }
  }, {
    "selector" : "node[cat_miRNA = 'fca-mir-889-3p']",
    "css" : {
      "height" : 50.0
    }
  }, {
    "selector" : "node[cat_miRNA = 'fca-mir-136-5p']",
    "css" : {
      "height" : 50.0
    }
  }, {
    "selector" : "node[cat_miRNA = 'fca-mir-34c-5p']",
    "css" : {
      "height" : 50.0
    }
  }, {
    "selector" : "node[cat_miRNA = 'fca-mir-92b-3p']",
    "css" : {
      "height" : 50.0
    }
  }, {
    "selector" : "node[cat_miRNA = 'fca-mir-15b-3p']",
    "css" : {
      "height" : 50.0
    }
  }, {
    "selector" : "node[cat_miRNA = 'fca-mir-376a-2-5p']",
    "css" : {
      "height" : 50.0
    }
  }, {
    "selector" : "node[cat_miRNA = 'fca-mir-132-5p']",
    "css" : {
      "height" : 50.0
    }
  }, {
    "selector" : "node[cat_miRNA = 'fca-mir-130a-3p']",
    "css" : {
      "height" : 50.0
    }
  }, {
    "selector" : "node[cat_miRNA = 'fca-mir-424-3p']",
    "css" : {
      "height" : 50.0
    }
  }, {
    "selector" : "node[cat_miRNA = 'fca-mir-190b-5p']",
    "css" : {
      "height" : 50.0
    }
  }, {
    "selector" : "node[cat_miRNA = 'fca-mir-296-3p']",
    "css" : {
      "height" : 50.0
    }
  }, {
    "selector" : "node[cat_miRNA = 'fca-mir-92b-5p']",
    "css" : {
      "height" : 50.0
    }
  }, {
    "selector" : "node[cat_miRNA = 'fca-mir-181d-5p']",
    "css" : {
      "height" : 50.0
    }
  }, {
    "selector" : "node[cat_miRNA = 'fca-mir-369-5p']",
    "css" : {
      "height" : 50.0
    }
  }, {
    "selector" : "node[cat_miRNA = 'fca-mir-141-3p']",
    "css" : {
      "height" : 50.0
    }
  }, {
    "selector" : "node[cat_miRNA = 'fca-mir-299a-3p']",
    "css" : {
      "height" : 50.0
    }
  }, {
    "selector" : "node[cat_miRNA = 'fca-mir-542-5p']",
    "css" : {
      "height" : 50.0
    }
  }, {
    "selector" : "node[cat_miRNA = 'fca-mir-370-3p']",
    "css" : {
      "height" : 50.0
    }
  }, {
    "selector" : "node[cat_miRNA = 'fca-mir-34b-3p']",
    "css" : {
      "height" : 50.0
    }
  }, {
    "selector" : "node[cat_miRNA = 'fca-mir-130b-5p']",
    "css" : {
      "height" : 50.0
    }
  }, {
    "selector" : "node[cat_miRNA = 'fca-mir-150-5p']",
    "css" : {
      "height" : 50.0
    }
  }, {
    "selector" : "node[FoldChange_mRNA > 20]",
    "css" : {
      "background-color" : "rgb(102,37,6)"
    }
  }, {
    "selector" : "node[FoldChange_mRNA = 20]",
    "css" : {
      "background-color" : "rgb(153,52,4)"
    }
  }, {
    "selector" : "node[FoldChange_mRNA > 4.00000015][FoldChange_mRNA < 20]",
    "css" : {
      "background-color" : "mapData(FoldChange_mRNA,4.00000015,20,rgb(254,153,41),rgb(153,52,4))"
    }
  }, {
    "selector" : "node[FoldChange_mRNA > 2][FoldChange_mRNA < 4.00000015]",
    "css" : {
      "background-color" : "mapData(FoldChange_mRNA,2,4.00000015,rgb(255,247,188),rgb(254,153,41))"
    }
  }, {
    "selector" : "node[FoldChange_mRNA = 2]",
    "css" : {
      "background-color" : "rgb(255,247,188)"
    }
  }, {
    "selector" : "node[FoldChange_mRNA < 2]",
    "css" : {
      "background-color" : "rgb(255,255,229)"
    }
  }, {
    "selector" : "node[cat_miRNA = 'fca-mir-337-5p']",
    "css" : {
      "border-width" : 6.0
    }
  }, {
    "selector" : "node[cat_miRNA = 'fca-mir-208a-3p']",
    "css" : {
      "border-width" : 6.0
    }
  }, {
    "selector" : "node[cat_miRNA = 'fca-mir-192-5p']",
    "css" : {
      "border-width" : 6.0
    }
  }, {
    "selector" : "node[cat_miRNA = 'fca-mir-335-3p']",
    "css" : {
      "border-width" : 6.0
    }
  }, {
    "selector" : "node[cat_miRNA = 'fca-mir-376b-5p']",
    "css" : {
      "border-width" : 6.0
    }
  }, {
    "selector" : "node[cat_miRNA = 'fca-mir-146b-5p']",
    "css" : {
      "border-width" : 6.0
    }
  }, {
    "selector" : "node[cat_miRNA = 'fca-mir-127-3p']",
    "css" : {
      "border-width" : 6.0
    }
  }, {
    "selector" : "node[cat_miRNA = 'fca-mir-136-3p']",
    "css" : {
      "border-width" : 6.0
    }
  }, {
    "selector" : "node[cat_miRNA = 'fca-mir-432-5p']",
    "css" : {
      "border-width" : 6.0
    }
  }, {
    "selector" : "node[cat_miRNA = 'fca-mir-543-3p']",
    "css" : {
      "border-width" : 6.0
    }
  }, {
    "selector" : "node[cat_miRNA = 'fca-mir-138-5p']",
    "css" : {
      "border-width" : 6.0
    }
  }, {
    "selector" : "node[cat_miRNA = 'fca-mir-34c-3p']",
    "css" : {
      "border-width" : 6.0
    }
  }, {
    "selector" : "node[cat_miRNA = 'fca-mir-371-5p']",
    "css" : {
      "border-width" : 6.0
    }
  }, {
    "selector" : "node[cat_miRNA = 'fca-mir-130a-5p']",
    "css" : {
      "border-width" : 6.0
    }
  }, {
    "selector" : "node[cat_miRNA = 'fca-mir-132-3p']",
    "css" : {
      "border-width" : 6.0
    }
  }, {
    "selector" : "node[cat_miRNA = 'fca-mir-503-5p']",
    "css" : {
      "border-width" : 6.0
    }
  }, {
    "selector" : "node[cat_miRNA = 'fca-mir-147-3p']",
    "css" : {
      "border-width" : 6.0
    }
  }, {
    "selector" : "node[cat_miRNA = 'fca-mir-493-5p']",
    "css" : {
      "border-width" : 6.0
    }
  }, {
    "selector" : "node[cat_miRNA = 'fca-mir-424-5p']",
    "css" : {
      "border-width" : 6.0
    }
  }, {
    "selector" : "node[cat_miRNA = 'fca-mir-200c-3p']",
    "css" : {
      "border-width" : 6.0
    }
  }, {
    "selector" : "node[cat_miRNA = 'fca-mir-146a-5p']",
    "css" : {
      "border-width" : 6.0
    }
  }, {
    "selector" : "node[cat_miRNA = 'fca-mir-181c-3p']",
    "css" : {
      "border-width" : 6.0
    }
  }, {
    "selector" : "node[cat_miRNA = 'fca-mir-196b-5p']",
    "css" : {
      "border-width" : 6.0
    }
  }, {
    "selector" : "node[cat_miRNA = 'fca-mir-542-3p']",
    "css" : {
      "border-width" : 6.0
    }
  }, {
    "selector" : "node[cat_miRNA = 'fca-mir-26a-1-3p']",
    "css" : {
      "border-width" : 6.0
    }
  }, {
    "selector" : "node[cat_miRNA = 'fca-mir-328-3p']",
    "css" : {
      "border-width" : 6.0
    }
  }, {
    "selector" : "node[cat_miRNA = 'fca-mir-137-3p']",
    "css" : {
      "border-width" : 6.0
    }
  }, {
    "selector" : "node[cat_miRNA = 'fca-mir-299a-5p']",
    "css" : {
      "border-width" : 6.0
    }
  }, {
    "selector" : "node[cat_miRNA = 'fca-mir-34b-5p']",
    "css" : {
      "border-width" : 6.0
    }
  }, {
    "selector" : "node[cat_miRNA = 'fca-mir-1185-3p']",
    "css" : {
      "border-width" : 6.0
    }
  }, {
    "selector" : "node[cat_miRNA = 'fca-mir-135b-5p']",
    "css" : {
      "border-width" : 6.0
    }
  }, {
    "selector" : "node[cat_miRNA = 'fca-mir-301a-3p']",
    "css" : {
      "border-width" : 6.0
    }
  }, {
    "selector" : "node[cat_miRNA = 'fca-mir-487b-3p']",
    "css" : {
      "border-width" : 6.0
    }
  }, {
    "selector" : "node[cat_miRNA = 'fca-mir-31-3p']",
    "css" : {
      "border-width" : 6.0
    }
  }, {
    "selector" : "node[cat_miRNA = 'fca-mir-362-3p']",
    "css" : {
      "border-width" : 6.0
    }
  }, {
    "selector" : "node[cat_miRNA = 'fca-mir-425-5p']",
    "css" : {
      "border-width" : 6.0
    }
  }, {
    "selector" : "node[cat_miRNA = 'fca-mir-194-5p']",
    "css" : {
      "border-width" : 6.0
    }
  }, {
    "selector" : "node[cat_miRNA = 'fca-mir-127-5p']",
    "css" : {
      "border-width" : 6.0
    }
  }, {
    "selector" : "node[cat_miRNA = 'fca-mir-381-3p']",
    "css" : {
      "border-width" : 6.0
    }
  }, {
    "selector" : "node[cat_miRNA = 'fca-mir-383-5p']",
    "css" : {
      "border-width" : 6.0
    }
  }, {
    "selector" : "node[cat_miRNA = 'fca-mir-375-3p']",
    "css" : {
      "border-width" : 6.0
    }
  }, {
    "selector" : "node[cat_miRNA = 'fca-mir-889-3p']",
    "css" : {
      "border-width" : 6.0
    }
  }, {
    "selector" : "node[cat_miRNA = 'fca-mir-136-5p']",
    "css" : {
      "border-width" : 6.0
    }
  }, {
    "selector" : "node[cat_miRNA = 'fca-mir-34c-5p']",
    "css" : {
      "border-width" : 6.0
    }
  }, {
    "selector" : "node[cat_miRNA = 'fca-mir-92b-3p']",
    "css" : {
      "border-width" : 6.0
    }
  }, {
    "selector" : "node[cat_miRNA = 'fca-mir-15b-3p']",
    "css" : {
      "border-width" : 6.0
    }
  }, {
    "selector" : "node[cat_miRNA = 'fca-mir-376a-2-5p']",
    "css" : {
      "border-width" : 6.0
    }
  }, {
    "selector" : "node[cat_miRNA = 'fca-mir-132-5p']",
    "css" : {
      "border-width" : 6.0
    }
  }, {
    "selector" : "node[cat_miRNA = 'fca-mir-130a-3p']",
    "css" : {
      "border-width" : 6.0
    }
  }, {
    "selector" : "node[cat_miRNA = 'fca-mir-424-3p']",
    "css" : {
      "border-width" : 6.0
    }
  }, {
    "selector" : "node[cat_miRNA = 'fca-mir-190b-5p']",
    "css" : {
      "border-width" : 6.0
    }
  }, {
    "selector" : "node[cat_miRNA = 'fca-mir-296-3p']",
    "css" : {
      "border-width" : 6.0
    }
  }, {
    "selector" : "node[cat_miRNA = 'fca-mir-92b-5p']",
    "css" : {
      "border-width" : 6.0
    }
  }, {
    "selector" : "node[cat_miRNA = 'fca-mir-181d-5p']",
    "css" : {
      "border-width" : 6.0
    }
  }, {
    "selector" : "node[cat_miRNA = 'fca-mir-369-5p']",
    "css" : {
      "border-width" : 6.0
    }
  }, {
    "selector" : "node[cat_miRNA = 'fca-mir-141-3p']",
    "css" : {
      "border-width" : 6.0
    }
  }, {
    "selector" : "node[cat_miRNA = 'fca-mir-299a-3p']",
    "css" : {
      "border-width" : 6.0
    }
  }, {
    "selector" : "node[cat_miRNA = 'fca-mir-542-5p']",
    "css" : {
      "border-width" : 6.0
    }
  }, {
    "selector" : "node[cat_miRNA = 'fca-mir-370-3p']",
    "css" : {
      "border-width" : 6.0
    }
  }, {
    "selector" : "node[cat_miRNA = 'fca-mir-34b-3p']",
    "css" : {
      "border-width" : 6.0
    }
  }, {
    "selector" : "node[cat_miRNA = 'fca-mir-130b-5p']",
    "css" : {
      "border-width" : 6.0
    }
  }, {
    "selector" : "node[cat_miRNA = 'fca-mir-150-5p']",
    "css" : {
      "border-width" : 6.0
    }
  }, {
    "selector" : "node[cat_miRNA = 'fca-mir-337-5p']",
    "css" : {
      "font-size" : 25
    }
  }, {
    "selector" : "node[cat_miRNA = 'fca-mir-208a-3p']",
    "css" : {
      "font-size" : 25
    }
  }, {
    "selector" : "node[cat_miRNA = 'fca-mir-192-5p']",
    "css" : {
      "font-size" : 25
    }
  }, {
    "selector" : "node[cat_miRNA = 'fca-mir-335-3p']",
    "css" : {
      "font-size" : 25
    }
  }, {
    "selector" : "node[cat_miRNA = 'fca-mir-376b-5p']",
    "css" : {
      "font-size" : 25
    }
  }, {
    "selector" : "node[cat_miRNA = 'fca-mir-146b-5p']",
    "css" : {
      "font-size" : 25
    }
  }, {
    "selector" : "node[cat_miRNA = 'fca-mir-127-3p']",
    "css" : {
      "font-size" : 25
    }
  }, {
    "selector" : "node[cat_miRNA = 'fca-mir-136-3p']",
    "css" : {
      "font-size" : 25
    }
  }, {
    "selector" : "node[cat_miRNA = 'fca-mir-432-5p']",
    "css" : {
      "font-size" : 25
    }
  }, {
    "selector" : "node[cat_miRNA = 'fca-mir-543-3p']",
    "css" : {
      "font-size" : 25
    }
  }, {
    "selector" : "node[cat_miRNA = 'fca-mir-138-5p']",
    "css" : {
      "font-size" : 25
    }
  }, {
    "selector" : "node[cat_miRNA = 'fca-mir-34c-3p']",
    "css" : {
      "font-size" : 25
    }
  }, {
    "selector" : "node[cat_miRNA = 'fca-mir-371-5p']",
    "css" : {
      "font-size" : 25
    }
  }, {
    "selector" : "node[cat_miRNA = 'fca-mir-130a-5p']",
    "css" : {
      "font-size" : 25
    }
  }, {
    "selector" : "node[cat_miRNA = 'fca-mir-132-3p']",
    "css" : {
      "font-size" : 25
    }
  }, {
    "selector" : "node[cat_miRNA = 'fca-mir-503-5p']",
    "css" : {
      "font-size" : 25
    }
  }, {
    "selector" : "node[cat_miRNA = 'fca-mir-147-3p']",
    "css" : {
      "font-size" : 25
    }
  }, {
    "selector" : "node[cat_miRNA = 'fca-mir-493-5p']",
    "css" : {
      "font-size" : 25
    }
  }, {
    "selector" : "node[cat_miRNA = 'fca-mir-424-5p']",
    "css" : {
      "font-size" : 25
    }
  }, {
    "selector" : "node[cat_miRNA = 'fca-mir-200c-3p']",
    "css" : {
      "font-size" : 25
    }
  }, {
    "selector" : "node[cat_miRNA = 'fca-mir-146a-5p']",
    "css" : {
      "font-size" : 25
    }
  }, {
    "selector" : "node[cat_miRNA = 'fca-mir-181c-3p']",
    "css" : {
      "font-size" : 25
    }
  }, {
    "selector" : "node[cat_miRNA = 'fca-mir-196b-5p']",
    "css" : {
      "font-size" : 25
    }
  }, {
    "selector" : "node[cat_miRNA = 'fca-mir-542-3p']",
    "css" : {
      "font-size" : 25
    }
  }, {
    "selector" : "node[cat_miRNA = 'fca-mir-26a-1-3p']",
    "css" : {
      "font-size" : 25
    }
  }, {
    "selector" : "node[cat_miRNA = 'fca-mir-328-3p']",
    "css" : {
      "font-size" : 25
    }
  }, {
    "selector" : "node[cat_miRNA = 'fca-mir-137-3p']",
    "css" : {
      "font-size" : 25
    }
  }, {
    "selector" : "node[cat_miRNA = 'fca-mir-299a-5p']",
    "css" : {
      "font-size" : 25
    }
  }, {
    "selector" : "node[cat_miRNA = 'fca-mir-34b-5p']",
    "css" : {
      "font-size" : 25
    }
  }, {
    "selector" : "node[cat_miRNA = 'fca-mir-1185-3p']",
    "css" : {
      "font-size" : 25
    }
  }, {
    "selector" : "node[cat_miRNA = 'fca-mir-135b-5p']",
    "css" : {
      "font-size" : 25
    }
  }, {
    "selector" : "node[cat_miRNA = 'fca-mir-301a-3p']",
    "css" : {
      "font-size" : 25
    }
  }, {
    "selector" : "node[cat_miRNA = 'fca-mir-487b-3p']",
    "css" : {
      "font-size" : 25
    }
  }, {
    "selector" : "node[cat_miRNA = 'fca-mir-31-3p']",
    "css" : {
      "font-size" : 25
    }
  }, {
    "selector" : "node[cat_miRNA = 'fca-mir-362-3p']",
    "css" : {
      "font-size" : 25
    }
  }, {
    "selector" : "node[cat_miRNA = 'fca-mir-425-5p']",
    "css" : {
      "font-size" : 25
    }
  }, {
    "selector" : "node[cat_miRNA = 'fca-mir-194-5p']",
    "css" : {
      "font-size" : 25
    }
  }, {
    "selector" : "node[cat_miRNA = 'fca-mir-127-5p']",
    "css" : {
      "font-size" : 25
    }
  }, {
    "selector" : "node[cat_miRNA = 'fca-mir-381-3p']",
    "css" : {
      "font-size" : 25
    }
  }, {
    "selector" : "node[cat_miRNA = 'fca-mir-383-5p']",
    "css" : {
      "font-size" : 25
    }
  }, {
    "selector" : "node[cat_miRNA = 'fca-mir-375-3p']",
    "css" : {
      "font-size" : 25
    }
  }, {
    "selector" : "node[cat_miRNA = 'fca-mir-889-3p']",
    "css" : {
      "font-size" : 25
    }
  }, {
    "selector" : "node[cat_miRNA = 'fca-mir-136-5p']",
    "css" : {
      "font-size" : 25
    }
  }, {
    "selector" : "node[cat_miRNA = 'fca-mir-34c-5p']",
    "css" : {
      "font-size" : 25
    }
  }, {
    "selector" : "node[cat_miRNA = 'fca-mir-92b-3p']",
    "css" : {
      "font-size" : 25
    }
  }, {
    "selector" : "node[cat_miRNA = 'fca-mir-15b-3p']",
    "css" : {
      "font-size" : 25
    }
  }, {
    "selector" : "node[cat_miRNA = 'fca-mir-376a-2-5p']",
    "css" : {
      "font-size" : 25
    }
  }, {
    "selector" : "node[cat_miRNA = 'fca-mir-132-5p']",
    "css" : {
      "font-size" : 25
    }
  }, {
    "selector" : "node[cat_miRNA = 'fca-mir-130a-3p']",
    "css" : {
      "font-size" : 25
    }
  }, {
    "selector" : "node[cat_miRNA = 'fca-mir-424-3p']",
    "css" : {
      "font-size" : 25
    }
  }, {
    "selector" : "node[cat_miRNA = 'fca-mir-190b-5p']",
    "css" : {
      "font-size" : 25
    }
  }, {
    "selector" : "node[cat_miRNA = 'fca-mir-296-3p']",
    "css" : {
      "font-size" : 25
    }
  }, {
    "selector" : "node[cat_miRNA = 'fca-mir-92b-5p']",
    "css" : {
      "font-size" : 25
    }
  }, {
    "selector" : "node[cat_miRNA = 'fca-mir-181d-5p']",
    "css" : {
      "font-size" : 25
    }
  }, {
    "selector" : "node[cat_miRNA = 'fca-mir-369-5p']",
    "css" : {
      "font-size" : 25
    }
  }, {
    "selector" : "node[cat_miRNA = 'fca-mir-141-3p']",
    "css" : {
      "font-size" : 25
    }
  }, {
    "selector" : "node[cat_miRNA = 'fca-mir-299a-3p']",
    "css" : {
      "font-size" : 25
    }
  }, {
    "selector" : "node[cat_miRNA = 'fca-mir-542-5p']",
    "css" : {
      "font-size" : 25
    }
  }, {
    "selector" : "node[cat_miRNA = 'fca-mir-370-3p']",
    "css" : {
      "font-size" : 25
    }
  }, {
    "selector" : "node[cat_miRNA = 'fca-mir-34b-3p']",
    "css" : {
      "font-size" : 25
    }
  }, {
    "selector" : "node[cat_miRNA = 'fca-mir-130b-5p']",
    "css" : {
      "font-size" : 25
    }
  }, {
    "selector" : "node[cat_miRNA = 'fca-mir-150-5p']",
    "css" : {
      "font-size" : 25
    }
  }, {
    "selector" : "node[cat_miRNA = 'fca-mir-337-5p']",
    "css" : {
      "shape" : "roundrectangle"
    }
  }, {
    "selector" : "node[cat_miRNA = 'fca-mir-362-3p']",
    "css" : {
      "shape" : "rectangle"
    }
  }, {
    "selector" : "node[cat_miRNA = 'fca-mir-192-5p']",
    "css" : {
      "shape" : "rectangle"
    }
  }, {
    "selector" : "node[cat_miRNA = 'fca-mir-335-3p']",
    "css" : {
      "shape" : "rectangle"
    }
  }, {
    "selector" : "node[cat_miRNA = 'fca-mir-425-5p']",
    "css" : {
      "shape" : "rectangle"
    }
  }, {
    "selector" : "node[cat_miRNA = 'fca-mir-194-5p']",
    "css" : {
      "shape" : "rectangle"
    }
  }, {
    "selector" : "node[cat_miRNA = 'fca-mir-146b-5p']",
    "css" : {
      "shape" : "rectangle"
    }
  }, {
    "selector" : "node[cat_miRNA = 'fca-mir-383-5p']",
    "css" : {
      "shape" : "rectangle"
    }
  }, {
    "selector" : "node[cat_miRNA = 'fca-mir-127-3p']",
    "css" : {
      "shape" : "octagon"
    }
  }, {
    "selector" : "node[cat_miRNA = 'fca-mir-375-3p']",
    "css" : {
      "shape" : "rectangle"
    }
  }, {
    "selector" : "node[cat_miRNA = 'fca-mir-34c-5p']",
    "css" : {
      "shape" : "rectangle"
    }
  }, {
    "selector" : "node[cat_miRNA = 'fca-mir-92b-3p']",
    "css" : {
      "shape" : "rectangle"
    }
  }, {
    "selector" : "node[cat_miRNA = 'fca-mir-15b-3p']",
    "css" : {
      "shape" : "rectangle"
    }
  }, {
    "selector" : "node[cat_miRNA = 'fca-mir-34c-3p']",
    "css" : {
      "shape" : "rectangle"
    }
  }, {
    "selector" : "node[cat_miRNA = 'fca-mir-376a-2-5p']",
    "css" : {
      "shape" : "roundrectangle"
    }
  }, {
    "selector" : "node[cat_miRNA = 'fca-mir-132-5p']",
    "css" : {
      "shape" : "rectangle"
    }
  }, {
    "selector" : "node[cat_miRNA = 'fca-mir-132-3p']",
    "css" : {
      "shape" : "rectangle"
    }
  }, {
    "selector" : "node[cat_miRNA = 'fca-mir-147-3p']",
    "css" : {
      "shape" : "rectangle"
    }
  }, {
    "selector" : "node[cat_miRNA = 'fca-mir-200c-3p']",
    "css" : {
      "shape" : "rectangle"
    }
  }, {
    "selector" : "node[cat_miRNA = 'fca-mir-146a-5p']",
    "css" : {
      "shape" : "rectangle"
    }
  }, {
    "selector" : "node[cat_miRNA = 'fca-mir-190b-5p']",
    "css" : {
      "shape" : "rectangle"
    }
  }, {
    "selector" : "node[cat_miRNA = 'fca-mir-296-3p']",
    "css" : {
      "shape" : "rectangle"
    }
  }, {
    "selector" : "node[cat_miRNA = 'fca-mir-92b-5p']",
    "css" : {
      "shape" : "rectangle"
    }
  }, {
    "selector" : "node[cat_miRNA = 'fca-mir-369-5p']",
    "css" : {
      "shape" : "roundrectangle"
    }
  }, {
    "selector" : "node[cat_miRNA = 'fca-mir-141-3p']",
    "css" : {
      "shape" : "rectangle"
    }
  }, {
    "selector" : "node[cat_miRNA = 'fca-mir-328-3p']",
    "css" : {
      "shape" : "rectangle"
    }
  }, {
    "selector" : "node[cat_miRNA = 'fca-mir-542-5p']",
    "css" : {
      "shape" : "hexagon"
    }
  }, {
    "selector" : "node[cat_miRNA = 'fca-mir-34b-5p']",
    "css" : {
      "shape" : "rectangle"
    }
  }, {
    "selector" : "node[cat_miRNA = 'fca-mir-135b-5p']",
    "css" : {
      "shape" : "roundrectangle"
    }
  }, {
    "selector" : "node[cat_miRNA = 'fca-mir-301a-3p']",
    "css" : {
      "shape" : "rectangle"
    }
  }, {
    "selector" : "node[cat_miRNA = 'fca-mir-34b-3p']",
    "css" : {
      "shape" : "rectangle"
    }
  }, {
    "selector" : "node[cat_miRNA = 'fca-mir-130b-5p']",
    "css" : {
      "shape" : "rectangle"
    }
  }, {
    "selector" : "node[cat_miRNA = 'fca-mir-150-5p']",
    "css" : {
      "shape" : "rectangle"
    }
  }, {
    "selector" : "node[cat_miRNA = 'fca-mir-337-5p']",
    "css" : {
      "width" : 250.0
    }
  }, {
    "selector" : "node[cat_miRNA = 'fca-mir-208a-3p']",
    "css" : {
      "width" : 250.0
    }
  }, {
    "selector" : "node[cat_miRNA = 'fca-mir-192-5p']",
    "css" : {
      "width" : 250.0
    }
  }, {
    "selector" : "node[cat_miRNA = 'fca-mir-335-3p']",
    "css" : {
      "width" : 250.0
    }
  }, {
    "selector" : "node[cat_miRNA = 'fca-mir-376b-5p']",
    "css" : {
      "width" : 250.0
    }
  }, {
    "selector" : "node[cat_miRNA = 'fca-mir-146b-5p']",
    "css" : {
      "width" : 250.0
    }
  }, {
    "selector" : "node[cat_miRNA = 'fca-mir-127-3p']",
    "css" : {
      "width" : 250.0
    }
  }, {
    "selector" : "node[cat_miRNA = 'fca-mir-136-3p']",
    "css" : {
      "width" : 250.0
    }
  }, {
    "selector" : "node[cat_miRNA = 'fca-mir-432-5p']",
    "css" : {
      "width" : 250.0
    }
  }, {
    "selector" : "node[cat_miRNA = 'fca-mir-543-3p']",
    "css" : {
      "width" : 250.0
    }
  }, {
    "selector" : "node[cat_miRNA = 'fca-mir-138-5p']",
    "css" : {
      "width" : 250.0
    }
  }, {
    "selector" : "node[cat_miRNA = 'fca-mir-34c-3p']",
    "css" : {
      "width" : 250.0
    }
  }, {
    "selector" : "node[cat_miRNA = 'fca-mir-371-5p']",
    "css" : {
      "width" : 250.0
    }
  }, {
    "selector" : "node[cat_miRNA = 'fca-mir-130a-5p']",
    "css" : {
      "width" : 250.0
    }
  }, {
    "selector" : "node[cat_miRNA = 'fca-mir-132-3p']",
    "css" : {
      "width" : 250.0
    }
  }, {
    "selector" : "node[cat_miRNA = 'fca-mir-503-5p']",
    "css" : {
      "width" : 250.0
    }
  }, {
    "selector" : "node[cat_miRNA = 'fca-mir-147-3p']",
    "css" : {
      "width" : 250.0
    }
  }, {
    "selector" : "node[cat_miRNA = 'fca-mir-493-5p']",
    "css" : {
      "width" : 250.0
    }
  }, {
    "selector" : "node[cat_miRNA = 'fca-mir-424-5p']",
    "css" : {
      "width" : 250.0
    }
  }, {
    "selector" : "node[cat_miRNA = 'fca-mir-200c-3p']",
    "css" : {
      "width" : 250.0
    }
  }, {
    "selector" : "node[cat_miRNA = 'fca-mir-146a-5p']",
    "css" : {
      "width" : 250.0
    }
  }, {
    "selector" : "node[cat_miRNA = 'fca-mir-181c-3p']",
    "css" : {
      "width" : 250.0
    }
  }, {
    "selector" : "node[cat_miRNA = 'fca-mir-196b-5p']",
    "css" : {
      "width" : 250.0
    }
  }, {
    "selector" : "node[cat_miRNA = 'fca-mir-542-3p']",
    "css" : {
      "width" : 250.0
    }
  }, {
    "selector" : "node[cat_miRNA = 'fca-mir-26a-1-3p']",
    "css" : {
      "width" : 250.0
    }
  }, {
    "selector" : "node[cat_miRNA = 'fca-mir-328-3p']",
    "css" : {
      "width" : 250.0
    }
  }, {
    "selector" : "node[cat_miRNA = 'fca-mir-137-3p']",
    "css" : {
      "width" : 250.0
    }
  }, {
    "selector" : "node[cat_miRNA = 'fca-mir-299a-5p']",
    "css" : {
      "width" : 250.0
    }
  }, {
    "selector" : "node[cat_miRNA = 'fca-mir-34b-5p']",
    "css" : {
      "width" : 250.0
    }
  }, {
    "selector" : "node[cat_miRNA = 'fca-mir-1185-3p']",
    "css" : {
      "width" : 250.0
    }
  }, {
    "selector" : "node[cat_miRNA = 'fca-mir-135b-5p']",
    "css" : {
      "width" : 250.0
    }
  }, {
    "selector" : "node[cat_miRNA = 'fca-mir-301a-3p']",
    "css" : {
      "width" : 250.0
    }
  }, {
    "selector" : "node[cat_miRNA = 'fca-mir-487b-3p']",
    "css" : {
      "width" : 250.0
    }
  }, {
    "selector" : "node[cat_miRNA = 'fca-mir-31-3p']",
    "css" : {
      "width" : 250.0
    }
  }, {
    "selector" : "node[cat_miRNA = 'fca-mir-362-3p']",
    "css" : {
      "width" : 250.0
    }
  }, {
    "selector" : "node[cat_miRNA = 'fca-mir-425-5p']",
    "css" : {
      "width" : 250.0
    }
  }, {
    "selector" : "node[cat_miRNA = 'fca-mir-194-5p']",
    "css" : {
      "width" : 250.0
    }
  }, {
    "selector" : "node[cat_miRNA = 'fca-mir-127-5p']",
    "css" : {
      "width" : 250.0
    }
  }, {
    "selector" : "node[cat_miRNA = 'fca-mir-381-3p']",
    "css" : {
      "width" : 250.0
    }
  }, {
    "selector" : "node[cat_miRNA = 'fca-mir-383-5p']",
    "css" : {
      "width" : 250.0
    }
  }, {
    "selector" : "node[cat_miRNA = 'fca-mir-375-3p']",
    "css" : {
      "width" : 250.0
    }
  }, {
    "selector" : "node[cat_miRNA = 'fca-mir-889-3p']",
    "css" : {
      "width" : 250.0
    }
  }, {
    "selector" : "node[cat_miRNA = 'fca-mir-136-5p']",
    "css" : {
      "width" : 250.0
    }
  }, {
    "selector" : "node[cat_miRNA = 'fca-mir-34c-5p']",
    "css" : {
      "width" : 250.0
    }
  }, {
    "selector" : "node[cat_miRNA = 'fca-mir-92b-3p']",
    "css" : {
      "width" : 250.0
    }
  }, {
    "selector" : "node[cat_miRNA = 'fca-mir-15b-3p']",
    "css" : {
      "width" : 250.0
    }
  }, {
    "selector" : "node[cat_miRNA = 'fca-mir-376a-2-5p']",
    "css" : {
      "width" : 250.0
    }
  }, {
    "selector" : "node[cat_miRNA = 'fca-mir-132-5p']",
    "css" : {
      "width" : 250.0
    }
  }, {
    "selector" : "node[cat_miRNA = 'fca-mir-130a-3p']",
    "css" : {
      "width" : 250.0
    }
  }, {
    "selector" : "node[cat_miRNA = 'fca-mir-424-3p']",
    "css" : {
      "width" : 250.0
    }
  }, {
    "selector" : "node[cat_miRNA = 'fca-mir-190b-5p']",
    "css" : {
      "width" : 250.0
    }
  }, {
    "selector" : "node[cat_miRNA = 'fca-mir-296-3p']",
    "css" : {
      "width" : 250.0
    }
  }, {
    "selector" : "node[cat_miRNA = 'fca-mir-92b-5p']",
    "css" : {
      "width" : 250.0
    }
  }, {
    "selector" : "node[cat_miRNA = 'fca-mir-181d-5p']",
    "css" : {
      "width" : 250.0
    }
  }, {
    "selector" : "node[cat_miRNA = 'fca-mir-369-5p']",
    "css" : {
      "width" : 250.0
    }
  }, {
    "selector" : "node[cat_miRNA = 'fca-mir-141-3p']",
    "css" : {
      "width" : 250.0
    }
  }, {
    "selector" : "node[cat_miRNA = 'fca-mir-299a-3p']",
    "css" : {
      "width" : 250.0
    }
  }, {
    "selector" : "node[cat_miRNA = 'fca-mir-542-5p']",
    "css" : {
      "width" : 250.0
    }
  }, {
    "selector" : "node[cat_miRNA = 'fca-mir-370-3p']",
    "css" : {
      "width" : 250.0
    }
  }, {
    "selector" : "node[cat_miRNA = 'fca-mir-34b-3p']",
    "css" : {
      "width" : 250.0
    }
  }, {
    "selector" : "node[cat_miRNA = 'fca-mir-130b-5p']",
    "css" : {
      "width" : 250.0
    }
  }, {
    "selector" : "node[cat_miRNA = 'fca-mir-150-5p']",
    "css" : {
      "width" : 250.0
    }
  }, {
    "selector" : "node:selected",
    "css" : {
      "background-color" : "rgb(255,255,0)"
    }
  }, {
    "selector" : "edge",
    "css" : {
      "font-family" : "Dialog.plain",
      "font-weight" : "normal",
      "color" : "rgb(0,0,0)",
      "source-arrow-color" : "rgb(0,0,0)",
      "target-arrow-shape" : "none",
      "line-style" : "solid",
      "source-arrow-shape" : "none",
      "font-size" : 10,
      "opacity" : 1.0,
      "content" : "",
      "line-color" : "rgb(102,102,102)",
      "text-opacity" : 1.0,
      "target-arrow-color" : "rgb(0,0,0)",
      "width" : 2.0
    }
  }, {
    "selector" : "edge[interaction = 'validated']",
    "css" : {
      "line-color" : "rgb(27,120,55)"
    }
  }, {
    "selector" : "edge[interaction = 'validated_predicted']",
    "css" : {
      "line-color" : "rgb(27,120,55)"
    }
  }, {
    "selector" : "edge[interaction = 'predicted']",
    "css" : {
      "line-color" : "rgb(27,120,55)"
    }
  }, {
    "selector" : "edge[interaction = 'validated']",
    "css" : {
      "target-arrow-shape" : "triangle"
    }
  }, {
    "selector" : "edge[interaction = 'validated_predicted']",
    "css" : {
      "target-arrow-shape" : "triangle"
    }
  }, {
    "selector" : "edge[interaction = 'predicted']",
    "css" : {
      "target-arrow-shape" : "triangle"
    }
  }, {
    "selector" : "edge[interaction = 'validated_predicted']",
    "css" : {
      "width" : 3.0
    }
  }, {
    "selector" : "edge[interaction = 'validated']",
    "css" : {
      "line-style" : "solid"
    }
  }, {
    "selector" : "edge[interaction = 'validated_predicted']",
    "css" : {
      "line-style" : "solid"
    }
  }, {
    "selector" : "edge[interaction = 'predicted']",
    "css" : {
      "line-style" : "dashed"
    }
  }, {
    "selector" : "edge:selected",
    "css" : {
      "line-color" : "rgb(255,0,0)"
    }
  } ]
}, {
  "format_version" : "1.0",
  "generated_by" : "cytoscape-3.9.1",
  "target_cytoscapejs_version" : "~2.1",
  "title" : "Figure_S2B_DOWN",
  "style" : [ {
    "selector" : "node",
    "css" : {
      "border-width" : 2.0,
      "text-opacity" : 1.0,
      "border-color" : "rgb(51,51,51)",
      "border-opacity" : 1.0,
      "background-opacity" : 1.0,
      "text-valign" : "center",
      "text-halign" : "center",
      "font-family" : "SansSerif.plain",
      "font-weight" : "normal",
      "shape" : "ellipse",
      "background-color" : "rgb(255,255,255)",
      "font-size" : 15,
      "width" : 35.0,
      "height" : 35.0,
      "color" : "rgb(0,0,0)",
      "content" : "data(cat_miRNA)"
    }
  }, {
    "selector" : "node[cat_miRNA = 'fca-mir-337-5p']",
    "css" : {
      "height" : 50.0
    }
  }, {
    "selector" : "node[cat_miRNA = 'fca-mir-208a-3p']",
    "css" : {
      "height" : 50.0
    }
  }, {
    "selector" : "node[cat_miRNA = 'fca-mir-192-5p']",
    "css" : {
      "height" : 50.0
    }
  }, {
    "selector" : "node[cat_miRNA = 'fca-mir-335-3p']",
    "css" : {
      "height" : 50.0
    }
  }, {
    "selector" : "node[cat_miRNA = 'fca-mir-376b-5p']",
    "css" : {
      "height" : 50.0
    }
  }, {
    "selector" : "node[cat_miRNA = 'fca-mir-146b-5p']",
    "css" : {
      "height" : 50.0
    }
  }, {
    "selector" : "node[cat_miRNA = 'fca-mir-127-3p']",
    "css" : {
      "height" : 50.0
    }
  }, {
    "selector" : "node[cat_miRNA = 'fca-mir-136-3p']",
    "css" : {
      "height" : 50.0
    }
  }, {
    "selector" : "node[cat_miRNA = 'fca-mir-432-5p']",
    "css" : {
      "height" : 50.0
    }
  }, {
    "selector" : "node[cat_miRNA = 'fca-mir-543-3p']",
    "css" : {
      "height" : 50.0
    }
  }, {
    "selector" : "node[cat_miRNA = 'fca-mir-138-5p']",
    "css" : {
      "height" : 50.0
    }
  }, {
    "selector" : "node[cat_miRNA = 'fca-mir-34c-3p']",
    "css" : {
      "height" : 50.0
    }
  }, {
    "selector" : "node[cat_miRNA = 'fca-mir-371-5p']",
    "css" : {
      "height" : 50.0
    }
  }, {
    "selector" : "node[cat_miRNA = 'fca-mir-130a-5p']",
    "css" : {
      "height" : 50.0
    }
  }, {
    "selector" : "node[cat_miRNA = 'fca-mir-132-3p']",
    "css" : {
      "height" : 50.0
    }
  }, {
    "selector" : "node[cat_miRNA = 'fca-mir-503-5p']",
    "css" : {
      "height" : 50.0
    }
  }, {
    "selector" : "node[cat_miRNA = 'fca-mir-147-3p']",
    "css" : {
      "height" : 50.0
    }
  }, {
    "selector" : "node[cat_miRNA = 'fca-mir-493-5p']",
    "css" : {
      "height" : 50.0
    }
  }, {
    "selector" : "node[cat_miRNA = 'fca-mir-424-5p']",
    "css" : {
      "height" : 50.0
    }
  }, {
    "selector" : "node[cat_miRNA = 'fca-mir-200c-3p']",
    "css" : {
      "height" : 50.0
    }
  }, {
    "selector" : "node[cat_miRNA = 'fca-mir-146a-5p']",
    "css" : {
      "height" : 50.0
    }
  }, {
    "selector" : "node[cat_miRNA = 'fca-mir-181c-3p']",
    "css" : {
      "height" : 50.0
    }
  }, {
    "selector" : "node[cat_miRNA = 'fca-mir-196b-5p']",
    "css" : {
      "height" : 50.0
    }
  }, {
    "selector" : "node[cat_miRNA = 'fca-mir-542-3p']",
    "css" : {
      "height" : 50.0
    }
  }, {
    "selector" : "node[cat_miRNA = 'fca-mir-26a-1-3p']",
    "css" : {
      "height" : 50.0
    }
  }, {
    "selector" : "node[cat_miRNA = 'fca-mir-328-3p']",
    "css" : {
      "height" : 50.0
    }
  }, {
    "selector" : "node[cat_miRNA = 'fca-mir-137-3p']",
    "css" : {
      "height" : 50.0
    }
  }, {
    "selector" : "node[cat_miRNA = 'fca-mir-299a-5p']",
    "css" : {
      "height" : 50.0
    }
  }, {
    "selector" : "node[cat_miRNA = 'fca-mir-34b-5p']",
    "css" : {
      "height" : 50.0
    }
  }, {
    "selector" : "node[cat_miRNA = 'fca-mir-1185-3p']",
    "css" : {
      "height" : 50.0
    }
  }, {
    "selector" : "node[cat_miRNA = 'fca-mir-135b-5p']",
    "css" : {
      "height" : 50.0
    }
  }, {
    "selector" : "node[cat_miRNA = 'fca-mir-301a-3p']",
    "css" : {
      "height" : 50.0
    }
  }, {
    "selector" : "node[cat_miRNA = 'fca-mir-487b-3p']",
    "css" : {
      "height" : 50.0
    }
  }, {
    "selector" : "node[cat_miRNA = 'fca-mir-31-3p']",
    "css" : {
      "height" : 50.0
    }
  }, {
    "selector" : "node[cat_miRNA = 'fca-mir-362-3p']",
    "css" : {
      "height" : 50.0
    }
  }, {
    "selector" : "node[cat_miRNA = 'fca-mir-425-5p']",
    "css" : {
      "height" : 50.0
    }
  }, {
    "selector" : "node[cat_miRNA = 'fca-mir-194-5p']",
    "css" : {
      "height" : 50.0
    }
  }, {
    "selector" : "node[cat_miRNA = 'fca-mir-127-5p']",
    "css" : {
      "height" : 50.0
    }
  }, {
    "selector" : "node[cat_miRNA = 'fca-mir-381-3p']",
    "css" : {
      "height" : 50.0
    }
  }, {
    "selector" : "node[cat_miRNA = 'fca-mir-383-5p']",
    "css" : {
      "height" : 50.0
    }
  }, {
    "selector" : "node[cat_miRNA = 'fca-mir-375-3p']",
    "css" : {
      "height" : 50.0
    }
  }, {
    "selector" : "node[cat_miRNA = 'fca-mir-889-3p']",
    "css" : {
      "height" : 50.0
    }
  }, {
    "selector" : "node[cat_miRNA = 'fca-mir-136-5p']",
    "css" : {
      "height" : 50.0
    }
  }, {
    "selector" : "node[cat_miRNA = 'fca-mir-34c-5p']",
    "css" : {
      "height" : 50.0
    }
  }, {
    "selector" : "node[cat_miRNA = 'fca-mir-92b-3p']",
    "css" : {
      "height" : 50.0
    }
  }, {
    "selector" : "node[cat_miRNA = 'fca-mir-15b-3p']",
    "css" : {
      "height" : 50.0
    }
  }, {
    "selector" : "node[cat_miRNA = 'fca-mir-376a-2-5p']",
    "css" : {
      "height" : 50.0
    }
  }, {
    "selector" : "node[cat_miRNA = 'fca-mir-132-5p']",
    "css" : {
      "height" : 50.0
    }
  }, {
    "selector" : "node[cat_miRNA = 'fca-mir-130a-3p']",
    "css" : {
      "height" : 50.0
    }
  }, {
    "selector" : "node[cat_miRNA = 'fca-mir-424-3p']",
    "css" : {
      "height" : 50.0
    }
  }, {
    "selector" : "node[cat_miRNA = 'fca-mir-190b-5p']",
    "css" : {
      "height" : 50.0
    }
  }, {
    "selector" : "node[cat_miRNA = 'fca-mir-296-3p']",
    "css" : {
      "height" : 50.0
    }
  }, {
    "selector" : "node[cat_miRNA = 'fca-mir-92b-5p']",
    "css" : {
      "height" : 50.0
    }
  }, {
    "selector" : "node[cat_miRNA = 'fca-mir-181d-5p']",
    "css" : {
      "height" : 50.0
    }
  }, {
    "selector" : "node[cat_miRNA = 'fca-mir-369-5p']",
    "css" : {
      "height" : 50.0
    }
  }, {
    "selector" : "node[cat_miRNA = 'fca-mir-141-3p']",
    "css" : {
      "height" : 50.0
    }
  }, {
    "selector" : "node[cat_miRNA = 'fca-mir-299a-3p']",
    "css" : {
      "height" : 50.0
    }
  }, {
    "selector" : "node[cat_miRNA = 'fca-mir-542-5p']",
    "css" : {
      "height" : 50.0
    }
  }, {
    "selector" : "node[cat_miRNA = 'fca-mir-370-3p']",
    "css" : {
      "height" : 50.0
    }
  }, {
    "selector" : "node[cat_miRNA = 'fca-mir-34b-3p']",
    "css" : {
      "height" : 50.0
    }
  }, {
    "selector" : "node[cat_miRNA = 'fca-mir-130b-5p']",
    "css" : {
      "height" : 50.0
    }
  }, {
    "selector" : "node[cat_miRNA = 'fca-mir-150-5p']",
    "css" : {
      "height" : 50.0
    }
  }, {
    "selector" : "node[FoldChange_mRNA > 20]",
    "css" : {
      "background-color" : "rgb(102,37,6)"
    }
  }, {
    "selector" : "node[FoldChange_mRNA = 20]",
    "css" : {
      "background-color" : "rgb(153,52,4)"
    }
  }, {
    "selector" : "node[FoldChange_mRNA > 4.00000015][FoldChange_mRNA < 20]",
    "css" : {
      "background-color" : "mapData(FoldChange_mRNA,4.00000015,20,rgb(254,153,41),rgb(153,52,4))"
    }
  }, {
    "selector" : "node[FoldChange_mRNA > 2][FoldChange_mRNA < 4.00000015]",
    "css" : {
      "background-color" : "mapData(FoldChange_mRNA,2,4.00000015,rgb(255,247,188),rgb(254,153,41))"
    }
  }, {
    "selector" : "node[FoldChange_mRNA = 2]",
    "css" : {
      "background-color" : "rgb(255,247,188)"
    }
  }, {
    "selector" : "node[FoldChange_mRNA < 2]",
    "css" : {
      "background-color" : "rgb(255,255,229)"
    }
  }, {
    "selector" : "node[cat_miRNA = 'fca-mir-337-5p']",
    "css" : {
      "border-width" : 6.0
    }
  }, {
    "selector" : "node[cat_miRNA = 'fca-mir-208a-3p']",
    "css" : {
      "border-width" : 6.0
    }
  }, {
    "selector" : "node[cat_miRNA = 'fca-mir-192-5p']",
    "css" : {
      "border-width" : 6.0
    }
  }, {
    "selector" : "node[cat_miRNA = 'fca-mir-335-3p']",
    "css" : {
      "border-width" : 6.0
    }
  }, {
    "selector" : "node[cat_miRNA = 'fca-mir-376b-5p']",
    "css" : {
      "border-width" : 6.0
    }
  }, {
    "selector" : "node[cat_miRNA = 'fca-mir-146b-5p']",
    "css" : {
      "border-width" : 6.0
    }
  }, {
    "selector" : "node[cat_miRNA = 'fca-mir-127-3p']",
    "css" : {
      "border-width" : 6.0
    }
  }, {
    "selector" : "node[cat_miRNA = 'fca-mir-136-3p']",
    "css" : {
      "border-width" : 6.0
    }
  }, {
    "selector" : "node[cat_miRNA = 'fca-mir-432-5p']",
    "css" : {
      "border-width" : 6.0
    }
  }, {
    "selector" : "node[cat_miRNA = 'fca-mir-543-3p']",
    "css" : {
      "border-width" : 6.0
    }
  }, {
    "selector" : "node[cat_miRNA = 'fca-mir-138-5p']",
    "css" : {
      "border-width" : 6.0
    }
  }, {
    "selector" : "node[cat_miRNA = 'fca-mir-34c-3p']",
    "css" : {
      "border-width" : 6.0
    }
  }, {
    "selector" : "node[cat_miRNA = 'fca-mir-371-5p']",
    "css" : {
      "border-width" : 6.0
    }
  }, {
    "selector" : "node[cat_miRNA = 'fca-mir-130a-5p']",
    "css" : {
      "border-width" : 6.0
    }
  }, {
    "selector" : "node[cat_miRNA = 'fca-mir-132-3p']",
    "css" : {
      "border-width" : 6.0
    }
  }, {
    "selector" : "node[cat_miRNA = 'fca-mir-503-5p']",
    "css" : {
      "border-width" : 6.0
    }
  }, {
    "selector" : "node[cat_miRNA = 'fca-mir-147-3p']",
    "css" : {
      "border-width" : 6.0
    }
  }, {
    "selector" : "node[cat_miRNA = 'fca-mir-493-5p']",
    "css" : {
      "border-width" : 6.0
    }
  }, {
    "selector" : "node[cat_miRNA = 'fca-mir-424-5p']",
    "css" : {
      "border-width" : 6.0
    }
  }, {
    "selector" : "node[cat_miRNA = 'fca-mir-200c-3p']",
    "css" : {
      "border-width" : 6.0
    }
  }, {
    "selector" : "node[cat_miRNA = 'fca-mir-146a-5p']",
    "css" : {
      "border-width" : 6.0
    }
  }, {
    "selector" : "node[cat_miRNA = 'fca-mir-181c-3p']",
    "css" : {
      "border-width" : 6.0
    }
  }, {
    "selector" : "node[cat_miRNA = 'fca-mir-196b-5p']",
    "css" : {
      "border-width" : 6.0
    }
  }, {
    "selector" : "node[cat_miRNA = 'fca-mir-542-3p']",
    "css" : {
      "border-width" : 6.0
    }
  }, {
    "selector" : "node[cat_miRNA = 'fca-mir-26a-1-3p']",
    "css" : {
      "border-width" : 6.0
    }
  }, {
    "selector" : "node[cat_miRNA = 'fca-mir-328-3p']",
    "css" : {
      "border-width" : 6.0
    }
  }, {
    "selector" : "node[cat_miRNA = 'fca-mir-137-3p']",
    "css" : {
      "border-width" : 6.0
    }
  }, {
    "selector" : "node[cat_miRNA = 'fca-mir-299a-5p']",
    "css" : {
      "border-width" : 6.0
    }
  }, {
    "selector" : "node[cat_miRNA = 'fca-mir-34b-5p']",
    "css" : {
      "border-width" : 6.0
    }
  }, {
    "selector" : "node[cat_miRNA = 'fca-mir-1185-3p']",
    "css" : {
      "border-width" : 6.0
    }
  }, {
    "selector" : "node[cat_miRNA = 'fca-mir-135b-5p']",
    "css" : {
      "border-width" : 6.0
    }
  }, {
    "selector" : "node[cat_miRNA = 'fca-mir-301a-3p']",
    "css" : {
      "border-width" : 6.0
    }
  }, {
    "selector" : "node[cat_miRNA = 'fca-mir-487b-3p']",
    "css" : {
      "border-width" : 6.0
    }
  }, {
    "selector" : "node[cat_miRNA = 'fca-mir-31-3p']",
    "css" : {
      "border-width" : 6.0
    }
  }, {
    "selector" : "node[cat_miRNA = 'fca-mir-362-3p']",
    "css" : {
      "border-width" : 6.0
    }
  }, {
    "selector" : "node[cat_miRNA = 'fca-mir-425-5p']",
    "css" : {
      "border-width" : 6.0
    }
  }, {
    "selector" : "node[cat_miRNA = 'fca-mir-194-5p']",
    "css" : {
      "border-width" : 6.0
    }
  }, {
    "selector" : "node[cat_miRNA = 'fca-mir-127-5p']",
    "css" : {
      "border-width" : 6.0
    }
  }, {
    "selector" : "node[cat_miRNA = 'fca-mir-381-3p']",
    "css" : {
      "border-width" : 6.0
    }
  }, {
    "selector" : "node[cat_miRNA = 'fca-mir-383-5p']",
    "css" : {
      "border-width" : 6.0
    }
  }, {
    "selector" : "node[cat_miRNA = 'fca-mir-375-3p']",
    "css" : {
      "border-width" : 6.0
    }
  }, {
    "selector" : "node[cat_miRNA = 'fca-mir-889-3p']",
    "css" : {
      "border-width" : 6.0
    }
  }, {
    "selector" : "node[cat_miRNA = 'fca-mir-136-5p']",
    "css" : {
      "border-width" : 6.0
    }
  }, {
    "selector" : "node[cat_miRNA = 'fca-mir-34c-5p']",
    "css" : {
      "border-width" : 6.0
    }
  }, {
    "selector" : "node[cat_miRNA = 'fca-mir-92b-3p']",
    "css" : {
      "border-width" : 6.0
    }
  }, {
    "selector" : "node[cat_miRNA = 'fca-mir-15b-3p']",
    "css" : {
      "border-width" : 6.0
    }
  }, {
    "selector" : "node[cat_miRNA = 'fca-mir-376a-2-5p']",
    "css" : {
      "border-width" : 6.0
    }
  }, {
    "selector" : "node[cat_miRNA = 'fca-mir-132-5p']",
    "css" : {
      "border-width" : 6.0
    }
  }, {
    "selector" : "node[cat_miRNA = 'fca-mir-130a-3p']",
    "css" : {
      "border-width" : 6.0
    }
  }, {
    "selector" : "node[cat_miRNA = 'fca-mir-424-3p']",
    "css" : {
      "border-width" : 6.0
    }
  }, {
    "selector" : "node[cat_miRNA = 'fca-mir-190b-5p']",
    "css" : {
      "border-width" : 6.0
    }
  }, {
    "selector" : "node[cat_miRNA = 'fca-mir-296-3p']",
    "css" : {
      "border-width" : 6.0
    }
  }, {
    "selector" : "node[cat_miRNA = 'fca-mir-92b-5p']",
    "css" : {
      "border-width" : 6.0
    }
  }, {
    "selector" : "node[cat_miRNA = 'fca-mir-181d-5p']",
    "css" : {
      "border-width" : 6.0
    }
  }, {
    "selector" : "node[cat_miRNA = 'fca-mir-369-5p']",
    "css" : {
      "border-width" : 6.0
    }
  }, {
    "selector" : "node[cat_miRNA = 'fca-mir-141-3p']",
    "css" : {
      "border-width" : 6.0
    }
  }, {
    "selector" : "node[cat_miRNA = 'fca-mir-299a-3p']",
    "css" : {
      "border-width" : 6.0
    }
  }, {
    "selector" : "node[cat_miRNA = 'fca-mir-542-5p']",
    "css" : {
      "border-width" : 6.0
    }
  }, {
    "selector" : "node[cat_miRNA = 'fca-mir-370-3p']",
    "css" : {
      "border-width" : 6.0
    }
  }, {
    "selector" : "node[cat_miRNA = 'fca-mir-34b-3p']",
    "css" : {
      "border-width" : 6.0
    }
  }, {
    "selector" : "node[cat_miRNA = 'fca-mir-130b-5p']",
    "css" : {
      "border-width" : 6.0
    }
  }, {
    "selector" : "node[cat_miRNA = 'fca-mir-150-5p']",
    "css" : {
      "border-width" : 6.0
    }
  }, {
    "selector" : "node[cat_miRNA = 'fca-mir-337-5p']",
    "css" : {
      "font-size" : 25
    }
  }, {
    "selector" : "node[cat_miRNA = 'fca-mir-208a-3p']",
    "css" : {
      "font-size" : 25
    }
  }, {
    "selector" : "node[cat_miRNA = 'fca-mir-192-5p']",
    "css" : {
      "font-size" : 25
    }
  }, {
    "selector" : "node[cat_miRNA = 'fca-mir-335-3p']",
    "css" : {
      "font-size" : 25
    }
  }, {
    "selector" : "node[cat_miRNA = 'fca-mir-376b-5p']",
    "css" : {
      "font-size" : 25
    }
  }, {
    "selector" : "node[cat_miRNA = 'fca-mir-146b-5p']",
    "css" : {
      "font-size" : 25
    }
  }, {
    "selector" : "node[cat_miRNA = 'fca-mir-127-3p']",
    "css" : {
      "font-size" : 25
    }
  }, {
    "selector" : "node[cat_miRNA = 'fca-mir-136-3p']",
    "css" : {
      "font-size" : 25
    }
  }, {
    "selector" : "node[cat_miRNA = 'fca-mir-432-5p']",
    "css" : {
      "font-size" : 25
    }
  }, {
    "selector" : "node[cat_miRNA = 'fca-mir-543-3p']",
    "css" : {
      "font-size" : 25
    }
  }, {
    "selector" : "node[cat_miRNA = 'fca-mir-138-5p']",
    "css" : {
      "font-size" : 25
    }
  }, {
    "selector" : "node[cat_miRNA = 'fca-mir-34c-3p']",
    "css" : {
      "font-size" : 25
    }
  }, {
    "selector" : "node[cat_miRNA = 'fca-mir-371-5p']",
    "css" : {
      "font-size" : 25
    }
  }, {
    "selector" : "node[cat_miRNA = 'fca-mir-130a-5p']",
    "css" : {
      "font-size" : 25
    }
  }, {
    "selector" : "node[cat_miRNA = 'fca-mir-132-3p']",
    "css" : {
      "font-size" : 25
    }
  }, {
    "selector" : "node[cat_miRNA = 'fca-mir-503-5p']",
    "css" : {
      "font-size" : 25
    }
  }, {
    "selector" : "node[cat_miRNA = 'fca-mir-147-3p']",
    "css" : {
      "font-size" : 25
    }
  }, {
    "selector" : "node[cat_miRNA = 'fca-mir-493-5p']",
    "css" : {
      "font-size" : 25
    }
  }, {
    "selector" : "node[cat_miRNA = 'fca-mir-424-5p']",
    "css" : {
      "font-size" : 25
    }
  }, {
    "selector" : "node[cat_miRNA = 'fca-mir-200c-3p']",
    "css" : {
      "font-size" : 25
    }
  }, {
    "selector" : "node[cat_miRNA = 'fca-mir-146a-5p']",
    "css" : {
      "font-size" : 25
    }
  }, {
    "selector" : "node[cat_miRNA = 'fca-mir-181c-3p']",
    "css" : {
      "font-size" : 25
    }
  }, {
    "selector" : "node[cat_miRNA = 'fca-mir-196b-5p']",
    "css" : {
      "font-size" : 25
    }
  }, {
    "selector" : "node[cat_miRNA = 'fca-mir-542-3p']",
    "css" : {
      "font-size" : 25
    }
  }, {
    "selector" : "node[cat_miRNA = 'fca-mir-26a-1-3p']",
    "css" : {
      "font-size" : 25
    }
  }, {
    "selector" : "node[cat_miRNA = 'fca-mir-328-3p']",
    "css" : {
      "font-size" : 25
    }
  }, {
    "selector" : "node[cat_miRNA = 'fca-mir-137-3p']",
    "css" : {
      "font-size" : 25
    }
  }, {
    "selector" : "node[cat_miRNA = 'fca-mir-299a-5p']",
    "css" : {
      "font-size" : 25
    }
  }, {
    "selector" : "node[cat_miRNA = 'fca-mir-34b-5p']",
    "css" : {
      "font-size" : 25
    }
  }, {
    "selector" : "node[cat_miRNA = 'fca-mir-1185-3p']",
    "css" : {
      "font-size" : 25
    }
  }, {
    "selector" : "node[cat_miRNA = 'fca-mir-135b-5p']",
    "css" : {
      "font-size" : 25
    }
  }, {
    "selector" : "node[cat_miRNA = 'fca-mir-301a-3p']",
    "css" : {
      "font-size" : 25
    }
  }, {
    "selector" : "node[cat_miRNA = 'fca-mir-487b-3p']",
    "css" : {
      "font-size" : 25
    }
  }, {
    "selector" : "node[cat_miRNA = 'fca-mir-31-3p']",
    "css" : {
      "font-size" : 25
    }
  }, {
    "selector" : "node[cat_miRNA = 'fca-mir-362-3p']",
    "css" : {
      "font-size" : 25
    }
  }, {
    "selector" : "node[cat_miRNA = 'fca-mir-425-5p']",
    "css" : {
      "font-size" : 25
    }
  }, {
    "selector" : "node[cat_miRNA = 'fca-mir-194-5p']",
    "css" : {
      "font-size" : 25
    }
  }, {
    "selector" : "node[cat_miRNA = 'fca-mir-127-5p']",
    "css" : {
      "font-size" : 25
    }
  }, {
    "selector" : "node[cat_miRNA = 'fca-mir-381-3p']",
    "css" : {
      "font-size" : 25
    }
  }, {
    "selector" : "node[cat_miRNA = 'fca-mir-383-5p']",
    "css" : {
      "font-size" : 25
    }
  }, {
    "selector" : "node[cat_miRNA = 'fca-mir-375-3p']",
    "css" : {
      "font-size" : 25
    }
  }, {
    "selector" : "node[cat_miRNA = 'fca-mir-889-3p']",
    "css" : {
      "font-size" : 25
    }
  }, {
    "selector" : "node[cat_miRNA = 'fca-mir-136-5p']",
    "css" : {
      "font-size" : 25
    }
  }, {
    "selector" : "node[cat_miRNA = 'fca-mir-34c-5p']",
    "css" : {
      "font-size" : 25
    }
  }, {
    "selector" : "node[cat_miRNA = 'fca-mir-92b-3p']",
    "css" : {
      "font-size" : 25
    }
  }, {
    "selector" : "node[cat_miRNA = 'fca-mir-15b-3p']",
    "css" : {
      "font-size" : 25
    }
  }, {
    "selector" : "node[cat_miRNA = 'fca-mir-376a-2-5p']",
    "css" : {
      "font-size" : 25
    }
  }, {
    "selector" : "node[cat_miRNA = 'fca-mir-132-5p']",
    "css" : {
      "font-size" : 25
    }
  }, {
    "selector" : "node[cat_miRNA = 'fca-mir-130a-3p']",
    "css" : {
      "font-size" : 25
    }
  }, {
    "selector" : "node[cat_miRNA = 'fca-mir-424-3p']",
    "css" : {
      "font-size" : 25
    }
  }, {
    "selector" : "node[cat_miRNA = 'fca-mir-190b-5p']",
    "css" : {
      "font-size" : 25
    }
  }, {
    "selector" : "node[cat_miRNA = 'fca-mir-296-3p']",
    "css" : {
      "font-size" : 25
    }
  }, {
    "selector" : "node[cat_miRNA = 'fca-mir-92b-5p']",
    "css" : {
      "font-size" : 25
    }
  }, {
    "selector" : "node[cat_miRNA = 'fca-mir-181d-5p']",
    "css" : {
      "font-size" : 25
    }
  }, {
    "selector" : "node[cat_miRNA = 'fca-mir-369-5p']",
    "css" : {
      "font-size" : 25
    }
  }, {
    "selector" : "node[cat_miRNA = 'fca-mir-141-3p']",
    "css" : {
      "font-size" : 25
    }
  }, {
    "selector" : "node[cat_miRNA = 'fca-mir-299a-3p']",
    "css" : {
      "font-size" : 25
    }
  }, {
    "selector" : "node[cat_miRNA = 'fca-mir-542-5p']",
    "css" : {
      "font-size" : 25
    }
  }, {
    "selector" : "node[cat_miRNA = 'fca-mir-370-3p']",
    "css" : {
      "font-size" : 25
    }
  }, {
    "selector" : "node[cat_miRNA = 'fca-mir-34b-3p']",
    "css" : {
      "font-size" : 25
    }
  }, {
    "selector" : "node[cat_miRNA = 'fca-mir-130b-5p']",
    "css" : {
      "font-size" : 25
    }
  }, {
    "selector" : "node[cat_miRNA = 'fca-mir-150-5p']",
    "css" : {
      "font-size" : 25
    }
  }, {
    "selector" : "node[cat_miRNA = 'fca-mir-337-5p']",
    "css" : {
      "shape" : "roundrectangle"
    }
  }, {
    "selector" : "node[cat_miRNA = 'fca-mir-362-3p']",
    "css" : {
      "shape" : "rectangle"
    }
  }, {
    "selector" : "node[cat_miRNA = 'fca-mir-192-5p']",
    "css" : {
      "shape" : "rectangle"
    }
  }, {
    "selector" : "node[cat_miRNA = 'fca-mir-335-3p']",
    "css" : {
      "shape" : "rectangle"
    }
  }, {
    "selector" : "node[cat_miRNA = 'fca-mir-425-5p']",
    "css" : {
      "shape" : "rectangle"
    }
  }, {
    "selector" : "node[cat_miRNA = 'fca-mir-194-5p']",
    "css" : {
      "shape" : "rectangle"
    }
  }, {
    "selector" : "node[cat_miRNA = 'fca-mir-146b-5p']",
    "css" : {
      "shape" : "rectangle"
    }
  }, {
    "selector" : "node[cat_miRNA = 'fca-mir-383-5p']",
    "css" : {
      "shape" : "rectangle"
    }
  }, {
    "selector" : "node[cat_miRNA = 'fca-mir-127-3p']",
    "css" : {
      "shape" : "octagon"
    }
  }, {
    "selector" : "node[cat_miRNA = 'fca-mir-375-3p']",
    "css" : {
      "shape" : "rectangle"
    }
  }, {
    "selector" : "node[cat_miRNA = 'fca-mir-34c-5p']",
    "css" : {
      "shape" : "rectangle"
    }
  }, {
    "selector" : "node[cat_miRNA = 'fca-mir-92b-3p']",
    "css" : {
      "shape" : "rectangle"
    }
  }, {
    "selector" : "node[cat_miRNA = 'fca-mir-15b-3p']",
    "css" : {
      "shape" : "rectangle"
    }
  }, {
    "selector" : "node[cat_miRNA = 'fca-mir-34c-3p']",
    "css" : {
      "shape" : "rectangle"
    }
  }, {
    "selector" : "node[cat_miRNA = 'fca-mir-376a-2-5p']",
    "css" : {
      "shape" : "roundrectangle"
    }
  }, {
    "selector" : "node[cat_miRNA = 'fca-mir-132-5p']",
    "css" : {
      "shape" : "rectangle"
    }
  }, {
    "selector" : "node[cat_miRNA = 'fca-mir-132-3p']",
    "css" : {
      "shape" : "rectangle"
    }
  }, {
    "selector" : "node[cat_miRNA = 'fca-mir-147-3p']",
    "css" : {
      "shape" : "rectangle"
    }
  }, {
    "selector" : "node[cat_miRNA = 'fca-mir-200c-3p']",
    "css" : {
      "shape" : "rectangle"
    }
  }, {
    "selector" : "node[cat_miRNA = 'fca-mir-146a-5p']",
    "css" : {
      "shape" : "rectangle"
    }
  }, {
    "selector" : "node[cat_miRNA = 'fca-mir-190b-5p']",
    "css" : {
      "shape" : "rectangle"
    }
  }, {
    "selector" : "node[cat_miRNA = 'fca-mir-296-3p']",
    "css" : {
      "shape" : "rectangle"
    }
  }, {
    "selector" : "node[cat_miRNA = 'fca-mir-92b-5p']",
    "css" : {
      "shape" : "rectangle"
    }
  }, {
    "selector" : "node[cat_miRNA = 'fca-mir-369-5p']",
    "css" : {
      "shape" : "roundrectangle"
    }
  }, {
    "selector" : "node[cat_miRNA = 'fca-mir-141-3p']",
    "css" : {
      "shape" : "rectangle"
    }
  }, {
    "selector" : "node[cat_miRNA = 'fca-mir-328-3p']",
    "css" : {
      "shape" : "rectangle"
    }
  }, {
    "selector" : "node[cat_miRNA = 'fca-mir-542-5p']",
    "css" : {
      "shape" : "hexagon"
    }
  }, {
    "selector" : "node[cat_miRNA = 'fca-mir-34b-5p']",
    "css" : {
      "shape" : "rectangle"
    }
  }, {
    "selector" : "node[cat_miRNA = 'fca-mir-135b-5p']",
    "css" : {
      "shape" : "roundrectangle"
    }
  }, {
    "selector" : "node[cat_miRNA = 'fca-mir-301a-3p']",
    "css" : {
      "shape" : "rectangle"
    }
  }, {
    "selector" : "node[cat_miRNA = 'fca-mir-34b-3p']",
    "css" : {
      "shape" : "rectangle"
    }
  }, {
    "selector" : "node[cat_miRNA = 'fca-mir-130b-5p']",
    "css" : {
      "shape" : "rectangle"
    }
  }, {
    "selector" : "node[cat_miRNA = 'fca-mir-150-5p']",
    "css" : {
      "shape" : "rectangle"
    }
  }, {
    "selector" : "node[cat_miRNA = 'fca-mir-337-5p']",
    "css" : {
      "width" : 250.0
    }
  }, {
    "selector" : "node[cat_miRNA = 'fca-mir-208a-3p']",
    "css" : {
      "width" : 250.0
    }
  }, {
    "selector" : "node[cat_miRNA = 'fca-mir-192-5p']",
    "css" : {
      "width" : 250.0
    }
  }, {
    "selector" : "node[cat_miRNA = 'fca-mir-335-3p']",
    "css" : {
      "width" : 250.0
    }
  }, {
    "selector" : "node[cat_miRNA = 'fca-mir-376b-5p']",
    "css" : {
      "width" : 250.0
    }
  }, {
    "selector" : "node[cat_miRNA = 'fca-mir-146b-5p']",
    "css" : {
      "width" : 250.0
    }
  }, {
    "selector" : "node[cat_miRNA = 'fca-mir-127-3p']",
    "css" : {
      "width" : 250.0
    }
  }, {
    "selector" : "node[cat_miRNA = 'fca-mir-136-3p']",
    "css" : {
      "width" : 250.0
    }
  }, {
    "selector" : "node[cat_miRNA = 'fca-mir-432-5p']",
    "css" : {
      "width" : 250.0
    }
  }, {
    "selector" : "node[cat_miRNA = 'fca-mir-543-3p']",
    "css" : {
      "width" : 250.0
    }
  }, {
    "selector" : "node[cat_miRNA = 'fca-mir-138-5p']",
    "css" : {
      "width" : 250.0
    }
  }, {
    "selector" : "node[cat_miRNA = 'fca-mir-34c-3p']",
    "css" : {
      "width" : 250.0
    }
  }, {
    "selector" : "node[cat_miRNA = 'fca-mir-371-5p']",
    "css" : {
      "width" : 250.0
    }
  }, {
    "selector" : "node[cat_miRNA = 'fca-mir-130a-5p']",
    "css" : {
      "width" : 250.0
    }
  }, {
    "selector" : "node[cat_miRNA = 'fca-mir-132-3p']",
    "css" : {
      "width" : 250.0
    }
  }, {
    "selector" : "node[cat_miRNA = 'fca-mir-503-5p']",
    "css" : {
      "width" : 250.0
    }
  }, {
    "selector" : "node[cat_miRNA = 'fca-mir-147-3p']",
    "css" : {
      "width" : 250.0
    }
  }, {
    "selector" : "node[cat_miRNA = 'fca-mir-493-5p']",
    "css" : {
      "width" : 250.0
    }
  }, {
    "selector" : "node[cat_miRNA = 'fca-mir-424-5p']",
    "css" : {
      "width" : 250.0
    }
  }, {
    "selector" : "node[cat_miRNA = 'fca-mir-200c-3p']",
    "css" : {
      "width" : 250.0
    }
  }, {
    "selector" : "node[cat_miRNA = 'fca-mir-146a-5p']",
    "css" : {
      "width" : 250.0
    }
  }, {
    "selector" : "node[cat_miRNA = 'fca-mir-181c-3p']",
    "css" : {
      "width" : 250.0
    }
  }, {
    "selector" : "node[cat_miRNA = 'fca-mir-196b-5p']",
    "css" : {
      "width" : 250.0
    }
  }, {
    "selector" : "node[cat_miRNA = 'fca-mir-542-3p']",
    "css" : {
      "width" : 250.0
    }
  }, {
    "selector" : "node[cat_miRNA = 'fca-mir-26a-1-3p']",
    "css" : {
      "width" : 250.0
    }
  }, {
    "selector" : "node[cat_miRNA = 'fca-mir-328-3p']",
    "css" : {
      "width" : 250.0
    }
  }, {
    "selector" : "node[cat_miRNA = 'fca-mir-137-3p']",
    "css" : {
      "width" : 250.0
    }
  }, {
    "selector" : "node[cat_miRNA = 'fca-mir-299a-5p']",
    "css" : {
      "width" : 250.0
    }
  }, {
    "selector" : "node[cat_miRNA = 'fca-mir-34b-5p']",
    "css" : {
      "width" : 250.0
    }
  }, {
    "selector" : "node[cat_miRNA = 'fca-mir-1185-3p']",
    "css" : {
      "width" : 250.0
    }
  }, {
    "selector" : "node[cat_miRNA = 'fca-mir-135b-5p']",
    "css" : {
      "width" : 250.0
    }
  }, {
    "selector" : "node[cat_miRNA = 'fca-mir-301a-3p']",
    "css" : {
      "width" : 250.0
    }
  }, {
    "selector" : "node[cat_miRNA = 'fca-mir-487b-3p']",
    "css" : {
      "width" : 250.0
    }
  }, {
    "selector" : "node[cat_miRNA = 'fca-mir-31-3p']",
    "css" : {
      "width" : 250.0
    }
  }, {
    "selector" : "node[cat_miRNA = 'fca-mir-362-3p']",
    "css" : {
      "width" : 250.0
    }
  }, {
    "selector" : "node[cat_miRNA = 'fca-mir-425-5p']",
    "css" : {
      "width" : 250.0
    }
  }, {
    "selector" : "node[cat_miRNA = 'fca-mir-194-5p']",
    "css" : {
      "width" : 250.0
    }
  }, {
    "selector" : "node[cat_miRNA = 'fca-mir-127-5p']",
    "css" : {
      "width" : 250.0
    }
  }, {
    "selector" : "node[cat_miRNA = 'fca-mir-381-3p']",
    "css" : {
      "width" : 250.0
    }
  }, {
    "selector" : "node[cat_miRNA = 'fca-mir-383-5p']",
    "css" : {
      "width" : 250.0
    }
  }, {
    "selector" : "node[cat_miRNA = 'fca-mir-375-3p']",
    "css" : {
      "width" : 250.0
    }
  }, {
    "selector" : "node[cat_miRNA = 'fca-mir-889-3p']",
    "css" : {
      "width" : 250.0
    }
  }, {
    "selector" : "node[cat_miRNA = 'fca-mir-136-5p']",
    "css" : {
      "width" : 250.0
    }
  }, {
    "selector" : "node[cat_miRNA = 'fca-mir-34c-5p']",
    "css" : {
      "width" : 250.0
    }
  }, {
    "selector" : "node[cat_miRNA = 'fca-mir-92b-3p']",
    "css" : {
      "width" : 250.0
    }
  }, {
    "selector" : "node[cat_miRNA = 'fca-mir-15b-3p']",
    "css" : {
      "width" : 250.0
    }
  }, {
    "selector" : "node[cat_miRNA = 'fca-mir-376a-2-5p']",
    "css" : {
      "width" : 250.0
    }
  }, {
    "selector" : "node[cat_miRNA = 'fca-mir-132-5p']",
    "css" : {
      "width" : 250.0
    }
  }, {
    "selector" : "node[cat_miRNA = 'fca-mir-130a-3p']",
    "css" : {
      "width" : 250.0
    }
  }, {
    "selector" : "node[cat_miRNA = 'fca-mir-424-3p']",
    "css" : {
      "width" : 250.0
    }
  }, {
    "selector" : "node[cat_miRNA = 'fca-mir-190b-5p']",
    "css" : {
      "width" : 250.0
    }
  }, {
    "selector" : "node[cat_miRNA = 'fca-mir-296-3p']",
    "css" : {
      "width" : 250.0
    }
  }, {
    "selector" : "node[cat_miRNA = 'fca-mir-92b-5p']",
    "css" : {
      "width" : 250.0
    }
  }, {
    "selector" : "node[cat_miRNA = 'fca-mir-181d-5p']",
    "css" : {
      "width" : 250.0
    }
  }, {
    "selector" : "node[cat_miRNA = 'fca-mir-369-5p']",
    "css" : {
      "width" : 250.0
    }
  }, {
    "selector" : "node[cat_miRNA = 'fca-mir-141-3p']",
    "css" : {
      "width" : 250.0
    }
  }, {
    "selector" : "node[cat_miRNA = 'fca-mir-299a-3p']",
    "css" : {
      "width" : 250.0
    }
  }, {
    "selector" : "node[cat_miRNA = 'fca-mir-542-5p']",
    "css" : {
      "width" : 250.0
    }
  }, {
    "selector" : "node[cat_miRNA = 'fca-mir-370-3p']",
    "css" : {
      "width" : 250.0
    }
  }, {
    "selector" : "node[cat_miRNA = 'fca-mir-34b-3p']",
    "css" : {
      "width" : 250.0
    }
  }, {
    "selector" : "node[cat_miRNA = 'fca-mir-130b-5p']",
    "css" : {
      "width" : 250.0
    }
  }, {
    "selector" : "node[cat_miRNA = 'fca-mir-150-5p']",
    "css" : {
      "width" : 250.0
    }
  }, {
    "selector" : "node:selected",
    "css" : {
      "background-color" : "rgb(255,255,0)"
    }
  }, {
    "selector" : "edge",
    "css" : {
      "font-family" : "Dialog.plain",
      "font-weight" : "normal",
      "color" : "rgb(0,0,0)",
      "source-arrow-color" : "rgb(0,0,0)",
      "target-arrow-shape" : "none",
      "line-style" : "solid",
      "source-arrow-shape" : "none",
      "font-size" : 10,
      "opacity" : 1.0,
      "content" : "",
      "line-color" : "rgb(102,102,102)",
      "text-opacity" : 1.0,
      "target-arrow-color" : "rgb(0,0,0)",
      "width" : 2.0
    }
  }, {
    "selector" : "edge[interaction = 'validated']",
    "css" : {
      "line-color" : "rgb(27,120,55)"
    }
  }, {
    "selector" : "edge[interaction = 'validated_predicted']",
    "css" : {
      "line-color" : "rgb(27,120,55)"
    }
  }, {
    "selector" : "edge[interaction = 'predicted']",
    "css" : {
      "line-color" : "rgb(27,120,55)"
    }
  }, {
    "selector" : "edge[interaction = 'validated']",
    "css" : {
      "target-arrow-shape" : "triangle"
    }
  }, {
    "selector" : "edge[interaction = 'validated_predicted']",
    "css" : {
      "target-arrow-shape" : "triangle"
    }
  }, {
    "selector" : "edge[interaction = 'predicted']",
    "css" : {
      "target-arrow-shape" : "triangle"
    }
  }, {
    "selector" : "edge[interaction = 'validated_predicted']",
    "css" : {
      "width" : 3.0
    }
  }, {
    "selector" : "edge[interaction = 'validated']",
    "css" : {
      "line-style" : "solid"
    }
  }, {
    "selector" : "edge[interaction = 'validated_predicted']",
    "css" : {
      "line-style" : "solid"
    }
  }, {
    "selector" : "edge[interaction = 'predicted']",
    "css" : {
      "line-style" : "dashed"
    }
  }, {
    "selector" : "edge:selected",
    "css" : {
      "line-color" : "rgb(255,0,0)"
    }
  } ]
}, {
  "format_version" : "1.0",
  "generated_by" : "cytoscape-3.9.1",
  "target_cytoscapejs_version" : "~2.1",
  "title" : "Figure_S2F_UP",
  "style" : [ {
    "selector" : "node",
    "css" : {
      "border-width" : 2.0,
      "text-opacity" : 1.0,
      "border-color" : "rgb(51,51,51)",
      "border-opacity" : 1.0,
      "background-opacity" : 1.0,
      "text-valign" : "center",
      "text-halign" : "center",
      "font-family" : "SansSerif.plain",
      "font-weight" : "normal",
      "shape" : "ellipse",
      "background-color" : "rgb(255,255,255)",
      "font-size" : 15,
      "width" : 35.0,
      "height" : 35.0,
      "color" : "rgb(0,0,0)",
      "content" : "data(cat_miRNA)"
    }
  }, {
    "selector" : "node[cat_miRNA = 'fca-mir-362-3p']",
    "css" : {
      "height" : 50.0
    }
  }, {
    "selector" : "node[cat_miRNA = 'fca-mir-192-5p']",
    "css" : {
      "height" : 50.0
    }
  }, {
    "selector" : "node[cat_miRNA = 'fca-mir-335-3p']",
    "css" : {
      "height" : 50.0
    }
  }, {
    "selector" : "node[cat_miRNA = 'fca-mir-425-5p']",
    "css" : {
      "height" : 50.0
    }
  }, {
    "selector" : "node[cat_miRNA = 'fca-mir-194-5p']",
    "css" : {
      "height" : 50.0
    }
  }, {
    "selector" : "node[cat_miRNA = 'fca-mir-146b-5p']",
    "css" : {
      "height" : 50.0
    }
  }, {
    "selector" : "node[cat_miRNA = 'fca-mir-383-5p']",
    "css" : {
      "height" : 50.0
    }
  }, {
    "selector" : "node[cat_miRNA = 'fca-mir-375-3p']",
    "css" : {
      "height" : 50.0
    }
  }, {
    "selector" : "node[cat_miRNA = 'fca-mir-34c-5p']",
    "css" : {
      "height" : 50.0
    }
  }, {
    "selector" : "node[cat_miRNA = 'fca-mir-92b-3p']",
    "css" : {
      "height" : 50.0
    }
  }, {
    "selector" : "node[cat_miRNA = 'fca-mir-15b-3p']",
    "css" : {
      "height" : 50.0
    }
  }, {
    "selector" : "node[cat_miRNA = 'fca-mir-34c-3p']",
    "css" : {
      "height" : 50.0
    }
  }, {
    "selector" : "node[cat_miRNA = 'fca-mir-132-5p']",
    "css" : {
      "height" : 50.0
    }
  }, {
    "selector" : "node[cat_miRNA = 'fca-mir-132-3p']",
    "css" : {
      "height" : 50.0
    }
  }, {
    "selector" : "node[cat_miRNA = 'fca-mir-147-3p']",
    "css" : {
      "height" : 50.0
    }
  }, {
    "selector" : "node[cat_miRNA = 'fca-mir-204-5p']",
    "css" : {
      "height" : 50.0
    }
  }, {
    "selector" : "node[cat_miRNA = 'fca-mir-216b-5p']",
    "css" : {
      "height" : 50.0
    }
  }, {
    "selector" : "node[cat_miRNA = 'fca-mir-200c-3p']",
    "css" : {
      "height" : 50.0
    }
  }, {
    "selector" : "node[cat_miRNA = 'fca-mir-146a-5p']",
    "css" : {
      "height" : 50.0
    }
  }, {
    "selector" : "node[cat_miRNA = 'fca-mir-190b-5p']",
    "css" : {
      "height" : 50.0
    }
  }, {
    "selector" : "node[cat_miRNA = 'fca-mir-296-3p']",
    "css" : {
      "height" : 50.0
    }
  }, {
    "selector" : "node[cat_miRNA = 'fca-mir-92b-5p']",
    "css" : {
      "height" : 50.0
    }
  }, {
    "selector" : "node[cat_miRNA = 'fca-mir-141-3p']",
    "css" : {
      "height" : 50.0
    }
  }, {
    "selector" : "node[cat_miRNA = 'fca-mir-328-3p']",
    "css" : {
      "height" : 50.0
    }
  }, {
    "selector" : "node[cat_miRNA = 'fca-mir-34b-5p']",
    "css" : {
      "height" : 50.0
    }
  }, {
    "selector" : "node[cat_miRNA = 'fca-mir-1185-3p']",
    "css" : {
      "height" : 50.0
    }
  }, {
    "selector" : "node[cat_miRNA = 'fca-mir-301a-3p']",
    "css" : {
      "height" : 50.0
    }
  }, {
    "selector" : "node[cat_miRNA = 'fca-mir-34b-3p']",
    "css" : {
      "height" : 50.0
    }
  }, {
    "selector" : "node[cat_miRNA = 'fca-mir-130b-5p']",
    "css" : {
      "height" : 50.0
    }
  }, {
    "selector" : "node[cat_miRNA = 'fca-mir-150-5p']",
    "css" : {
      "height" : 50.0
    }
  }, {
    "selector" : "node[FoldChange_mRNA > -2]",
    "css" : {
      "background-color" : "rgb(255,247,251)"
    }
  }, {
    "selector" : "node[FoldChange_mRNA = -2]",
    "css" : {
      "background-color" : "rgb(236,231,242)"
    }
  }, {
    "selector" : "node[FoldChange_mRNA > -3.99999881][FoldChange_mRNA < -2]",
    "css" : {
      "background-color" : "mapData(FoldChange_mRNA,-3.99999881,-2,rgb(116,169,207),rgb(236,231,242))"
    }
  }, {
    "selector" : "node[FoldChange_mRNA > -20][FoldChange_mRNA < -3.99999881]",
    "css" : {
      "background-color" : "mapData(FoldChange_mRNA,-20,-3.99999881,rgb(4,90,141),rgb(116,169,207))"
    }
  }, {
    "selector" : "node[FoldChange_mRNA = -20]",
    "css" : {
      "background-color" : "rgb(4,90,141)"
    }
  }, {
    "selector" : "node[FoldChange_mRNA < -20]",
    "css" : {
      "background-color" : "rgb(2,56,88)"
    }
  }, {
    "selector" : "node[cat_miRNA = 'fca-mir-362-3p']",
    "css" : {
      "border-width" : 6.0
    }
  }, {
    "selector" : "node[cat_miRNA = 'fca-mir-192-5p']",
    "css" : {
      "border-width" : 6.0
    }
  }, {
    "selector" : "node[cat_miRNA = 'fca-mir-335-3p']",
    "css" : {
      "border-width" : 6.0
    }
  }, {
    "selector" : "node[cat_miRNA = 'fca-mir-425-5p']",
    "css" : {
      "border-width" : 6.0
    }
  }, {
    "selector" : "node[cat_miRNA = 'fca-mir-194-5p']",
    "css" : {
      "border-width" : 6.0
    }
  }, {
    "selector" : "node[cat_miRNA = 'fca-mir-146b-5p']",
    "css" : {
      "border-width" : 6.0
    }
  }, {
    "selector" : "node[cat_miRNA = 'fca-mir-383-5p']",
    "css" : {
      "border-width" : 6.0
    }
  }, {
    "selector" : "node[cat_miRNA = 'fca-mir-375-3p']",
    "css" : {
      "border-width" : 6.0
    }
  }, {
    "selector" : "node[cat_miRNA = 'fca-mir-34c-5p']",
    "css" : {
      "border-width" : 6.0
    }
  }, {
    "selector" : "node[cat_miRNA = 'fca-mir-92b-3p']",
    "css" : {
      "border-width" : 6.0
    }
  }, {
    "selector" : "node[cat_miRNA = 'fca-mir-15b-3p']",
    "css" : {
      "border-width" : 6.0
    }
  }, {
    "selector" : "node[cat_miRNA = 'fca-mir-34c-3p']",
    "css" : {
      "border-width" : 6.0
    }
  }, {
    "selector" : "node[cat_miRNA = 'fca-mir-132-5p']",
    "css" : {
      "border-width" : 6.0
    }
  }, {
    "selector" : "node[cat_miRNA = 'fca-mir-132-3p']",
    "css" : {
      "border-width" : 6.0
    }
  }, {
    "selector" : "node[cat_miRNA = 'fca-mir-147-3p']",
    "css" : {
      "border-width" : 6.0
    }
  }, {
    "selector" : "node[cat_miRNA = 'fca-mir-204-5p']",
    "css" : {
      "border-width" : 6.0
    }
  }, {
    "selector" : "node[cat_miRNA = 'fca-mir-216b-5p']",
    "css" : {
      "border-width" : 6.0
    }
  }, {
    "selector" : "node[cat_miRNA = 'fca-mir-200c-3p']",
    "css" : {
      "border-width" : 6.0
    }
  }, {
    "selector" : "node[cat_miRNA = 'fca-mir-146a-5p']",
    "css" : {
      "border-width" : 6.0
    }
  }, {
    "selector" : "node[cat_miRNA = 'fca-mir-190b-5p']",
    "css" : {
      "border-width" : 6.0
    }
  }, {
    "selector" : "node[cat_miRNA = 'fca-mir-296-3p']",
    "css" : {
      "border-width" : 6.0
    }
  }, {
    "selector" : "node[cat_miRNA = 'fca-mir-92b-5p']",
    "css" : {
      "border-width" : 6.0
    }
  }, {
    "selector" : "node[cat_miRNA = 'fca-mir-141-3p']",
    "css" : {
      "border-width" : 6.0
    }
  }, {
    "selector" : "node[cat_miRNA = 'fca-mir-328-3p']",
    "css" : {
      "border-width" : 6.0
    }
  }, {
    "selector" : "node[cat_miRNA = 'fca-mir-34b-5p']",
    "css" : {
      "border-width" : 6.0
    }
  }, {
    "selector" : "node[cat_miRNA = 'fca-mir-1185-3p']",
    "css" : {
      "border-width" : 6.0
    }
  }, {
    "selector" : "node[cat_miRNA = 'fca-mir-301a-3p']",
    "css" : {
      "border-width" : 6.0
    }
  }, {
    "selector" : "node[cat_miRNA = 'fca-mir-34b-3p']",
    "css" : {
      "border-width" : 6.0
    }
  }, {
    "selector" : "node[cat_miRNA = 'fca-mir-130b-5p']",
    "css" : {
      "border-width" : 6.0
    }
  }, {
    "selector" : "node[cat_miRNA = 'fca-mir-150-5p']",
    "css" : {
      "border-width" : 6.0
    }
  }, {
    "selector" : "node[cat_miRNA = 'fca-mir-362-3p']",
    "css" : {
      "font-size" : 25
    }
  }, {
    "selector" : "node[cat_miRNA = 'fca-mir-192-5p']",
    "css" : {
      "font-size" : 25
    }
  }, {
    "selector" : "node[cat_miRNA = 'fca-mir-335-3p']",
    "css" : {
      "font-size" : 25
    }
  }, {
    "selector" : "node[cat_miRNA = 'fca-mir-425-5p']",
    "css" : {
      "font-size" : 25
    }
  }, {
    "selector" : "node[cat_miRNA = 'fca-mir-194-5p']",
    "css" : {
      "font-size" : 25
    }
  }, {
    "selector" : "node[cat_miRNA = 'fca-mir-146b-5p']",
    "css" : {
      "font-size" : 25
    }
  }, {
    "selector" : "node[cat_miRNA = 'fca-mir-383-5p']",
    "css" : {
      "font-size" : 25
    }
  }, {
    "selector" : "node[cat_miRNA = 'fca-mir-375-3p']",
    "css" : {
      "font-size" : 25
    }
  }, {
    "selector" : "node[cat_miRNA = 'fca-mir-34c-5p']",
    "css" : {
      "font-size" : 25
    }
  }, {
    "selector" : "node[cat_miRNA = 'fca-mir-92b-3p']",
    "css" : {
      "font-size" : 25
    }
  }, {
    "selector" : "node[cat_miRNA = 'fca-mir-15b-3p']",
    "css" : {
      "font-size" : 25
    }
  }, {
    "selector" : "node[cat_miRNA = 'fca-mir-34c-3p']",
    "css" : {
      "font-size" : 25
    }
  }, {
    "selector" : "node[cat_miRNA = 'fca-mir-132-5p']",
    "css" : {
      "font-size" : 25
    }
  }, {
    "selector" : "node[cat_miRNA = 'fca-mir-132-3p']",
    "css" : {
      "font-size" : 25
    }
  }, {
    "selector" : "node[cat_miRNA = 'fca-mir-147-3p']",
    "css" : {
      "font-size" : 25
    }
  }, {
    "selector" : "node[cat_miRNA = 'fca-mir-204-5p']",
    "css" : {
      "font-size" : 25
    }
  }, {
    "selector" : "node[cat_miRNA = 'fca-mir-216b-5p']",
    "css" : {
      "font-size" : 25
    }
  }, {
    "selector" : "node[cat_miRNA = 'fca-mir-200c-3p']",
    "css" : {
      "font-size" : 25
    }
  }, {
    "selector" : "node[cat_miRNA = 'fca-mir-146a-5p']",
    "css" : {
      "font-size" : 25
    }
  }, {
    "selector" : "node[cat_miRNA = 'fca-mir-190b-5p']",
    "css" : {
      "font-size" : 25
    }
  }, {
    "selector" : "node[cat_miRNA = 'fca-mir-296-3p']",
    "css" : {
      "font-size" : 25
    }
  }, {
    "selector" : "node[cat_miRNA = 'fca-mir-92b-5p']",
    "css" : {
      "font-size" : 25
    }
  }, {
    "selector" : "node[cat_miRNA = 'fca-mir-141-3p']",
    "css" : {
      "font-size" : 25
    }
  }, {
    "selector" : "node[cat_miRNA = 'fca-mir-328-3p']",
    "css" : {
      "font-size" : 25
    }
  }, {
    "selector" : "node[cat_miRNA = 'fca-mir-34b-5p']",
    "css" : {
      "font-size" : 25
    }
  }, {
    "selector" : "node[cat_miRNA = 'fca-mir-1185-3p']",
    "css" : {
      "font-size" : 25
    }
  }, {
    "selector" : "node[cat_miRNA = 'fca-mir-301a-3p']",
    "css" : {
      "font-size" : 25
    }
  }, {
    "selector" : "node[cat_miRNA = 'fca-mir-34b-3p']",
    "css" : {
      "font-size" : 25
    }
  }, {
    "selector" : "node[cat_miRNA = 'fca-mir-130b-5p']",
    "css" : {
      "font-size" : 25
    }
  }, {
    "selector" : "node[cat_miRNA = 'fca-mir-150-5p']",
    "css" : {
      "font-size" : 25
    }
  }, {
    "selector" : "node[cat_miRNA = 'fca-mir-375-3p']",
    "css" : {
      "shape" : "hexagon"
    }
  }, {
    "selector" : "node[cat_miRNA = 'fca-mir-204-5p']",
    "css" : {
      "shape" : "rectangle"
    }
  }, {
    "selector" : "node[cat_miRNA = 'fca-mir-216b-5p']",
    "css" : {
      "shape" : "rectangle"
    }
  }, {
    "selector" : "node[cat_miRNA = 'fca-mir-200c-3p']",
    "css" : {
      "shape" : "octagon"
    }
  }, {
    "selector" : "node[cat_miRNA = 'fca-mir-34c-3p']",
    "css" : {
      "shape" : "hexagon"
    }
  }, {
    "selector" : "node[cat_miRNA = 'fca-mir-362-3p']",
    "css" : {
      "width" : 250.0
    }
  }, {
    "selector" : "node[cat_miRNA = 'fca-mir-192-5p']",
    "css" : {
      "width" : 250.0
    }
  }, {
    "selector" : "node[cat_miRNA = 'fca-mir-335-3p']",
    "css" : {
      "width" : 250.0
    }
  }, {
    "selector" : "node[cat_miRNA = 'fca-mir-425-5p']",
    "css" : {
      "width" : 250.0
    }
  }, {
    "selector" : "node[cat_miRNA = 'fca-mir-194-5p']",
    "css" : {
      "width" : 250.0
    }
  }, {
    "selector" : "node[cat_miRNA = 'fca-mir-146b-5p']",
    "css" : {
      "width" : 250.0
    }
  }, {
    "selector" : "node[cat_miRNA = 'fca-mir-383-5p']",
    "css" : {
      "width" : 250.0
    }
  }, {
    "selector" : "node[cat_miRNA = 'fca-mir-375-3p']",
    "css" : {
      "width" : 250.0
    }
  }, {
    "selector" : "node[cat_miRNA = 'fca-mir-34c-5p']",
    "css" : {
      "width" : 250.0
    }
  }, {
    "selector" : "node[cat_miRNA = 'fca-mir-92b-3p']",
    "css" : {
      "width" : 250.0
    }
  }, {
    "selector" : "node[cat_miRNA = 'fca-mir-15b-3p']",
    "css" : {
      "width" : 250.0
    }
  }, {
    "selector" : "node[cat_miRNA = 'fca-mir-34c-3p']",
    "css" : {
      "width" : 250.0
    }
  }, {
    "selector" : "node[cat_miRNA = 'fca-mir-132-5p']",
    "css" : {
      "width" : 250.0
    }
  }, {
    "selector" : "node[cat_miRNA = 'fca-mir-132-3p']",
    "css" : {
      "width" : 250.0
    }
  }, {
    "selector" : "node[cat_miRNA = 'fca-mir-147-3p']",
    "css" : {
      "width" : 250.0
    }
  }, {
    "selector" : "node[cat_miRNA = 'fca-mir-204-5p']",
    "css" : {
      "width" : 250.0
    }
  }, {
    "selector" : "node[cat_miRNA = 'fca-mir-216b-5p']",
    "css" : {
      "width" : 250.0
    }
  }, {
    "selector" : "node[cat_miRNA = 'fca-mir-200c-3p']",
    "css" : {
      "width" : 250.0
    }
  }, {
    "selector" : "node[cat_miRNA = 'fca-mir-146a-5p']",
    "css" : {
      "width" : 250.0
    }
  }, {
    "selector" : "node[cat_miRNA = 'fca-mir-190b-5p']",
    "css" : {
      "width" : 250.0
    }
  }, {
    "selector" : "node[cat_miRNA = 'fca-mir-296-3p']",
    "css" : {
      "width" : 250.0
    }
  }, {
    "selector" : "node[cat_miRNA = 'fca-mir-92b-5p']",
    "css" : {
      "width" : 250.0
    }
  }, {
    "selector" : "node[cat_miRNA = 'fca-mir-141-3p']",
    "css" : {
      "width" : 250.0
    }
  }, {
    "selector" : "node[cat_miRNA = 'fca-mir-328-3p']",
    "css" : {
      "width" : 250.0
    }
  }, {
    "selector" : "node[cat_miRNA = 'fca-mir-34b-5p']",
    "css" : {
      "width" : 250.0
    }
  }, {
    "selector" : "node[cat_miRNA = 'fca-mir-1185-3p']",
    "css" : {
      "width" : 250.0
    }
  }, {
    "selector" : "node[cat_miRNA = 'fca-mir-301a-3p']",
    "css" : {
      "width" : 250.0
    }
  }, {
    "selector" : "node[cat_miRNA = 'fca-mir-34b-3p']",
    "css" : {
      "width" : 250.0
    }
  }, {
    "selector" : "node[cat_miRNA = 'fca-mir-130b-5p']",
    "css" : {
      "width" : 250.0
    }
  }, {
    "selector" : "node[cat_miRNA = 'fca-mir-150-5p']",
    "css" : {
      "width" : 250.0
    }
  }, {
    "selector" : "node:selected",
    "css" : {
      "background-color" : "rgb(255,255,0)"
    }
  }, {
    "selector" : "edge",
    "css" : {
      "font-family" : "Dialog.plain",
      "font-weight" : "normal",
      "color" : "rgb(0,0,0)",
      "source-arrow-color" : "rgb(0,0,0)",
      "target-arrow-shape" : "none",
      "line-style" : "solid",
      "source-arrow-shape" : "none",
      "font-size" : 10,
      "opacity" : 1.0,
      "content" : "",
      "line-color" : "rgb(102,102,102)",
      "text-opacity" : 1.0,
      "target-arrow-color" : "rgb(0,0,0)",
      "width" : 2.0
    }
  }, {
    "selector" : "edge[interaction = 'validated']",
    "css" : {
      "line-color" : "rgb(27,120,55)"
    }
  }, {
    "selector" : "edge[interaction = 'validated_predicted']",
    "css" : {
      "line-color" : "rgb(27,120,55)"
    }
  }, {
    "selector" : "edge[interaction = 'predicted']",
    "css" : {
      "line-color" : "rgb(27,120,55)"
    }
  }, {
    "selector" : "edge[interaction = 'validated']",
    "css" : {
      "target-arrow-shape" : "triangle"
    }
  }, {
    "selector" : "edge[interaction = 'validated_predicted']",
    "css" : {
      "target-arrow-shape" : "triangle"
    }
  }, {
    "selector" : "edge[interaction = 'predicted']",
    "css" : {
      "target-arrow-shape" : "triangle"
    }
  }, {
    "selector" : "edge[interaction = 'validated_predicted']",
    "css" : {
      "width" : 3.0
    }
  }, {
    "selector" : "edge[interaction = 'validated']",
    "css" : {
      "line-style" : "solid"
    }
  }, {
    "selector" : "edge[interaction = 'validated_predicted']",
    "css" : {
      "line-style" : "solid"
    }
  }, {
    "selector" : "edge[interaction = 'predicted']",
    "css" : {
      "line-style" : "dashed"
    }
  }, {
    "selector" : "edge:selected",
    "css" : {
      "line-color" : "rgb(255,0,0)"
    }
  } ]
}, {
  "format_version" : "1.0",
  "generated_by" : "cytoscape-3.9.1",
  "target_cytoscapejs_version" : "~2.1",
  "title" : "Figure_3C_DOWN_labeled",
  "style" : [ {
    "selector" : "node",
    "css" : {
      "border-width" : 2.0,
      "text-opacity" : 1.0,
      "border-color" : "rgb(51,51,51)",
      "border-opacity" : 1.0,
      "background-opacity" : 1.0,
      "text-valign" : "center",
      "text-halign" : "center",
      "font-family" : "SansSerif.plain",
      "font-weight" : "normal",
      "shape" : "ellipse",
      "background-color" : "rgb(255,255,255)",
      "font-size" : 15,
      "width" : 35.0,
      "height" : 35.0,
      "color" : "rgb(0,0,0)",
      "content" : "data(shared_name)"
    }
  }, {
    "selector" : "node[cat_miRNA = 'fca-mir-337-5p']",
    "css" : {
      "height" : 50.0
    }
  }, {
    "selector" : "node[cat_miRNA = 'fca-mir-208a-3p']",
    "css" : {
      "height" : 50.0
    }
  }, {
    "selector" : "node[cat_miRNA = 'fca-mir-192-5p']",
    "css" : {
      "height" : 50.0
    }
  }, {
    "selector" : "node[cat_miRNA = 'fca-mir-335-3p']",
    "css" : {
      "height" : 50.0
    }
  }, {
    "selector" : "node[cat_miRNA = 'fca-mir-146b-5p']",
    "css" : {
      "height" : 50.0
    }
  }, {
    "selector" : "node[cat_miRNA = 'fca-mir-127-3p']",
    "css" : {
      "height" : 50.0
    }
  }, {
    "selector" : "node[cat_miRNA = 'fca-mir-136-3p']",
    "css" : {
      "height" : 50.0
    }
  }, {
    "selector" : "node[cat_miRNA = 'fca-mir-34c-3p']",
    "css" : {
      "height" : 50.0
    }
  }, {
    "selector" : "node[cat_miRNA = 'fca-mir-371-5p']",
    "css" : {
      "height" : 50.0
    }
  }, {
    "selector" : "node[cat_miRNA = 'fca-mir-130a-5p']",
    "css" : {
      "height" : 50.0
    }
  }, {
    "selector" : "node[cat_miRNA = 'fca-mir-132-3p']",
    "css" : {
      "height" : 50.0
    }
  }, {
    "selector" : "node[cat_miRNA = 'fca-mir-503-5p']",
    "css" : {
      "height" : 50.0
    }
  }, {
    "selector" : "node[cat_miRNA = 'fca-mir-147-3p']",
    "css" : {
      "height" : 50.0
    }
  }, {
    "selector" : "node[cat_miRNA = 'fca-mir-424-5p']",
    "css" : {
      "height" : 50.0
    }
  }, {
    "selector" : "node[cat_miRNA = 'fca-mir-200c-3p']",
    "css" : {
      "height" : 50.0
    }
  }, {
    "selector" : "node[cat_miRNA = 'fca-mir-146a-5p']",
    "css" : {
      "height" : 50.0
    }
  }, {
    "selector" : "node[cat_miRNA = 'fca-mir-542-3p']",
    "css" : {
      "height" : 50.0
    }
  }, {
    "selector" : "node[cat_miRNA = 'fca-mir-328-3p']",
    "css" : {
      "height" : 50.0
    }
  }, {
    "selector" : "node[cat_miRNA = 'fca-mir-137-3p']",
    "css" : {
      "height" : 50.0
    }
  }, {
    "selector" : "node[cat_miRNA = 'fca-mir-34b-5p']",
    "css" : {
      "height" : 50.0
    }
  }, {
    "selector" : "node[cat_miRNA = 'fca-mir-1185-3p']",
    "css" : {
      "height" : 50.0
    }
  }, {
    "selector" : "node[cat_miRNA = 'fca-mir-135b-5p']",
    "css" : {
      "height" : 50.0
    }
  }, {
    "selector" : "node[cat_miRNA = 'fca-mir-301a-3p']",
    "css" : {
      "height" : 50.0
    }
  }, {
    "selector" : "node[cat_miRNA = 'fca-mir-487b-3p']",
    "css" : {
      "height" : 50.0
    }
  }, {
    "selector" : "node[cat_miRNA = 'fca-mir-362-3p']",
    "css" : {
      "height" : 50.0
    }
  }, {
    "selector" : "node[cat_miRNA = 'fca-mir-425-5p']",
    "css" : {
      "height" : 50.0
    }
  }, {
    "selector" : "node[cat_miRNA = 'fca-mir-194-5p']",
    "css" : {
      "height" : 50.0
    }
  }, {
    "selector" : "node[cat_miRNA = 'fca-mir-127-5p']",
    "css" : {
      "height" : 50.0
    }
  }, {
    "selector" : "node[cat_miRNA = 'fca-mir-381-3p']",
    "css" : {
      "height" : 50.0
    }
  }, {
    "selector" : "node[cat_miRNA = 'fca-mir-383-5p']",
    "css" : {
      "height" : 50.0
    }
  }, {
    "selector" : "node[cat_miRNA = 'fca-mir-375-3p']",
    "css" : {
      "height" : 50.0
    }
  }, {
    "selector" : "node[cat_miRNA = 'fca-mir-136-5p']",
    "css" : {
      "height" : 50.0
    }
  }, {
    "selector" : "node[cat_miRNA = 'fca-mir-34c-5p']",
    "css" : {
      "height" : 50.0
    }
  }, {
    "selector" : "node[cat_miRNA = 'fca-mir-92b-3p']",
    "css" : {
      "height" : 50.0
    }
  }, {
    "selector" : "node[cat_miRNA = 'fca-mir-15b-3p']",
    "css" : {
      "height" : 50.0
    }
  }, {
    "selector" : "node[cat_miRNA = 'fca-mir-132-5p']",
    "css" : {
      "height" : 50.0
    }
  }, {
    "selector" : "node[cat_miRNA = 'fca-mir-130a-3p']",
    "css" : {
      "height" : 50.0
    }
  }, {
    "selector" : "node[cat_miRNA = 'fca-mir-424-3p']",
    "css" : {
      "height" : 50.0
    }
  }, {
    "selector" : "node[cat_miRNA = 'fca-mir-190b-5p']",
    "css" : {
      "height" : 50.0
    }
  }, {
    "selector" : "node[cat_miRNA = 'fca-mir-296-3p']",
    "css" : {
      "height" : 50.0
    }
  }, {
    "selector" : "node[cat_miRNA = 'fca-mir-92b-5p']",
    "css" : {
      "height" : 50.0
    }
  }, {
    "selector" : "node[cat_miRNA = 'fca-mir-181d-5p']",
    "css" : {
      "height" : 50.0
    }
  }, {
    "selector" : "node[cat_miRNA = 'fca-mir-141-3p']",
    "css" : {
      "height" : 50.0
    }
  }, {
    "selector" : "node[cat_miRNA = 'fca-mir-299a-3p']",
    "css" : {
      "height" : 50.0
    }
  }, {
    "selector" : "node[cat_miRNA = 'fca-mir-542-5p']",
    "css" : {
      "height" : 50.0
    }
  }, {
    "selector" : "node[cat_miRNA = 'fca-mir-370-3p']",
    "css" : {
      "height" : 50.0
    }
  }, {
    "selector" : "node[cat_miRNA = 'fca-mir-34b-3p']",
    "css" : {
      "height" : 50.0
    }
  }, {
    "selector" : "node[cat_miRNA = 'fca-mir-130b-5p']",
    "css" : {
      "height" : 50.0
    }
  }, {
    "selector" : "node[cat_miRNA = 'fca-mir-150-5p']",
    "css" : {
      "height" : 50.0
    }
  }, {
    "selector" : "node[FoldChange_mRNA > 20]",
    "css" : {
      "background-color" : "rgb(102,37,6)"
    }
  }, {
    "selector" : "node[FoldChange_mRNA = 20]",
    "css" : {
      "background-color" : "rgb(153,52,4)"
    }
  }, {
    "selector" : "node[FoldChange_mRNA > 4.00000015][FoldChange_mRNA < 20]",
    "css" : {
      "background-color" : "mapData(FoldChange_mRNA,4.00000015,20,rgb(254,153,41),rgb(153,52,4))"
    }
  }, {
    "selector" : "node[FoldChange_mRNA > 2][FoldChange_mRNA < 4.00000015]",
    "css" : {
      "background-color" : "mapData(FoldChange_mRNA,2,4.00000015,rgb(255,247,188),rgb(254,153,41))"
    }
  }, {
    "selector" : "node[FoldChange_mRNA = 2]",
    "css" : {
      "background-color" : "rgb(255,247,188)"
    }
  }, {
    "selector" : "node[FoldChange_mRNA < 2]",
    "css" : {
      "background-color" : "rgb(255,255,229)"
    }
  }, {
    "selector" : "node[cat_miRNA = 'fca-mir-337-5p']",
    "css" : {
      "border-width" : 6.0
    }
  }, {
    "selector" : "node[cat_miRNA = 'fca-mir-208a-3p']",
    "css" : {
      "border-width" : 6.0
    }
  }, {
    "selector" : "node[cat_miRNA = 'fca-mir-192-5p']",
    "css" : {
      "border-width" : 6.0
    }
  }, {
    "selector" : "node[cat_miRNA = 'fca-mir-335-3p']",
    "css" : {
      "border-width" : 6.0
    }
  }, {
    "selector" : "node[cat_miRNA = 'fca-mir-146b-5p']",
    "css" : {
      "border-width" : 6.0
    }
  }, {
    "selector" : "node[cat_miRNA = 'fca-mir-127-3p']",
    "css" : {
      "border-width" : 6.0
    }
  }, {
    "selector" : "node[cat_miRNA = 'fca-mir-136-3p']",
    "css" : {
      "border-width" : 6.0
    }
  }, {
    "selector" : "node[cat_miRNA = 'fca-mir-34c-3p']",
    "css" : {
      "border-width" : 6.0
    }
  }, {
    "selector" : "node[cat_miRNA = 'fca-mir-371-5p']",
    "css" : {
      "border-width" : 6.0
    }
  }, {
    "selector" : "node[cat_miRNA = 'fca-mir-130a-5p']",
    "css" : {
      "border-width" : 6.0
    }
  }, {
    "selector" : "node[cat_miRNA = 'fca-mir-132-3p']",
    "css" : {
      "border-width" : 6.0
    }
  }, {
    "selector" : "node[cat_miRNA = 'fca-mir-503-5p']",
    "css" : {
      "border-width" : 6.0
    }
  }, {
    "selector" : "node[cat_miRNA = 'fca-mir-147-3p']",
    "css" : {
      "border-width" : 6.0
    }
  }, {
    "selector" : "node[cat_miRNA = 'fca-mir-424-5p']",
    "css" : {
      "border-width" : 6.0
    }
  }, {
    "selector" : "node[cat_miRNA = 'fca-mir-200c-3p']",
    "css" : {
      "border-width" : 6.0
    }
  }, {
    "selector" : "node[cat_miRNA = 'fca-mir-146a-5p']",
    "css" : {
      "border-width" : 6.0
    }
  }, {
    "selector" : "node[cat_miRNA = 'fca-mir-542-3p']",
    "css" : {
      "border-width" : 6.0
    }
  }, {
    "selector" : "node[cat_miRNA = 'fca-mir-328-3p']",
    "css" : {
      "border-width" : 6.0
    }
  }, {
    "selector" : "node[cat_miRNA = 'fca-mir-137-3p']",
    "css" : {
      "border-width" : 6.0
    }
  }, {
    "selector" : "node[cat_miRNA = 'fca-mir-34b-5p']",
    "css" : {
      "border-width" : 6.0
    }
  }, {
    "selector" : "node[cat_miRNA = 'fca-mir-1185-3p']",
    "css" : {
      "border-width" : 6.0
    }
  }, {
    "selector" : "node[cat_miRNA = 'fca-mir-135b-5p']",
    "css" : {
      "border-width" : 6.0
    }
  }, {
    "selector" : "node[cat_miRNA = 'fca-mir-301a-3p']",
    "css" : {
      "border-width" : 6.0
    }
  }, {
    "selector" : "node[cat_miRNA = 'fca-mir-487b-3p']",
    "css" : {
      "border-width" : 6.0
    }
  }, {
    "selector" : "node[cat_miRNA = 'fca-mir-362-3p']",
    "css" : {
      "border-width" : 6.0
    }
  }, {
    "selector" : "node[cat_miRNA = 'fca-mir-425-5p']",
    "css" : {
      "border-width" : 6.0
    }
  }, {
    "selector" : "node[cat_miRNA = 'fca-mir-194-5p']",
    "css" : {
      "border-width" : 6.0
    }
  }, {
    "selector" : "node[cat_miRNA = 'fca-mir-127-5p']",
    "css" : {
      "border-width" : 6.0
    }
  }, {
    "selector" : "node[cat_miRNA = 'fca-mir-381-3p']",
    "css" : {
      "border-width" : 6.0
    }
  }, {
    "selector" : "node[cat_miRNA = 'fca-mir-383-5p']",
    "css" : {
      "border-width" : 6.0
    }
  }, {
    "selector" : "node[cat_miRNA = 'fca-mir-375-3p']",
    "css" : {
      "border-width" : 6.0
    }
  }, {
    "selector" : "node[cat_miRNA = 'fca-mir-136-5p']",
    "css" : {
      "border-width" : 6.0
    }
  }, {
    "selector" : "node[cat_miRNA = 'fca-mir-34c-5p']",
    "css" : {
      "border-width" : 6.0
    }
  }, {
    "selector" : "node[cat_miRNA = 'fca-mir-92b-3p']",
    "css" : {
      "border-width" : 6.0
    }
  }, {
    "selector" : "node[cat_miRNA = 'fca-mir-15b-3p']",
    "css" : {
      "border-width" : 6.0
    }
  }, {
    "selector" : "node[cat_miRNA = 'fca-mir-132-5p']",
    "css" : {
      "border-width" : 6.0
    }
  }, {
    "selector" : "node[cat_miRNA = 'fca-mir-130a-3p']",
    "css" : {
      "border-width" : 6.0
    }
  }, {
    "selector" : "node[cat_miRNA = 'fca-mir-424-3p']",
    "css" : {
      "border-width" : 6.0
    }
  }, {
    "selector" : "node[cat_miRNA = 'fca-mir-190b-5p']",
    "css" : {
      "border-width" : 6.0
    }
  }, {
    "selector" : "node[cat_miRNA = 'fca-mir-296-3p']",
    "css" : {
      "border-width" : 6.0
    }
  }, {
    "selector" : "node[cat_miRNA = 'fca-mir-92b-5p']",
    "css" : {
      "border-width" : 6.0
    }
  }, {
    "selector" : "node[cat_miRNA = 'fca-mir-181d-5p']",
    "css" : {
      "border-width" : 6.0
    }
  }, {
    "selector" : "node[cat_miRNA = 'fca-mir-141-3p']",
    "css" : {
      "border-width" : 6.0
    }
  }, {
    "selector" : "node[cat_miRNA = 'fca-mir-299a-3p']",
    "css" : {
      "border-width" : 6.0
    }
  }, {
    "selector" : "node[cat_miRNA = 'fca-mir-542-5p']",
    "css" : {
      "border-width" : 6.0
    }
  }, {
    "selector" : "node[cat_miRNA = 'fca-mir-370-3p']",
    "css" : {
      "border-width" : 6.0
    }
  }, {
    "selector" : "node[cat_miRNA = 'fca-mir-34b-3p']",
    "css" : {
      "border-width" : 6.0
    }
  }, {
    "selector" : "node[cat_miRNA = 'fca-mir-130b-5p']",
    "css" : {
      "border-width" : 6.0
    }
  }, {
    "selector" : "node[cat_miRNA = 'fca-mir-150-5p']",
    "css" : {
      "border-width" : 6.0
    }
  }, {
    "selector" : "node[cat_miRNA = 'fca-mir-337-5p']",
    "css" : {
      "font-size" : 25
    }
  }, {
    "selector" : "node[cat_miRNA = 'fca-mir-208a-3p']",
    "css" : {
      "font-size" : 25
    }
  }, {
    "selector" : "node[cat_miRNA = 'fca-mir-192-5p']",
    "css" : {
      "font-size" : 25
    }
  }, {
    "selector" : "node[cat_miRNA = 'fca-mir-335-3p']",
    "css" : {
      "font-size" : 25
    }
  }, {
    "selector" : "node[cat_miRNA = 'fca-mir-146b-5p']",
    "css" : {
      "font-size" : 25
    }
  }, {
    "selector" : "node[cat_miRNA = 'fca-mir-127-3p']",
    "css" : {
      "font-size" : 25
    }
  }, {
    "selector" : "node[cat_miRNA = 'fca-mir-136-3p']",
    "css" : {
      "font-size" : 25
    }
  }, {
    "selector" : "node[cat_miRNA = 'fca-mir-34c-3p']",
    "css" : {
      "font-size" : 25
    }
  }, {
    "selector" : "node[cat_miRNA = 'fca-mir-371-5p']",
    "css" : {
      "font-size" : 25
    }
  }, {
    "selector" : "node[cat_miRNA = 'fca-mir-130a-5p']",
    "css" : {
      "font-size" : 25
    }
  }, {
    "selector" : "node[cat_miRNA = 'fca-mir-132-3p']",
    "css" : {
      "font-size" : 25
    }
  }, {
    "selector" : "node[cat_miRNA = 'fca-mir-503-5p']",
    "css" : {
      "font-size" : 25
    }
  }, {
    "selector" : "node[cat_miRNA = 'fca-mir-147-3p']",
    "css" : {
      "font-size" : 25
    }
  }, {
    "selector" : "node[cat_miRNA = 'fca-mir-424-5p']",
    "css" : {
      "font-size" : 25
    }
  }, {
    "selector" : "node[cat_miRNA = 'fca-mir-200c-3p']",
    "css" : {
      "font-size" : 25
    }
  }, {
    "selector" : "node[cat_miRNA = 'fca-mir-146a-5p']",
    "css" : {
      "font-size" : 25
    }
  }, {
    "selector" : "node[cat_miRNA = 'fca-mir-542-3p']",
    "css" : {
      "font-size" : 25
    }
  }, {
    "selector" : "node[cat_miRNA = 'fca-mir-328-3p']",
    "css" : {
      "font-size" : 25
    }
  }, {
    "selector" : "node[cat_miRNA = 'fca-mir-137-3p']",
    "css" : {
      "font-size" : 25
    }
  }, {
    "selector" : "node[cat_miRNA = 'fca-mir-34b-5p']",
    "css" : {
      "font-size" : 25
    }
  }, {
    "selector" : "node[cat_miRNA = 'fca-mir-1185-3p']",
    "css" : {
      "font-size" : 25
    }
  }, {
    "selector" : "node[cat_miRNA = 'fca-mir-135b-5p']",
    "css" : {
      "font-size" : 25
    }
  }, {
    "selector" : "node[cat_miRNA = 'fca-mir-301a-3p']",
    "css" : {
      "font-size" : 25
    }
  }, {
    "selector" : "node[cat_miRNA = 'fca-mir-487b-3p']",
    "css" : {
      "font-size" : 25
    }
  }, {
    "selector" : "node[cat_miRNA = 'fca-mir-362-3p']",
    "css" : {
      "font-size" : 25
    }
  }, {
    "selector" : "node[cat_miRNA = 'fca-mir-425-5p']",
    "css" : {
      "font-size" : 25
    }
  }, {
    "selector" : "node[cat_miRNA = 'fca-mir-194-5p']",
    "css" : {
      "font-size" : 25
    }
  }, {
    "selector" : "node[cat_miRNA = 'fca-mir-127-5p']",
    "css" : {
      "font-size" : 25
    }
  }, {
    "selector" : "node[cat_miRNA = 'fca-mir-381-3p']",
    "css" : {
      "font-size" : 25
    }
  }, {
    "selector" : "node[cat_miRNA = 'fca-mir-383-5p']",
    "css" : {
      "font-size" : 25
    }
  }, {
    "selector" : "node[cat_miRNA = 'fca-mir-375-3p']",
    "css" : {
      "font-size" : 25
    }
  }, {
    "selector" : "node[cat_miRNA = 'fca-mir-136-5p']",
    "css" : {
      "font-size" : 25
    }
  }, {
    "selector" : "node[cat_miRNA = 'fca-mir-34c-5p']",
    "css" : {
      "font-size" : 25
    }
  }, {
    "selector" : "node[cat_miRNA = 'fca-mir-92b-3p']",
    "css" : {
      "font-size" : 25
    }
  }, {
    "selector" : "node[cat_miRNA = 'fca-mir-15b-3p']",
    "css" : {
      "font-size" : 25
    }
  }, {
    "selector" : "node[cat_miRNA = 'fca-mir-132-5p']",
    "css" : {
      "font-size" : 25
    }
  }, {
    "selector" : "node[cat_miRNA = 'fca-mir-130a-3p']",
    "css" : {
      "font-size" : 25
    }
  }, {
    "selector" : "node[cat_miRNA = 'fca-mir-424-3p']",
    "css" : {
      "font-size" : 25
    }
  }, {
    "selector" : "node[cat_miRNA = 'fca-mir-190b-5p']",
    "css" : {
      "font-size" : 25
    }
  }, {
    "selector" : "node[cat_miRNA = 'fca-mir-296-3p']",
    "css" : {
      "font-size" : 25
    }
  }, {
    "selector" : "node[cat_miRNA = 'fca-mir-92b-5p']",
    "css" : {
      "font-size" : 25
    }
  }, {
    "selector" : "node[cat_miRNA = 'fca-mir-181d-5p']",
    "css" : {
      "font-size" : 25
    }
  }, {
    "selector" : "node[cat_miRNA = 'fca-mir-141-3p']",
    "css" : {
      "font-size" : 25
    }
  }, {
    "selector" : "node[cat_miRNA = 'fca-mir-299a-3p']",
    "css" : {
      "font-size" : 25
    }
  }, {
    "selector" : "node[cat_miRNA = 'fca-mir-542-5p']",
    "css" : {
      "font-size" : 25
    }
  }, {
    "selector" : "node[cat_miRNA = 'fca-mir-370-3p']",
    "css" : {
      "font-size" : 25
    }
  }, {
    "selector" : "node[cat_miRNA = 'fca-mir-34b-3p']",
    "css" : {
      "font-size" : 25
    }
  }, {
    "selector" : "node[cat_miRNA = 'fca-mir-130b-5p']",
    "css" : {
      "font-size" : 25
    }
  }, {
    "selector" : "node[cat_miRNA = 'fca-mir-150-5p']",
    "css" : {
      "font-size" : 25
    }
  }, {
    "selector" : "node[cat_miRNA = 'fca-mir-362-3p']",
    "css" : {
      "shape" : "rectangle"
    }
  }, {
    "selector" : "node[cat_miRNA = 'fca-mir-192-5p']",
    "css" : {
      "shape" : "rectangle"
    }
  }, {
    "selector" : "node[cat_miRNA = 'fca-mir-335-3p']",
    "css" : {
      "shape" : "rectangle"
    }
  }, {
    "selector" : "node[cat_miRNA = 'fca-mir-425-5p']",
    "css" : {
      "shape" : "rectangle"
    }
  }, {
    "selector" : "node[cat_miRNA = 'fca-mir-194-5p']",
    "css" : {
      "shape" : "rectangle"
    }
  }, {
    "selector" : "node[cat_miRNA = 'fca-mir-146b-5p']",
    "css" : {
      "shape" : "rectangle"
    }
  }, {
    "selector" : "node[cat_miRNA = 'fca-mir-383-5p']",
    "css" : {
      "shape" : "rectangle"
    }
  }, {
    "selector" : "node[cat_miRNA = 'fca-mir-375-3p']",
    "css" : {
      "shape" : "rectangle"
    }
  }, {
    "selector" : "node[cat_miRNA = 'fca-mir-34c-5p']",
    "css" : {
      "shape" : "rectangle"
    }
  }, {
    "selector" : "node[cat_miRNA = 'fca-mir-92b-3p']",
    "css" : {
      "shape" : "rectangle"
    }
  }, {
    "selector" : "node[cat_miRNA = 'fca-mir-15b-3p']",
    "css" : {
      "shape" : "rectangle"
    }
  }, {
    "selector" : "node[cat_miRNA = 'fca-mir-34c-3p']",
    "css" : {
      "shape" : "rectangle"
    }
  }, {
    "selector" : "node[cat_miRNA = 'fca-mir-132-5p']",
    "css" : {
      "shape" : "rectangle"
    }
  }, {
    "selector" : "node[cat_miRNA = 'fca-mir-132-3p']",
    "css" : {
      "shape" : "rectangle"
    }
  }, {
    "selector" : "node[cat_miRNA = 'fca-mir-147-3p']",
    "css" : {
      "shape" : "rectangle"
    }
  }, {
    "selector" : "node[cat_miRNA = 'fca-mir-200c-3p']",
    "css" : {
      "shape" : "rectangle"
    }
  }, {
    "selector" : "node[cat_miRNA = 'fca-mir-146a-5p']",
    "css" : {
      "shape" : "rectangle"
    }
  }, {
    "selector" : "node[cat_miRNA = 'fca-mir-190b-5p']",
    "css" : {
      "shape" : "rectangle"
    }
  }, {
    "selector" : "node[cat_miRNA = 'fca-mir-296-3p']",
    "css" : {
      "shape" : "rectangle"
    }
  }, {
    "selector" : "node[cat_miRNA = 'fca-mir-92b-5p']",
    "css" : {
      "shape" : "rectangle"
    }
  }, {
    "selector" : "node[cat_miRNA = 'fca-mir-141-3p']",
    "css" : {
      "shape" : "rectangle"
    }
  }, {
    "selector" : "node[cat_miRNA = 'fca-mir-328-3p']",
    "css" : {
      "shape" : "rectangle"
    }
  }, {
    "selector" : "node[cat_miRNA = 'fca-mir-34b-5p']",
    "css" : {
      "shape" : "rectangle"
    }
  }, {
    "selector" : "node[cat_miRNA = 'fca-mir-1185-3p']",
    "css" : {
      "shape" : "rectangle"
    }
  }, {
    "selector" : "node[cat_miRNA = 'fca-mir-301a-3p']",
    "css" : {
      "shape" : "rectangle"
    }
  }, {
    "selector" : "node[cat_miRNA = 'fca-mir-34b-3p']",
    "css" : {
      "shape" : "rectangle"
    }
  }, {
    "selector" : "node[cat_miRNA = 'fca-mir-130b-5p']",
    "css" : {
      "shape" : "rectangle"
    }
  }, {
    "selector" : "node[cat_miRNA = 'fca-mir-150-5p']",
    "css" : {
      "shape" : "rectangle"
    }
  }, {
    "selector" : "node[cat_miRNA = 'fca-mir-337-5p']",
    "css" : {
      "width" : 250.0
    }
  }, {
    "selector" : "node[cat_miRNA = 'fca-mir-208a-3p']",
    "css" : {
      "width" : 250.0
    }
  }, {
    "selector" : "node[cat_miRNA = 'fca-mir-192-5p']",
    "css" : {
      "width" : 250.0
    }
  }, {
    "selector" : "node[cat_miRNA = 'fca-mir-335-3p']",
    "css" : {
      "width" : 250.0
    }
  }, {
    "selector" : "node[cat_miRNA = 'fca-mir-146b-5p']",
    "css" : {
      "width" : 250.0
    }
  }, {
    "selector" : "node[cat_miRNA = 'fca-mir-127-3p']",
    "css" : {
      "width" : 250.0
    }
  }, {
    "selector" : "node[cat_miRNA = 'fca-mir-136-3p']",
    "css" : {
      "width" : 250.0
    }
  }, {
    "selector" : "node[cat_miRNA = 'fca-mir-34c-3p']",
    "css" : {
      "width" : 250.0
    }
  }, {
    "selector" : "node[cat_miRNA = 'fca-mir-371-5p']",
    "css" : {
      "width" : 250.0
    }
  }, {
    "selector" : "node[cat_miRNA = 'fca-mir-130a-5p']",
    "css" : {
      "width" : 250.0
    }
  }, {
    "selector" : "node[cat_miRNA = 'fca-mir-132-3p']",
    "css" : {
      "width" : 250.0
    }
  }, {
    "selector" : "node[cat_miRNA = 'fca-mir-503-5p']",
    "css" : {
      "width" : 250.0
    }
  }, {
    "selector" : "node[cat_miRNA = 'fca-mir-147-3p']",
    "css" : {
      "width" : 250.0
    }
  }, {
    "selector" : "node[cat_miRNA = 'fca-mir-424-5p']",
    "css" : {
      "width" : 250.0
    }
  }, {
    "selector" : "node[cat_miRNA = 'fca-mir-200c-3p']",
    "css" : {
      "width" : 250.0
    }
  }, {
    "selector" : "node[cat_miRNA = 'fca-mir-146a-5p']",
    "css" : {
      "width" : 250.0
    }
  }, {
    "selector" : "node[cat_miRNA = 'fca-mir-542-3p']",
    "css" : {
      "width" : 250.0
    }
  }, {
    "selector" : "node[cat_miRNA = 'fca-mir-328-3p']",
    "css" : {
      "width" : 250.0
    }
  }, {
    "selector" : "node[cat_miRNA = 'fca-mir-137-3p']",
    "css" : {
      "width" : 250.0
    }
  }, {
    "selector" : "node[cat_miRNA = 'fca-mir-34b-5p']",
    "css" : {
      "width" : 250.0
    }
  }, {
    "selector" : "node[cat_miRNA = 'fca-mir-1185-3p']",
    "css" : {
      "width" : 250.0
    }
  }, {
    "selector" : "node[cat_miRNA = 'fca-mir-135b-5p']",
    "css" : {
      "width" : 250.0
    }
  }, {
    "selector" : "node[cat_miRNA = 'fca-mir-301a-3p']",
    "css" : {
      "width" : 250.0
    }
  }, {
    "selector" : "node[cat_miRNA = 'fca-mir-487b-3p']",
    "css" : {
      "width" : 250.0
    }
  }, {
    "selector" : "node[cat_miRNA = 'fca-mir-362-3p']",
    "css" : {
      "width" : 250.0
    }
  }, {
    "selector" : "node[cat_miRNA = 'fca-mir-425-5p']",
    "css" : {
      "width" : 250.0
    }
  }, {
    "selector" : "node[cat_miRNA = 'fca-mir-194-5p']",
    "css" : {
      "width" : 250.0
    }
  }, {
    "selector" : "node[cat_miRNA = 'fca-mir-127-5p']",
    "css" : {
      "width" : 250.0
    }
  }, {
    "selector" : "node[cat_miRNA = 'fca-mir-381-3p']",
    "css" : {
      "width" : 250.0
    }
  }, {
    "selector" : "node[cat_miRNA = 'fca-mir-383-5p']",
    "css" : {
      "width" : 250.0
    }
  }, {
    "selector" : "node[cat_miRNA = 'fca-mir-375-3p']",
    "css" : {
      "width" : 250.0
    }
  }, {
    "selector" : "node[cat_miRNA = 'fca-mir-136-5p']",
    "css" : {
      "width" : 250.0
    }
  }, {
    "selector" : "node[cat_miRNA = 'fca-mir-34c-5p']",
    "css" : {
      "width" : 250.0
    }
  }, {
    "selector" : "node[cat_miRNA = 'fca-mir-92b-3p']",
    "css" : {
      "width" : 250.0
    }
  }, {
    "selector" : "node[cat_miRNA = 'fca-mir-15b-3p']",
    "css" : {
      "width" : 250.0
    }
  }, {
    "selector" : "node[cat_miRNA = 'fca-mir-132-5p']",
    "css" : {
      "width" : 250.0
    }
  }, {
    "selector" : "node[cat_miRNA = 'fca-mir-130a-3p']",
    "css" : {
      "width" : 250.0
    }
  }, {
    "selector" : "node[cat_miRNA = 'fca-mir-424-3p']",
    "css" : {
      "width" : 250.0
    }
  }, {
    "selector" : "node[cat_miRNA = 'fca-mir-190b-5p']",
    "css" : {
      "width" : 250.0
    }
  }, {
    "selector" : "node[cat_miRNA = 'fca-mir-296-3p']",
    "css" : {
      "width" : 250.0
    }
  }, {
    "selector" : "node[cat_miRNA = 'fca-mir-92b-5p']",
    "css" : {
      "width" : 250.0
    }
  }, {
    "selector" : "node[cat_miRNA = 'fca-mir-181d-5p']",
    "css" : {
      "width" : 250.0
    }
  }, {
    "selector" : "node[cat_miRNA = 'fca-mir-141-3p']",
    "css" : {
      "width" : 250.0
    }
  }, {
    "selector" : "node[cat_miRNA = 'fca-mir-299a-3p']",
    "css" : {
      "width" : 250.0
    }
  }, {
    "selector" : "node[cat_miRNA = 'fca-mir-542-5p']",
    "css" : {
      "width" : 250.0
    }
  }, {
    "selector" : "node[cat_miRNA = 'fca-mir-370-3p']",
    "css" : {
      "width" : 250.0
    }
  }, {
    "selector" : "node[cat_miRNA = 'fca-mir-34b-3p']",
    "css" : {
      "width" : 250.0
    }
  }, {
    "selector" : "node[cat_miRNA = 'fca-mir-130b-5p']",
    "css" : {
      "width" : 250.0
    }
  }, {
    "selector" : "node[cat_miRNA = 'fca-mir-150-5p']",
    "css" : {
      "width" : 250.0
    }
  }, {
    "selector" : "node:selected",
    "css" : {
      "background-color" : "rgb(255,255,0)"
    }
  }, {
    "selector" : "edge",
    "css" : {
      "font-family" : "Dialog.plain",
      "font-weight" : "normal",
      "color" : "rgb(0,0,0)",
      "source-arrow-color" : "rgb(0,0,0)",
      "target-arrow-shape" : "none",
      "line-style" : "solid",
      "source-arrow-shape" : "none",
      "font-size" : 10,
      "opacity" : 1.0,
      "content" : "",
      "line-color" : "rgb(102,102,102)",
      "text-opacity" : 1.0,
      "target-arrow-color" : "rgb(0,0,0)",
      "width" : 2.0
    }
  }, {
    "selector" : "edge[interaction = 'validated']",
    "css" : {
      "line-color" : "rgb(27,120,55)"
    }
  }, {
    "selector" : "edge[interaction = 'validated_predicted']",
    "css" : {
      "line-color" : "rgb(27,120,55)"
    }
  }, {
    "selector" : "edge[interaction = 'predicted']",
    "css" : {
      "line-color" : "rgb(27,120,55)"
    }
  }, {
    "selector" : "edge[interaction = 'validated']",
    "css" : {
      "target-arrow-shape" : "triangle"
    }
  }, {
    "selector" : "edge[interaction = 'validated_predicted']",
    "css" : {
      "target-arrow-shape" : "triangle"
    }
  }, {
    "selector" : "edge[interaction = 'predicted']",
    "css" : {
      "target-arrow-shape" : "triangle"
    }
  }, {
    "selector" : "edge[interaction = 'validated_predicted']",
    "css" : {
      "width" : 3.0
    }
  }, {
    "selector" : "edge[interaction = 'validated']",
    "css" : {
      "line-style" : "solid"
    }
  }, {
    "selector" : "edge[interaction = 'validated_predicted']",
    "css" : {
      "line-style" : "solid"
    }
  }, {
    "selector" : "edge[interaction = 'predicted']",
    "css" : {
      "line-style" : "dashed"
    }
  }, {
    "selector" : "edge:selected",
    "css" : {
      "line-color" : "rgb(255,0,0)"
    }
  } ]
}, {
  "format_version" : "1.0",
  "generated_by" : "cytoscape-3.9.1",
  "target_cytoscapejs_version" : "~2.1",
  "title" : "Figure_S2F_DOWN_labeled",
  "style" : [ {
    "selector" : "node",
    "css" : {
      "border-width" : 2.0,
      "text-opacity" : 1.0,
      "border-color" : "rgb(51,51,51)",
      "border-opacity" : 1.0,
      "background-opacity" : 1.0,
      "text-valign" : "center",
      "text-halign" : "center",
      "font-family" : "SansSerif.plain",
      "font-weight" : "normal",
      "shape" : "ellipse",
      "background-color" : "rgb(255,255,255)",
      "font-size" : 15,
      "width" : 35.0,
      "height" : 35.0,
      "color" : "rgb(0,0,0)",
      "content" : "data(shared_name)"
    }
  }, {
    "selector" : "node[cat_miRNA = 'fca-mir-337-5p']",
    "css" : {
      "height" : 50.0
    }
  }, {
    "selector" : "node[cat_miRNA = 'fca-mir-208a-3p']",
    "css" : {
      "height" : 50.0
    }
  }, {
    "selector" : "node[cat_miRNA = 'fca-mir-192-5p']",
    "css" : {
      "height" : 50.0
    }
  }, {
    "selector" : "node[cat_miRNA = 'fca-mir-335-3p']",
    "css" : {
      "height" : 50.0
    }
  }, {
    "selector" : "node[cat_miRNA = 'fca-mir-146b-5p']",
    "css" : {
      "height" : 50.0
    }
  }, {
    "selector" : "node[cat_miRNA = 'fca-mir-127-3p']",
    "css" : {
      "height" : 50.0
    }
  }, {
    "selector" : "node[cat_miRNA = 'fca-mir-136-3p']",
    "css" : {
      "height" : 50.0
    }
  }, {
    "selector" : "node[cat_miRNA = 'fca-mir-34c-3p']",
    "css" : {
      "height" : 50.0
    }
  }, {
    "selector" : "node[cat_miRNA = 'fca-mir-371-5p']",
    "css" : {
      "height" : 50.0
    }
  }, {
    "selector" : "node[cat_miRNA = 'fca-mir-130a-5p']",
    "css" : {
      "height" : 50.0
    }
  }, {
    "selector" : "node[cat_miRNA = 'fca-mir-132-3p']",
    "css" : {
      "height" : 50.0
    }
  }, {
    "selector" : "node[cat_miRNA = 'fca-mir-503-5p']",
    "css" : {
      "height" : 50.0
    }
  }, {
    "selector" : "node[cat_miRNA = 'fca-mir-147-3p']",
    "css" : {
      "height" : 50.0
    }
  }, {
    "selector" : "node[cat_miRNA = 'fca-mir-424-5p']",
    "css" : {
      "height" : 50.0
    }
  }, {
    "selector" : "node[cat_miRNA = 'fca-mir-200c-3p']",
    "css" : {
      "height" : 50.0
    }
  }, {
    "selector" : "node[cat_miRNA = 'fca-mir-146a-5p']",
    "css" : {
      "height" : 50.0
    }
  }, {
    "selector" : "node[cat_miRNA = 'fca-mir-542-3p']",
    "css" : {
      "height" : 50.0
    }
  }, {
    "selector" : "node[cat_miRNA = 'fca-mir-328-3p']",
    "css" : {
      "height" : 50.0
    }
  }, {
    "selector" : "node[cat_miRNA = 'fca-mir-137-3p']",
    "css" : {
      "height" : 50.0
    }
  }, {
    "selector" : "node[cat_miRNA = 'fca-mir-34b-5p']",
    "css" : {
      "height" : 50.0
    }
  }, {
    "selector" : "node[cat_miRNA = 'fca-mir-1185-3p']",
    "css" : {
      "height" : 50.0
    }
  }, {
    "selector" : "node[cat_miRNA = 'fca-mir-135b-5p']",
    "css" : {
      "height" : 50.0
    }
  }, {
    "selector" : "node[cat_miRNA = 'fca-mir-301a-3p']",
    "css" : {
      "height" : 50.0
    }
  }, {
    "selector" : "node[cat_miRNA = 'fca-mir-487b-3p']",
    "css" : {
      "height" : 50.0
    }
  }, {
    "selector" : "node[cat_miRNA = 'fca-mir-362-3p']",
    "css" : {
      "height" : 50.0
    }
  }, {
    "selector" : "node[cat_miRNA = 'fca-mir-425-5p']",
    "css" : {
      "height" : 50.0
    }
  }, {
    "selector" : "node[cat_miRNA = 'fca-mir-194-5p']",
    "css" : {
      "height" : 50.0
    }
  }, {
    "selector" : "node[cat_miRNA = 'fca-mir-127-5p']",
    "css" : {
      "height" : 50.0
    }
  }, {
    "selector" : "node[cat_miRNA = 'fca-mir-381-3p']",
    "css" : {
      "height" : 50.0
    }
  }, {
    "selector" : "node[cat_miRNA = 'fca-mir-383-5p']",
    "css" : {
      "height" : 50.0
    }
  }, {
    "selector" : "node[cat_miRNA = 'fca-mir-375-3p']",
    "css" : {
      "height" : 50.0
    }
  }, {
    "selector" : "node[cat_miRNA = 'fca-mir-136-5p']",
    "css" : {
      "height" : 50.0
    }
  }, {
    "selector" : "node[cat_miRNA = 'fca-mir-34c-5p']",
    "css" : {
      "height" : 50.0
    }
  }, {
    "selector" : "node[cat_miRNA = 'fca-mir-92b-3p']",
    "css" : {
      "height" : 50.0
    }
  }, {
    "selector" : "node[cat_miRNA = 'fca-mir-15b-3p']",
    "css" : {
      "height" : 50.0
    }
  }, {
    "selector" : "node[cat_miRNA = 'fca-mir-376a-2-5p']",
    "css" : {
      "height" : 50.0
    }
  }, {
    "selector" : "node[cat_miRNA = 'fca-mir-132-5p']",
    "css" : {
      "height" : 50.0
    }
  }, {
    "selector" : "node[cat_miRNA = 'fca-mir-130a-3p']",
    "css" : {
      "height" : 50.0
    }
  }, {
    "selector" : "node[cat_miRNA = 'fca-mir-424-3p']",
    "css" : {
      "height" : 50.0
    }
  }, {
    "selector" : "node[cat_miRNA = 'fca-mir-376c-3p']",
    "css" : {
      "height" : 50.0
    }
  }, {
    "selector" : "node[cat_miRNA = 'fca-mir-190b-5p']",
    "css" : {
      "height" : 50.0
    }
  }, {
    "selector" : "node[cat_miRNA = 'fca-mir-296-3p']",
    "css" : {
      "height" : 50.0
    }
  }, {
    "selector" : "node[cat_miRNA = 'fca-mir-92b-5p']",
    "css" : {
      "height" : 50.0
    }
  }, {
    "selector" : "node[cat_miRNA = 'fca-mir-181d-5p']",
    "css" : {
      "height" : 50.0
    }
  }, {
    "selector" : "node[cat_miRNA = 'fca-mir-369-5p']",
    "css" : {
      "height" : 50.0
    }
  }, {
    "selector" : "node[cat_miRNA = 'fca-mir-141-3p']",
    "css" : {
      "height" : 50.0
    }
  }, {
    "selector" : "node[cat_miRNA = 'fca-mir-299a-3p']",
    "css" : {
      "height" : 50.0
    }
  }, {
    "selector" : "node[cat_miRNA = 'fca-mir-542-5p']",
    "css" : {
      "height" : 50.0
    }
  }, {
    "selector" : "node[cat_miRNA = 'fca-mir-370-3p']",
    "css" : {
      "height" : 50.0
    }
  }, {
    "selector" : "node[cat_miRNA = 'fca-mir-34b-3p']",
    "css" : {
      "height" : 50.0
    }
  }, {
    "selector" : "node[cat_miRNA = 'fca-mir-130b-5p']",
    "css" : {
      "height" : 50.0
    }
  }, {
    "selector" : "node[cat_miRNA = 'fca-mir-150-5p']",
    "css" : {
      "height" : 50.0
    }
  }, {
    "selector" : "node[FoldChange_mRNA > 20]",
    "css" : {
      "background-color" : "rgb(102,37,6)"
    }
  }, {
    "selector" : "node[FoldChange_mRNA = 20]",
    "css" : {
      "background-color" : "rgb(153,52,4)"
    }
  }, {
    "selector" : "node[FoldChange_mRNA > 4.00000015][FoldChange_mRNA < 20]",
    "css" : {
      "background-color" : "mapData(FoldChange_mRNA,4.00000015,20,rgb(254,153,41),rgb(153,52,4))"
    }
  }, {
    "selector" : "node[FoldChange_mRNA > 2][FoldChange_mRNA < 4.00000015]",
    "css" : {
      "background-color" : "mapData(FoldChange_mRNA,2,4.00000015,rgb(255,247,188),rgb(254,153,41))"
    }
  }, {
    "selector" : "node[FoldChange_mRNA = 2]",
    "css" : {
      "background-color" : "rgb(255,247,188)"
    }
  }, {
    "selector" : "node[FoldChange_mRNA < 2]",
    "css" : {
      "background-color" : "rgb(255,255,229)"
    }
  }, {
    "selector" : "node[cat_miRNA = 'fca-mir-337-5p']",
    "css" : {
      "border-width" : 6.0
    }
  }, {
    "selector" : "node[cat_miRNA = 'fca-mir-208a-3p']",
    "css" : {
      "border-width" : 6.0
    }
  }, {
    "selector" : "node[cat_miRNA = 'fca-mir-192-5p']",
    "css" : {
      "border-width" : 6.0
    }
  }, {
    "selector" : "node[cat_miRNA = 'fca-mir-335-3p']",
    "css" : {
      "border-width" : 6.0
    }
  }, {
    "selector" : "node[cat_miRNA = 'fca-mir-146b-5p']",
    "css" : {
      "border-width" : 6.0
    }
  }, {
    "selector" : "node[cat_miRNA = 'fca-mir-127-3p']",
    "css" : {
      "border-width" : 6.0
    }
  }, {
    "selector" : "node[cat_miRNA = 'fca-mir-136-3p']",
    "css" : {
      "border-width" : 6.0
    }
  }, {
    "selector" : "node[cat_miRNA = 'fca-mir-34c-3p']",
    "css" : {
      "border-width" : 6.0
    }
  }, {
    "selector" : "node[cat_miRNA = 'fca-mir-371-5p']",
    "css" : {
      "border-width" : 6.0
    }
  }, {
    "selector" : "node[cat_miRNA = 'fca-mir-130a-5p']",
    "css" : {
      "border-width" : 6.0
    }
  }, {
    "selector" : "node[cat_miRNA = 'fca-mir-132-3p']",
    "css" : {
      "border-width" : 6.0
    }
  }, {
    "selector" : "node[cat_miRNA = 'fca-mir-503-5p']",
    "css" : {
      "border-width" : 6.0
    }
  }, {
    "selector" : "node[cat_miRNA = 'fca-mir-147-3p']",
    "css" : {
      "border-width" : 6.0
    }
  }, {
    "selector" : "node[cat_miRNA = 'fca-mir-424-5p']",
    "css" : {
      "border-width" : 6.0
    }
  }, {
    "selector" : "node[cat_miRNA = 'fca-mir-200c-3p']",
    "css" : {
      "border-width" : 6.0
    }
  }, {
    "selector" : "node[cat_miRNA = 'fca-mir-146a-5p']",
    "css" : {
      "border-width" : 6.0
    }
  }, {
    "selector" : "node[cat_miRNA = 'fca-mir-542-3p']",
    "css" : {
      "border-width" : 6.0
    }
  }, {
    "selector" : "node[cat_miRNA = 'fca-mir-328-3p']",
    "css" : {
      "border-width" : 6.0
    }
  }, {
    "selector" : "node[cat_miRNA = 'fca-mir-137-3p']",
    "css" : {
      "border-width" : 6.0
    }
  }, {
    "selector" : "node[cat_miRNA = 'fca-mir-34b-5p']",
    "css" : {
      "border-width" : 6.0
    }
  }, {
    "selector" : "node[cat_miRNA = 'fca-mir-1185-3p']",
    "css" : {
      "border-width" : 6.0
    }
  }, {
    "selector" : "node[cat_miRNA = 'fca-mir-135b-5p']",
    "css" : {
      "border-width" : 6.0
    }
  }, {
    "selector" : "node[cat_miRNA = 'fca-mir-301a-3p']",
    "css" : {
      "border-width" : 6.0
    }
  }, {
    "selector" : "node[cat_miRNA = 'fca-mir-487b-3p']",
    "css" : {
      "border-width" : 6.0
    }
  }, {
    "selector" : "node[cat_miRNA = 'fca-mir-362-3p']",
    "css" : {
      "border-width" : 6.0
    }
  }, {
    "selector" : "node[cat_miRNA = 'fca-mir-425-5p']",
    "css" : {
      "border-width" : 6.0
    }
  }, {
    "selector" : "node[cat_miRNA = 'fca-mir-194-5p']",
    "css" : {
      "border-width" : 6.0
    }
  }, {
    "selector" : "node[cat_miRNA = 'fca-mir-127-5p']",
    "css" : {
      "border-width" : 6.0
    }
  }, {
    "selector" : "node[cat_miRNA = 'fca-mir-381-3p']",
    "css" : {
      "border-width" : 6.0
    }
  }, {
    "selector" : "node[cat_miRNA = 'fca-mir-383-5p']",
    "css" : {
      "border-width" : 6.0
    }
  }, {
    "selector" : "node[cat_miRNA = 'fca-mir-375-3p']",
    "css" : {
      "border-width" : 6.0
    }
  }, {
    "selector" : "node[cat_miRNA = 'fca-mir-136-5p']",
    "css" : {
      "border-width" : 6.0
    }
  }, {
    "selector" : "node[cat_miRNA = 'fca-mir-34c-5p']",
    "css" : {
      "border-width" : 6.0
    }
  }, {
    "selector" : "node[cat_miRNA = 'fca-mir-92b-3p']",
    "css" : {
      "border-width" : 6.0
    }
  }, {
    "selector" : "node[cat_miRNA = 'fca-mir-15b-3p']",
    "css" : {
      "border-width" : 6.0
    }
  }, {
    "selector" : "node[cat_miRNA = 'fca-mir-376a-2-5p']",
    "css" : {
      "border-width" : 6.0
    }
  }, {
    "selector" : "node[cat_miRNA = 'fca-mir-132-5p']",
    "css" : {
      "border-width" : 6.0
    }
  }, {
    "selector" : "node[cat_miRNA = 'fca-mir-130a-3p']",
    "css" : {
      "border-width" : 6.0
    }
  }, {
    "selector" : "node[cat_miRNA = 'fca-mir-424-3p']",
    "css" : {
      "border-width" : 6.0
    }
  }, {
    "selector" : "node[cat_miRNA = 'fca-mir-376c-3p']",
    "css" : {
      "border-width" : 6.0
    }
  }, {
    "selector" : "node[cat_miRNA = 'fca-mir-190b-5p']",
    "css" : {
      "border-width" : 6.0
    }
  }, {
    "selector" : "node[cat_miRNA = 'fca-mir-296-3p']",
    "css" : {
      "border-width" : 6.0
    }
  }, {
    "selector" : "node[cat_miRNA = 'fca-mir-92b-5p']",
    "css" : {
      "border-width" : 6.0
    }
  }, {
    "selector" : "node[cat_miRNA = 'fca-mir-181d-5p']",
    "css" : {
      "border-width" : 6.0
    }
  }, {
    "selector" : "node[cat_miRNA = 'fca-mir-369-5p']",
    "css" : {
      "border-width" : 6.0
    }
  }, {
    "selector" : "node[cat_miRNA = 'fca-mir-141-3p']",
    "css" : {
      "border-width" : 6.0
    }
  }, {
    "selector" : "node[cat_miRNA = 'fca-mir-299a-3p']",
    "css" : {
      "border-width" : 6.0
    }
  }, {
    "selector" : "node[cat_miRNA = 'fca-mir-542-5p']",
    "css" : {
      "border-width" : 6.0
    }
  }, {
    "selector" : "node[cat_miRNA = 'fca-mir-370-3p']",
    "css" : {
      "border-width" : 6.0
    }
  }, {
    "selector" : "node[cat_miRNA = 'fca-mir-34b-3p']",
    "css" : {
      "border-width" : 6.0
    }
  }, {
    "selector" : "node[cat_miRNA = 'fca-mir-130b-5p']",
    "css" : {
      "border-width" : 6.0
    }
  }, {
    "selector" : "node[cat_miRNA = 'fca-mir-150-5p']",
    "css" : {
      "border-width" : 6.0
    }
  }, {
    "selector" : "node[cat_miRNA = 'fca-mir-337-5p']",
    "css" : {
      "font-size" : 25
    }
  }, {
    "selector" : "node[cat_miRNA = 'fca-mir-208a-3p']",
    "css" : {
      "font-size" : 25
    }
  }, {
    "selector" : "node[cat_miRNA = 'fca-mir-192-5p']",
    "css" : {
      "font-size" : 25
    }
  }, {
    "selector" : "node[cat_miRNA = 'fca-mir-335-3p']",
    "css" : {
      "font-size" : 25
    }
  }, {
    "selector" : "node[cat_miRNA = 'fca-mir-146b-5p']",
    "css" : {
      "font-size" : 25
    }
  }, {
    "selector" : "node[cat_miRNA = 'fca-mir-127-3p']",
    "css" : {
      "font-size" : 25
    }
  }, {
    "selector" : "node[cat_miRNA = 'fca-mir-136-3p']",
    "css" : {
      "font-size" : 25
    }
  }, {
    "selector" : "node[cat_miRNA = 'fca-mir-34c-3p']",
    "css" : {
      "font-size" : 25
    }
  }, {
    "selector" : "node[cat_miRNA = 'fca-mir-371-5p']",
    "css" : {
      "font-size" : 25
    }
  }, {
    "selector" : "node[cat_miRNA = 'fca-mir-130a-5p']",
    "css" : {
      "font-size" : 25
    }
  }, {
    "selector" : "node[cat_miRNA = 'fca-mir-132-3p']",
    "css" : {
      "font-size" : 25
    }
  }, {
    "selector" : "node[cat_miRNA = 'fca-mir-503-5p']",
    "css" : {
      "font-size" : 25
    }
  }, {
    "selector" : "node[cat_miRNA = 'fca-mir-147-3p']",
    "css" : {
      "font-size" : 25
    }
  }, {
    "selector" : "node[cat_miRNA = 'fca-mir-424-5p']",
    "css" : {
      "font-size" : 25
    }
  }, {
    "selector" : "node[cat_miRNA = 'fca-mir-200c-3p']",
    "css" : {
      "font-size" : 25
    }
  }, {
    "selector" : "node[cat_miRNA = 'fca-mir-146a-5p']",
    "css" : {
      "font-size" : 25
    }
  }, {
    "selector" : "node[cat_miRNA = 'fca-mir-542-3p']",
    "css" : {
      "font-size" : 25
    }
  }, {
    "selector" : "node[cat_miRNA = 'fca-mir-328-3p']",
    "css" : {
      "font-size" : 25
    }
  }, {
    "selector" : "node[cat_miRNA = 'fca-mir-137-3p']",
    "css" : {
      "font-size" : 25
    }
  }, {
    "selector" : "node[cat_miRNA = 'fca-mir-34b-5p']",
    "css" : {
      "font-size" : 25
    }
  }, {
    "selector" : "node[cat_miRNA = 'fca-mir-1185-3p']",
    "css" : {
      "font-size" : 25
    }
  }, {
    "selector" : "node[cat_miRNA = 'fca-mir-135b-5p']",
    "css" : {
      "font-size" : 25
    }
  }, {
    "selector" : "node[cat_miRNA = 'fca-mir-301a-3p']",
    "css" : {
      "font-size" : 25
    }
  }, {
    "selector" : "node[cat_miRNA = 'fca-mir-487b-3p']",
    "css" : {
      "font-size" : 25
    }
  }, {
    "selector" : "node[cat_miRNA = 'fca-mir-362-3p']",
    "css" : {
      "font-size" : 25
    }
  }, {
    "selector" : "node[cat_miRNA = 'fca-mir-425-5p']",
    "css" : {
      "font-size" : 25
    }
  }, {
    "selector" : "node[cat_miRNA = 'fca-mir-194-5p']",
    "css" : {
      "font-size" : 25
    }
  }, {
    "selector" : "node[cat_miRNA = 'fca-mir-127-5p']",
    "css" : {
      "font-size" : 25
    }
  }, {
    "selector" : "node[cat_miRNA = 'fca-mir-381-3p']",
    "css" : {
      "font-size" : 25
    }
  }, {
    "selector" : "node[cat_miRNA = 'fca-mir-383-5p']",
    "css" : {
      "font-size" : 25
    }
  }, {
    "selector" : "node[cat_miRNA = 'fca-mir-375-3p']",
    "css" : {
      "font-size" : 25
    }
  }, {
    "selector" : "node[cat_miRNA = 'fca-mir-136-5p']",
    "css" : {
      "font-size" : 25
    }
  }, {
    "selector" : "node[cat_miRNA = 'fca-mir-34c-5p']",
    "css" : {
      "font-size" : 25
    }
  }, {
    "selector" : "node[cat_miRNA = 'fca-mir-92b-3p']",
    "css" : {
      "font-size" : 25
    }
  }, {
    "selector" : "node[cat_miRNA = 'fca-mir-15b-3p']",
    "css" : {
      "font-size" : 25
    }
  }, {
    "selector" : "node[cat_miRNA = 'fca-mir-376a-2-5p']",
    "css" : {
      "font-size" : 25
    }
  }, {
    "selector" : "node[cat_miRNA = 'fca-mir-132-5p']",
    "css" : {
      "font-size" : 25
    }
  }, {
    "selector" : "node[cat_miRNA = 'fca-mir-130a-3p']",
    "css" : {
      "font-size" : 25
    }
  }, {
    "selector" : "node[cat_miRNA = 'fca-mir-424-3p']",
    "css" : {
      "font-size" : 25
    }
  }, {
    "selector" : "node[cat_miRNA = 'fca-mir-376c-3p']",
    "css" : {
      "font-size" : 25
    }
  }, {
    "selector" : "node[cat_miRNA = 'fca-mir-190b-5p']",
    "css" : {
      "font-size" : 25
    }
  }, {
    "selector" : "node[cat_miRNA = 'fca-mir-296-3p']",
    "css" : {
      "font-size" : 25
    }
  }, {
    "selector" : "node[cat_miRNA = 'fca-mir-92b-5p']",
    "css" : {
      "font-size" : 25
    }
  }, {
    "selector" : "node[cat_miRNA = 'fca-mir-181d-5p']",
    "css" : {
      "font-size" : 25
    }
  }, {
    "selector" : "node[cat_miRNA = 'fca-mir-369-5p']",
    "css" : {
      "font-size" : 25
    }
  }, {
    "selector" : "node[cat_miRNA = 'fca-mir-141-3p']",
    "css" : {
      "font-size" : 25
    }
  }, {
    "selector" : "node[cat_miRNA = 'fca-mir-299a-3p']",
    "css" : {
      "font-size" : 25
    }
  }, {
    "selector" : "node[cat_miRNA = 'fca-mir-542-5p']",
    "css" : {
      "font-size" : 25
    }
  }, {
    "selector" : "node[cat_miRNA = 'fca-mir-370-3p']",
    "css" : {
      "font-size" : 25
    }
  }, {
    "selector" : "node[cat_miRNA = 'fca-mir-34b-3p']",
    "css" : {
      "font-size" : 25
    }
  }, {
    "selector" : "node[cat_miRNA = 'fca-mir-130b-5p']",
    "css" : {
      "font-size" : 25
    }
  }, {
    "selector" : "node[cat_miRNA = 'fca-mir-150-5p']",
    "css" : {
      "font-size" : 25
    }
  }, {
    "selector" : "node[cat_miRNA = 'fca-mir-337-5p']",
    "css" : {
      "shape" : "hexagon"
    }
  }, {
    "selector" : "node[cat_miRNA = 'fca-mir-362-3p']",
    "css" : {
      "shape" : "rectangle"
    }
  }, {
    "selector" : "node[cat_miRNA = 'fca-mir-192-5p']",
    "css" : {
      "shape" : "rectangle"
    }
  }, {
    "selector" : "node[cat_miRNA = 'fca-mir-335-3p']",
    "css" : {
      "shape" : "rectangle"
    }
  }, {
    "selector" : "node[cat_miRNA = 'fca-mir-425-5p']",
    "css" : {
      "shape" : "rectangle"
    }
  }, {
    "selector" : "node[cat_miRNA = 'fca-mir-194-5p']",
    "css" : {
      "shape" : "rectangle"
    }
  }, {
    "selector" : "node[cat_miRNA = 'fca-mir-146b-5p']",
    "css" : {
      "shape" : "rectangle"
    }
  }, {
    "selector" : "node[cat_miRNA = 'fca-mir-383-5p']",
    "css" : {
      "shape" : "rectangle"
    }
  }, {
    "selector" : "node[cat_miRNA = 'fca-mir-127-3p']",
    "css" : {
      "shape" : "hexagon"
    }
  }, {
    "selector" : "node[cat_miRNA = 'fca-mir-375-3p']",
    "css" : {
      "shape" : "rectangle"
    }
  }, {
    "selector" : "node[cat_miRNA = 'fca-mir-34c-5p']",
    "css" : {
      "shape" : "rectangle"
    }
  }, {
    "selector" : "node[cat_miRNA = 'fca-mir-92b-3p']",
    "css" : {
      "shape" : "rectangle"
    }
  }, {
    "selector" : "node[cat_miRNA = 'fca-mir-15b-3p']",
    "css" : {
      "shape" : "rectangle"
    }
  }, {
    "selector" : "node[cat_miRNA = 'fca-mir-34c-3p']",
    "css" : {
      "shape" : "rectangle"
    }
  }, {
    "selector" : "node[cat_miRNA = 'fca-mir-376a-2-5p']",
    "css" : {
      "shape" : "hexagon"
    }
  }, {
    "selector" : "node[cat_miRNA = 'fca-mir-132-5p']",
    "css" : {
      "shape" : "rectangle"
    }
  }, {
    "selector" : "node[cat_miRNA = 'fca-mir-132-3p']",
    "css" : {
      "shape" : "rectangle"
    }
  }, {
    "selector" : "node[cat_miRNA = 'fca-mir-147-3p']",
    "css" : {
      "shape" : "rectangle"
    }
  }, {
    "selector" : "node[cat_miRNA = 'fca-mir-200c-3p']",
    "css" : {
      "shape" : "rectangle"
    }
  }, {
    "selector" : "node[cat_miRNA = 'fca-mir-146a-5p']",
    "css" : {
      "shape" : "rectangle"
    }
  }, {
    "selector" : "node[cat_miRNA = 'fca-mir-190b-5p']",
    "css" : {
      "shape" : "rectangle"
    }
  }, {
    "selector" : "node[cat_miRNA = 'fca-mir-296-3p']",
    "css" : {
      "shape" : "rectangle"
    }
  }, {
    "selector" : "node[cat_miRNA = 'fca-mir-92b-5p']",
    "css" : {
      "shape" : "rectangle"
    }
  }, {
    "selector" : "node[cat_miRNA = 'fca-mir-369-5p']",
    "css" : {
      "shape" : "hexagon"
    }
  }, {
    "selector" : "node[cat_miRNA = 'fca-mir-141-3p']",
    "css" : {
      "shape" : "rectangle"
    }
  }, {
    "selector" : "node[cat_miRNA = 'fca-mir-328-3p']",
    "css" : {
      "shape" : "rectangle"
    }
  }, {
    "selector" : "node[cat_miRNA = 'fca-mir-34b-5p']",
    "css" : {
      "shape" : "rectangle"
    }
  }, {
    "selector" : "node[cat_miRNA = 'fca-mir-1185-3p']",
    "css" : {
      "shape" : "rectangle"
    }
  }, {
    "selector" : "node[cat_miRNA = 'fca-mir-135b-5p']",
    "css" : {
      "shape" : "hexagon"
    }
  }, {
    "selector" : "node[cat_miRNA = 'fca-mir-301a-3p']",
    "css" : {
      "shape" : "rectangle"
    }
  }, {
    "selector" : "node[cat_miRNA = 'fca-mir-34b-3p']",
    "css" : {
      "shape" : "rectangle"
    }
  }, {
    "selector" : "node[cat_miRNA = 'fca-mir-130b-5p']",
    "css" : {
      "shape" : "rectangle"
    }
  }, {
    "selector" : "node[cat_miRNA = 'fca-mir-150-5p']",
    "css" : {
      "shape" : "rectangle"
    }
  }, {
    "selector" : "node[cat_miRNA = 'fca-mir-337-5p']",
    "css" : {
      "width" : 250.0
    }
  }, {
    "selector" : "node[cat_miRNA = 'fca-mir-208a-3p']",
    "css" : {
      "width" : 250.0
    }
  }, {
    "selector" : "node[cat_miRNA = 'fca-mir-192-5p']",
    "css" : {
      "width" : 250.0
    }
  }, {
    "selector" : "node[cat_miRNA = 'fca-mir-335-3p']",
    "css" : {
      "width" : 250.0
    }
  }, {
    "selector" : "node[cat_miRNA = 'fca-mir-146b-5p']",
    "css" : {
      "width" : 250.0
    }
  }, {
    "selector" : "node[cat_miRNA = 'fca-mir-127-3p']",
    "css" : {
      "width" : 250.0
    }
  }, {
    "selector" : "node[cat_miRNA = 'fca-mir-136-3p']",
    "css" : {
      "width" : 250.0
    }
  }, {
    "selector" : "node[cat_miRNA = 'fca-mir-34c-3p']",
    "css" : {
      "width" : 250.0
    }
  }, {
    "selector" : "node[cat_miRNA = 'fca-mir-371-5p']",
    "css" : {
      "width" : 250.0
    }
  }, {
    "selector" : "node[cat_miRNA = 'fca-mir-130a-5p']",
    "css" : {
      "width" : 250.0
    }
  }, {
    "selector" : "node[cat_miRNA = 'fca-mir-132-3p']",
    "css" : {
      "width" : 250.0
    }
  }, {
    "selector" : "node[cat_miRNA = 'fca-mir-503-5p']",
    "css" : {
      "width" : 250.0
    }
  }, {
    "selector" : "node[cat_miRNA = 'fca-mir-147-3p']",
    "css" : {
      "width" : 250.0
    }
  }, {
    "selector" : "node[cat_miRNA = 'fca-mir-424-5p']",
    "css" : {
      "width" : 250.0
    }
  }, {
    "selector" : "node[cat_miRNA = 'fca-mir-200c-3p']",
    "css" : {
      "width" : 250.0
    }
  }, {
    "selector" : "node[cat_miRNA = 'fca-mir-146a-5p']",
    "css" : {
      "width" : 250.0
    }
  }, {
    "selector" : "node[cat_miRNA = 'fca-mir-542-3p']",
    "css" : {
      "width" : 250.0
    }
  }, {
    "selector" : "node[cat_miRNA = 'fca-mir-328-3p']",
    "css" : {
      "width" : 250.0
    }
  }, {
    "selector" : "node[cat_miRNA = 'fca-mir-137-3p']",
    "css" : {
      "width" : 250.0
    }
  }, {
    "selector" : "node[cat_miRNA = 'fca-mir-34b-5p']",
    "css" : {
      "width" : 250.0
    }
  }, {
    "selector" : "node[cat_miRNA = 'fca-mir-1185-3p']",
    "css" : {
      "width" : 250.0
    }
  }, {
    "selector" : "node[cat_miRNA = 'fca-mir-135b-5p']",
    "css" : {
      "width" : 250.0
    }
  }, {
    "selector" : "node[cat_miRNA = 'fca-mir-301a-3p']",
    "css" : {
      "width" : 250.0
    }
  }, {
    "selector" : "node[cat_miRNA = 'fca-mir-487b-3p']",
    "css" : {
      "width" : 250.0
    }
  }, {
    "selector" : "node[cat_miRNA = 'fca-mir-362-3p']",
    "css" : {
      "width" : 250.0
    }
  }, {
    "selector" : "node[cat_miRNA = 'fca-mir-425-5p']",
    "css" : {
      "width" : 250.0
    }
  }, {
    "selector" : "node[cat_miRNA = 'fca-mir-194-5p']",
    "css" : {
      "width" : 250.0
    }
  }, {
    "selector" : "node[cat_miRNA = 'fca-mir-127-5p']",
    "css" : {
      "width" : 250.0
    }
  }, {
    "selector" : "node[cat_miRNA = 'fca-mir-381-3p']",
    "css" : {
      "width" : 250.0
    }
  }, {
    "selector" : "node[cat_miRNA = 'fca-mir-383-5p']",
    "css" : {
      "width" : 250.0
    }
  }, {
    "selector" : "node[cat_miRNA = 'fca-mir-375-3p']",
    "css" : {
      "width" : 250.0
    }
  }, {
    "selector" : "node[cat_miRNA = 'fca-mir-136-5p']",
    "css" : {
      "width" : 250.0
    }
  }, {
    "selector" : "node[cat_miRNA = 'fca-mir-34c-5p']",
    "css" : {
      "width" : 250.0
    }
  }, {
    "selector" : "node[cat_miRNA = 'fca-mir-92b-3p']",
    "css" : {
      "width" : 250.0
    }
  }, {
    "selector" : "node[cat_miRNA = 'fca-mir-15b-3p']",
    "css" : {
      "width" : 250.0
    }
  }, {
    "selector" : "node[cat_miRNA = 'fca-mir-376a-2-5p']",
    "css" : {
      "width" : 250.0
    }
  }, {
    "selector" : "node[cat_miRNA = 'fca-mir-132-5p']",
    "css" : {
      "width" : 250.0
    }
  }, {
    "selector" : "node[cat_miRNA = 'fca-mir-130a-3p']",
    "css" : {
      "width" : 250.0
    }
  }, {
    "selector" : "node[cat_miRNA = 'fca-mir-424-3p']",
    "css" : {
      "width" : 250.0
    }
  }, {
    "selector" : "node[cat_miRNA = 'fca-mir-376c-3p']",
    "css" : {
      "width" : 250.0
    }
  }, {
    "selector" : "node[cat_miRNA = 'fca-mir-190b-5p']",
    "css" : {
      "width" : 250.0
    }
  }, {
    "selector" : "node[cat_miRNA = 'fca-mir-296-3p']",
    "css" : {
      "width" : 250.0
    }
  }, {
    "selector" : "node[cat_miRNA = 'fca-mir-92b-5p']",
    "css" : {
      "width" : 250.0
    }
  }, {
    "selector" : "node[cat_miRNA = 'fca-mir-181d-5p']",
    "css" : {
      "width" : 250.0
    }
  }, {
    "selector" : "node[cat_miRNA = 'fca-mir-369-5p']",
    "css" : {
      "width" : 250.0
    }
  }, {
    "selector" : "node[cat_miRNA = 'fca-mir-141-3p']",
    "css" : {
      "width" : 250.0
    }
  }, {
    "selector" : "node[cat_miRNA = 'fca-mir-299a-3p']",
    "css" : {
      "width" : 250.0
    }
  }, {
    "selector" : "node[cat_miRNA = 'fca-mir-542-5p']",
    "css" : {
      "width" : 250.0
    }
  }, {
    "selector" : "node[cat_miRNA = 'fca-mir-370-3p']",
    "css" : {
      "width" : 250.0
    }
  }, {
    "selector" : "node[cat_miRNA = 'fca-mir-34b-3p']",
    "css" : {
      "width" : 250.0
    }
  }, {
    "selector" : "node[cat_miRNA = 'fca-mir-130b-5p']",
    "css" : {
      "width" : 250.0
    }
  }, {
    "selector" : "node[cat_miRNA = 'fca-mir-150-5p']",
    "css" : {
      "width" : 250.0
    }
  }, {
    "selector" : "node:selected",
    "css" : {
      "background-color" : "rgb(255,255,0)"
    }
  }, {
    "selector" : "edge",
    "css" : {
      "font-family" : "Dialog.plain",
      "font-weight" : "normal",
      "color" : "rgb(0,0,0)",
      "source-arrow-color" : "rgb(0,0,0)",
      "target-arrow-shape" : "none",
      "line-style" : "solid",
      "source-arrow-shape" : "none",
      "font-size" : 10,
      "opacity" : 1.0,
      "content" : "",
      "line-color" : "rgb(102,102,102)",
      "text-opacity" : 1.0,
      "target-arrow-color" : "rgb(0,0,0)",
      "width" : 2.0
    }
  }, {
    "selector" : "edge[interaction = 'validated']",
    "css" : {
      "line-color" : "rgb(27,120,55)"
    }
  }, {
    "selector" : "edge[interaction = 'validated_predicted']",
    "css" : {
      "line-color" : "rgb(27,120,55)"
    }
  }, {
    "selector" : "edge[interaction = 'predicted']",
    "css" : {
      "line-color" : "rgb(27,120,55)"
    }
  }, {
    "selector" : "edge[interaction = 'validated']",
    "css" : {
      "target-arrow-shape" : "triangle"
    }
  }, {
    "selector" : "edge[interaction = 'validated_predicted']",
    "css" : {
      "target-arrow-shape" : "triangle"
    }
  }, {
    "selector" : "edge[interaction = 'predicted']",
    "css" : {
      "target-arrow-shape" : "triangle"
    }
  }, {
    "selector" : "edge[interaction = 'validated_predicted']",
    "css" : {
      "width" : 3.0
    }
  }, {
    "selector" : "edge[interaction = 'validated']",
    "css" : {
      "line-style" : "solid"
    }
  }, {
    "selector" : "edge[interaction = 'validated_predicted']",
    "css" : {
      "line-style" : "solid"
    }
  }, {
    "selector" : "edge[interaction = 'predicted']",
    "css" : {
      "line-style" : "dashed"
    }
  }, {
    "selector" : "edge:selected",
    "css" : {
      "line-color" : "rgb(255,0,0)"
    }
  } ]
}, {
  "format_version" : "1.0",
  "generated_by" : "cytoscape-3.9.1",
  "target_cytoscapejs_version" : "~2.1",
  "title" : "Figure_S2B_UP_labeled",
  "style" : [ {
    "selector" : "node",
    "css" : {
      "border-width" : 2.0,
      "text-opacity" : 1.0,
      "border-color" : "rgb(51,51,51)",
      "border-opacity" : 1.0,
      "background-opacity" : 1.0,
      "text-valign" : "center",
      "text-halign" : "center",
      "font-family" : "SansSerif.plain",
      "font-weight" : "normal",
      "shape" : "ellipse",
      "background-color" : "rgb(255,255,255)",
      "font-size" : 15,
      "width" : 35.0,
      "height" : 35.0,
      "color" : "rgb(0,0,0)",
      "content" : "data(shared_name)"
    }
  }, {
    "selector" : "node[cat_miRNA = 'fca-mir-362-3p']",
    "css" : {
      "height" : 50.0
    }
  }, {
    "selector" : "node[cat_miRNA = 'fca-mir-192-5p']",
    "css" : {
      "height" : 50.0
    }
  }, {
    "selector" : "node[cat_miRNA = 'fca-mir-335-3p']",
    "css" : {
      "height" : 50.0
    }
  }, {
    "selector" : "node[cat_miRNA = 'fca-mir-425-5p']",
    "css" : {
      "height" : 50.0
    }
  }, {
    "selector" : "node[cat_miRNA = 'fca-mir-194-5p']",
    "css" : {
      "height" : 50.0
    }
  }, {
    "selector" : "node[cat_miRNA = 'fca-mir-146b-5p']",
    "css" : {
      "height" : 50.0
    }
  }, {
    "selector" : "node[cat_miRNA = 'fca-mir-29c-3p']",
    "css" : {
      "height" : 50.0
    }
  }, {
    "selector" : "node[cat_miRNA = 'fca-mir-383-5p']",
    "css" : {
      "height" : 50.0
    }
  }, {
    "selector" : "node[cat_miRNA = 'fca-mir-375-3p']",
    "css" : {
      "height" : 50.0
    }
  }, {
    "selector" : "node[cat_miRNA = 'fca-mir-34c-5p']",
    "css" : {
      "height" : 50.0
    }
  }, {
    "selector" : "node[cat_miRNA = 'fca-mir-92b-3p']",
    "css" : {
      "height" : 50.0
    }
  }, {
    "selector" : "node[cat_miRNA = 'fca-mir-191-3p']",
    "css" : {
      "height" : 50.0
    }
  }, {
    "selector" : "node[cat_miRNA = 'fca-mir-15b-3p']",
    "css" : {
      "height" : 50.0
    }
  }, {
    "selector" : "node[cat_miRNA = 'fca-mir-34c-3p']",
    "css" : {
      "height" : 50.0
    }
  }, {
    "selector" : "node[cat_miRNA = 'fca-mir-132-5p']",
    "css" : {
      "height" : 50.0
    }
  }, {
    "selector" : "node[cat_miRNA = 'fca-mir-15b-5p']",
    "css" : {
      "height" : 50.0
    }
  }, {
    "selector" : "node[cat_miRNA = 'fca-mir-132-3p']",
    "css" : {
      "height" : 50.0
    }
  }, {
    "selector" : "node[cat_miRNA = 'fca-mir-147-3p']",
    "css" : {
      "height" : 50.0
    }
  }, {
    "selector" : "node[cat_miRNA = 'fca-mir-191-5p']",
    "css" : {
      "height" : 50.0
    }
  }, {
    "selector" : "node[cat_miRNA = 'fca-mir-200c-3p']",
    "css" : {
      "height" : 50.0
    }
  }, {
    "selector" : "node[cat_miRNA = 'fca-mir-146a-5p']",
    "css" : {
      "height" : 50.0
    }
  }, {
    "selector" : "node[cat_miRNA = 'fca-mir-190b-5p']",
    "css" : {
      "height" : 50.0
    }
  }, {
    "selector" : "node[cat_miRNA = 'fca-mir-296-3p']",
    "css" : {
      "height" : 50.0
    }
  }, {
    "selector" : "node[cat_miRNA = 'fca-mir-92b-5p']",
    "css" : {
      "height" : 50.0
    }
  }, {
    "selector" : "node[cat_miRNA = 'fca-mir-29b-2-3p']",
    "css" : {
      "height" : 50.0
    }
  }, {
    "selector" : "node[cat_miRNA = 'fca-mir-141-3p']",
    "css" : {
      "height" : 50.0
    }
  }, {
    "selector" : "node[cat_miRNA = 'fca-mir-103-5p']",
    "css" : {
      "height" : 50.0
    }
  }, {
    "selector" : "node[cat_miRNA = 'fca-mir-328-3p']",
    "css" : {
      "height" : 50.0
    }
  }, {
    "selector" : "node[cat_miRNA = 'fca-mir-34b-5p']",
    "css" : {
      "height" : 50.0
    }
  }, {
    "selector" : "node[cat_miRNA = 'fca-mir-1185-3p']",
    "css" : {
      "height" : 50.0
    }
  }, {
    "selector" : "node[cat_miRNA = 'fca-mir-301a-3p']",
    "css" : {
      "height" : 50.0
    }
  }, {
    "selector" : "node[cat_miRNA = 'fca-mir-34b-3p']",
    "css" : {
      "height" : 50.0
    }
  }, {
    "selector" : "node[cat_miRNA = 'fca-mir-449-5p']",
    "css" : {
      "height" : 50.0
    }
  }, {
    "selector" : "node[cat_miRNA = 'fca-mir-130b-5p']",
    "css" : {
      "height" : 50.0
    }
  }, {
    "selector" : "node[cat_miRNA = 'fca-mir-150-5p']",
    "css" : {
      "height" : 50.0
    }
  }, {
    "selector" : "node[cat_miRNA = 'fca-mir-508-3p']",
    "css" : {
      "height" : 50.0
    }
  }, {
    "selector" : "node[cat_miRNA = 'fca-mir-502-3p']",
    "css" : {
      "height" : 50.0
    }
  }, {
    "selector" : "node[FoldChange_mRNA > -2]",
    "css" : {
      "background-color" : "rgb(255,247,251)"
    }
  }, {
    "selector" : "node[FoldChange_mRNA = -2]",
    "css" : {
      "background-color" : "rgb(236,231,242)"
    }
  }, {
    "selector" : "node[FoldChange_mRNA > -3.99999881][FoldChange_mRNA < -2]",
    "css" : {
      "background-color" : "mapData(FoldChange_mRNA,-3.99999881,-2,rgb(116,169,207),rgb(236,231,242))"
    }
  }, {
    "selector" : "node[FoldChange_mRNA > -20][FoldChange_mRNA < -3.99999881]",
    "css" : {
      "background-color" : "mapData(FoldChange_mRNA,-20,-3.99999881,rgb(4,90,141),rgb(116,169,207))"
    }
  }, {
    "selector" : "node[FoldChange_mRNA = -20]",
    "css" : {
      "background-color" : "rgb(4,90,141)"
    }
  }, {
    "selector" : "node[FoldChange_mRNA < -20]",
    "css" : {
      "background-color" : "rgb(2,56,88)"
    }
  }, {
    "selector" : "node[cat_miRNA = 'fca-mir-362-3p']",
    "css" : {
      "border-width" : 6.0
    }
  }, {
    "selector" : "node[cat_miRNA = 'fca-mir-192-5p']",
    "css" : {
      "border-width" : 6.0
    }
  }, {
    "selector" : "node[cat_miRNA = 'fca-mir-335-3p']",
    "css" : {
      "border-width" : 6.0
    }
  }, {
    "selector" : "node[cat_miRNA = 'fca-mir-425-5p']",
    "css" : {
      "border-width" : 6.0
    }
  }, {
    "selector" : "node[cat_miRNA = 'fca-mir-194-5p']",
    "css" : {
      "border-width" : 6.0
    }
  }, {
    "selector" : "node[cat_miRNA = 'fca-mir-146b-5p']",
    "css" : {
      "border-width" : 6.0
    }
  }, {
    "selector" : "node[cat_miRNA = 'fca-mir-29c-3p']",
    "css" : {
      "border-width" : 6.0
    }
  }, {
    "selector" : "node[cat_miRNA = 'fca-mir-383-5p']",
    "css" : {
      "border-width" : 6.0
    }
  }, {
    "selector" : "node[cat_miRNA = 'fca-mir-375-3p']",
    "css" : {
      "border-width" : 6.0
    }
  }, {
    "selector" : "node[cat_miRNA = 'fca-mir-34c-5p']",
    "css" : {
      "border-width" : 6.0
    }
  }, {
    "selector" : "node[cat_miRNA = 'fca-mir-92b-3p']",
    "css" : {
      "border-width" : 6.0
    }
  }, {
    "selector" : "node[cat_miRNA = 'fca-mir-191-3p']",
    "css" : {
      "border-width" : 6.0
    }
  }, {
    "selector" : "node[cat_miRNA = 'fca-mir-15b-3p']",
    "css" : {
      "border-width" : 6.0
    }
  }, {
    "selector" : "node[cat_miRNA = 'fca-mir-34c-3p']",
    "css" : {
      "border-width" : 6.0
    }
  }, {
    "selector" : "node[cat_miRNA = 'fca-mir-132-5p']",
    "css" : {
      "border-width" : 6.0
    }
  }, {
    "selector" : "node[cat_miRNA = 'fca-mir-15b-5p']",
    "css" : {
      "border-width" : 6.0
    }
  }, {
    "selector" : "node[cat_miRNA = 'fca-mir-132-3p']",
    "css" : {
      "border-width" : 6.0
    }
  }, {
    "selector" : "node[cat_miRNA = 'fca-mir-147-3p']",
    "css" : {
      "border-width" : 6.0
    }
  }, {
    "selector" : "node[cat_miRNA = 'fca-mir-191-5p']",
    "css" : {
      "border-width" : 6.0
    }
  }, {
    "selector" : "node[cat_miRNA = 'fca-mir-200c-3p']",
    "css" : {
      "border-width" : 6.0
    }
  }, {
    "selector" : "node[cat_miRNA = 'fca-mir-146a-5p']",
    "css" : {
      "border-width" : 6.0
    }
  }, {
    "selector" : "node[cat_miRNA = 'fca-mir-190b-5p']",
    "css" : {
      "border-width" : 6.0
    }
  }, {
    "selector" : "node[cat_miRNA = 'fca-mir-296-3p']",
    "css" : {
      "border-width" : 6.0
    }
  }, {
    "selector" : "node[cat_miRNA = 'fca-mir-92b-5p']",
    "css" : {
      "border-width" : 6.0
    }
  }, {
    "selector" : "node[cat_miRNA = 'fca-mir-29b-2-3p']",
    "css" : {
      "border-width" : 6.0
    }
  }, {
    "selector" : "node[cat_miRNA = 'fca-mir-141-3p']",
    "css" : {
      "border-width" : 6.0
    }
  }, {
    "selector" : "node[cat_miRNA = 'fca-mir-103-5p']",
    "css" : {
      "border-width" : 6.0
    }
  }, {
    "selector" : "node[cat_miRNA = 'fca-mir-328-3p']",
    "css" : {
      "border-width" : 6.0
    }
  }, {
    "selector" : "node[cat_miRNA = 'fca-mir-34b-5p']",
    "css" : {
      "border-width" : 6.0
    }
  }, {
    "selector" : "node[cat_miRNA = 'fca-mir-1185-3p']",
    "css" : {
      "border-width" : 6.0
    }
  }, {
    "selector" : "node[cat_miRNA = 'fca-mir-301a-3p']",
    "css" : {
      "border-width" : 6.0
    }
  }, {
    "selector" : "node[cat_miRNA = 'fca-mir-34b-3p']",
    "css" : {
      "border-width" : 6.0
    }
  }, {
    "selector" : "node[cat_miRNA = 'fca-mir-449-5p']",
    "css" : {
      "border-width" : 6.0
    }
  }, {
    "selector" : "node[cat_miRNA = 'fca-mir-130b-5p']",
    "css" : {
      "border-width" : 6.0
    }
  }, {
    "selector" : "node[cat_miRNA = 'fca-mir-150-5p']",
    "css" : {
      "border-width" : 6.0
    }
  }, {
    "selector" : "node[cat_miRNA = 'fca-mir-508-3p']",
    "css" : {
      "border-width" : 6.0
    }
  }, {
    "selector" : "node[cat_miRNA = 'fca-mir-502-3p']",
    "css" : {
      "border-width" : 6.0
    }
  }, {
    "selector" : "node[cat_miRNA = 'fca-mir-362-3p']",
    "css" : {
      "font-size" : 25
    }
  }, {
    "selector" : "node[cat_miRNA = 'fca-mir-192-5p']",
    "css" : {
      "font-size" : 25
    }
  }, {
    "selector" : "node[cat_miRNA = 'fca-mir-335-3p']",
    "css" : {
      "font-size" : 25
    }
  }, {
    "selector" : "node[cat_miRNA = 'fca-mir-425-5p']",
    "css" : {
      "font-size" : 25
    }
  }, {
    "selector" : "node[cat_miRNA = 'fca-mir-194-5p']",
    "css" : {
      "font-size" : 25
    }
  }, {
    "selector" : "node[cat_miRNA = 'fca-mir-146b-5p']",
    "css" : {
      "font-size" : 25
    }
  }, {
    "selector" : "node[cat_miRNA = 'fca-mir-29c-3p']",
    "css" : {
      "font-size" : 25
    }
  }, {
    "selector" : "node[cat_miRNA = 'fca-mir-383-5p']",
    "css" : {
      "font-size" : 25
    }
  }, {
    "selector" : "node[cat_miRNA = 'fca-mir-375-3p']",
    "css" : {
      "font-size" : 25
    }
  }, {
    "selector" : "node[cat_miRNA = 'fca-mir-34c-5p']",
    "css" : {
      "font-size" : 25
    }
  }, {
    "selector" : "node[cat_miRNA = 'fca-mir-92b-3p']",
    "css" : {
      "font-size" : 25
    }
  }, {
    "selector" : "node[cat_miRNA = 'fca-mir-191-3p']",
    "css" : {
      "font-size" : 25
    }
  }, {
    "selector" : "node[cat_miRNA = 'fca-mir-15b-3p']",
    "css" : {
      "font-size" : 25
    }
  }, {
    "selector" : "node[cat_miRNA = 'fca-mir-34c-3p']",
    "css" : {
      "font-size" : 25
    }
  }, {
    "selector" : "node[cat_miRNA = 'fca-mir-132-5p']",
    "css" : {
      "font-size" : 25
    }
  }, {
    "selector" : "node[cat_miRNA = 'fca-mir-15b-5p']",
    "css" : {
      "font-size" : 25
    }
  }, {
    "selector" : "node[cat_miRNA = 'fca-mir-132-3p']",
    "css" : {
      "font-size" : 25
    }
  }, {
    "selector" : "node[cat_miRNA = 'fca-mir-147-3p']",
    "css" : {
      "font-size" : 25
    }
  }, {
    "selector" : "node[cat_miRNA = 'fca-mir-191-5p']",
    "css" : {
      "font-size" : 25
    }
  }, {
    "selector" : "node[cat_miRNA = 'fca-mir-200c-3p']",
    "css" : {
      "font-size" : 25
    }
  }, {
    "selector" : "node[cat_miRNA = 'fca-mir-146a-5p']",
    "css" : {
      "font-size" : 25
    }
  }, {
    "selector" : "node[cat_miRNA = 'fca-mir-190b-5p']",
    "css" : {
      "font-size" : 25
    }
  }, {
    "selector" : "node[cat_miRNA = 'fca-mir-296-3p']",
    "css" : {
      "font-size" : 25
    }
  }, {
    "selector" : "node[cat_miRNA = 'fca-mir-92b-5p']",
    "css" : {
      "font-size" : 25
    }
  }, {
    "selector" : "node[cat_miRNA = 'fca-mir-29b-2-3p']",
    "css" : {
      "font-size" : 25
    }
  }, {
    "selector" : "node[cat_miRNA = 'fca-mir-141-3p']",
    "css" : {
      "font-size" : 25
    }
  }, {
    "selector" : "node[cat_miRNA = 'fca-mir-103-5p']",
    "css" : {
      "font-size" : 25
    }
  }, {
    "selector" : "node[cat_miRNA = 'fca-mir-328-3p']",
    "css" : {
      "font-size" : 25
    }
  }, {
    "selector" : "node[cat_miRNA = 'fca-mir-34b-5p']",
    "css" : {
      "font-size" : 25
    }
  }, {
    "selector" : "node[cat_miRNA = 'fca-mir-1185-3p']",
    "css" : {
      "font-size" : 25
    }
  }, {
    "selector" : "node[cat_miRNA = 'fca-mir-301a-3p']",
    "css" : {
      "font-size" : 25
    }
  }, {
    "selector" : "node[cat_miRNA = 'fca-mir-34b-3p']",
    "css" : {
      "font-size" : 25
    }
  }, {
    "selector" : "node[cat_miRNA = 'fca-mir-449-5p']",
    "css" : {
      "font-size" : 25
    }
  }, {
    "selector" : "node[cat_miRNA = 'fca-mir-130b-5p']",
    "css" : {
      "font-size" : 25
    }
  }, {
    "selector" : "node[cat_miRNA = 'fca-mir-150-5p']",
    "css" : {
      "font-size" : 25
    }
  }, {
    "selector" : "node[cat_miRNA = 'fca-mir-508-3p']",
    "css" : {
      "font-size" : 25
    }
  }, {
    "selector" : "node[cat_miRNA = 'fca-mir-502-3p']",
    "css" : {
      "font-size" : 25
    }
  }, {
    "selector" : "node[cat_miRNA = 'fca-mir-362-3p']",
    "css" : {
      "shape" : "rectangle"
    }
  }, {
    "selector" : "node[cat_miRNA = 'fca-mir-192-5p']",
    "css" : {
      "shape" : "rectangle"
    }
  }, {
    "selector" : "node[cat_miRNA = 'fca-mir-335-3p']",
    "css" : {
      "shape" : "rectangle"
    }
  }, {
    "selector" : "node[cat_miRNA = 'fca-mir-425-5p']",
    "css" : {
      "shape" : "rectangle"
    }
  }, {
    "selector" : "node[cat_miRNA = 'fca-mir-194-5p']",
    "css" : {
      "shape" : "rectangle"
    }
  }, {
    "selector" : "node[cat_miRNA = 'fca-mir-146b-5p']",
    "css" : {
      "shape" : "octagon"
    }
  }, {
    "selector" : "node[cat_miRNA = 'fca-mir-29c-3p']",
    "css" : {
      "shape" : "rectangle"
    }
  }, {
    "selector" : "node[cat_miRNA = 'fca-mir-383-5p']",
    "css" : {
      "shape" : "rectangle"
    }
  }, {
    "selector" : "node[cat_miRNA = 'fca-mir-375-3p']",
    "css" : {
      "shape" : "hexagon"
    }
  }, {
    "selector" : "node[cat_miRNA = 'fca-mir-34c-5p']",
    "css" : {
      "shape" : "rectangle"
    }
  }, {
    "selector" : "node[cat_miRNA = 'fca-mir-92b-3p']",
    "css" : {
      "shape" : "octagon"
    }
  }, {
    "selector" : "node[cat_miRNA = 'fca-mir-191-3p']",
    "css" : {
      "shape" : "rectangle"
    }
  }, {
    "selector" : "node[cat_miRNA = 'fca-mir-15b-3p']",
    "css" : {
      "shape" : "rectangle"
    }
  }, {
    "selector" : "node[cat_miRNA = 'fca-mir-34c-3p']",
    "css" : {
      "shape" : "hexagon"
    }
  }, {
    "selector" : "node[cat_miRNA = 'fca-mir-132-5p']",
    "css" : {
      "shape" : "octagon"
    }
  }, {
    "selector" : "node[cat_miRNA = 'fca-mir-15b-5p']",
    "css" : {
      "shape" : "rectangle"
    }
  }, {
    "selector" : "node[cat_miRNA = 'fca-mir-132-3p']",
    "css" : {
      "shape" : "octagon"
    }
  }, {
    "selector" : "node[cat_miRNA = 'fca-mir-147-3p']",
    "css" : {
      "shape" : "octagon"
    }
  }, {
    "selector" : "node[cat_miRNA = 'fca-mir-191-5p']",
    "css" : {
      "shape" : "rectangle"
    }
  }, {
    "selector" : "node[cat_miRNA = 'fca-mir-200c-3p']",
    "css" : {
      "shape" : "diamond"
    }
  }, {
    "selector" : "node[cat_miRNA = 'fca-mir-146a-5p']",
    "css" : {
      "shape" : "octagon"
    }
  }, {
    "selector" : "node[cat_miRNA = 'fca-mir-190b-5p']",
    "css" : {
      "shape" : "rectangle"
    }
  }, {
    "selector" : "node[cat_miRNA = 'fca-mir-296-3p']",
    "css" : {
      "shape" : "octagon"
    }
  }, {
    "selector" : "node[cat_miRNA = 'fca-mir-92b-5p']",
    "css" : {
      "shape" : "octagon"
    }
  }, {
    "selector" : "node[cat_miRNA = 'fca-mir-29b-2-3p']",
    "css" : {
      "shape" : "rectangle"
    }
  }, {
    "selector" : "node[cat_miRNA = 'fca-mir-141-3p']",
    "css" : {
      "shape" : "octagon"
    }
  }, {
    "selector" : "node[cat_miRNA = 'fca-mir-103-5p']",
    "css" : {
      "shape" : "rectangle"
    }
  }, {
    "selector" : "node[cat_miRNA = 'fca-mir-328-3p']",
    "css" : {
      "shape" : "rectangle"
    }
  }, {
    "selector" : "node[cat_miRNA = 'fca-mir-34b-5p']",
    "css" : {
      "shape" : "rectangle"
    }
  }, {
    "selector" : "node[cat_miRNA = 'fca-mir-1185-3p']",
    "css" : {
      "shape" : "octagon"
    }
  }, {
    "selector" : "node[cat_miRNA = 'fca-mir-301a-3p']",
    "css" : {
      "shape" : "rectangle"
    }
  }, {
    "selector" : "node[cat_miRNA = 'fca-mir-34b-3p']",
    "css" : {
      "shape" : "rectangle"
    }
  }, {
    "selector" : "node[cat_miRNA = 'fca-mir-449-5p']",
    "css" : {
      "shape" : "rectangle"
    }
  }, {
    "selector" : "node[cat_miRNA = 'fca-mir-130b-5p']",
    "css" : {
      "shape" : "octagon"
    }
  }, {
    "selector" : "node[cat_miRNA = 'fca-mir-150-5p']",
    "css" : {
      "shape" : "rectangle"
    }
  }, {
    "selector" : "node[cat_miRNA = 'fca-mir-508-3p']",
    "css" : {
      "shape" : "rectangle"
    }
  }, {
    "selector" : "node[cat_miRNA = 'fca-mir-502-3p']",
    "css" : {
      "shape" : "rectangle"
    }
  }, {
    "selector" : "node[cat_miRNA = 'fca-mir-362-3p']",
    "css" : {
      "width" : 250.0
    }
  }, {
    "selector" : "node[cat_miRNA = 'fca-mir-192-5p']",
    "css" : {
      "width" : 250.0
    }
  }, {
    "selector" : "node[cat_miRNA = 'fca-mir-335-3p']",
    "css" : {
      "width" : 250.0
    }
  }, {
    "selector" : "node[cat_miRNA = 'fca-mir-425-5p']",
    "css" : {
      "width" : 250.0
    }
  }, {
    "selector" : "node[cat_miRNA = 'fca-mir-194-5p']",
    "css" : {
      "width" : 250.0
    }
  }, {
    "selector" : "node[cat_miRNA = 'fca-mir-146b-5p']",
    "css" : {
      "width" : 250.0
    }
  }, {
    "selector" : "node[cat_miRNA = 'fca-mir-29c-3p']",
    "css" : {
      "width" : 250.0
    }
  }, {
    "selector" : "node[cat_miRNA = 'fca-mir-383-5p']",
    "css" : {
      "width" : 250.0
    }
  }, {
    "selector" : "node[cat_miRNA = 'fca-mir-375-3p']",
    "css" : {
      "width" : 250.0
    }
  }, {
    "selector" : "node[cat_miRNA = 'fca-mir-34c-5p']",
    "css" : {
      "width" : 250.0
    }
  }, {
    "selector" : "node[cat_miRNA = 'fca-mir-92b-3p']",
    "css" : {
      "width" : 250.0
    }
  }, {
    "selector" : "node[cat_miRNA = 'fca-mir-191-3p']",
    "css" : {
      "width" : 250.0
    }
  }, {
    "selector" : "node[cat_miRNA = 'fca-mir-15b-3p']",
    "css" : {
      "width" : 250.0
    }
  }, {
    "selector" : "node[cat_miRNA = 'fca-mir-34c-3p']",
    "css" : {
      "width" : 250.0
    }
  }, {
    "selector" : "node[cat_miRNA = 'fca-mir-132-5p']",
    "css" : {
      "width" : 250.0
    }
  }, {
    "selector" : "node[cat_miRNA = 'fca-mir-15b-5p']",
    "css" : {
      "width" : 250.0
    }
  }, {
    "selector" : "node[cat_miRNA = 'fca-mir-132-3p']",
    "css" : {
      "width" : 250.0
    }
  }, {
    "selector" : "node[cat_miRNA = 'fca-mir-147-3p']",
    "css" : {
      "width" : 250.0
    }
  }, {
    "selector" : "node[cat_miRNA = 'fca-mir-191-5p']",
    "css" : {
      "width" : 250.0
    }
  }, {
    "selector" : "node[cat_miRNA = 'fca-mir-200c-3p']",
    "css" : {
      "width" : 250.0
    }
  }, {
    "selector" : "node[cat_miRNA = 'fca-mir-146a-5p']",
    "css" : {
      "width" : 250.0
    }
  }, {
    "selector" : "node[cat_miRNA = 'fca-mir-190b-5p']",
    "css" : {
      "width" : 250.0
    }
  }, {
    "selector" : "node[cat_miRNA = 'fca-mir-296-3p']",
    "css" : {
      "width" : 250.0
    }
  }, {
    "selector" : "node[cat_miRNA = 'fca-mir-92b-5p']",
    "css" : {
      "width" : 250.0
    }
  }, {
    "selector" : "node[cat_miRNA = 'fca-mir-29b-2-3p']",
    "css" : {
      "width" : 250.0
    }
  }, {
    "selector" : "node[cat_miRNA = 'fca-mir-141-3p']",
    "css" : {
      "width" : 250.0
    }
  }, {
    "selector" : "node[cat_miRNA = 'fca-mir-103-5p']",
    "css" : {
      "width" : 250.0
    }
  }, {
    "selector" : "node[cat_miRNA = 'fca-mir-328-3p']",
    "css" : {
      "width" : 250.0
    }
  }, {
    "selector" : "node[cat_miRNA = 'fca-mir-34b-5p']",
    "css" : {
      "width" : 250.0
    }
  }, {
    "selector" : "node[cat_miRNA = 'fca-mir-1185-3p']",
    "css" : {
      "width" : 250.0
    }
  }, {
    "selector" : "node[cat_miRNA = 'fca-mir-301a-3p']",
    "css" : {
      "width" : 250.0
    }
  }, {
    "selector" : "node[cat_miRNA = 'fca-mir-34b-3p']",
    "css" : {
      "width" : 250.0
    }
  }, {
    "selector" : "node[cat_miRNA = 'fca-mir-449-5p']",
    "css" : {
      "width" : 250.0
    }
  }, {
    "selector" : "node[cat_miRNA = 'fca-mir-130b-5p']",
    "css" : {
      "width" : 250.0
    }
  }, {
    "selector" : "node[cat_miRNA = 'fca-mir-150-5p']",
    "css" : {
      "width" : 250.0
    }
  }, {
    "selector" : "node[cat_miRNA = 'fca-mir-508-3p']",
    "css" : {
      "width" : 250.0
    }
  }, {
    "selector" : "node[cat_miRNA = 'fca-mir-502-3p']",
    "css" : {
      "width" : 250.0
    }
  }, {
    "selector" : "node:selected",
    "css" : {
      "background-color" : "rgb(255,255,0)"
    }
  }, {
    "selector" : "edge",
    "css" : {
      "font-family" : "Dialog.plain",
      "font-weight" : "normal",
      "color" : "rgb(0,0,0)",
      "source-arrow-color" : "rgb(0,0,0)",
      "target-arrow-shape" : "none",
      "line-style" : "solid",
      "source-arrow-shape" : "none",
      "font-size" : 10,
      "opacity" : 1.0,
      "content" : "",
      "line-color" : "rgb(102,102,102)",
      "text-opacity" : 1.0,
      "target-arrow-color" : "rgb(0,0,0)",
      "width" : 2.0
    }
  }, {
    "selector" : "edge[interaction = 'validated']",
    "css" : {
      "line-color" : "rgb(27,120,55)"
    }
  }, {
    "selector" : "edge[interaction = 'validated_predicted']",
    "css" : {
      "line-color" : "rgb(27,120,55)"
    }
  }, {
    "selector" : "edge[interaction = 'predicted']",
    "css" : {
      "line-color" : "rgb(27,120,55)"
    }
  }, {
    "selector" : "edge[interaction = 'validated']",
    "css" : {
      "target-arrow-shape" : "triangle"
    }
  }, {
    "selector" : "edge[interaction = 'validated_predicted']",
    "css" : {
      "target-arrow-shape" : "triangle"
    }
  }, {
    "selector" : "edge[interaction = 'predicted']",
    "css" : {
      "target-arrow-shape" : "triangle"
    }
  }, {
    "selector" : "edge[interaction = 'validated_predicted']",
    "css" : {
      "width" : 3.0
    }
  }, {
    "selector" : "edge[interaction = 'validated']",
    "css" : {
      "line-style" : "solid"
    }
  }, {
    "selector" : "edge[interaction = 'validated_predicted']",
    "css" : {
      "line-style" : "solid"
    }
  }, {
    "selector" : "edge[interaction = 'predicted']",
    "css" : {
      "line-style" : "dashed"
    }
  }, {
    "selector" : "edge:selected",
    "css" : {
      "line-color" : "rgb(255,0,0)"
    }
  } ]
}, {
  "format_version" : "1.0",
  "generated_by" : "cytoscape-3.9.1",
  "target_cytoscapejs_version" : "~2.1",
  "title" : "Figure_S2D_UP_labeled",
  "style" : [ {
    "selector" : "node",
    "css" : {
      "border-width" : 2.0,
      "text-opacity" : 1.0,
      "border-color" : "rgb(51,51,51)",
      "border-opacity" : 1.0,
      "background-opacity" : 1.0,
      "text-valign" : "center",
      "text-halign" : "center",
      "font-family" : "SansSerif.plain",
      "font-weight" : "normal",
      "shape" : "ellipse",
      "background-color" : "rgb(255,255,255)",
      "font-size" : 15,
      "width" : 35.0,
      "height" : 35.0,
      "color" : "rgb(0,0,0)",
      "content" : "data(shared_name)"
    }
  }, {
    "selector" : "node[cat_miRNA = 'fca-mir-362-3p']",
    "css" : {
      "height" : 50.0
    }
  }, {
    "selector" : "node[cat_miRNA = 'fca-mir-192-5p']",
    "css" : {
      "height" : 50.0
    }
  }, {
    "selector" : "node[cat_miRNA = 'fca-mir-335-3p']",
    "css" : {
      "height" : 50.0
    }
  }, {
    "selector" : "node[cat_miRNA = 'fca-mir-425-5p']",
    "css" : {
      "height" : 50.0
    }
  }, {
    "selector" : "node[cat_miRNA = 'fca-mir-194-5p']",
    "css" : {
      "height" : 50.0
    }
  }, {
    "selector" : "node[cat_miRNA = 'fca-mir-376b-3p']",
    "css" : {
      "height" : 50.0
    }
  }, {
    "selector" : "node[cat_miRNA = 'fca-mir-146b-5p']",
    "css" : {
      "height" : 50.0
    }
  }, {
    "selector" : "node[cat_miRNA = 'fca-mir-383-5p']",
    "css" : {
      "height" : 50.0
    }
  }, {
    "selector" : "node[cat_miRNA = 'fca-mir-375-3p']",
    "css" : {
      "height" : 50.0
    }
  }, {
    "selector" : "node[cat_miRNA = 'fca-mir-34c-5p']",
    "css" : {
      "height" : 50.0
    }
  }, {
    "selector" : "node[cat_miRNA = 'fca-mir-92b-3p']",
    "css" : {
      "height" : 50.0
    }
  }, {
    "selector" : "node[cat_miRNA = 'fca-mir-323b-3p']",
    "css" : {
      "height" : 50.0
    }
  }, {
    "selector" : "node[cat_miRNA = 'fca-mir-15b-3p']",
    "css" : {
      "height" : 50.0
    }
  }, {
    "selector" : "node[cat_miRNA = 'fca-mir-34c-3p']",
    "css" : {
      "height" : 50.0
    }
  }, {
    "selector" : "node[cat_miRNA = 'fca-mir-30a-3p']",
    "css" : {
      "height" : 50.0
    }
  }, {
    "selector" : "node[cat_miRNA = 'fca-mir-132-5p']",
    "css" : {
      "height" : 50.0
    }
  }, {
    "selector" : "node[cat_miRNA = 'fca-mir-132-3p']",
    "css" : {
      "height" : 50.0
    }
  }, {
    "selector" : "node[cat_miRNA = 'fca-mir-147-3p']",
    "css" : {
      "height" : 50.0
    }
  }, {
    "selector" : "node[cat_miRNA = 'fca-mir-200c-3p']",
    "css" : {
      "height" : 50.0
    }
  }, {
    "selector" : "node[cat_miRNA = 'fca-mir-146a-5p']",
    "css" : {
      "height" : 50.0
    }
  }, {
    "selector" : "node[cat_miRNA = 'fca-mir-190b-5p']",
    "css" : {
      "height" : 50.0
    }
  }, {
    "selector" : "node[cat_miRNA = 'fca-mir-296-3p']",
    "css" : {
      "height" : 50.0
    }
  }, {
    "selector" : "node[cat_miRNA = 'fca-mir-92b-5p']",
    "css" : {
      "height" : 50.0
    }
  }, {
    "selector" : "node[cat_miRNA = 'fca-mir-141-3p']",
    "css" : {
      "height" : 50.0
    }
  }, {
    "selector" : "node[cat_miRNA = 'fca-mir-328-3p']",
    "css" : {
      "height" : 50.0
    }
  }, {
    "selector" : "node[cat_miRNA = 'fca-mir-34b-5p']",
    "css" : {
      "height" : 50.0
    }
  }, {
    "selector" : "node[cat_miRNA = 'fca-mir-1185-3p']",
    "css" : {
      "height" : 50.0
    }
  }, {
    "selector" : "node[cat_miRNA = 'fca-mir-301a-3p']",
    "css" : {
      "height" : 50.0
    }
  }, {
    "selector" : "node[cat_miRNA = 'fca-mir-34b-3p']",
    "css" : {
      "height" : 50.0
    }
  }, {
    "selector" : "node[cat_miRNA = 'fca-mir-130b-5p']",
    "css" : {
      "height" : 50.0
    }
  }, {
    "selector" : "node[cat_miRNA = 'fca-mir-150-5p']",
    "css" : {
      "height" : 50.0
    }
  }, {
    "selector" : "node[FoldChange_mRNA > -2]",
    "css" : {
      "background-color" : "rgb(255,247,251)"
    }
  }, {
    "selector" : "node[FoldChange_mRNA = -2]",
    "css" : {
      "background-color" : "rgb(236,231,242)"
    }
  }, {
    "selector" : "node[FoldChange_mRNA > -3.99999881][FoldChange_mRNA < -2]",
    "css" : {
      "background-color" : "mapData(FoldChange_mRNA,-3.99999881,-2,rgb(116,169,207),rgb(236,231,242))"
    }
  }, {
    "selector" : "node[FoldChange_mRNA > -20][FoldChange_mRNA < -3.99999881]",
    "css" : {
      "background-color" : "mapData(FoldChange_mRNA,-20,-3.99999881,rgb(4,90,141),rgb(116,169,207))"
    }
  }, {
    "selector" : "node[FoldChange_mRNA = -20]",
    "css" : {
      "background-color" : "rgb(4,90,141)"
    }
  }, {
    "selector" : "node[FoldChange_mRNA < -20]",
    "css" : {
      "background-color" : "rgb(2,56,88)"
    }
  }, {
    "selector" : "node[cat_miRNA = 'fca-mir-362-3p']",
    "css" : {
      "border-width" : 6.0
    }
  }, {
    "selector" : "node[cat_miRNA = 'fca-mir-192-5p']",
    "css" : {
      "border-width" : 6.0
    }
  }, {
    "selector" : "node[cat_miRNA = 'fca-mir-335-3p']",
    "css" : {
      "border-width" : 6.0
    }
  }, {
    "selector" : "node[cat_miRNA = 'fca-mir-425-5p']",
    "css" : {
      "border-width" : 6.0
    }
  }, {
    "selector" : "node[cat_miRNA = 'fca-mir-194-5p']",
    "css" : {
      "border-width" : 6.0
    }
  }, {
    "selector" : "node[cat_miRNA = 'fca-mir-376b-3p']",
    "css" : {
      "border-width" : 6.0
    }
  }, {
    "selector" : "node[cat_miRNA = 'fca-mir-146b-5p']",
    "css" : {
      "border-width" : 6.0
    }
  }, {
    "selector" : "node[cat_miRNA = 'fca-mir-383-5p']",
    "css" : {
      "border-width" : 6.0
    }
  }, {
    "selector" : "node[cat_miRNA = 'fca-mir-375-3p']",
    "css" : {
      "border-width" : 6.0
    }
  }, {
    "selector" : "node[cat_miRNA = 'fca-mir-34c-5p']",
    "css" : {
      "border-width" : 6.0
    }
  }, {
    "selector" : "node[cat_miRNA = 'fca-mir-92b-3p']",
    "css" : {
      "border-width" : 6.0
    }
  }, {
    "selector" : "node[cat_miRNA = 'fca-mir-323b-3p']",
    "css" : {
      "border-width" : 6.0
    }
  }, {
    "selector" : "node[cat_miRNA = 'fca-mir-15b-3p']",
    "css" : {
      "border-width" : 6.0
    }
  }, {
    "selector" : "node[cat_miRNA = 'fca-mir-34c-3p']",
    "css" : {
      "border-width" : 6.0
    }
  }, {
    "selector" : "node[cat_miRNA = 'fca-mir-30a-3p']",
    "css" : {
      "border-width" : 6.0
    }
  }, {
    "selector" : "node[cat_miRNA = 'fca-mir-132-5p']",
    "css" : {
      "border-width" : 6.0
    }
  }, {
    "selector" : "node[cat_miRNA = 'fca-mir-132-3p']",
    "css" : {
      "border-width" : 6.0
    }
  }, {
    "selector" : "node[cat_miRNA = 'fca-mir-147-3p']",
    "css" : {
      "border-width" : 6.0
    }
  }, {
    "selector" : "node[cat_miRNA = 'fca-mir-200c-3p']",
    "css" : {
      "border-width" : 6.0
    }
  }, {
    "selector" : "node[cat_miRNA = 'fca-mir-146a-5p']",
    "css" : {
      "border-width" : 6.0
    }
  }, {
    "selector" : "node[cat_miRNA = 'fca-mir-190b-5p']",
    "css" : {
      "border-width" : 6.0
    }
  }, {
    "selector" : "node[cat_miRNA = 'fca-mir-296-3p']",
    "css" : {
      "border-width" : 6.0
    }
  }, {
    "selector" : "node[cat_miRNA = 'fca-mir-92b-5p']",
    "css" : {
      "border-width" : 6.0
    }
  }, {
    "selector" : "node[cat_miRNA = 'fca-mir-141-3p']",
    "css" : {
      "border-width" : 6.0
    }
  }, {
    "selector" : "node[cat_miRNA = 'fca-mir-328-3p']",
    "css" : {
      "border-width" : 6.0
    }
  }, {
    "selector" : "node[cat_miRNA = 'fca-mir-34b-5p']",
    "css" : {
      "border-width" : 6.0
    }
  }, {
    "selector" : "node[cat_miRNA = 'fca-mir-1185-3p']",
    "css" : {
      "border-width" : 6.0
    }
  }, {
    "selector" : "node[cat_miRNA = 'fca-mir-301a-3p']",
    "css" : {
      "border-width" : 6.0
    }
  }, {
    "selector" : "node[cat_miRNA = 'fca-mir-34b-3p']",
    "css" : {
      "border-width" : 6.0
    }
  }, {
    "selector" : "node[cat_miRNA = 'fca-mir-130b-5p']",
    "css" : {
      "border-width" : 6.0
    }
  }, {
    "selector" : "node[cat_miRNA = 'fca-mir-150-5p']",
    "css" : {
      "border-width" : 6.0
    }
  }, {
    "selector" : "node[cat_miRNA = 'fca-mir-362-3p']",
    "css" : {
      "font-size" : 25
    }
  }, {
    "selector" : "node[cat_miRNA = 'fca-mir-192-5p']",
    "css" : {
      "font-size" : 25
    }
  }, {
    "selector" : "node[cat_miRNA = 'fca-mir-335-3p']",
    "css" : {
      "font-size" : 25
    }
  }, {
    "selector" : "node[cat_miRNA = 'fca-mir-425-5p']",
    "css" : {
      "font-size" : 25
    }
  }, {
    "selector" : "node[cat_miRNA = 'fca-mir-194-5p']",
    "css" : {
      "font-size" : 25
    }
  }, {
    "selector" : "node[cat_miRNA = 'fca-mir-376b-3p']",
    "css" : {
      "font-size" : 25
    }
  }, {
    "selector" : "node[cat_miRNA = 'fca-mir-146b-5p']",
    "css" : {
      "font-size" : 25
    }
  }, {
    "selector" : "node[cat_miRNA = 'fca-mir-383-5p']",
    "css" : {
      "font-size" : 25
    }
  }, {
    "selector" : "node[cat_miRNA = 'fca-mir-375-3p']",
    "css" : {
      "font-size" : 25
    }
  }, {
    "selector" : "node[cat_miRNA = 'fca-mir-34c-5p']",
    "css" : {
      "font-size" : 25
    }
  }, {
    "selector" : "node[cat_miRNA = 'fca-mir-92b-3p']",
    "css" : {
      "font-size" : 25
    }
  }, {
    "selector" : "node[cat_miRNA = 'fca-mir-323b-3p']",
    "css" : {
      "font-size" : 25
    }
  }, {
    "selector" : "node[cat_miRNA = 'fca-mir-15b-3p']",
    "css" : {
      "font-size" : 25
    }
  }, {
    "selector" : "node[cat_miRNA = 'fca-mir-34c-3p']",
    "css" : {
      "font-size" : 25
    }
  }, {
    "selector" : "node[cat_miRNA = 'fca-mir-30a-3p']",
    "css" : {
      "font-size" : 25
    }
  }, {
    "selector" : "node[cat_miRNA = 'fca-mir-132-5p']",
    "css" : {
      "font-size" : 25
    }
  }, {
    "selector" : "node[cat_miRNA = 'fca-mir-132-3p']",
    "css" : {
      "font-size" : 25
    }
  }, {
    "selector" : "node[cat_miRNA = 'fca-mir-147-3p']",
    "css" : {
      "font-size" : 25
    }
  }, {
    "selector" : "node[cat_miRNA = 'fca-mir-200c-3p']",
    "css" : {
      "font-size" : 25
    }
  }, {
    "selector" : "node[cat_miRNA = 'fca-mir-146a-5p']",
    "css" : {
      "font-size" : 25
    }
  }, {
    "selector" : "node[cat_miRNA = 'fca-mir-190b-5p']",
    "css" : {
      "font-size" : 25
    }
  }, {
    "selector" : "node[cat_miRNA = 'fca-mir-296-3p']",
    "css" : {
      "font-size" : 25
    }
  }, {
    "selector" : "node[cat_miRNA = 'fca-mir-92b-5p']",
    "css" : {
      "font-size" : 25
    }
  }, {
    "selector" : "node[cat_miRNA = 'fca-mir-141-3p']",
    "css" : {
      "font-size" : 25
    }
  }, {
    "selector" : "node[cat_miRNA = 'fca-mir-328-3p']",
    "css" : {
      "font-size" : 25
    }
  }, {
    "selector" : "node[cat_miRNA = 'fca-mir-34b-5p']",
    "css" : {
      "font-size" : 25
    }
  }, {
    "selector" : "node[cat_miRNA = 'fca-mir-1185-3p']",
    "css" : {
      "font-size" : 25
    }
  }, {
    "selector" : "node[cat_miRNA = 'fca-mir-301a-3p']",
    "css" : {
      "font-size" : 25
    }
  }, {
    "selector" : "node[cat_miRNA = 'fca-mir-34b-3p']",
    "css" : {
      "font-size" : 25
    }
  }, {
    "selector" : "node[cat_miRNA = 'fca-mir-130b-5p']",
    "css" : {
      "font-size" : 25
    }
  }, {
    "selector" : "node[cat_miRNA = 'fca-mir-150-5p']",
    "css" : {
      "font-size" : 25
    }
  }, {
    "selector" : "node[cat_miRNA = 'fca-mir-147-3p']",
    "css" : {
      "shape" : "octagon"
    }
  }, {
    "selector" : "node[cat_miRNA = 'fca-mir-335-3p']",
    "css" : {
      "shape" : "rectangle"
    }
  }, {
    "selector" : "node[cat_miRNA = 'fca-mir-376b-3p']",
    "css" : {
      "shape" : "rectangle"
    }
  }, {
    "selector" : "node[cat_miRNA = 'fca-mir-146b-5p']",
    "css" : {
      "shape" : "octagon"
    }
  }, {
    "selector" : "node[cat_miRNA = 'fca-mir-146a-5p']",
    "css" : {
      "shape" : "octagon"
    }
  }, {
    "selector" : "node[cat_miRNA = 'fca-mir-296-3p']",
    "css" : {
      "shape" : "octagon"
    }
  }, {
    "selector" : "node[cat_miRNA = 'fca-mir-92b-5p']",
    "css" : {
      "shape" : "octagon"
    }
  }, {
    "selector" : "node[cat_miRNA = 'fca-mir-141-3p']",
    "css" : {
      "shape" : "octagon"
    }
  }, {
    "selector" : "node[cat_miRNA = 'fca-mir-375-3p']",
    "css" : {
      "shape" : "hexagon"
    }
  }, {
    "selector" : "node[cat_miRNA = 'fca-mir-92b-3p']",
    "css" : {
      "shape" : "octagon"
    }
  }, {
    "selector" : "node[cat_miRNA = 'fca-mir-323b-3p']",
    "css" : {
      "shape" : "rectangle"
    }
  }, {
    "selector" : "node[cat_miRNA = 'fca-mir-1185-3p']",
    "css" : {
      "shape" : "octagon"
    }
  }, {
    "selector" : "node[cat_miRNA = 'fca-mir-34c-3p']",
    "css" : {
      "shape" : "hexagon"
    }
  }, {
    "selector" : "node[cat_miRNA = 'fca-mir-30a-3p']",
    "css" : {
      "shape" : "rectangle"
    }
  }, {
    "selector" : "node[cat_miRNA = 'fca-mir-130b-5p']",
    "css" : {
      "shape" : "octagon"
    }
  }, {
    "selector" : "node[cat_miRNA = 'fca-mir-132-5p']",
    "css" : {
      "shape" : "octagon"
    }
  }, {
    "selector" : "node[cat_miRNA = 'fca-mir-132-3p']",
    "css" : {
      "shape" : "octagon"
    }
  }, {
    "selector" : "node[cat_miRNA = 'fca-mir-362-3p']",
    "css" : {
      "width" : 250.0
    }
  }, {
    "selector" : "node[cat_miRNA = 'fca-mir-192-5p']",
    "css" : {
      "width" : 250.0
    }
  }, {
    "selector" : "node[cat_miRNA = 'fca-mir-335-3p']",
    "css" : {
      "width" : 250.0
    }
  }, {
    "selector" : "node[cat_miRNA = 'fca-mir-425-5p']",
    "css" : {
      "width" : 250.0
    }
  }, {
    "selector" : "node[cat_miRNA = 'fca-mir-194-5p']",
    "css" : {
      "width" : 250.0
    }
  }, {
    "selector" : "node[cat_miRNA = 'fca-mir-376b-3p']",
    "css" : {
      "width" : 250.0
    }
  }, {
    "selector" : "node[cat_miRNA = 'fca-mir-146b-5p']",
    "css" : {
      "width" : 250.0
    }
  }, {
    "selector" : "node[cat_miRNA = 'fca-mir-383-5p']",
    "css" : {
      "width" : 250.0
    }
  }, {
    "selector" : "node[cat_miRNA = 'fca-mir-375-3p']",
    "css" : {
      "width" : 250.0
    }
  }, {
    "selector" : "node[cat_miRNA = 'fca-mir-34c-5p']",
    "css" : {
      "width" : 250.0
    }
  }, {
    "selector" : "node[cat_miRNA = 'fca-mir-92b-3p']",
    "css" : {
      "width" : 250.0
    }
  }, {
    "selector" : "node[cat_miRNA = 'fca-mir-323b-3p']",
    "css" : {
      "width" : 250.0
    }
  }, {
    "selector" : "node[cat_miRNA = 'fca-mir-15b-3p']",
    "css" : {
      "width" : 250.0
    }
  }, {
    "selector" : "node[cat_miRNA = 'fca-mir-34c-3p']",
    "css" : {
      "width" : 250.0
    }
  }, {
    "selector" : "node[cat_miRNA = 'fca-mir-30a-3p']",
    "css" : {
      "width" : 250.0
    }
  }, {
    "selector" : "node[cat_miRNA = 'fca-mir-132-5p']",
    "css" : {
      "width" : 250.0
    }
  }, {
    "selector" : "node[cat_miRNA = 'fca-mir-132-3p']",
    "css" : {
      "width" : 250.0
    }
  }, {
    "selector" : "node[cat_miRNA = 'fca-mir-147-3p']",
    "css" : {
      "width" : 250.0
    }
  }, {
    "selector" : "node[cat_miRNA = 'fca-mir-200c-3p']",
    "css" : {
      "width" : 250.0
    }
  }, {
    "selector" : "node[cat_miRNA = 'fca-mir-146a-5p']",
    "css" : {
      "width" : 250.0
    }
  }, {
    "selector" : "node[cat_miRNA = 'fca-mir-190b-5p']",
    "css" : {
      "width" : 250.0
    }
  }, {
    "selector" : "node[cat_miRNA = 'fca-mir-296-3p']",
    "css" : {
      "width" : 250.0
    }
  }, {
    "selector" : "node[cat_miRNA = 'fca-mir-92b-5p']",
    "css" : {
      "width" : 250.0
    }
  }, {
    "selector" : "node[cat_miRNA = 'fca-mir-141-3p']",
    "css" : {
      "width" : 250.0
    }
  }, {
    "selector" : "node[cat_miRNA = 'fca-mir-328-3p']",
    "css" : {
      "width" : 250.0
    }
  }, {
    "selector" : "node[cat_miRNA = 'fca-mir-34b-5p']",
    "css" : {
      "width" : 250.0
    }
  }, {
    "selector" : "node[cat_miRNA = 'fca-mir-1185-3p']",
    "css" : {
      "width" : 250.0
    }
  }, {
    "selector" : "node[cat_miRNA = 'fca-mir-301a-3p']",
    "css" : {
      "width" : 250.0
    }
  }, {
    "selector" : "node[cat_miRNA = 'fca-mir-34b-3p']",
    "css" : {
      "width" : 250.0
    }
  }, {
    "selector" : "node[cat_miRNA = 'fca-mir-130b-5p']",
    "css" : {
      "width" : 250.0
    }
  }, {
    "selector" : "node[cat_miRNA = 'fca-mir-150-5p']",
    "css" : {
      "width" : 250.0
    }
  }, {
    "selector" : "node:selected",
    "css" : {
      "background-color" : "rgb(255,255,0)"
    }
  }, {
    "selector" : "edge",
    "css" : {
      "font-family" : "Dialog.plain",
      "font-weight" : "normal",
      "color" : "rgb(0,0,0)",
      "source-arrow-color" : "rgb(0,0,0)",
      "target-arrow-shape" : "none",
      "line-style" : "solid",
      "source-arrow-shape" : "none",
      "font-size" : 10,
      "opacity" : 1.0,
      "content" : "",
      "line-color" : "rgb(102,102,102)",
      "text-opacity" : 1.0,
      "target-arrow-color" : "rgb(0,0,0)",
      "width" : 2.0
    }
  }, {
    "selector" : "edge[interaction = 'validated']",
    "css" : {
      "line-color" : "rgb(27,120,55)"
    }
  }, {
    "selector" : "edge[interaction = 'validated_predicted']",
    "css" : {
      "line-color" : "rgb(27,120,55)"
    }
  }, {
    "selector" : "edge[interaction = 'predicted']",
    "css" : {
      "line-color" : "rgb(27,120,55)"
    }
  }, {
    "selector" : "edge[interaction = 'validated']",
    "css" : {
      "target-arrow-shape" : "triangle"
    }
  }, {
    "selector" : "edge[interaction = 'validated_predicted']",
    "css" : {
      "target-arrow-shape" : "triangle"
    }
  }, {
    "selector" : "edge[interaction = 'predicted']",
    "css" : {
      "target-arrow-shape" : "triangle"
    }
  }, {
    "selector" : "edge[interaction = 'validated_predicted']",
    "css" : {
      "width" : 3.0
    }
  }, {
    "selector" : "edge[interaction = 'validated']",
    "css" : {
      "line-style" : "solid"
    }
  }, {
    "selector" : "edge[interaction = 'validated_predicted']",
    "css" : {
      "line-style" : "solid"
    }
  }, {
    "selector" : "edge[interaction = 'predicted']",
    "css" : {
      "line-style" : "dashed"
    }
  }, {
    "selector" : "edge:selected",
    "css" : {
      "line-color" : "rgb(255,0,0)"
    }
  } ]
}, {
  "format_version" : "1.0",
  "generated_by" : "cytoscape-3.9.1",
  "target_cytoscapejs_version" : "~2.1",
  "title" : "Figure_S2D_DOWN_labeled",
  "style" : [ {
    "selector" : "node",
    "css" : {
      "border-width" : 2.0,
      "text-opacity" : 1.0,
      "border-color" : "rgb(51,51,51)",
      "border-opacity" : 1.0,
      "background-opacity" : 1.0,
      "text-valign" : "center",
      "text-halign" : "center",
      "font-family" : "SansSerif.plain",
      "font-weight" : "normal",
      "shape" : "ellipse",
      "background-color" : "rgb(255,255,255)",
      "font-size" : 15,
      "width" : 35.0,
      "height" : 35.0,
      "color" : "rgb(0,0,0)",
      "content" : "data(shared_name)"
    }
  }, {
    "selector" : "node[cat_miRNA = 'fca-mir-337-5p']",
    "css" : {
      "height" : 50.0
    }
  }, {
    "selector" : "node[cat_miRNA = 'fca-mir-208a-3p']",
    "css" : {
      "height" : 50.0
    }
  }, {
    "selector" : "node[cat_miRNA = 'fca-mir-192-5p']",
    "css" : {
      "height" : 50.0
    }
  }, {
    "selector" : "node[cat_miRNA = 'fca-mir-335-3p']",
    "css" : {
      "height" : 50.0
    }
  }, {
    "selector" : "node[cat_miRNA = 'fca-mir-146b-5p']",
    "css" : {
      "height" : 50.0
    }
  }, {
    "selector" : "node[cat_miRNA = 'fca-mir-127-3p']",
    "css" : {
      "height" : 50.0
    }
  }, {
    "selector" : "node[cat_miRNA = 'fca-mir-136-3p']",
    "css" : {
      "height" : 50.0
    }
  }, {
    "selector" : "node[cat_miRNA = 'fca-mir-34c-3p']",
    "css" : {
      "height" : 50.0
    }
  }, {
    "selector" : "node[cat_miRNA = 'fca-mir-371-5p']",
    "css" : {
      "height" : 50.0
    }
  }, {
    "selector" : "node[cat_miRNA = 'fca-mir-130a-5p']",
    "css" : {
      "height" : 50.0
    }
  }, {
    "selector" : "node[cat_miRNA = 'fca-mir-132-3p']",
    "css" : {
      "height" : 50.0
    }
  }, {
    "selector" : "node[cat_miRNA = 'fca-mir-503-5p']",
    "css" : {
      "height" : 50.0
    }
  }, {
    "selector" : "node[cat_miRNA = 'fca-mir-147-3p']",
    "css" : {
      "height" : 50.0
    }
  }, {
    "selector" : "node[cat_miRNA = 'fca-mir-424-5p']",
    "css" : {
      "height" : 50.0
    }
  }, {
    "selector" : "node[cat_miRNA = 'fca-mir-216b-5p']",
    "css" : {
      "height" : 50.0
    }
  }, {
    "selector" : "node[cat_miRNA = 'fca-mir-200c-3p']",
    "css" : {
      "height" : 50.0
    }
  }, {
    "selector" : "node[cat_miRNA = 'fca-mir-146a-5p']",
    "css" : {
      "height" : 50.0
    }
  }, {
    "selector" : "node[cat_miRNA = 'fca-mir-542-3p']",
    "css" : {
      "height" : 50.0
    }
  }, {
    "selector" : "node[cat_miRNA = 'fca-mir-328-3p']",
    "css" : {
      "height" : 50.0
    }
  }, {
    "selector" : "node[cat_miRNA = 'fca-mir-137-3p']",
    "css" : {
      "height" : 50.0
    }
  }, {
    "selector" : "node[cat_miRNA = 'fca-mir-34b-5p']",
    "css" : {
      "height" : 50.0
    }
  }, {
    "selector" : "node[cat_miRNA = 'fca-mir-1185-3p']",
    "css" : {
      "height" : 50.0
    }
  }, {
    "selector" : "node[cat_miRNA = 'fca-mir-135b-5p']",
    "css" : {
      "height" : 50.0
    }
  }, {
    "selector" : "node[cat_miRNA = 'fca-mir-301a-3p']",
    "css" : {
      "height" : 50.0
    }
  }, {
    "selector" : "node[cat_miRNA = 'fca-mir-487b-3p']",
    "css" : {
      "height" : 50.0
    }
  }, {
    "selector" : "node[cat_miRNA = 'fca-mir-362-3p']",
    "css" : {
      "height" : 50.0
    }
  }, {
    "selector" : "node[cat_miRNA = 'fca-mir-425-5p']",
    "css" : {
      "height" : 50.0
    }
  }, {
    "selector" : "node[cat_miRNA = 'fca-mir-194-5p']",
    "css" : {
      "height" : 50.0
    }
  }, {
    "selector" : "node[cat_miRNA = 'fca-mir-129-3p']",
    "css" : {
      "height" : 50.0
    }
  }, {
    "selector" : "node[cat_miRNA = 'fca-mir-127-5p']",
    "css" : {
      "height" : 50.0
    }
  }, {
    "selector" : "node[cat_miRNA = 'fca-mir-381-3p']",
    "css" : {
      "height" : 50.0
    }
  }, {
    "selector" : "node[cat_miRNA = 'fca-mir-383-5p']",
    "css" : {
      "height" : 50.0
    }
  }, {
    "selector" : "node[cat_miRNA = 'fca-mir-375-3p']",
    "css" : {
      "height" : 50.0
    }
  }, {
    "selector" : "node[cat_miRNA = 'fca-mir-136-5p']",
    "css" : {
      "height" : 50.0
    }
  }, {
    "selector" : "node[cat_miRNA = 'fca-mir-34c-5p']",
    "css" : {
      "height" : 50.0
    }
  }, {
    "selector" : "node[cat_miRNA = 'fca-mir-92b-3p']",
    "css" : {
      "height" : 50.0
    }
  }, {
    "selector" : "node[cat_miRNA = 'fca-mir-15b-3p']",
    "css" : {
      "height" : 50.0
    }
  }, {
    "selector" : "node[cat_miRNA = 'fca-mir-132-5p']",
    "css" : {
      "height" : 50.0
    }
  }, {
    "selector" : "node[cat_miRNA = 'fca-mir-130a-3p']",
    "css" : {
      "height" : 50.0
    }
  }, {
    "selector" : "node[cat_miRNA = 'fca-mir-424-3p']",
    "css" : {
      "height" : 50.0
    }
  }, {
    "selector" : "node[cat_miRNA = 'fca-mir-190b-5p']",
    "css" : {
      "height" : 50.0
    }
  }, {
    "selector" : "node[cat_miRNA = 'fca-mir-296-3p']",
    "css" : {
      "height" : 50.0
    }
  }, {
    "selector" : "node[cat_miRNA = 'fca-mir-92b-5p']",
    "css" : {
      "height" : 50.0
    }
  }, {
    "selector" : "node[cat_miRNA = 'fca-mir-181d-5p']",
    "css" : {
      "height" : 50.0
    }
  }, {
    "selector" : "node[cat_miRNA = 'fca-mir-141-3p']",
    "css" : {
      "height" : 50.0
    }
  }, {
    "selector" : "node[cat_miRNA = 'fca-mir-299a-3p']",
    "css" : {
      "height" : 50.0
    }
  }, {
    "selector" : "node[cat_miRNA = 'fca-mir-542-5p']",
    "css" : {
      "height" : 50.0
    }
  }, {
    "selector" : "node[cat_miRNA = 'fca-mir-370-3p']",
    "css" : {
      "height" : 50.0
    }
  }, {
    "selector" : "node[cat_miRNA = 'fca-mir-34b-3p']",
    "css" : {
      "height" : 50.0
    }
  }, {
    "selector" : "node[cat_miRNA = 'fca-mir-130b-5p']",
    "css" : {
      "height" : 50.0
    }
  }, {
    "selector" : "node[cat_miRNA = 'fca-mir-150-5p']",
    "css" : {
      "height" : 50.0
    }
  }, {
    "selector" : "node[FoldChange_mRNA > 20]",
    "css" : {
      "background-color" : "rgb(102,37,6)"
    }
  }, {
    "selector" : "node[FoldChange_mRNA = 20]",
    "css" : {
      "background-color" : "rgb(153,52,4)"
    }
  }, {
    "selector" : "node[FoldChange_mRNA > 4.00000015][FoldChange_mRNA < 20]",
    "css" : {
      "background-color" : "mapData(FoldChange_mRNA,4.00000015,20,rgb(254,153,41),rgb(153,52,4))"
    }
  }, {
    "selector" : "node[FoldChange_mRNA > 2][FoldChange_mRNA < 4.00000015]",
    "css" : {
      "background-color" : "mapData(FoldChange_mRNA,2,4.00000015,rgb(255,247,188),rgb(254,153,41))"
    }
  }, {
    "selector" : "node[FoldChange_mRNA = 2]",
    "css" : {
      "background-color" : "rgb(255,247,188)"
    }
  }, {
    "selector" : "node[FoldChange_mRNA < 2]",
    "css" : {
      "background-color" : "rgb(255,255,229)"
    }
  }, {
    "selector" : "node[cat_miRNA = 'fca-mir-337-5p']",
    "css" : {
      "border-width" : 6.0
    }
  }, {
    "selector" : "node[cat_miRNA = 'fca-mir-208a-3p']",
    "css" : {
      "border-width" : 6.0
    }
  }, {
    "selector" : "node[cat_miRNA = 'fca-mir-192-5p']",
    "css" : {
      "border-width" : 6.0
    }
  }, {
    "selector" : "node[cat_miRNA = 'fca-mir-335-3p']",
    "css" : {
      "border-width" : 6.0
    }
  }, {
    "selector" : "node[cat_miRNA = 'fca-mir-146b-5p']",
    "css" : {
      "border-width" : 6.0
    }
  }, {
    "selector" : "node[cat_miRNA = 'fca-mir-127-3p']",
    "css" : {
      "border-width" : 6.0
    }
  }, {
    "selector" : "node[cat_miRNA = 'fca-mir-136-3p']",
    "css" : {
      "border-width" : 6.0
    }
  }, {
    "selector" : "node[cat_miRNA = 'fca-mir-34c-3p']",
    "css" : {
      "border-width" : 6.0
    }
  }, {
    "selector" : "node[cat_miRNA = 'fca-mir-371-5p']",
    "css" : {
      "border-width" : 6.0
    }
  }, {
    "selector" : "node[cat_miRNA = 'fca-mir-130a-5p']",
    "css" : {
      "border-width" : 6.0
    }
  }, {
    "selector" : "node[cat_miRNA = 'fca-mir-132-3p']",
    "css" : {
      "border-width" : 6.0
    }
  }, {
    "selector" : "node[cat_miRNA = 'fca-mir-503-5p']",
    "css" : {
      "border-width" : 6.0
    }
  }, {
    "selector" : "node[cat_miRNA = 'fca-mir-147-3p']",
    "css" : {
      "border-width" : 6.0
    }
  }, {
    "selector" : "node[cat_miRNA = 'fca-mir-424-5p']",
    "css" : {
      "border-width" : 6.0
    }
  }, {
    "selector" : "node[cat_miRNA = 'fca-mir-216b-5p']",
    "css" : {
      "border-width" : 6.0
    }
  }, {
    "selector" : "node[cat_miRNA = 'fca-mir-200c-3p']",
    "css" : {
      "border-width" : 6.0
    }
  }, {
    "selector" : "node[cat_miRNA = 'fca-mir-146a-5p']",
    "css" : {
      "border-width" : 6.0
    }
  }, {
    "selector" : "node[cat_miRNA = 'fca-mir-542-3p']",
    "css" : {
      "border-width" : 6.0
    }
  }, {
    "selector" : "node[cat_miRNA = 'fca-mir-328-3p']",
    "css" : {
      "border-width" : 6.0
    }
  }, {
    "selector" : "node[cat_miRNA = 'fca-mir-137-3p']",
    "css" : {
      "border-width" : 6.0
    }
  }, {
    "selector" : "node[cat_miRNA = 'fca-mir-34b-5p']",
    "css" : {
      "border-width" : 6.0
    }
  }, {
    "selector" : "node[cat_miRNA = 'fca-mir-1185-3p']",
    "css" : {
      "border-width" : 6.0
    }
  }, {
    "selector" : "node[cat_miRNA = 'fca-mir-135b-5p']",
    "css" : {
      "border-width" : 6.0
    }
  }, {
    "selector" : "node[cat_miRNA = 'fca-mir-301a-3p']",
    "css" : {
      "border-width" : 6.0
    }
  }, {
    "selector" : "node[cat_miRNA = 'fca-mir-487b-3p']",
    "css" : {
      "border-width" : 6.0
    }
  }, {
    "selector" : "node[cat_miRNA = 'fca-mir-362-3p']",
    "css" : {
      "border-width" : 6.0
    }
  }, {
    "selector" : "node[cat_miRNA = 'fca-mir-425-5p']",
    "css" : {
      "border-width" : 6.0
    }
  }, {
    "selector" : "node[cat_miRNA = 'fca-mir-194-5p']",
    "css" : {
      "border-width" : 6.0
    }
  }, {
    "selector" : "node[cat_miRNA = 'fca-mir-129-3p']",
    "css" : {
      "border-width" : 6.0
    }
  }, {
    "selector" : "node[cat_miRNA = 'fca-mir-127-5p']",
    "css" : {
      "border-width" : 6.0
    }
  }, {
    "selector" : "node[cat_miRNA = 'fca-mir-381-3p']",
    "css" : {
      "border-width" : 6.0
    }
  }, {
    "selector" : "node[cat_miRNA = 'fca-mir-383-5p']",
    "css" : {
      "border-width" : 6.0
    }
  }, {
    "selector" : "node[cat_miRNA = 'fca-mir-375-3p']",
    "css" : {
      "border-width" : 6.0
    }
  }, {
    "selector" : "node[cat_miRNA = 'fca-mir-136-5p']",
    "css" : {
      "border-width" : 6.0
    }
  }, {
    "selector" : "node[cat_miRNA = 'fca-mir-34c-5p']",
    "css" : {
      "border-width" : 6.0
    }
  }, {
    "selector" : "node[cat_miRNA = 'fca-mir-92b-3p']",
    "css" : {
      "border-width" : 6.0
    }
  }, {
    "selector" : "node[cat_miRNA = 'fca-mir-15b-3p']",
    "css" : {
      "border-width" : 6.0
    }
  }, {
    "selector" : "node[cat_miRNA = 'fca-mir-132-5p']",
    "css" : {
      "border-width" : 6.0
    }
  }, {
    "selector" : "node[cat_miRNA = 'fca-mir-130a-3p']",
    "css" : {
      "border-width" : 6.0
    }
  }, {
    "selector" : "node[cat_miRNA = 'fca-mir-424-3p']",
    "css" : {
      "border-width" : 6.0
    }
  }, {
    "selector" : "node[cat_miRNA = 'fca-mir-190b-5p']",
    "css" : {
      "border-width" : 6.0
    }
  }, {
    "selector" : "node[cat_miRNA = 'fca-mir-296-3p']",
    "css" : {
      "border-width" : 6.0
    }
  }, {
    "selector" : "node[cat_miRNA = 'fca-mir-92b-5p']",
    "css" : {
      "border-width" : 6.0
    }
  }, {
    "selector" : "node[cat_miRNA = 'fca-mir-181d-5p']",
    "css" : {
      "border-width" : 6.0
    }
  }, {
    "selector" : "node[cat_miRNA = 'fca-mir-141-3p']",
    "css" : {
      "border-width" : 6.0
    }
  }, {
    "selector" : "node[cat_miRNA = 'fca-mir-299a-3p']",
    "css" : {
      "border-width" : 6.0
    }
  }, {
    "selector" : "node[cat_miRNA = 'fca-mir-542-5p']",
    "css" : {
      "border-width" : 6.0
    }
  }, {
    "selector" : "node[cat_miRNA = 'fca-mir-370-3p']",
    "css" : {
      "border-width" : 6.0
    }
  }, {
    "selector" : "node[cat_miRNA = 'fca-mir-34b-3p']",
    "css" : {
      "border-width" : 6.0
    }
  }, {
    "selector" : "node[cat_miRNA = 'fca-mir-130b-5p']",
    "css" : {
      "border-width" : 6.0
    }
  }, {
    "selector" : "node[cat_miRNA = 'fca-mir-150-5p']",
    "css" : {
      "border-width" : 6.0
    }
  }, {
    "selector" : "node[cat_miRNA = 'fca-mir-337-5p']",
    "css" : {
      "font-size" : 25
    }
  }, {
    "selector" : "node[cat_miRNA = 'fca-mir-208a-3p']",
    "css" : {
      "font-size" : 25
    }
  }, {
    "selector" : "node[cat_miRNA = 'fca-mir-192-5p']",
    "css" : {
      "font-size" : 25
    }
  }, {
    "selector" : "node[cat_miRNA = 'fca-mir-335-3p']",
    "css" : {
      "font-size" : 25
    }
  }, {
    "selector" : "node[cat_miRNA = 'fca-mir-146b-5p']",
    "css" : {
      "font-size" : 25
    }
  }, {
    "selector" : "node[cat_miRNA = 'fca-mir-127-3p']",
    "css" : {
      "font-size" : 25
    }
  }, {
    "selector" : "node[cat_miRNA = 'fca-mir-136-3p']",
    "css" : {
      "font-size" : 25
    }
  }, {
    "selector" : "node[cat_miRNA = 'fca-mir-34c-3p']",
    "css" : {
      "font-size" : 25
    }
  }, {
    "selector" : "node[cat_miRNA = 'fca-mir-371-5p']",
    "css" : {
      "font-size" : 25
    }
  }, {
    "selector" : "node[cat_miRNA = 'fca-mir-130a-5p']",
    "css" : {
      "font-size" : 25
    }
  }, {
    "selector" : "node[cat_miRNA = 'fca-mir-132-3p']",
    "css" : {
      "font-size" : 25
    }
  }, {
    "selector" : "node[cat_miRNA = 'fca-mir-503-5p']",
    "css" : {
      "font-size" : 25
    }
  }, {
    "selector" : "node[cat_miRNA = 'fca-mir-147-3p']",
    "css" : {
      "font-size" : 25
    }
  }, {
    "selector" : "node[cat_miRNA = 'fca-mir-424-5p']",
    "css" : {
      "font-size" : 25
    }
  }, {
    "selector" : "node[cat_miRNA = 'fca-mir-216b-5p']",
    "css" : {
      "font-size" : 25
    }
  }, {
    "selector" : "node[cat_miRNA = 'fca-mir-200c-3p']",
    "css" : {
      "font-size" : 25
    }
  }, {
    "selector" : "node[cat_miRNA = 'fca-mir-146a-5p']",
    "css" : {
      "font-size" : 25
    }
  }, {
    "selector" : "node[cat_miRNA = 'fca-mir-542-3p']",
    "css" : {
      "font-size" : 25
    }
  }, {
    "selector" : "node[cat_miRNA = 'fca-mir-328-3p']",
    "css" : {
      "font-size" : 25
    }
  }, {
    "selector" : "node[cat_miRNA = 'fca-mir-137-3p']",
    "css" : {
      "font-size" : 25
    }
  }, {
    "selector" : "node[cat_miRNA = 'fca-mir-34b-5p']",
    "css" : {
      "font-size" : 25
    }
  }, {
    "selector" : "node[cat_miRNA = 'fca-mir-1185-3p']",
    "css" : {
      "font-size" : 25
    }
  }, {
    "selector" : "node[cat_miRNA = 'fca-mir-135b-5p']",
    "css" : {
      "font-size" : 25
    }
  }, {
    "selector" : "node[cat_miRNA = 'fca-mir-301a-3p']",
    "css" : {
      "font-size" : 25
    }
  }, {
    "selector" : "node[cat_miRNA = 'fca-mir-487b-3p']",
    "css" : {
      "font-size" : 25
    }
  }, {
    "selector" : "node[cat_miRNA = 'fca-mir-362-3p']",
    "css" : {
      "font-size" : 25
    }
  }, {
    "selector" : "node[cat_miRNA = 'fca-mir-425-5p']",
    "css" : {
      "font-size" : 25
    }
  }, {
    "selector" : "node[cat_miRNA = 'fca-mir-194-5p']",
    "css" : {
      "font-size" : 25
    }
  }, {
    "selector" : "node[cat_miRNA = 'fca-mir-129-3p']",
    "css" : {
      "font-size" : 25
    }
  }, {
    "selector" : "node[cat_miRNA = 'fca-mir-127-5p']",
    "css" : {
      "font-size" : 25
    }
  }, {
    "selector" : "node[cat_miRNA = 'fca-mir-381-3p']",
    "css" : {
      "font-size" : 25
    }
  }, {
    "selector" : "node[cat_miRNA = 'fca-mir-383-5p']",
    "css" : {
      "font-size" : 25
    }
  }, {
    "selector" : "node[cat_miRNA = 'fca-mir-375-3p']",
    "css" : {
      "font-size" : 25
    }
  }, {
    "selector" : "node[cat_miRNA = 'fca-mir-136-5p']",
    "css" : {
      "font-size" : 25
    }
  }, {
    "selector" : "node[cat_miRNA = 'fca-mir-34c-5p']",
    "css" : {
      "font-size" : 25
    }
  }, {
    "selector" : "node[cat_miRNA = 'fca-mir-92b-3p']",
    "css" : {
      "font-size" : 25
    }
  }, {
    "selector" : "node[cat_miRNA = 'fca-mir-15b-3p']",
    "css" : {
      "font-size" : 25
    }
  }, {
    "selector" : "node[cat_miRNA = 'fca-mir-132-5p']",
    "css" : {
      "font-size" : 25
    }
  }, {
    "selector" : "node[cat_miRNA = 'fca-mir-130a-3p']",
    "css" : {
      "font-size" : 25
    }
  }, {
    "selector" : "node[cat_miRNA = 'fca-mir-424-3p']",
    "css" : {
      "font-size" : 25
    }
  }, {
    "selector" : "node[cat_miRNA = 'fca-mir-190b-5p']",
    "css" : {
      "font-size" : 25
    }
  }, {
    "selector" : "node[cat_miRNA = 'fca-mir-296-3p']",
    "css" : {
      "font-size" : 25
    }
  }, {
    "selector" : "node[cat_miRNA = 'fca-mir-92b-5p']",
    "css" : {
      "font-size" : 25
    }
  }, {
    "selector" : "node[cat_miRNA = 'fca-mir-181d-5p']",
    "css" : {
      "font-size" : 25
    }
  }, {
    "selector" : "node[cat_miRNA = 'fca-mir-141-3p']",
    "css" : {
      "font-size" : 25
    }
  }, {
    "selector" : "node[cat_miRNA = 'fca-mir-299a-3p']",
    "css" : {
      "font-size" : 25
    }
  }, {
    "selector" : "node[cat_miRNA = 'fca-mir-542-5p']",
    "css" : {
      "font-size" : 25
    }
  }, {
    "selector" : "node[cat_miRNA = 'fca-mir-370-3p']",
    "css" : {
      "font-size" : 25
    }
  }, {
    "selector" : "node[cat_miRNA = 'fca-mir-34b-3p']",
    "css" : {
      "font-size" : 25
    }
  }, {
    "selector" : "node[cat_miRNA = 'fca-mir-130b-5p']",
    "css" : {
      "font-size" : 25
    }
  }, {
    "selector" : "node[cat_miRNA = 'fca-mir-150-5p']",
    "css" : {
      "font-size" : 25
    }
  }, {
    "selector" : "node[cat_miRNA = 'fca-mir-362-3p']",
    "css" : {
      "shape" : "rectangle"
    }
  }, {
    "selector" : "node[cat_miRNA = 'fca-mir-192-5p']",
    "css" : {
      "shape" : "rectangle"
    }
  }, {
    "selector" : "node[cat_miRNA = 'fca-mir-335-3p']",
    "css" : {
      "shape" : "rectangle"
    }
  }, {
    "selector" : "node[cat_miRNA = 'fca-mir-425-5p']",
    "css" : {
      "shape" : "rectangle"
    }
  }, {
    "selector" : "node[cat_miRNA = 'fca-mir-194-5p']",
    "css" : {
      "shape" : "rectangle"
    }
  }, {
    "selector" : "node[cat_miRNA = 'fca-mir-146b-5p']",
    "css" : {
      "shape" : "rectangle"
    }
  }, {
    "selector" : "node[cat_miRNA = 'fca-mir-383-5p']",
    "css" : {
      "shape" : "rectangle"
    }
  }, {
    "selector" : "node[cat_miRNA = 'fca-mir-375-3p']",
    "css" : {
      "shape" : "rectangle"
    }
  }, {
    "selector" : "node[cat_miRNA = 'fca-mir-34c-5p']",
    "css" : {
      "shape" : "rectangle"
    }
  }, {
    "selector" : "node[cat_miRNA = 'fca-mir-92b-3p']",
    "css" : {
      "shape" : "rectangle"
    }
  }, {
    "selector" : "node[cat_miRNA = 'fca-mir-15b-3p']",
    "css" : {
      "shape" : "rectangle"
    }
  }, {
    "selector" : "node[cat_miRNA = 'fca-mir-34c-3p']",
    "css" : {
      "shape" : "rectangle"
    }
  }, {
    "selector" : "node[cat_miRNA = 'fca-mir-132-5p']",
    "css" : {
      "shape" : "rectangle"
    }
  }, {
    "selector" : "node[cat_miRNA = 'fca-mir-132-3p']",
    "css" : {
      "shape" : "rectangle"
    }
  }, {
    "selector" : "node[cat_miRNA = 'fca-mir-147-3p']",
    "css" : {
      "shape" : "rectangle"
    }
  }, {
    "selector" : "node[cat_miRNA = 'fca-mir-200c-3p']",
    "css" : {
      "shape" : "rectangle"
    }
  }, {
    "selector" : "node[cat_miRNA = 'fca-mir-146a-5p']",
    "css" : {
      "shape" : "rectangle"
    }
  }, {
    "selector" : "node[cat_miRNA = 'fca-mir-190b-5p']",
    "css" : {
      "shape" : "rectangle"
    }
  }, {
    "selector" : "node[cat_miRNA = 'fca-mir-296-3p']",
    "css" : {
      "shape" : "rectangle"
    }
  }, {
    "selector" : "node[cat_miRNA = 'fca-mir-92b-5p']",
    "css" : {
      "shape" : "rectangle"
    }
  }, {
    "selector" : "node[cat_miRNA = 'fca-mir-141-3p']",
    "css" : {
      "shape" : "rectangle"
    }
  }, {
    "selector" : "node[cat_miRNA = 'fca-mir-542-3p']",
    "css" : {
      "shape" : "hexagon"
    }
  }, {
    "selector" : "node[cat_miRNA = 'fca-mir-328-3p']",
    "css" : {
      "shape" : "rectangle"
    }
  }, {
    "selector" : "node[cat_miRNA = 'fca-mir-34b-5p']",
    "css" : {
      "shape" : "rectangle"
    }
  }, {
    "selector" : "node[cat_miRNA = 'fca-mir-1185-3p']",
    "css" : {
      "shape" : "rectangle"
    }
  }, {
    "selector" : "node[cat_miRNA = 'fca-mir-301a-3p']",
    "css" : {
      "shape" : "rectangle"
    }
  }, {
    "selector" : "node[cat_miRNA = 'fca-mir-34b-3p']",
    "css" : {
      "shape" : "rectangle"
    }
  }, {
    "selector" : "node[cat_miRNA = 'fca-mir-130b-5p']",
    "css" : {
      "shape" : "rectangle"
    }
  }, {
    "selector" : "node[cat_miRNA = 'fca-mir-150-5p']",
    "css" : {
      "shape" : "rectangle"
    }
  }, {
    "selector" : "node[cat_miRNA = 'fca-mir-337-5p']",
    "css" : {
      "width" : 250.0
    }
  }, {
    "selector" : "node[cat_miRNA = 'fca-mir-208a-3p']",
    "css" : {
      "width" : 250.0
    }
  }, {
    "selector" : "node[cat_miRNA = 'fca-mir-192-5p']",
    "css" : {
      "width" : 250.0
    }
  }, {
    "selector" : "node[cat_miRNA = 'fca-mir-335-3p']",
    "css" : {
      "width" : 250.0
    }
  }, {
    "selector" : "node[cat_miRNA = 'fca-mir-146b-5p']",
    "css" : {
      "width" : 250.0
    }
  }, {
    "selector" : "node[cat_miRNA = 'fca-mir-127-3p']",
    "css" : {
      "width" : 250.0
    }
  }, {
    "selector" : "node[cat_miRNA = 'fca-mir-136-3p']",
    "css" : {
      "width" : 250.0
    }
  }, {
    "selector" : "node[cat_miRNA = 'fca-mir-34c-3p']",
    "css" : {
      "width" : 250.0
    }
  }, {
    "selector" : "node[cat_miRNA = 'fca-mir-371-5p']",
    "css" : {
      "width" : 250.0
    }
  }, {
    "selector" : "node[cat_miRNA = 'fca-mir-130a-5p']",
    "css" : {
      "width" : 250.0
    }
  }, {
    "selector" : "node[cat_miRNA = 'fca-mir-132-3p']",
    "css" : {
      "width" : 250.0
    }
  }, {
    "selector" : "node[cat_miRNA = 'fca-mir-503-5p']",
    "css" : {
      "width" : 250.0
    }
  }, {
    "selector" : "node[cat_miRNA = 'fca-mir-147-3p']",
    "css" : {
      "width" : 250.0
    }
  }, {
    "selector" : "node[cat_miRNA = 'fca-mir-424-5p']",
    "css" : {
      "width" : 250.0
    }
  }, {
    "selector" : "node[cat_miRNA = 'fca-mir-216b-5p']",
    "css" : {
      "width" : 250.0
    }
  }, {
    "selector" : "node[cat_miRNA = 'fca-mir-200c-3p']",
    "css" : {
      "width" : 250.0
    }
  }, {
    "selector" : "node[cat_miRNA = 'fca-mir-146a-5p']",
    "css" : {
      "width" : 250.0
    }
  }, {
    "selector" : "node[cat_miRNA = 'fca-mir-542-3p']",
    "css" : {
      "width" : 250.0
    }
  }, {
    "selector" : "node[cat_miRNA = 'fca-mir-328-3p']",
    "css" : {
      "width" : 250.0
    }
  }, {
    "selector" : "node[cat_miRNA = 'fca-mir-137-3p']",
    "css" : {
      "width" : 250.0
    }
  }, {
    "selector" : "node[cat_miRNA = 'fca-mir-34b-5p']",
    "css" : {
      "width" : 250.0
    }
  }, {
    "selector" : "node[cat_miRNA = 'fca-mir-1185-3p']",
    "css" : {
      "width" : 250.0
    }
  }, {
    "selector" : "node[cat_miRNA = 'fca-mir-135b-5p']",
    "css" : {
      "width" : 250.0
    }
  }, {
    "selector" : "node[cat_miRNA = 'fca-mir-301a-3p']",
    "css" : {
      "width" : 250.0
    }
  }, {
    "selector" : "node[cat_miRNA = 'fca-mir-487b-3p']",
    "css" : {
      "width" : 250.0
    }
  }, {
    "selector" : "node[cat_miRNA = 'fca-mir-362-3p']",
    "css" : {
      "width" : 250.0
    }
  }, {
    "selector" : "node[cat_miRNA = 'fca-mir-425-5p']",
    "css" : {
      "width" : 250.0
    }
  }, {
    "selector" : "node[cat_miRNA = 'fca-mir-194-5p']",
    "css" : {
      "width" : 250.0
    }
  }, {
    "selector" : "node[cat_miRNA = 'fca-mir-129-3p']",
    "css" : {
      "width" : 250.0
    }
  }, {
    "selector" : "node[cat_miRNA = 'fca-mir-127-5p']",
    "css" : {
      "width" : 250.0
    }
  }, {
    "selector" : "node[cat_miRNA = 'fca-mir-381-3p']",
    "css" : {
      "width" : 250.0
    }
  }, {
    "selector" : "node[cat_miRNA = 'fca-mir-383-5p']",
    "css" : {
      "width" : 250.0
    }
  }, {
    "selector" : "node[cat_miRNA = 'fca-mir-375-3p']",
    "css" : {
      "width" : 250.0
    }
  }, {
    "selector" : "node[cat_miRNA = 'fca-mir-136-5p']",
    "css" : {
      "width" : 250.0
    }
  }, {
    "selector" : "node[cat_miRNA = 'fca-mir-34c-5p']",
    "css" : {
      "width" : 250.0
    }
  }, {
    "selector" : "node[cat_miRNA = 'fca-mir-92b-3p']",
    "css" : {
      "width" : 250.0
    }
  }, {
    "selector" : "node[cat_miRNA = 'fca-mir-15b-3p']",
    "css" : {
      "width" : 250.0
    }
  }, {
    "selector" : "node[cat_miRNA = 'fca-mir-132-5p']",
    "css" : {
      "width" : 250.0
    }
  }, {
    "selector" : "node[cat_miRNA = 'fca-mir-130a-3p']",
    "css" : {
      "width" : 250.0
    }
  }, {
    "selector" : "node[cat_miRNA = 'fca-mir-424-3p']",
    "css" : {
      "width" : 250.0
    }
  }, {
    "selector" : "node[cat_miRNA = 'fca-mir-190b-5p']",
    "css" : {
      "width" : 250.0
    }
  }, {
    "selector" : "node[cat_miRNA = 'fca-mir-296-3p']",
    "css" : {
      "width" : 250.0
    }
  }, {
    "selector" : "node[cat_miRNA = 'fca-mir-92b-5p']",
    "css" : {
      "width" : 250.0
    }
  }, {
    "selector" : "node[cat_miRNA = 'fca-mir-181d-5p']",
    "css" : {
      "width" : 250.0
    }
  }, {
    "selector" : "node[cat_miRNA = 'fca-mir-141-3p']",
    "css" : {
      "width" : 250.0
    }
  }, {
    "selector" : "node[cat_miRNA = 'fca-mir-299a-3p']",
    "css" : {
      "width" : 250.0
    }
  }, {
    "selector" : "node[cat_miRNA = 'fca-mir-542-5p']",
    "css" : {
      "width" : 250.0
    }
  }, {
    "selector" : "node[cat_miRNA = 'fca-mir-370-3p']",
    "css" : {
      "width" : 250.0
    }
  }, {
    "selector" : "node[cat_miRNA = 'fca-mir-34b-3p']",
    "css" : {
      "width" : 250.0
    }
  }, {
    "selector" : "node[cat_miRNA = 'fca-mir-130b-5p']",
    "css" : {
      "width" : 250.0
    }
  }, {
    "selector" : "node[cat_miRNA = 'fca-mir-150-5p']",
    "css" : {
      "width" : 250.0
    }
  }, {
    "selector" : "node:selected",
    "css" : {
      "background-color" : "rgb(255,255,0)"
    }
  }, {
    "selector" : "edge",
    "css" : {
      "font-family" : "Dialog.plain",
      "font-weight" : "normal",
      "color" : "rgb(0,0,0)",
      "source-arrow-color" : "rgb(0,0,0)",
      "target-arrow-shape" : "none",
      "line-style" : "solid",
      "source-arrow-shape" : "none",
      "font-size" : 10,
      "opacity" : 1.0,
      "content" : "",
      "line-color" : "rgb(102,102,102)",
      "text-opacity" : 1.0,
      "target-arrow-color" : "rgb(0,0,0)",
      "width" : 2.0
    }
  }, {
    "selector" : "edge[interaction = 'validated']",
    "css" : {
      "line-color" : "rgb(27,120,55)"
    }
  }, {
    "selector" : "edge[interaction = 'validated_predicted']",
    "css" : {
      "line-color" : "rgb(27,120,55)"
    }
  }, {
    "selector" : "edge[interaction = 'predicted']",
    "css" : {
      "line-color" : "rgb(27,120,55)"
    }
  }, {
    "selector" : "edge[interaction = 'validated']",
    "css" : {
      "target-arrow-shape" : "triangle"
    }
  }, {
    "selector" : "edge[interaction = 'validated_predicted']",
    "css" : {
      "target-arrow-shape" : "triangle"
    }
  }, {
    "selector" : "edge[interaction = 'predicted']",
    "css" : {
      "target-arrow-shape" : "triangle"
    }
  }, {
    "selector" : "edge[interaction = 'validated_predicted']",
    "css" : {
      "width" : 3.0
    }
  }, {
    "selector" : "edge[interaction = 'validated']",
    "css" : {
      "line-style" : "solid"
    }
  }, {
    "selector" : "edge[interaction = 'validated_predicted']",
    "css" : {
      "line-style" : "solid"
    }
  }, {
    "selector" : "edge[interaction = 'predicted']",
    "css" : {
      "line-style" : "dashed"
    }
  }, {
    "selector" : "edge:selected",
    "css" : {
      "line-color" : "rgb(255,0,0)"
    }
  } ]
} ]
