# Supplementary material for: Feline microRNAome in ovary and testis: Exploration of in-silico miRNA-mRNA networks involved in gonadal function and cellular stress response
Source: Front Genet. 2022 Sep 26;13:1009220. doi: 10.3389/fgene.2022.1009220 (PMC9548565; doi:10.3389/fgene.2022.1009220)
Supplement: Supplementary file 7 [file DataSheet2.zip › Supplementary_file2_EM_Age/web_session/data/networks.js]

var networks = {"Figure_5A_Cluster_Cell_division": {
  "format_version" : "1.0",
  "generated_by" : "cytoscape-3.9.1",
  "target_cytoscapejs_version" : "~2.1",
  "data" : {
    "shared_name" : "DOWN.AFvsEJF.05(1)",
    "__Annotations" : [ "" ],
    "Cloud_Counter" : 1,
    "Use_Stemming" : false,
    "name" : "Figure_5A_Cluster_Cell_division",
    "SUID" : 14636,
    "Cloud_Network_UID" : 9,
    "selected" : false
  },
  "elements" : {
    "nodes" : [ {
      "data" : {
        "id" : "12808",
        "EnrichmentMap_gs_size" : 5,
        "EnrichmentMap_david_category" : "GOTERM_BP_DIRECT",
        "EnrichmentMap_Colouring_fca_mir_424_3p_" : 0.904232786040134,
        "name" : "GO:0007067~MITOTIC NUCLEAR DIVISION",
        "EnrichmentMap_fdr_qvalue_fca_mir_424_3p_" : 1.0,
        "SUID" : 12808,
        "EnrichmentMap_GS_DESCR" : "GO:0007067~mitotic nuclear division",
        "EnrichmentMap_fdr_qvalue_fca_mir_130a_3p_" : 1.0,
        "EnrichmentMap_NES_fca_mir_130a_3p_" : 1.0,
        "EnrichmentMap_GS_Type" : "ENR",
        "shared_name" : "GO:0007067~MITOTIC NUCLEAR DIVISION",
        "EnrichmentMap_NES_fca_mir_424_3p_" : 1.0,
        "selected" : false,
        "EnrichmentMap_pvalue_fca_mir_130a_3p_" : 0.00798894368060087,
        "EnrichmentMap_pvalue_fca_mir_424_3p_" : 0.09576721395986602,
        "EnrichmentMap_Name" : "GO:0007067~MITOTIC NUCLEAR DIVISION",
        "EnrichmentMap_Colouring_fca_mir_130a_3p_" : 0.9920110563193991,
        "EnrichmentMap_Genes" : [ "SPDL1", "SKA3", "ASPM", "LATS2", "PAFAH1B1" ]
      },
      "position" : {
        "x" : 1245.4168844826129,
        "y" : -3346.227264619127
      },
      "selected" : false
    }, {
      "data" : {
        "id" : "12550",
        "EnrichmentMap_gs_size" : 2,
        "EnrichmentMap_fdr_qvalue_fca_mir_369_5p_" : 0.5537050048028879,
        "EnrichmentMap_david_category" : "GOTERM_BP_DIRECT",
        "EnrichmentMap_Colouring_fca_mir_369_5p_" : 0.989579920694467,
        "name" : "GO:0021766~HIPPOCAMPUS DEVELOPMENT",
        "SUID" : 12550,
        "EnrichmentMap_NES_fca_mir_369_5p_" : 1.0,
        "EnrichmentMap_GS_DESCR" : "GO:0021766~hippocampus development",
        "EnrichmentMap_GS_Type" : "ENR",
        "EnrichmentMap_pvalue_fca_mir_369_5p_" : 0.010420079305533035,
        "shared_name" : "GO:0021766~HIPPOCAMPUS DEVELOPMENT",
        "selected" : false,
        "EnrichmentMap_Name" : "GO:0021766~HIPPOCAMPUS DEVELOPMENT",
        "EnrichmentMap_Genes" : [ "NR4A3", "PAFAH1B1" ]
      },
      "position" : {
        "x" : 1243.9356019336856,
        "y" : -3287.381013169326
      },
      "selected" : false
    }, {
      "data" : {
        "id" : "12548",
        "EnrichmentMap_pvalue_fca_mir_196b_5p_" : 0.05201694282421625,
        "EnrichmentMap_Colouring_fca_mir_181d_5p_" : 0.9700023404133288,
        "EnrichmentMap_pvalue_fca_mir_424_5p_" : 3.15784790088475E-4,
        "EnrichmentMap_NES_fca_mir_196b_5p_" : 1.0,
        "EnrichmentMap_Colouring_fca_mir_503_5p_" : 0.9881731217616733,
        "EnrichmentMap_gs_size" : 9,
        "EnrichmentMap_pvalue_fca_mir_181d_5p_" : 0.029997659586671256,
        "EnrichmentMap_fdr_qvalue_fca_mir_503_5p_" : 0.2471817551810279,
        "EnrichmentMap_david_category" : "GOTERM_CC_DIRECT",
        "name" : "GO:0005876~SPINDLE MICROTUBULE",
        "EnrichmentMap_NES_fca_mir_181d_5p_" : 1.0,
        "SUID" : 12548,
        "EnrichmentMap_GS_DESCR" : "GO:0005876~spindle microtubule",
        "EnrichmentMap_fdr_qvalue_fca_mir_130a_3p_" : 0.16884186386378924,
        "EnrichmentMap_Colouring_fca_mir_424_5p_" : 0.9996842152099116,
        "EnrichmentMap_NES_fca_mir_130a_3p_" : 1.0,
        "EnrichmentMap_pvalue_fca_mir_503_5p_" : 0.011826878238326694,
        "EnrichmentMap_fdr_qvalue_fca_mir_424_5p_" : 0.033788972539466826,
        "EnrichmentMap_GS_Type" : "ENR",
        "shared_name" : "GO:0005876~SPINDLE MICROTUBULE",
        "EnrichmentMap_fdr_qvalue_fca_mir_196b_5p_" : 0.9305253105220906,
        "EnrichmentMap_fdr_qvalue_fca_mir_181d_5p_" : 0.6141133912622126,
        "selected" : false,
        "EnrichmentMap_pvalue_fca_mir_130a_3p_" : 0.005097112871359675,
        "EnrichmentMap_Name" : "GO:0005876~SPINDLE MICROTUBULE",
        "EnrichmentMap_NES_fca_mir_503_5p_" : 1.0,
        "EnrichmentMap_Colouring_fca_mir_130a_3p_" : 0.9949028871286403,
        "EnrichmentMap_NES_fca_mir_424_5p_" : 1.0,
        "EnrichmentMap_Colouring_fca_mir_196b_5p_" : 0.9479830571757838,
        "EnrichmentMap_Genes" : [ "ARL3", "PLK1", "SPAG5", "SKA3", "AURKB", "CALM3", "KIFAP3", "CALM2", "BIRC5" ]
      },
      "position" : {
        "x" : 1236.650371009083,
        "y" : -3220.052610026621
      },
      "selected" : false
    }, {
      "data" : {
        "id" : "12544",
        "EnrichmentMap_gs_size" : 5,
        "EnrichmentMap_david_category" : "GOTERM_BP_DIRECT",
        "name" : "GO:0034453~MICROTUBULE ANCHORING",
        "EnrichmentMap_NES_fca_mir_130a_5p_" : 1.0,
        "SUID" : 12544,
        "EnrichmentMap_GS_DESCR" : "GO:0034453~microtubule anchoring",
        "EnrichmentMap_fdr_qvalue_fca_mir_130a_3p_" : 1.0,
        "EnrichmentMap_pvalue_fca_mir_130a_5p_" : 0.012565809383056918,
        "EnrichmentMap_NES_fca_mir_130a_3p_" : 1.0,
        "EnrichmentMap_GS_Type" : "ENR",
        "shared_name" : "GO:0034453~MICROTUBULE ANCHORING",
        "EnrichmentMap_Colouring_fca_mir_130a_5p_" : 0.987434190616943,
        "EnrichmentMap_pvalue_fca_mir_543_3p_" : 0.02718349648398273,
        "EnrichmentMap_NES_fca_mir_543_3p_" : 1.0,
        "EnrichmentMap_fdr_qvalue_fca_mir_543_3p_" : 1.0,
        "EnrichmentMap_fdr_qvalue_fca_mir_130a_5p_" : 1.0,
        "selected" : false,
        "EnrichmentMap_pvalue_fca_mir_130a_3p_" : 0.021923534054924913,
        "EnrichmentMap_Name" : "GO:0034453~MICROTUBULE ANCHORING",
        "EnrichmentMap_Colouring_fca_mir_130a_3p_" : 0.9780764659450751,
        "EnrichmentMap_Colouring_fca_mir_543_3p_" : 0.9728165035160172,
        "EnrichmentMap_Genes" : [ "CEP350", "CEP57L1", "FGFR1OP", "CLASP1", "CEP57" ]
      },
      "position" : {
        "x" : 1264.3497902137908,
        "y" : -3432.657684929107
      },
      "selected" : false
    }, {
      "data" : {
        "id" : "12798",
        "EnrichmentMap_fdr_qvalue_fca_mir_136_5p_" : 1.0,
        "EnrichmentMap_Colouring_fca_mir_136_5p_" : 0.9504335858670676,
        "EnrichmentMap_Colouring_fca_mir_503_5p_" : 0.9080579758513443,
        "EnrichmentMap_gs_size" : 2,
        "EnrichmentMap_fdr_qvalue_fca_mir_503_5p_" : 1.0,
        "EnrichmentMap_david_category" : "GOTERM_BP_DIRECT",
        "name" : "GO:0007097~NUCLEAR MIGRATION",
        "SUID" : 12798,
        "EnrichmentMap_NES_fca_mir_136_5p_" : 1.0,
        "EnrichmentMap_GS_DESCR" : "GO:0007097~nuclear migration",
        "EnrichmentMap_pvalue_fca_mir_136_5p_" : 0.04956641413293242,
        "EnrichmentMap_pvalue_fca_mir_503_5p_" : 0.09194202414865568,
        "EnrichmentMap_GS_Type" : "ENR",
        "shared_name" : "GO:0007097~NUCLEAR MIGRATION",
        "selected" : false,
        "EnrichmentMap_Name" : "GO:0007097~NUCLEAR MIGRATION",
        "EnrichmentMap_NES_fca_mir_503_5p_" : 1.0,
        "EnrichmentMap_Genes" : [ "WDR43", "PAFAH1B1" ]
      },
      "position" : {
        "x" : 1241.4040066684704,
        "y" : -3386.0505337447134
      },
      "selected" : false
    }, {
      "data" : {
        "id" : "12796",
        "EnrichmentMap_gs_size" : 3,
        "EnrichmentMap_david_category" : "GOTERM_CC_DIRECT",
        "EnrichmentMap_pvalue_fca_mir_381_3p_" : 0.008879781603558855,
        "name" : "GO:0000780~CONDENSED NUCLEAR CHROMOSOME, CENTROMERIC REGION",
        "SUID" : 12796,
        "EnrichmentMap_GS_DESCR" : "GO:0000780~condensed nuclear chromosome, centromeric region",
        "EnrichmentMap_GS_Type" : "ENR",
        "shared_name" : "GO:0000780~CONDENSED NUCLEAR CHROMOSOME, CENTROMERIC REGION",
        "EnrichmentMap_fdr_qvalue_fca_mir_381_3p_" : 0.27527322971032453,
        "selected" : false,
        "EnrichmentMap_NES_fca_mir_381_3p_" : 1.0,
        "EnrichmentMap_Name" : "GO:0000780~CONDENSED NUCLEAR CHROMOSOME, CENTROMERIC REGION",
        "EnrichmentMap_Colouring_fca_mir_381_3p_" : 0.9911202183964412,
        "EnrichmentMap_Genes" : [ "CENPC", "SGO1", "AURKB" ]
      },
      "position" : {
        "x" : 1237.7772464734185,
        "y" : -3261.316583397108
      },
      "selected" : false
    }, {
      "data" : {
        "id" : "12538",
        "EnrichmentMap_fdr_qvalue_fca_mir_136_5p_" : 1.0,
        "EnrichmentMap_Colouring_fca_mir_136_5p_" : 0.9424123723819301,
        "EnrichmentMap_gs_size" : 3,
        "EnrichmentMap_david_category" : "GOTERM_BP_DIRECT",
        "EnrichmentMap_pvalue_fca_mir_381_3p_" : 0.00641614625153956,
        "EnrichmentMap_Colouring_fca_mir_424_3p_" : 0.9795106194293998,
        "name" : "GO:0061003~POSITIVE REGULATION OF DENDRITIC SPINE MORPHOGENESIS",
        "EnrichmentMap_fdr_qvalue_fca_mir_424_3p_" : 1.0,
        "SUID" : 12538,
        "EnrichmentMap_NES_fca_mir_136_5p_" : 1.0,
        "EnrichmentMap_GS_DESCR" : "GO:0061003~positive regulation of dendritic spine morphogenesis",
        "EnrichmentMap_pvalue_fca_mir_136_5p_" : 0.05758762761806994,
        "EnrichmentMap_GS_Type" : "ENR",
        "shared_name" : "GO:0061003~POSITIVE REGULATION OF DENDRITIC SPINE MORPHOGENESIS",
        "EnrichmentMap_NES_fca_mir_424_3p_" : 1.0,
        "EnrichmentMap_fdr_qvalue_fca_mir_381_3p_" : 1.0,
        "selected" : false,
        "EnrichmentMap_NES_fca_mir_381_3p_" : 1.0,
        "EnrichmentMap_pvalue_fca_mir_424_3p_" : 0.02048938057060022,
        "EnrichmentMap_Name" : "GO:0061003~POSITIVE REGULATION OF DENDRITIC SPINE MORPHOGENESIS",
        "EnrichmentMap_Colouring_fca_mir_381_3p_" : 0.9935838537484605,
        "EnrichmentMap_Genes" : [ "KALRN", "CUX2", "PAFAH1B1" ]
      },
      "position" : {
        "x" : 1295.7007108713726,
        "y" : -3359.745323262099
      },
      "selected" : false
    }, {
      "data" : {
        "id" : "12530",
        "EnrichmentMap_Colouring_fca_mir_181d_5p_" : 0.9749725573492658,
        "EnrichmentMap_pvalue_fca_mir_424_5p_" : 0.05516551968599653,
        "EnrichmentMap_Colouring_fca_mir_503_5p_" : 0.9892552726697122,
        "EnrichmentMap_fdr_qvalue_fca_mir_889_3p_" : 1.0,
        "EnrichmentMap_gs_size" : 7,
        "EnrichmentMap_pvalue_fca_mir_181d_5p_" : 0.02502744265073425,
        "EnrichmentMap_fdr_qvalue_fca_mir_503_5p_" : 1.0,
        "EnrichmentMap_david_category" : "GOTERM_BP_DIRECT",
        "EnrichmentMap_pvalue_fca_mir_381_3p_" : 0.095854689370724,
        "name" : "GO:0022008~NEUROGENESIS",
        "EnrichmentMap_NES_fca_mir_432_5p_" : 1.0,
        "EnrichmentMap_NES_fca_mir_181d_5p_" : 1.0,
        "EnrichmentMap_Colouring_fca_mir_889_3p_" : 0.9064067877131736,
        "EnrichmentMap_pvalue_fca_mir_432_5p_" : 0.00479905626090307,
        "SUID" : 12530,
        "EnrichmentMap_GS_DESCR" : "GO:0022008~neurogenesis",
        "EnrichmentMap_NES_fca_mir_889_3p_" : 1.0,
        "EnrichmentMap_fdr_qvalue_fca_mir_130a_3p_" : 1.0,
        "EnrichmentMap_Colouring_fca_mir_424_5p_" : 0.9448344803140035,
        "EnrichmentMap_NES_fca_mir_130a_3p_" : 1.0,
        "EnrichmentMap_pvalue_fca_mir_503_5p_" : 0.010744727330287794,
        "EnrichmentMap_fdr_qvalue_fca_mir_424_5p_" : 1.0,
        "EnrichmentMap_GS_Type" : "ENR",
        "shared_name" : "GO:0022008~NEUROGENESIS",
        "EnrichmentMap_pvalue_fca_mir_889_3p_" : 0.09359321228682634,
        "EnrichmentMap_Colouring_fca_mir_432_5p_" : 0.995200943739097,
        "EnrichmentMap_fdr_qvalue_fca_mir_381_3p_" : 1.0,
        "EnrichmentMap_fdr_qvalue_fca_mir_181d_5p_" : 1.0,
        "selected" : false,
        "EnrichmentMap_NES_fca_mir_381_3p_" : 1.0,
        "EnrichmentMap_pvalue_fca_mir_130a_3p_" : 0.030009049339547445,
        "EnrichmentMap_fdr_qvalue_fca_mir_432_5p_" : 1.0,
        "EnrichmentMap_Name" : "GO:0022008~NEUROGENESIS",
        "EnrichmentMap_NES_fca_mir_503_5p_" : 1.0,
        "EnrichmentMap_Colouring_fca_mir_381_3p_" : 0.9041453106292761,
        "EnrichmentMap_Colouring_fca_mir_130a_3p_" : 0.9699909506604526,
        "EnrichmentMap_NES_fca_mir_424_5p_" : 1.0,
        "EnrichmentMap_Genes" : [ "KIF3A", "CHAC1", "WDR62", "CEP120", "BCL11A", "PAFAH1B1", "ROGDI" ]
      },
      "position" : {
        "x" : 1287.8528513932197,
        "y" : -3279.015642586223
      },
      "selected" : false
    }, {
      "data" : {
        "id" : "12786",
        "EnrichmentMap_pvalue_fca_mir_424_5p_" : 0.045217869959687865,
        "EnrichmentMap_Colouring_fca_mir_503_5p_" : 0.9390029771475166,
        "EnrichmentMap_gs_size" : 4,
        "EnrichmentMap_fdr_qvalue_fca_mir_503_5p_" : 0.6584742931309006,
        "EnrichmentMap_david_category" : "GOTERM_CC_DIRECT",
        "name" : "GO:0072686~MITOTIC SPINDLE",
        "SUID" : 12786,
        "EnrichmentMap_GS_DESCR" : "GO:0072686~mitotic spindle",
        "EnrichmentMap_Colouring_fca_mir_424_5p_" : 0.9547821300403121,
        "EnrichmentMap_pvalue_fca_mir_503_5p_" : 0.0609970228524834,
        "EnrichmentMap_fdr_qvalue_fca_mir_424_5p_" : 1.0,
        "EnrichmentMap_GS_Type" : "ENR",
        "shared_name" : "GO:0072686~MITOTIC SPINDLE",
        "selected" : false,
        "EnrichmentMap_Name" : "GO:0072686~MITOTIC SPINDLE",
        "EnrichmentMap_NES_fca_mir_503_5p_" : 1.0,
        "EnrichmentMap_NES_fca_mir_424_5p_" : 1.0,
        "EnrichmentMap_Genes" : [ "ESPL1", "CDC14A", "MAK", "DIAPH1" ]
      },
      "position" : {
        "x" : 1170.7435285606462,
        "y" : -3299.512979678355
      },
      "selected" : false
    }, {
      "data" : {
        "id" : "12528",
        "EnrichmentMap_pvalue_fca_mir_196b_5p_" : 0.014110987272645028,
        "EnrichmentMap_NES_fca_mir_196b_5p_" : 1.0,
        "EnrichmentMap_gs_size" : 3,
        "EnrichmentMap_david_category" : "GOTERM_BP_DIRECT",
        "name" : "GO:0061512~PROTEIN LOCALIZATION TO CILIUM",
        "SUID" : 12528,
        "EnrichmentMap_GS_DESCR" : "GO:0061512~protein localization to cilium",
        "EnrichmentMap_GS_Type" : "ENR",
        "shared_name" : "GO:0061512~PROTEIN LOCALIZATION TO CILIUM",
        "EnrichmentMap_fdr_qvalue_fca_mir_196b_5p_" : 1.0,
        "selected" : false,
        "EnrichmentMap_Name" : "GO:0061512~PROTEIN LOCALIZATION TO CILIUM",
        "EnrichmentMap_Colouring_fca_mir_196b_5p_" : 0.985889012727355,
        "EnrichmentMap_Genes" : [ "TULP4", "TTC21A", "IFT140" ]
      },
      "position" : {
        "x" : 1195.0168651639833,
        "y" : -3155.071465974454
      },
      "selected" : false
    }, {
      "data" : {
        "id" : "12780",
        "EnrichmentMap_pvalue_fca_mir_127_3p_" : 0.08216360633900276,
        "EnrichmentMap_NES_fca_mir_127_3p_" : 1.0,
        "EnrichmentMap_gs_size" : 13,
        "EnrichmentMap_david_category" : "GOTERM_CC_DIRECT",
        "name" : "GO:0048471~PERINUCLEAR REGION OF CYTOPLASM",
        "SUID" : 12780,
        "EnrichmentMap_Colouring_fca_mir_127_3p_" : 0.9178363936609972,
        "EnrichmentMap_GS_DESCR" : "GO:0048471~perinuclear region of cytoplasm",
        "EnrichmentMap_fdr_qvalue_fca_mir_127_3p_" : 1.0,
        "EnrichmentMap_pvalue_fca_mir_26a_1_3p_" : 0.06394672302244007,
        "EnrichmentMap_fdr_qvalue_fca_mir_130a_3p_" : 0.7886601714182905,
        "EnrichmentMap_NES_fca_mir_130a_3p_" : 1.0,
        "EnrichmentMap_fdr_qvalue_fca_mir_26a_1_3p_" : 1.0,
        "EnrichmentMap_GS_Type" : "ENR",
        "shared_name" : "GO:0048471~PERINUCLEAR REGION OF CYTOPLASM",
        "EnrichmentMap_Colouring_fca_mir_26a_1_3p_" : 0.9360532769775599,
        "selected" : false,
        "EnrichmentMap_pvalue_fca_mir_130a_3p_" : 0.03868898954127463,
        "EnrichmentMap_Name" : "GO:0048471~PERINUCLEAR REGION OF CYTOPLASM",
        "EnrichmentMap_Colouring_fca_mir_130a_3p_" : 0.9613110104587254,
        "EnrichmentMap_Genes" : [ "BAG5", "LOC101083174", "FGFR1OP", "ENPP3", "RAB3B", "DCUN1D3", "VTI1B", "LNPEP", "ASPSCR1", "MAEL", "PAFAH1B1", "FXR1", "NF2" ],
        "EnrichmentMap_NES_fca_mir_26a_1_3p_" : 1.0
      },
      "position" : {
        "x" : 1312.5893540644543,
        "y" : -3136.09104593856
      },
      "selected" : false
    }, {
      "data" : {
        "id" : "12520",
        "EnrichmentMap_NES_fca_mir_138_5p_" : 1.0,
        "EnrichmentMap_Colouring_fca_mir_181d_5p_" : 0.970177048085304,
        "EnrichmentMap_gs_size" : 4,
        "EnrichmentMap_pvalue_fca_mir_181d_5p_" : 0.02982295191469598,
        "EnrichmentMap_david_category" : "GOTERM_BP_DIRECT",
        "name" : "GO:0043087~REGULATION OF GTPASE ACTIVITY",
        "EnrichmentMap_NES_fca_mir_181d_5p_" : 1.0,
        "SUID" : 12520,
        "EnrichmentMap_GS_DESCR" : "GO:0043087~regulation of GTPase activity",
        "EnrichmentMap_fdr_qvalue_fca_mir_138_5p_" : 1.0,
        "EnrichmentMap_Colouring_fca_mir_138_5p_" : 0.9009737572716296,
        "EnrichmentMap_GS_Type" : "ENR",
        "shared_name" : "GO:0043087~REGULATION OF GTPASE ACTIVITY",
        "EnrichmentMap_fdr_qvalue_fca_mir_181d_5p_" : 1.0,
        "selected" : false,
        "EnrichmentMap_pvalue_fca_mir_138_5p_" : 0.09902624272837038,
        "EnrichmentMap_Name" : "GO:0043087~REGULATION OF GTPASE ACTIVITY",
        "EnrichmentMap_Genes" : [ "PROM2", "RACGAP1", "PAFAH1B1", "IQGAP2" ]
      },
      "position" : {
        "x" : 1141.7856646003902,
        "y" : -3279.149011968508
      },
      "selected" : false
    }, {
      "data" : {
        "id" : "12766",
        "EnrichmentMap_pvalue_fca_mir_196b_5p_" : 0.04733885499958822,
        "EnrichmentMap_NES_fca_mir_196b_5p_" : 1.0,
        "EnrichmentMap_Colouring_fca_mir_503_5p_" : 0.9347155850142888,
        "EnrichmentMap_gs_size" : 10,
        "EnrichmentMap_fdr_qvalue_fca_mir_503_5p_" : 1.0,
        "EnrichmentMap_david_category" : "KEGG_PATHWAY",
        "name" : "FCA04110:CELL CYCLE",
        "SUID" : 12766,
        "EnrichmentMap_GS_DESCR" : "fca04110:Cell cycle",
        "EnrichmentMap_fdr_qvalue_fca_mir_130a_3p_" : 0.9287799916488864,
        "EnrichmentMap_NES_fca_mir_130a_3p_" : 1.0,
        "EnrichmentMap_pvalue_fca_mir_503_5p_" : 0.06528441498571128,
        "EnrichmentMap_GS_Type" : "ENR",
        "shared_name" : "FCA04110:CELL CYCLE",
        "EnrichmentMap_fdr_qvalue_fca_mir_196b_5p_" : 1.0,
        "selected" : false,
        "EnrichmentMap_pvalue_fca_mir_130a_3p_" : 0.0331408303854398,
        "EnrichmentMap_Name" : "FCA04110:CELL CYCLE",
        "EnrichmentMap_NES_fca_mir_503_5p_" : 1.0,
        "EnrichmentMap_Colouring_fca_mir_130a_3p_" : 0.9668591696145602,
        "EnrichmentMap_Colouring_fca_mir_196b_5p_" : 0.9526611450004118,
        "EnrichmentMap_Genes" : [ "DBF4", "PLK1", "TGFB2", "CDKN2C", "CDC14A", "ESPL1", "CDC20", "CCNB1", "TTK", "BUB1" ]
      },
      "position" : {
        "x" : 1032.364048708488,
        "y" : -3337.9972945252157
      },
      "selected" : false
    }, {
      "data" : {
        "id" : "12498",
        "EnrichmentMap_pvalue_fca_mir_424_5p_" : 0.0038094759470188038,
        "EnrichmentMap_gs_size" : 7,
        "EnrichmentMap_david_category" : "GOTERM_BP_DIRECT",
        "EnrichmentMap_pvalue_fca_mir_381_3p_" : 5.849846307655959E-4,
        "name" : "GO:0032467~POSITIVE REGULATION OF CYTOKINESIS",
        "SUID" : 12498,
        "EnrichmentMap_GS_DESCR" : "GO:0032467~positive regulation of cytokinesis",
        "EnrichmentMap_fdr_qvalue_fca_mir_130a_3p_" : 0.07651249508627915,
        "EnrichmentMap_Colouring_fca_mir_424_5p_" : 0.9961905240529811,
        "EnrichmentMap_NES_fca_mir_130a_3p_" : 1.0,
        "EnrichmentMap_fdr_qvalue_fca_mir_424_5p_" : 0.8717350792094696,
        "EnrichmentMap_GS_Type" : "ENR",
        "shared_name" : "GO:0032467~POSITIVE REGULATION OF CYTOKINESIS",
        "EnrichmentMap_fdr_qvalue_fca_mir_381_3p_" : 0.2872274537059076,
        "selected" : false,
        "EnrichmentMap_NES_fca_mir_381_3p_" : 1.0,
        "EnrichmentMap_pvalue_fca_mir_130a_3p_" : 1.3203191559323408E-4,
        "EnrichmentMap_Name" : "GO:0032467~POSITIVE REGULATION OF CYTOKINESIS",
        "EnrichmentMap_Colouring_fca_mir_381_3p_" : 0.9994150153692344,
        "EnrichmentMap_Colouring_fca_mir_130a_3p_" : 0.9998679680844068,
        "EnrichmentMap_NES_fca_mir_424_5p_" : 1.0,
        "EnrichmentMap_Genes" : [ "KIF23", "DRD2", "CUL3", "ECT2", "AURKB", "RACGAP1", "KIF14" ]
      },
      "position" : {
        "x" : 1170.023774549432,
        "y" : -3369.63743644043
      },
      "selected" : false
    }, {
      "data" : {
        "id" : "12754",
        "EnrichmentMap_pvalue_fca_mir_196b_5p_" : 0.045109808315564215,
        "EnrichmentMap_NES_fca_mir_196b_5p_" : 1.0,
        "EnrichmentMap_gs_size" : 2,
        "EnrichmentMap_david_category" : "GOTERM_BP_DIRECT",
        "name" : "GO:0045143~HOMOLOGOUS CHROMOSOME SEGREGATION",
        "SUID" : 12754,
        "EnrichmentMap_GS_DESCR" : "GO:0045143~homologous chromosome segregation",
        "EnrichmentMap_GS_Type" : "ENR",
        "shared_name" : "GO:0045143~HOMOLOGOUS CHROMOSOME SEGREGATION",
        "EnrichmentMap_fdr_qvalue_fca_mir_196b_5p_" : 1.0,
        "selected" : false,
        "EnrichmentMap_Name" : "GO:0045143~HOMOLOGOUS CHROMOSOME SEGREGATION",
        "EnrichmentMap_Colouring_fca_mir_196b_5p_" : 0.9548901916844358,
        "EnrichmentMap_Genes" : [ "PLK1", "ESPL1" ]
      },
      "position" : {
        "x" : 1144.3768676277932,
        "y" : -3312.861422106108
      },
      "selected" : false
    }, {
      "data" : {
        "id" : "12492",
        "EnrichmentMap_Colouring_fca_mir_181d_5p_" : 0.9566158399709866,
        "EnrichmentMap_pvalue_fca_mir_424_5p_" : 0.05915973174723638,
        "EnrichmentMap_gs_size" : 2,
        "EnrichmentMap_pvalue_fca_mir_181d_5p_" : 0.04338416002901335,
        "EnrichmentMap_david_category" : "GOTERM_BP_DIRECT",
        "name" : "GO:0051343~POSITIVE REGULATION OF CYCLIC-NUCLEOTIDE PHOSPHODIESTERASE ACTIVITY",
        "EnrichmentMap_NES_fca_mir_181d_5p_" : 1.0,
        "SUID" : 12492,
        "EnrichmentMap_GS_DESCR" : "GO:0051343~positive regulation of cyclic-nucleotide phosphodiesterase activity",
        "EnrichmentMap_Colouring_fca_mir_424_5p_" : 0.9408402682527637,
        "EnrichmentMap_fdr_qvalue_fca_mir_424_5p_" : 1.0,
        "EnrichmentMap_GS_Type" : "ENR",
        "shared_name" : "GO:0051343~POSITIVE REGULATION OF CYCLIC-NUCLEOTIDE PHOSPHODIESTERASE ACTIVITY",
        "EnrichmentMap_fdr_qvalue_fca_mir_181d_5p_" : 1.0,
        "selected" : false,
        "EnrichmentMap_Name" : "GO:0051343~POSITIVE REGULATION OF CYCLIC-NUCLEOTIDE PHOSPHODIESTERASE ACTIVITY",
        "EnrichmentMap_NES_fca_mir_424_5p_" : 1.0,
        "EnrichmentMap_Genes" : [ "CALM3", "CALM2" ]
      },
      "position" : {
        "x" : 1158.7331919496173,
        "y" : -3252.085407886979
      },
      "selected" : false
    }, {
      "data" : {
        "id" : "12748",
        "EnrichmentMap_fdr_qvalue_fca_mir_136_5p_" : 1.0,
        "EnrichmentMap_Colouring_fca_mir_136_5p_" : 0.969314037089008,
        "EnrichmentMap_Colouring_fca_mir_503_5p_" : 0.9400288487561428,
        "EnrichmentMap_fdr_qvalue_fca_mir_889_3p_" : 1.0,
        "EnrichmentMap_gs_size" : 2,
        "EnrichmentMap_fdr_qvalue_fca_mir_503_5p_" : 0.8096105417920731,
        "EnrichmentMap_david_category" : "GOTERM_MF_DIRECT",
        "name" : "GO:0045502~DYNEIN BINDING",
        "EnrichmentMap_Colouring_fca_mir_889_3p_" : 0.9345268426788865,
        "SUID" : 12748,
        "EnrichmentMap_NES_fca_mir_136_5p_" : 1.0,
        "EnrichmentMap_GS_DESCR" : "GO:0045502~dynein binding",
        "EnrichmentMap_NES_fca_mir_889_3p_" : 1.0,
        "EnrichmentMap_pvalue_fca_mir_136_5p_" : 0.030685962910991987,
        "EnrichmentMap_pvalue_fca_mir_503_5p_" : 0.05997115124385727,
        "EnrichmentMap_GS_Type" : "ENR",
        "shared_name" : "GO:0045502~DYNEIN BINDING",
        "EnrichmentMap_pvalue_fca_mir_889_3p_" : 0.06547315732111347,
        "EnrichmentMap_pvalue_fca_mir_543_3p_" : 0.09563855741119351,
        "EnrichmentMap_NES_fca_mir_543_3p_" : 1.0,
        "EnrichmentMap_fdr_qvalue_fca_mir_543_3p_" : 1.0,
        "selected" : false,
        "EnrichmentMap_Name" : "GO:0045502~DYNEIN BINDING",
        "EnrichmentMap_NES_fca_mir_503_5p_" : 1.0,
        "EnrichmentMap_Colouring_fca_mir_543_3p_" : 0.9043614425888065,
        "EnrichmentMap_Genes" : [ "WDR43", "PAFAH1B1" ]
      },
      "position" : {
        "x" : 1265.6920499039718,
        "y" : -3375.0782539258375
      },
      "selected" : false
    }, {
      "data" : {
        "id" : "12486",
        "EnrichmentMap_fdr_qvalue_fca_mir_136_5p_" : 1.0,
        "EnrichmentMap_Colouring_fca_mir_136_5p_" : 0.9963129228783661,
        "EnrichmentMap_pvalue_fca_mir_424_5p_" : 0.04134855885446918,
        "EnrichmentMap_gs_size" : 3,
        "EnrichmentMap_david_category" : "GOTERM_BP_DIRECT",
        "name" : "GO:0021819~LAYER FORMATION IN CEREBRAL CORTEX",
        "SUID" : 12486,
        "EnrichmentMap_NES_fca_mir_136_5p_" : 1.0,
        "EnrichmentMap_GS_DESCR" : "GO:0021819~layer formation in cerebral cortex",
        "EnrichmentMap_Colouring_fca_mir_424_5p_" : 0.9586514411455308,
        "EnrichmentMap_pvalue_fca_mir_136_5p_" : 0.00368707712163383,
        "EnrichmentMap_fdr_qvalue_fca_mir_424_5p_" : 1.0,
        "EnrichmentMap_GS_Type" : "ENR",
        "shared_name" : "GO:0021819~LAYER FORMATION IN CEREBRAL CORTEX",
        "selected" : false,
        "EnrichmentMap_Name" : "GO:0021819~LAYER FORMATION IN CEREBRAL CORTEX",
        "EnrichmentMap_NES_fca_mir_424_5p_" : 1.0,
        "EnrichmentMap_Genes" : [ "NR2E1", "SOCS7", "PAFAH1B1" ]
      },
      "position" : {
        "x" : 1234.4387396270558,
        "y" : -3417.800578940407
      },
      "selected" : false
    }, {
      "data" : {
        "id" : "12482",
        "EnrichmentMap_Colouring_fca_mir_181d_5p_" : 0.9566158399709866,
        "EnrichmentMap_pvalue_fca_mir_424_5p_" : 0.05915973174723638,
        "EnrichmentMap_gs_size" : 2,
        "EnrichmentMap_pvalue_fca_mir_181d_5p_" : 0.04338416002901335,
        "EnrichmentMap_david_category" : "GOTERM_BP_DIRECT",
        "name" : "GO:0030801~POSITIVE REGULATION OF CYCLIC NUCLEOTIDE METABOLIC PROCESS",
        "EnrichmentMap_NES_fca_mir_181d_5p_" : 1.0,
        "SUID" : 12482,
        "EnrichmentMap_GS_DESCR" : "GO:0030801~positive regulation of cyclic nucleotide metabolic process",
        "EnrichmentMap_Colouring_fca_mir_424_5p_" : 0.9408402682527637,
        "EnrichmentMap_fdr_qvalue_fca_mir_424_5p_" : 1.0,
        "EnrichmentMap_GS_Type" : "ENR",
        "shared_name" : "GO:0030801~POSITIVE REGULATION OF CYCLIC NUCLEOTIDE METABOLIC PROCESS",
        "EnrichmentMap_fdr_qvalue_fca_mir_181d_5p_" : 1.0,
        "selected" : false,
        "EnrichmentMap_Name" : "GO:0030801~POSITIVE REGULATION OF CYCLIC NUCLEOTIDE METABOLIC PROCESS",
        "EnrichmentMap_NES_fca_mir_424_5p_" : 1.0,
        "EnrichmentMap_Genes" : [ "CALM3", "CALM2" ]
      },
      "position" : {
        "x" : 1135.5222879146115,
        "y" : -3239.797686048259
      },
      "selected" : false
    }, {
      "data" : {
        "id" : "12474",
        "EnrichmentMap_Colouring_fca_mir_493_5p_" : 0.9876968354080237,
        "EnrichmentMap_Colouring_fca_mir_181d_5p_" : 0.9772009020531738,
        "EnrichmentMap_fdr_qvalue_fca_mir_137_3p_" : 1.0,
        "EnrichmentMap_pvalue_fca_mir_424_5p_" : 0.009257852708652974,
        "EnrichmentMap_Colouring_fca_mir_137_3p_" : 0.9209643861414631,
        "EnrichmentMap_fdr_qvalue_fca_mir_493_5p_" : 1.0,
        "EnrichmentMap_gs_size" : 8,
        "EnrichmentMap_pvalue_fca_mir_181d_5p_" : 0.022799097946826264,
        "EnrichmentMap_david_category" : "GOTERM_BP_DIRECT",
        "name" : "GO:0000086~G2/M TRANSITION OF MITOTIC CELL CYCLE",
        "EnrichmentMap_NES_fca_mir_432_5p_" : 1.0,
        "EnrichmentMap_NES_fca_mir_493_5p_" : 1.0,
        "EnrichmentMap_NES_fca_mir_181d_5p_" : 1.0,
        "EnrichmentMap_pvalue_fca_mir_432_5p_" : 0.043399907698586884,
        "SUID" : 12474,
        "EnrichmentMap_NES_fca_mir_137_3p_" : 1.0,
        "EnrichmentMap_GS_DESCR" : "GO:0000086~G2/M transition of mitotic cell cycle",
        "EnrichmentMap_pvalue_fca_mir_137_3p_" : 0.07903561385853683,
        "EnrichmentMap_fdr_qvalue_fca_mir_130a_3p_" : 1.0,
        "EnrichmentMap_Colouring_fca_mir_424_5p_" : 0.990742147291347,
        "EnrichmentMap_NES_fca_mir_130a_3p_" : 1.0,
        "EnrichmentMap_fdr_qvalue_fca_mir_424_5p_" : 1.0,
        "EnrichmentMap_GS_Type" : "ENR",
        "shared_name" : "GO:0000086~G2/M TRANSITION OF MITOTIC CELL CYCLE",
        "EnrichmentMap_pvalue_fca_mir_493_5p_" : 0.01230316459197635,
        "EnrichmentMap_Colouring_fca_mir_432_5p_" : 0.9566000923014131,
        "EnrichmentMap_fdr_qvalue_fca_mir_181d_5p_" : 1.0,
        "selected" : false,
        "EnrichmentMap_pvalue_fca_mir_130a_3p_" : 0.027368585601843274,
        "EnrichmentMap_fdr_qvalue_fca_mir_432_5p_" : 1.0,
        "EnrichmentMap_Name" : "GO:0000086~G2/M TRANSITION OF MITOTIC CELL CYCLE",
        "EnrichmentMap_Colouring_fca_mir_130a_3p_" : 0.9726314143981567,
        "EnrichmentMap_NES_fca_mir_424_5p_" : 1.0,
        "EnrichmentMap_Genes" : [ "PLCB1", "PLK1", "CDK14", "CCNY", "FOXM1", "CALM3", "CALM2", "BIRC5" ]
      },
      "position" : {
        "x" : 1279.058585468174,
        "y" : -3187.53136289189
      },
      "selected" : false
    }, {
      "data" : {
        "id" : "12730",
        "EnrichmentMap_pvalue_fca_mir_196b_5p_" : 7.759829067033509E-4,
        "EnrichmentMap_Colouring_fca_mir_181d_5p_" : 0.9175684770285898,
        "EnrichmentMap_NES_fca_mir_196b_5p_" : 1.0,
        "EnrichmentMap_gs_size" : 3,
        "EnrichmentMap_pvalue_fca_mir_181d_5p_" : 0.08243152297141018,
        "EnrichmentMap_david_category" : "GOTERM_CC_DIRECT",
        "name" : "GO:0000942~CONDENSED NUCLEAR CHROMOSOME OUTER KINETOCHORE",
        "EnrichmentMap_NES_fca_mir_181d_5p_" : 1.0,
        "SUID" : 12730,
        "EnrichmentMap_GS_DESCR" : "GO:0000942~condensed nuclear chromosome outer kinetochore",
        "EnrichmentMap_GS_Type" : "ENR",
        "shared_name" : "GO:0000942~CONDENSED NUCLEAR CHROMOSOME OUTER KINETOCHORE",
        "EnrichmentMap_fdr_qvalue_fca_mir_196b_5p_" : 0.12396612189349653,
        "EnrichmentMap_fdr_qvalue_fca_mir_181d_5p_" : 0.9617011013331187,
        "selected" : false,
        "EnrichmentMap_Name" : "GO:0000942~CONDENSED NUCLEAR CHROMOSOME OUTER KINETOCHORE",
        "EnrichmentMap_Colouring_fca_mir_196b_5p_" : 0.9992240170932967,
        "EnrichmentMap_Genes" : [ "PLK1", "CCNB1", "BUB1" ]
      },
      "position" : {
        "x" : 1118.031628353987,
        "y" : -3315.5147513670495
      },
      "selected" : false
    }, {
      "data" : {
        "id" : "12472",
        "EnrichmentMap_Colouring_fca_mir_181d_5p_" : 0.9169470761418077,
        "EnrichmentMap_pvalue_fca_mir_424_5p_" : 0.0038094759470188038,
        "EnrichmentMap_gs_size" : 5,
        "EnrichmentMap_pvalue_fca_mir_181d_5p_" : 0.08305292385819235,
        "EnrichmentMap_david_category" : "GOTERM_BP_DIRECT",
        "name" : "GO:0032465~REGULATION OF CYTOKINESIS",
        "EnrichmentMap_NES_fca_mir_181d_5p_" : 1.0,
        "SUID" : 12472,
        "EnrichmentMap_GS_DESCR" : "GO:0032465~regulation of cytokinesis",
        "EnrichmentMap_Colouring_fca_mir_424_5p_" : 0.9961905240529811,
        "EnrichmentMap_fdr_qvalue_fca_mir_424_5p_" : 0.8717350792094696,
        "EnrichmentMap_GS_Type" : "ENR",
        "shared_name" : "GO:0032465~REGULATION OF CYTOKINESIS",
        "EnrichmentMap_fdr_qvalue_fca_mir_181d_5p_" : 1.0,
        "selected" : false,
        "EnrichmentMap_Name" : "GO:0032465~REGULATION OF CYTOKINESIS",
        "EnrichmentMap_NES_fca_mir_424_5p_" : 1.0,
        "EnrichmentMap_Genes" : [ "GIT1", "SDCCAG3", "CALM3", "AURKB", "CALM2" ]
      },
      "position" : {
        "x" : 1165.9293223615612,
        "y" : -3161.9715470651618
      },
      "selected" : false
    }, {
      "data" : {
        "id" : "12726",
        "EnrichmentMap_pvalue_fca_mir_424_5p_" : 0.01844463524377747,
        "EnrichmentMap_gs_size" : 8,
        "EnrichmentMap_david_category" : "GOTERM_BP_DIRECT",
        "name" : "GO:0016567~PROTEIN UBIQUITINATION",
        "SUID" : 12726,
        "EnrichmentMap_GS_DESCR" : "GO:0016567~protein ubiquitination",
        "EnrichmentMap_Colouring_fca_mir_424_5p_" : 0.9815553647562225,
        "EnrichmentMap_fdr_qvalue_fca_mir_424_5p_" : 1.0,
        "EnrichmentMap_GS_Type" : "ENR",
        "shared_name" : "GO:0016567~PROTEIN UBIQUITINATION",
        "selected" : false,
        "EnrichmentMap_Name" : "GO:0016567~PROTEIN UBIQUITINATION",
        "EnrichmentMap_NES_fca_mir_424_5p_" : 1.0,
        "EnrichmentMap_Genes" : [ "CCNF", "SOCS2", "DCAF1", "PLK1", "CCIN", "SOCS5", "SOCS7", "PINK1" ]
      },
      "position" : {
        "x" : 1119.103741523255,
        "y" : -3393.7460238602316
      },
      "selected" : false
    }, {
      "data" : {
        "id" : "12722",
        "EnrichmentMap_fdr_qvalue_fca_mir_137_3p_" : 1.0,
        "EnrichmentMap_Colouring_fca_mir_137_3p_" : 0.9683041886782833,
        "EnrichmentMap_gs_size" : 2,
        "EnrichmentMap_david_category" : "GOTERM_CC_DIRECT",
        "EnrichmentMap_pvalue_fca_mir_381_3p_" : 0.032430265321101,
        "name" : "GO:0030892~MITOTIC COHESIN COMPLEX",
        "SUID" : 12722,
        "EnrichmentMap_NES_fca_mir_137_3p_" : 1.0,
        "EnrichmentMap_GS_DESCR" : "GO:0030892~mitotic cohesin complex",
        "EnrichmentMap_pvalue_fca_mir_137_3p_" : 0.031695811321716706,
        "EnrichmentMap_GS_Type" : "ENR",
        "shared_name" : "GO:0030892~MITOTIC COHESIN COMPLEX",
        "EnrichmentMap_fdr_qvalue_fca_mir_381_3p_" : 0.5026691124770655,
        "selected" : false,
        "EnrichmentMap_NES_fca_mir_381_3p_" : 1.0,
        "EnrichmentMap_Name" : "GO:0030892~MITOTIC COHESIN COMPLEX",
        "EnrichmentMap_Colouring_fca_mir_381_3p_" : 0.967569734678899,
        "EnrichmentMap_Genes" : [ "SGO2", "SGO1" ]
      },
      "position" : {
        "x" : 1218.133993687733,
        "y" : -3286.0788308190213
      },
      "selected" : false
    }, {
      "data" : {
        "id" : "12464",
        "EnrichmentMap_pvalue_fca_mir_424_5p_" : 0.04956257125672607,
        "EnrichmentMap_Colouring_fca_mir_503_5p_" : 0.9349385159816055,
        "EnrichmentMap_gs_size" : 4,
        "EnrichmentMap_fdr_qvalue_fca_mir_503_5p_" : 0.6584742931309006,
        "EnrichmentMap_david_category" : "GOTERM_CC_DIRECT",
        "name" : "GO:0032391~PHOTORECEPTOR CONNECTING CILIUM",
        "SUID" : 12464,
        "EnrichmentMap_GS_DESCR" : "GO:0032391~photoreceptor connecting cilium",
        "EnrichmentMap_Colouring_fca_mir_424_5p_" : 0.950437428743274,
        "EnrichmentMap_pvalue_fca_mir_503_5p_" : 0.06506148401839451,
        "EnrichmentMap_fdr_qvalue_fca_mir_424_5p_" : 1.0,
        "EnrichmentMap_GS_Type" : "ENR",
        "shared_name" : "GO:0032391~PHOTORECEPTOR CONNECTING CILIUM",
        "selected" : false,
        "EnrichmentMap_Name" : "GO:0032391~PHOTORECEPTOR CONNECTING CILIUM",
        "EnrichmentMap_NES_fca_mir_503_5p_" : 1.0,
        "EnrichmentMap_NES_fca_mir_424_5p_" : 1.0,
        "EnrichmentMap_Genes" : [ "ARL3", "IFT122", "MAK", "KIFAP3" ]
      },
      "position" : {
        "x" : 1111.7004038560744,
        "y" : -3286.496264879813
      },
      "selected" : false
    }, {
      "data" : {
        "id" : "12456",
        "EnrichmentMap_fdr_qvalue_fca_mir_136_5p_" : 1.0,
        "EnrichmentMap_Colouring_fca_mir_181d_5p_" : 0.981866863281721,
        "EnrichmentMap_Colouring_fca_mir_136_5p_" : 0.9152975150955602,
        "EnrichmentMap_gs_size" : 3,
        "EnrichmentMap_pvalue_fca_mir_181d_5p_" : 0.018133136718278983,
        "EnrichmentMap_david_category" : "GOTERM_CC_DIRECT",
        "name" : "GO:0031512~MOTILE PRIMARY CILIUM",
        "EnrichmentMap_NES_fca_mir_181d_5p_" : 1.0,
        "SUID" : 12456,
        "EnrichmentMap_NES_fca_mir_136_5p_" : 1.0,
        "EnrichmentMap_GS_DESCR" : "GO:0031512~motile primary cilium",
        "EnrichmentMap_pvalue_fca_mir_136_5p_" : 0.08470248490443973,
        "EnrichmentMap_GS_Type" : "ENR",
        "shared_name" : "GO:0031512~MOTILE PRIMARY CILIUM",
        "EnrichmentMap_fdr_qvalue_fca_mir_181d_5p_" : 0.5034464169374864,
        "selected" : false,
        "EnrichmentMap_Name" : "GO:0031512~MOTILE PRIMARY CILIUM",
        "EnrichmentMap_Genes" : [ "KIF3A", "DYNC2H1", "PAFAH1B1" ]
      },
      "position" : {
        "x" : 1324.9930679965858,
        "y" : -3352.223904065807
      },
      "selected" : false
    }, {
      "data" : {
        "id" : "12450",
        "EnrichmentMap_pvalue_fca_mir_196b_5p_" : 0.017666314365351835,
        "EnrichmentMap_NES_fca_mir_196b_5p_" : 1.0,
        "EnrichmentMap_gs_size" : 4,
        "EnrichmentMap_david_category" : "GOTERM_CC_DIRECT",
        "name" : "GO:0005930~AXONEME",
        "SUID" : 12450,
        "EnrichmentMap_GS_DESCR" : "GO:0005930~axoneme",
        "EnrichmentMap_GS_Type" : "ENR",
        "shared_name" : "GO:0005930~AXONEME",
        "EnrichmentMap_fdr_qvalue_fca_mir_196b_5p_" : 0.4740461021369409,
        "selected" : false,
        "EnrichmentMap_Name" : "GO:0005930~AXONEME",
        "EnrichmentMap_Colouring_fca_mir_196b_5p_" : 0.9823336856346482,
        "EnrichmentMap_Genes" : [ "DCDC2", "DNAAF1", "IFT57", "IFT140" ]
      },
      "position" : {
        "x" : 1151.1527346981843,
        "y" : -3198.2690085545646
      },
      "selected" : false
    }, {
      "data" : {
        "id" : "12448",
        "EnrichmentMap_fdr_qvalue_fca_mir_889_3p_" : 1.0,
        "EnrichmentMap_gs_size" : 4,
        "EnrichmentMap_fdr_qvalue_fca_mir_369_5p_" : 0.5537050048028879,
        "EnrichmentMap_david_category" : "GOTERM_BP_DIRECT",
        "EnrichmentMap_Colouring_fca_mir_369_5p_" : 0.9852345332052563,
        "name" : "GO:0050885~NEUROMUSCULAR PROCESS CONTROLLING BALANCE",
        "EnrichmentMap_Colouring_fca_mir_889_3p_" : 0.956825141909947,
        "SUID" : 12448,
        "EnrichmentMap_NES_fca_mir_369_5p_" : 1.0,
        "EnrichmentMap_GS_DESCR" : "GO:0050885~neuromuscular process controlling balance",
        "EnrichmentMap_NES_fca_mir_889_3p_" : 1.0,
        "EnrichmentMap_GS_Type" : "ENR",
        "EnrichmentMap_pvalue_fca_mir_369_5p_" : 0.014765466794743675,
        "shared_name" : "GO:0050885~NEUROMUSCULAR PROCESS CONTROLLING BALANCE",
        "EnrichmentMap_pvalue_fca_mir_889_3p_" : 0.043174858090052996,
        "selected" : false,
        "EnrichmentMap_Name" : "GO:0050885~NEUROMUSCULAR PROCESS CONTROLLING BALANCE",
        "EnrichmentMap_Genes" : [ "NR4A3", "JPH4", "GM2A", "PAFAH1B1" ]
      },
      "position" : {
        "x" : 1263.8070077434907,
        "y" : -3310.6128349670043
      },
      "selected" : false
    }, {
      "data" : {
        "id" : "12434",
        "EnrichmentMap_gs_size" : 2,
        "EnrichmentMap_david_category" : "GOTERM_BP_DIRECT",
        "EnrichmentMap_Colouring_fca_mir_376a_2_5p_" : 0.9665588216943435,
        "name" : "GO:0030036~ACTIN CYTOSKELETON ORGANIZATION",
        "SUID" : 12434,
        "EnrichmentMap_GS_DESCR" : "GO:0030036~actin cytoskeleton organization",
        "EnrichmentMap_fdr_qvalue_fca_mir_130a_3p_" : 1.0,
        "EnrichmentMap_NES_fca_mir_130a_3p_" : 1.0,
        "EnrichmentMap_GS_Type" : "ENR",
        "shared_name" : "GO:0030036~ACTIN CYTOSKELETON ORGANIZATION",
        "selected" : false,
        "EnrichmentMap_NES_fca_mir_376a_2_5p_" : 1.0,
        "EnrichmentMap_pvalue_fca_mir_130a_3p_" : 0.07280251395711837,
        "EnrichmentMap_fdr_qvalue_fca_mir_376a_2_5p_" : 1.0,
        "EnrichmentMap_pvalue_fca_mir_376a_2_5p_" : 0.03344117830565648,
        "EnrichmentMap_Name" : "GO:0030036~ACTIN CYTOSKELETON ORGANIZATION",
        "EnrichmentMap_Colouring_fca_mir_130a_3p_" : 0.9271974860428817,
        "EnrichmentMap_Genes" : [ "CAPZB", "DIAPH1" ]
      },
      "position" : {
        "x" : 1201.2654321052794,
        "y" : -3306.698633463085
      },
      "selected" : false
    }, {
      "data" : {
        "id" : "12428",
        "EnrichmentMap_fdr_qvalue_fca_mir_137_3p_" : 1.0,
        "EnrichmentMap_Colouring_fca_mir_137_3p_" : 0.9943763442493642,
        "EnrichmentMap_gs_size" : 4,
        "EnrichmentMap_david_category" : "GOTERM_CC_DIRECT",
        "name" : "GO:0072372~PRIMARY CILIUM",
        "EnrichmentMap_NES_fca_mir_130a_5p_" : 1.0,
        "SUID" : 12428,
        "EnrichmentMap_NES_fca_mir_137_3p_" : 1.0,
        "EnrichmentMap_GS_DESCR" : "GO:0072372~primary cilium",
        "EnrichmentMap_pvalue_fca_mir_137_3p_" : 0.005623655750635825,
        "EnrichmentMap_pvalue_fca_mir_130a_5p_" : 0.060446051111740645,
        "EnrichmentMap_GS_Type" : "ENR",
        "shared_name" : "GO:0072372~PRIMARY CILIUM",
        "EnrichmentMap_Colouring_fca_mir_130a_5p_" : 0.9395539488882594,
        "EnrichmentMap_fdr_qvalue_fca_mir_130a_5p_" : 1.0,
        "selected" : false,
        "EnrichmentMap_Name" : "GO:0072372~PRIMARY CILIUM",
        "EnrichmentMap_Genes" : [ "TTC26", "DCDC2", "AHI1", "TULP3" ]
      },
      "position" : {
        "x" : 1268.6986166996169,
        "y" : -3468.8748614774236
      },
      "selected" : false
    }, {
      "data" : {
        "id" : "12684",
        "EnrichmentMap_pvalue_fca_mir_196b_5p_" : 0.0036344090492922707,
        "EnrichmentMap_fdr_qvalue_fca_mir_137_3p_" : 1.0,
        "EnrichmentMap_NES_fca_mir_196b_5p_" : 1.0,
        "EnrichmentMap_Colouring_fca_mir_137_3p_" : 0.9424428459933745,
        "EnrichmentMap_gs_size" : 7,
        "EnrichmentMap_david_category" : "GOTERM_CC_DIRECT",
        "EnrichmentMap_Colouring_fca_mir_424_3p_" : 0.9894148680498726,
        "name" : "GO:0005929~CILIUM",
        "EnrichmentMap_fdr_qvalue_fca_mir_424_3p_" : 0.3535568329749744,
        "SUID" : 12684,
        "EnrichmentMap_NES_fca_mir_137_3p_" : 1.0,
        "EnrichmentMap_GS_DESCR" : "GO:0005929~cilium",
        "EnrichmentMap_pvalue_fca_mir_137_3p_" : 0.057557154006625554,
        "EnrichmentMap_GS_Type" : "ENR",
        "shared_name" : "GO:0005929~CILIUM",
        "EnrichmentMap_NES_fca_mir_424_3p_" : 1.0,
        "EnrichmentMap_fdr_qvalue_fca_mir_196b_5p_" : 0.1950466189786852,
        "selected" : false,
        "EnrichmentMap_pvalue_fca_mir_424_3p_" : 0.010585131950127398,
        "EnrichmentMap_Name" : "GO:0005929~CILIUM",
        "EnrichmentMap_Colouring_fca_mir_196b_5p_" : 0.9963655909507078,
        "EnrichmentMap_Genes" : [ "WDR60", "TULP4", "TTC21A", "IFT57", "TRAF3IP1", "KIF27", "IFT81" ]
      },
      "position" : {
        "x" : 1227.4308294911234,
        "y" : -3169.402238694218
      },
      "selected" : false
    }, {
      "data" : {
        "id" : "12420",
        "EnrichmentMap_Colouring_fca_mir_503_5p_" : 0.9768363716648674,
        "EnrichmentMap_gs_size" : 5,
        "EnrichmentMap_fdr_qvalue_fca_mir_503_5p_" : 1.0,
        "EnrichmentMap_david_category" : "GOTERM_BP_DIRECT",
        "EnrichmentMap_Colouring_fca_mir_424_3p_" : 0.9565933868843979,
        "name" : "GO:0042073~INTRACILIARY TRANSPORT",
        "EnrichmentMap_fdr_qvalue_fca_mir_424_3p_" : 1.0,
        "SUID" : 12420,
        "EnrichmentMap_GS_DESCR" : "GO:0042073~intraciliary transport",
        "EnrichmentMap_pvalue_fca_mir_503_5p_" : 0.023163628335132587,
        "EnrichmentMap_GS_Type" : "ENR",
        "shared_name" : "GO:0042073~INTRACILIARY TRANSPORT",
        "EnrichmentMap_NES_fca_mir_424_3p_" : 1.0,
        "selected" : false,
        "EnrichmentMap_pvalue_fca_mir_424_3p_" : 0.04340661311560214,
        "EnrichmentMap_Name" : "GO:0042073~INTRACILIARY TRANSPORT",
        "EnrichmentMap_NES_fca_mir_503_5p_" : 1.0,
        "EnrichmentMap_Genes" : [ "ARL3", "TRAF3IP1", "IFT81", "LOC101099574", "LOC101099822" ]
      },
      "position" : {
        "x" : 1187.2091431728531,
        "y" : -3192.189974075826
      },
      "selected" : false
    }, {
      "data" : {
        "id" : "12670",
        "EnrichmentMap_Colouring_fca_mir_503_5p_" : 0.9844750454929823,
        "EnrichmentMap_gs_size" : 5,
        "EnrichmentMap_fdr_qvalue_fca_mir_503_5p_" : 0.2949741356333373,
        "EnrichmentMap_david_category" : "GOTERM_CC_DIRECT",
        "name" : "GO:0035371~MICROTUBULE PLUS-END",
        "SUID" : 12670,
        "EnrichmentMap_GS_DESCR" : "GO:0035371~microtubule plus-end",
        "EnrichmentMap_fdr_qvalue_fca_mir_130a_3p_" : 0.7093630356290473,
        "EnrichmentMap_NES_fca_mir_130a_3p_" : 1.0,
        "EnrichmentMap_pvalue_fca_mir_503_5p_" : 0.015524954507017753,
        "EnrichmentMap_GS_Type" : "ENR",
        "shared_name" : "GO:0035371~MICROTUBULE PLUS-END",
        "selected" : false,
        "EnrichmentMap_pvalue_fca_mir_130a_3p_" : 0.03212209972659837,
        "EnrichmentMap_Name" : "GO:0035371~MICROTUBULE PLUS-END",
        "EnrichmentMap_NES_fca_mir_503_5p_" : 1.0,
        "EnrichmentMap_Colouring_fca_mir_130a_3p_" : 0.9678779002734016,
        "EnrichmentMap_Genes" : [ "MAPRE3", "KIF2C", "SPAG5", "KNSTRN", "CLIP1" ]
      },
      "position" : {
        "x" : 1336.7507548410858,
        "y" : -3284.3125198317366
      },
      "selected" : false
    }, {
      "data" : {
        "id" : "12402",
        "EnrichmentMap_Colouring_fca_mir_493_5p_" : 0.9001456793113647,
        "EnrichmentMap_fdr_qvalue_fca_mir_136_5p_" : 1.0,
        "EnrichmentMap_Colouring_fca_mir_136_5p_" : 0.9504335858670676,
        "EnrichmentMap_pvalue_fca_mir_424_5p_" : 0.012450805013536816,
        "EnrichmentMap_Colouring_fca_mir_503_5p_" : 0.996364102653069,
        "EnrichmentMap_fdr_qvalue_fca_mir_493_5p_" : 1.0,
        "EnrichmentMap_gs_size" : 3,
        "EnrichmentMap_fdr_qvalue_fca_mir_503_5p_" : 0.7874579952705705,
        "EnrichmentMap_david_category" : "GOTERM_BP_DIRECT",
        "name" : "GO:0031023~MICROTUBULE ORGANIZING CENTER ORGANIZATION",
        "EnrichmentMap_NES_fca_mir_493_5p_" : 1.0,
        "SUID" : 12402,
        "EnrichmentMap_fdr_qvalue_fca_mir_135b_5p_" : 1.0,
        "EnrichmentMap_NES_fca_mir_136_5p_" : 1.0,
        "EnrichmentMap_GS_DESCR" : "GO:0031023~microtubule organizing center organization",
        "EnrichmentMap_pvalue_fca_mir_135b_5p_" : 0.0877297531683924,
        "EnrichmentMap_Colouring_fca_mir_424_5p_" : 0.9875491949864632,
        "EnrichmentMap_pvalue_fca_mir_136_5p_" : 0.04956641413293242,
        "EnrichmentMap_Colouring_fca_mir_135b_5p_" : 0.9122702468316076,
        "EnrichmentMap_pvalue_fca_mir_503_5p_" : 0.0036358973469309964,
        "EnrichmentMap_NES_fca_mir_135b_5p_" : 1.0,
        "EnrichmentMap_fdr_qvalue_fca_mir_424_5p_" : 1.0,
        "EnrichmentMap_GS_Type" : "ENR",
        "shared_name" : "GO:0031023~MICROTUBULE ORGANIZING CENTER ORGANIZATION",
        "EnrichmentMap_pvalue_fca_mir_493_5p_" : 0.09985432068863528,
        "EnrichmentMap_pvalue_fca_mir_543_3p_" : 0.009715576595891331,
        "EnrichmentMap_NES_fca_mir_543_3p_" : 1.0,
        "EnrichmentMap_fdr_qvalue_fca_mir_543_3p_" : 1.0,
        "selected" : false,
        "EnrichmentMap_Name" : "GO:0031023~MICROTUBULE ORGANIZING CENTER ORGANIZATION",
        "EnrichmentMap_NES_fca_mir_503_5p_" : 1.0,
        "EnrichmentMap_Colouring_fca_mir_543_3p_" : 0.9902844234041087,
        "EnrichmentMap_NES_fca_mir_424_5p_" : 1.0,
        "EnrichmentMap_Genes" : [ "WDR43", "PAFAH1B1", "CLASP1" ]
      },
      "position" : {
        "x" : 1233.2932524669889,
        "y" : -3311.0443962554
      },
      "selected" : false
    }, {
      "data" : {
        "id" : "12654",
        "EnrichmentMap_fdr_qvalue_fca_mir_137_3p_" : 1.0,
        "EnrichmentMap_Colouring_fca_mir_137_3p_" : 0.9775031442683835,
        "EnrichmentMap_gs_size" : 4,
        "EnrichmentMap_david_category" : "GOTERM_CC_DIRECT",
        "name" : "GO:0001669~ACROSOMAL VESICLE",
        "SUID" : 12654,
        "EnrichmentMap_NES_fca_mir_137_3p_" : 1.0,
        "EnrichmentMap_GS_DESCR" : "GO:0001669~acrosomal vesicle",
        "EnrichmentMap_pvalue_fca_mir_137_3p_" : 0.022496855731616503,
        "EnrichmentMap_GS_Type" : "ENR",
        "shared_name" : "GO:0001669~ACROSOMAL VESICLE",
        "selected" : false,
        "EnrichmentMap_Name" : "GO:0001669~ACROSOMAL VESICLE",
        "EnrichmentMap_Genes" : [ "ENKUR", "ZPBP2", "ABHD2", "TRIM36" ]
      },
      "position" : {
        "x" : 1108.6889154368926,
        "y" : -3254.846370193836
      },
      "selected" : false
    }, {
      "data" : {
        "id" : "12396",
        "EnrichmentMap_fdr_qvalue_fca_mir_136_5p_" : 1.0,
        "EnrichmentMap_Colouring_fca_mir_136_5p_" : 0.9585223823427382,
        "EnrichmentMap_Colouring_fca_mir_503_5p_" : 0.9227756636525164,
        "EnrichmentMap_fdr_qvalue_fca_mir_889_3p_" : 1.0,
        "EnrichmentMap_gs_size" : 2,
        "EnrichmentMap_fdr_qvalue_fca_mir_503_5p_" : 1.0,
        "EnrichmentMap_david_category" : "GOTERM_BP_DIRECT",
        "name" : "GO:2000574~REGULATION OF MICROTUBULE MOTOR ACTIVITY",
        "EnrichmentMap_Colouring_fca_mir_889_3p_" : 0.9141059844328223,
        "SUID" : 12396,
        "EnrichmentMap_NES_fca_mir_136_5p_" : 1.0,
        "EnrichmentMap_GS_DESCR" : "GO:2000574~regulation of microtubule motor activity",
        "EnrichmentMap_NES_fca_mir_889_3p_" : 1.0,
        "EnrichmentMap_pvalue_fca_mir_136_5p_" : 0.041477617657261774,
        "EnrichmentMap_pvalue_fca_mir_503_5p_" : 0.07722433634748366,
        "EnrichmentMap_GS_Type" : "ENR",
        "shared_name" : "GO:2000574~REGULATION OF MICROTUBULE MOTOR ACTIVITY",
        "EnrichmentMap_pvalue_fca_mir_889_3p_" : 0.08589401556717774,
        "selected" : false,
        "EnrichmentMap_Name" : "GO:2000574~REGULATION OF MICROTUBULE MOTOR ACTIVITY",
        "EnrichmentMap_NES_fca_mir_503_5p_" : 1.0,
        "EnrichmentMap_Genes" : [ "WDR43", "PAFAH1B1" ]
      },
      "position" : {
        "x" : 1261.2556587776367,
        "y" : -3399.7522852388825
      },
      "selected" : false
    }, {
      "data" : {
        "id" : "12646",
        "EnrichmentMap_pvalue_fca_mir_424_5p_" : 0.086726294106431,
        "EnrichmentMap_gs_size" : 3,
        "EnrichmentMap_david_category" : "GOTERM_CC_DIRECT",
        "EnrichmentMap_pvalue_fca_mir_381_3p_" : 0.048250615620396696,
        "name" : "GO:0097149~CENTRALSPINDLIN COMPLEX",
        "SUID" : 12646,
        "EnrichmentMap_GS_DESCR" : "GO:0097149~centralspindlin complex",
        "EnrichmentMap_fdr_qvalue_fca_mir_130a_3p_" : 0.0757300738207385,
        "EnrichmentMap_Colouring_fca_mir_424_5p_" : 0.913273705893569,
        "EnrichmentMap_NES_fca_mir_130a_3p_" : 1.0,
        "EnrichmentMap_fdr_qvalue_fca_mir_424_5p_" : 1.0,
        "EnrichmentMap_GS_Type" : "ENR",
        "shared_name" : "GO:0097149~CENTRALSPINDLIN COMPLEX",
        "EnrichmentMap_pvalue_fca_mir_543_3p_" : 0.07401858489527958,
        "EnrichmentMap_NES_fca_mir_543_3p_" : 1.0,
        "EnrichmentMap_fdr_qvalue_fca_mir_381_3p_" : 0.6159049170368285,
        "EnrichmentMap_fdr_qvalue_fca_mir_543_3p_" : 1.0,
        "selected" : false,
        "EnrichmentMap_NES_fca_mir_381_3p_" : 1.0,
        "EnrichmentMap_pvalue_fca_mir_130a_3p_" : 0.0014288693173724245,
        "EnrichmentMap_Name" : "GO:0097149~CENTRALSPINDLIN COMPLEX",
        "EnrichmentMap_Colouring_fca_mir_381_3p_" : 0.9517493843796033,
        "EnrichmentMap_Colouring_fca_mir_130a_3p_" : 0.9985711306826276,
        "EnrichmentMap_Colouring_fca_mir_543_3p_" : 0.9259814151047204,
        "EnrichmentMap_NES_fca_mir_424_5p_" : 1.0,
        "EnrichmentMap_Genes" : [ "KIF23", "ECT2", "RACGAP1" ]
      },
      "position" : {
        "x" : 1186.7145378883433,
        "y" : -3328.9304622623627
      },
      "selected" : false
    }, {
      "data" : {
        "id" : "12900",
        "EnrichmentMap_fdr_qvalue_fca_mir_137_3p_" : 1.0,
        "EnrichmentMap_Colouring_fca_mir_137_3p_" : 0.9778657686665887,
        "EnrichmentMap_gs_size" : 5,
        "EnrichmentMap_david_category" : "GOTERM_BP_DIRECT",
        "name" : "GO:0007099~CENTRIOLE REPLICATION",
        "EnrichmentMap_NES_fca_mir_432_5p_" : 1.0,
        "EnrichmentMap_pvalue_fca_mir_432_5p_" : 0.011639325384248361,
        "SUID" : 12900,
        "EnrichmentMap_NES_fca_mir_137_3p_" : 1.0,
        "EnrichmentMap_GS_DESCR" : "GO:0007099~centriole replication",
        "EnrichmentMap_pvalue_fca_mir_137_3p_" : 0.02213423133341127,
        "EnrichmentMap_GS_Type" : "ENR",
        "shared_name" : "GO:0007099~CENTRIOLE REPLICATION",
        "EnrichmentMap_Colouring_fca_mir_432_5p_" : 0.9883606746157516,
        "selected" : false,
        "EnrichmentMap_fdr_qvalue_fca_mir_432_5p_" : 1.0,
        "EnrichmentMap_Name" : "GO:0007099~CENTRIOLE REPLICATION",
        "EnrichmentMap_Genes" : [ "CDK5RAP2", "CEP63", "WDR62", "CEP72", "CCP110" ]
      },
      "position" : {
        "x" : 1294.662954448982,
        "y" : -3237.6506549731957
      },
      "selected" : false
    }, {
      "data" : {
        "id" : "12642",
        "EnrichmentMap_pvalue_fca_mir_424_5p_" : 0.00264538130298943,
        "EnrichmentMap_gs_size" : 5,
        "EnrichmentMap_david_category" : "GOTERM_BP_DIRECT",
        "name" : "GO:0000281~MITOTIC CYTOKINESIS",
        "SUID" : 12642,
        "EnrichmentMap_GS_DESCR" : "GO:0000281~mitotic cytokinesis",
        "EnrichmentMap_fdr_qvalue_fca_mir_130a_3p_" : 1.0,
        "EnrichmentMap_Colouring_fca_mir_424_5p_" : 0.9973546186970106,
        "EnrichmentMap_NES_fca_mir_130a_3p_" : 1.0,
        "EnrichmentMap_fdr_qvalue_fca_mir_424_5p_" : 0.8717350792094696,
        "EnrichmentMap_GS_Type" : "ENR",
        "shared_name" : "GO:0000281~MITOTIC CYTOKINESIS",
        "selected" : false,
        "EnrichmentMap_pvalue_fca_mir_130a_3p_" : 0.010928293873142888,
        "EnrichmentMap_Name" : "GO:0000281~MITOTIC CYTOKINESIS",
        "EnrichmentMap_Colouring_fca_mir_130a_3p_" : 0.9890717061268571,
        "EnrichmentMap_NES_fca_mir_424_5p_" : 1.0,
        "EnrichmentMap_Genes" : [ "PLK1", "KIF23", "ANK3", "RACGAP1", "CEP55" ]
      },
      "position" : {
        "x" : 1203.5788153464425,
        "y" : -3406.6754868351704
      },
      "selected" : false
    }, {
      "data" : {
        "id" : "12898",
        "EnrichmentMap_fdr_qvalue_fca_mir_136_5p_" : 1.0,
        "EnrichmentMap_Colouring_fca_mir_136_5p_" : 0.9072290027112513,
        "EnrichmentMap_pvalue_fca_mir_424_5p_" : 0.04074520343595454,
        "EnrichmentMap_Colouring_fca_mir_503_5p_" : 0.9888364479780181,
        "EnrichmentMap_gs_size" : 5,
        "EnrichmentMap_fdr_qvalue_fca_mir_503_5p_" : 0.2471817551810279,
        "EnrichmentMap_david_category" : "GOTERM_CC_DIRECT",
        "EnrichmentMap_pvalue_fca_mir_381_3p_" : 0.013277729398005386,
        "name" : "GO:0005875~MICROTUBULE ASSOCIATED COMPLEX",
        "EnrichmentMap_NES_fca_mir_130a_5p_" : 1.0,
        "SUID" : 12898,
        "EnrichmentMap_NES_fca_mir_136_5p_" : 1.0,
        "EnrichmentMap_GS_DESCR" : "GO:0005875~microtubule associated complex",
        "EnrichmentMap_Colouring_fca_mir_424_5p_" : 0.9592547965640454,
        "EnrichmentMap_pvalue_fca_mir_130a_5p_" : 0.01506180914371255,
        "EnrichmentMap_pvalue_fca_mir_136_5p_" : 0.09277099728874871,
        "EnrichmentMap_pvalue_fca_mir_503_5p_" : 0.011163552021981929,
        "EnrichmentMap_fdr_qvalue_fca_mir_424_5p_" : 1.0,
        "EnrichmentMap_GS_Type" : "ENR",
        "shared_name" : "GO:0005875~MICROTUBULE ASSOCIATED COMPLEX",
        "EnrichmentMap_Colouring_fca_mir_130a_5p_" : 0.9849381908562874,
        "EnrichmentMap_pvalue_fca_mir_543_3p_" : 0.030199611224901488,
        "EnrichmentMap_NES_fca_mir_543_3p_" : 1.0,
        "EnrichmentMap_fdr_qvalue_fca_mir_381_3p_" : 0.3201408088185743,
        "EnrichmentMap_fdr_qvalue_fca_mir_543_3p_" : 1.0,
        "EnrichmentMap_fdr_qvalue_fca_mir_130a_5p_" : 0.6777814114670647,
        "selected" : false,
        "EnrichmentMap_NES_fca_mir_381_3p_" : 1.0,
        "EnrichmentMap_Name" : "GO:0005875~MICROTUBULE ASSOCIATED COMPLEX",
        "EnrichmentMap_NES_fca_mir_503_5p_" : 1.0,
        "EnrichmentMap_Colouring_fca_mir_381_3p_" : 0.9867222706019946,
        "EnrichmentMap_Colouring_fca_mir_543_3p_" : 0.9698003887750986,
        "EnrichmentMap_NES_fca_mir_424_5p_" : 1.0,
        "EnrichmentMap_Genes" : [ "WDR43", "FNTA", "MAP2", "MEFV", "PAFAH1B1" ]
      },
      "position" : {
        "x" : 1211.779210880914,
        "y" : -3369.6206486358265
      },
      "selected" : false
    }, {
      "data" : {
        "id" : "12640",
        "EnrichmentMap_Colouring_fca_mir_503_5p_" : 0.9638098788207026,
        "EnrichmentMap_gs_size" : 5,
        "EnrichmentMap_fdr_qvalue_fca_mir_503_5p_" : 1.0,
        "EnrichmentMap_david_category" : "GOTERM_BP_DIRECT",
        "name" : "GO:0000070~MITOTIC SISTER CHROMATID SEGREGATION",
        "EnrichmentMap_NES_fca_mir_130a_5p_" : 1.0,
        "SUID" : 12640,
        "EnrichmentMap_GS_DESCR" : "GO:0000070~mitotic sister chromatid segregation",
        "EnrichmentMap_pvalue_fca_mir_130a_5p_" : 0.04307303696227271,
        "EnrichmentMap_pvalue_fca_mir_503_5p_" : 0.03619012117929743,
        "EnrichmentMap_GS_Type" : "ENR",
        "shared_name" : "GO:0000070~MITOTIC SISTER CHROMATID SEGREGATION",
        "EnrichmentMap_Colouring_fca_mir_130a_5p_" : 0.9569269630377273,
        "EnrichmentMap_fdr_qvalue_fca_mir_130a_5p_" : 1.0,
        "selected" : false,
        "EnrichmentMap_Name" : "GO:0000070~MITOTIC SISTER CHROMATID SEGREGATION",
        "EnrichmentMap_NES_fca_mir_503_5p_" : 1.0,
        "EnrichmentMap_Genes" : [ "CEP57L1", "KIF18A", "SPAG5", "KNSTRN", "CEP57" ]
      },
      "position" : {
        "x" : 1329.0655711098377,
        "y" : -3247.3490011931594
      },
      "selected" : false
    }, {
      "data" : {
        "id" : "12892",
        "EnrichmentMap_gs_size" : 2,
        "EnrichmentMap_david_category" : "GOTERM_CC_DIRECT",
        "EnrichmentMap_Colouring_fca_mir_424_3p_" : 0.955541884951252,
        "name" : "GO:0097228~SPERM PRINCIPAL PIECE",
        "EnrichmentMap_fdr_qvalue_fca_mir_424_3p_" : 0.7886551239424416,
        "SUID" : 12892,
        "EnrichmentMap_GS_DESCR" : "GO:0097228~sperm principal piece",
        "EnrichmentMap_GS_Type" : "ENR",
        "shared_name" : "GO:0097228~SPERM PRINCIPAL PIECE",
        "EnrichmentMap_NES_fca_mir_424_3p_" : 1.0,
        "selected" : false,
        "EnrichmentMap_pvalue_fca_mir_424_3p_" : 0.04445811504874797,
        "EnrichmentMap_Name" : "GO:0097228~SPERM PRINCIPAL PIECE",
        "EnrichmentMap_Genes" : [ "ENKUR", "IFT81" ]
      },
      "position" : {
        "x" : 1196.600649447634,
        "y" : -3223.1796587635145
      },
      "selected" : false
    }, {
      "data" : {
        "id" : "12636",
        "EnrichmentMap_Colouring_fca_mir_181d_5p_" : 0.9999572131142959,
        "EnrichmentMap_pvalue_fca_mir_424_5p_" : 0.0027535660135325282,
        "EnrichmentMap_fdr_qvalue_fca_mir_889_3p_" : 0.5291445948209642,
        "EnrichmentMap_gs_size" : 6,
        "EnrichmentMap_pvalue_fca_mir_181d_5p_" : 4.278688570410444E-5,
        "EnrichmentMap_david_category" : "GOTERM_BP_DIRECT",
        "name" : "GO:0001675~ACROSOME ASSEMBLY",
        "EnrichmentMap_NES_fca_mir_181d_5p_" : 1.0,
        "EnrichmentMap_Colouring_fca_mir_889_3p_" : 0.9993917878220449,
        "SUID" : 12636,
        "EnrichmentMap_GS_DESCR" : "GO:0001675~acrosome assembly",
        "EnrichmentMap_NES_fca_mir_889_3p_" : 1.0,
        "EnrichmentMap_fdr_qvalue_fca_mir_130a_3p_" : 1.0,
        "EnrichmentMap_Colouring_fca_mir_424_5p_" : 0.9972464339864675,
        "EnrichmentMap_NES_fca_mir_130a_3p_" : 1.0,
        "EnrichmentMap_fdr_qvalue_fca_mir_424_5p_" : 0.8717350792094696,
        "EnrichmentMap_GS_Type" : "ENR",
        "shared_name" : "GO:0001675~ACROSOME ASSEMBLY",
        "EnrichmentMap_pvalue_fca_mir_889_3p_" : 6.082121779551313E-4,
        "EnrichmentMap_pvalue_fca_mir_543_3p_" : 0.02718349648398273,
        "EnrichmentMap_NES_fca_mir_543_3p_" : 1.0,
        "EnrichmentMap_fdr_qvalue_fca_mir_543_3p_" : 1.0,
        "EnrichmentMap_fdr_qvalue_fca_mir_181d_5p_" : 0.047108361160218985,
        "selected" : false,
        "EnrichmentMap_pvalue_fca_mir_130a_3p_" : 0.021923534054924913,
        "EnrichmentMap_Name" : "GO:0001675~ACROSOME ASSEMBLY",
        "EnrichmentMap_Colouring_fca_mir_130a_3p_" : 0.9780764659450751,
        "EnrichmentMap_Colouring_fca_mir_543_3p_" : 0.9728165035160172,
        "EnrichmentMap_NES_fca_mir_424_5p_" : 1.0,
        "EnrichmentMap_Genes" : [ "RFX2", "SPACA1", "TBPL1", "AGFG1", "PAFAH1B1", "TMF1" ]
      },
      "position" : {
        "x" : 1433.5078877770939,
        "y" : -3399.2860454250385
      },
      "selected" : false
    }, {
      "data" : {
        "id" : "12890",
        "EnrichmentMap_gs_size" : 3,
        "EnrichmentMap_david_category" : "GOTERM_BP_DIRECT",
        "EnrichmentMap_pvalue_fca_mir_381_3p_" : 0.022194033175966868,
        "EnrichmentMap_Colouring_fca_mir_424_3p_" : 0.9622733758646964,
        "name" : "GO:0070507~REGULATION OF MICROTUBULE CYTOSKELETON ORGANIZATION",
        "EnrichmentMap_fdr_qvalue_fca_mir_424_3p_" : 1.0,
        "SUID" : 12890,
        "EnrichmentMap_GS_DESCR" : "GO:0070507~regulation of microtubule cytoskeleton organization",
        "EnrichmentMap_GS_Type" : "ENR",
        "shared_name" : "GO:0070507~REGULATION OF MICROTUBULE CYTOSKELETON ORGANIZATION",
        "EnrichmentMap_NES_fca_mir_424_3p_" : 1.0,
        "EnrichmentMap_fdr_qvalue_fca_mir_381_3p_" : 1.0,
        "selected" : false,
        "EnrichmentMap_NES_fca_mir_381_3p_" : 1.0,
        "EnrichmentMap_pvalue_fca_mir_424_3p_" : 0.037726624135303595,
        "EnrichmentMap_Name" : "GO:0070507~REGULATION OF MICROTUBULE CYTOSKELETON ORGANIZATION",
        "EnrichmentMap_Colouring_fca_mir_381_3p_" : 0.9778059668240331,
        "EnrichmentMap_Genes" : [ "KIF18A", "TRAF3IP1", "PAFAH1B1" ]
      },
      "position" : {
        "x" : 1272.6879129222898,
        "y" : -3343.1808012801816
      },
      "selected" : false
    }, {
      "data" : {
        "id" : "12888",
        "EnrichmentMap_Colouring_fca_mir_493_5p_" : 0.9787263482540449,
        "EnrichmentMap_Colouring_fca_mir_181d_5p_" : 0.9653206023425052,
        "EnrichmentMap_pvalue_fca_mir_424_5p_" : 0.06359335500581662,
        "EnrichmentMap_fdr_qvalue_fca_mir_493_5p_" : 0.8533155503607972,
        "EnrichmentMap_gs_size" : 4,
        "EnrichmentMap_pvalue_fca_mir_181d_5p_" : 0.034679397657494795,
        "EnrichmentMap_david_category" : "GOTERM_CC_DIRECT",
        "name" : "GO:0034704~CALCIUM CHANNEL COMPLEX",
        "EnrichmentMap_NES_fca_mir_493_5p_" : 1.0,
        "EnrichmentMap_NES_fca_mir_181d_5p_" : 1.0,
        "SUID" : 12888,
        "EnrichmentMap_GS_DESCR" : "GO:0034704~calcium channel complex",
        "EnrichmentMap_Colouring_fca_mir_424_5p_" : 0.9364066449941834,
        "EnrichmentMap_fdr_qvalue_fca_mir_424_5p_" : 1.0,
        "EnrichmentMap_GS_Type" : "ENR",
        "shared_name" : "GO:0034704~CALCIUM CHANNEL COMPLEX",
        "EnrichmentMap_pvalue_fca_mir_493_5p_" : 0.0212736517459551,
        "EnrichmentMap_fdr_qvalue_fca_mir_181d_5p_" : 0.6141133912622126,
        "selected" : false,
        "EnrichmentMap_Name" : "GO:0034704~CALCIUM CHANNEL COMPLEX",
        "EnrichmentMap_NES_fca_mir_424_5p_" : 1.0,
        "EnrichmentMap_Genes" : [ "FKBP1B", "CALM3", "CALM2", "AKAP6" ]
      },
      "position" : {
        "x" : 1164.7162603553388,
        "y" : -3225.2490485648755
      },
      "selected" : false
    }, {
      "data" : {
        "id" : "12886",
        "EnrichmentMap_pvalue_fca_mir_424_5p_" : 5.206447145486906E-6,
        "EnrichmentMap_gs_size" : 17,
        "EnrichmentMap_david_category" : "GOTERM_CC_DIRECT",
        "name" : "GO:0030496~MIDBODY",
        "SUID" : 12886,
        "EnrichmentMap_GS_DESCR" : "GO:0030496~midbody",
        "EnrichmentMap_fdr_qvalue_fca_mir_130a_3p_" : 0.0013806314082858873,
        "EnrichmentMap_Colouring_fca_mir_424_5p_" : 0.9999947935528545,
        "EnrichmentMap_NES_fca_mir_130a_3p_" : 1.0,
        "EnrichmentMap_fdr_qvalue_fca_mir_424_5p_" : 8.356347668506484E-4,
        "EnrichmentMap_GS_Type" : "ENR",
        "shared_name" : "GO:0030496~MIDBODY",
        "selected" : false,
        "EnrichmentMap_pvalue_fca_mir_130a_3p_" : 1.2146281945805409E-5,
        "EnrichmentMap_Name" : "GO:0030496~MIDBODY",
        "EnrichmentMap_Colouring_fca_mir_130a_3p_" : 0.9999878537180542,
        "EnrichmentMap_NES_fca_mir_424_5p_" : 1.0,
        "EnrichmentMap_Genes" : [ "ARL3", "SDCCAG3", "KEAP1", "ECT2", "AURKB", "RACGAP1", "CEP55", "INCENP", "PRC1", "BIRC5", "MAPRE3", "PLK1", "KIF23", "MAK", "CENPE", "ASPM", "KIF14" ]
      },
      "position" : {
        "x" : 1049.798712926235,
        "y" : -3438.036237188914
      },
      "selected" : false
    }, {
      "data" : {
        "id" : "12628",
        "EnrichmentMap_fdr_qvalue_fca_mir_136_5p_" : 1.0,
        "EnrichmentMap_Colouring_fca_mir_181d_5p_" : 0.9689505490305067,
        "EnrichmentMap_Colouring_fca_mir_136_5p_" : 0.9128325482829724,
        "EnrichmentMap_pvalue_fca_mir_424_5p_" : 0.0012999063308969775,
        "EnrichmentMap_Colouring_fca_mir_503_5p_" : 0.9998207584719452,
        "EnrichmentMap_gs_size" : 16,
        "EnrichmentMap_fdr_qvalue_fca_mir_369_5p_" : 0.29913657309303215,
        "EnrichmentMap_pvalue_fca_mir_181d_5p_" : 0.031049450969493256,
        "EnrichmentMap_fdr_qvalue_fca_mir_503_5p_" : 0.02064084286738522,
        "EnrichmentMap_david_category" : "GOTERM_CC_DIRECT",
        "EnrichmentMap_pvalue_fca_mir_381_3p_" : 0.013152249476859642,
        "EnrichmentMap_Colouring_fca_mir_369_5p_" : 0.9833813014948315,
        "name" : "GO:0000776~KINETOCHORE",
        "EnrichmentMap_NES_fca_mir_181d_5p_" : 1.0,
        "SUID" : 12628,
        "EnrichmentMap_NES_fca_mir_136_5p_" : 1.0,
        "EnrichmentMap_NES_fca_mir_369_5p_" : 1.0,
        "EnrichmentMap_GS_DESCR" : "GO:0000776~kinetochore",
        "EnrichmentMap_Colouring_fca_mir_424_5p_" : 0.9987000936691031,
        "EnrichmentMap_pvalue_fca_mir_136_5p_" : 0.08716745171702761,
        "EnrichmentMap_pvalue_fca_mir_503_5p_" : 1.7924152805477028E-4,
        "EnrichmentMap_fdr_qvalue_fca_mir_424_5p_" : 0.10431748305448245,
        "EnrichmentMap_GS_Type" : "ENR",
        "EnrichmentMap_pvalue_fca_mir_369_5p_" : 0.016618698505168453,
        "shared_name" : "GO:0000776~KINETOCHORE",
        "EnrichmentMap_pvalue_fca_mir_543_3p_" : 0.002811725097754331,
        "EnrichmentMap_NES_fca_mir_543_3p_" : 1.0,
        "EnrichmentMap_fdr_qvalue_fca_mir_381_3p_" : 0.3201408088185743,
        "EnrichmentMap_fdr_qvalue_fca_mir_543_3p_" : 0.2845318524837074,
        "EnrichmentMap_fdr_qvalue_fca_mir_181d_5p_" : 0.6141133912622126,
        "selected" : false,
        "EnrichmentMap_NES_fca_mir_381_3p_" : 1.0,
        "EnrichmentMap_Name" : "GO:0000776~KINETOCHORE",
        "EnrichmentMap_NES_fca_mir_503_5p_" : 1.0,
        "EnrichmentMap_Colouring_fca_mir_381_3p_" : 0.9868477505231403,
        "EnrichmentMap_Colouring_fca_mir_543_3p_" : 0.9971882749022457,
        "EnrichmentMap_NES_fca_mir_424_5p_" : 1.0,
        "EnrichmentMap_Genes" : [ "KIF2C", "WDR43", "AURKB", "CENPT", "NUP98", "INCENP", "RANGAP1", "CLASP1", "CENPC", "KIF18A", "SPAG5", "ZWINT", "SGO1", "KNSTRN", "CENPE", "PAFAH1B1" ]
      },
      "position" : {
        "x" : 1405.4582819362304,
        "y" : -3297.860498877861
      },
      "selected" : false
    }, {
      "data" : {
        "id" : "12624",
        "EnrichmentMap_Colouring_fca_mir_493_5p_" : 0.9001456793113647,
        "EnrichmentMap_Colouring_fca_mir_181d_5p_" : 0.9932193206402595,
        "EnrichmentMap_pvalue_fca_mir_424_5p_" : 0.012450805013536816,
        "EnrichmentMap_fdr_qvalue_fca_mir_493_5p_" : 1.0,
        "EnrichmentMap_gs_size" : 3,
        "EnrichmentMap_pvalue_fca_mir_181d_5p_" : 0.006780679359740438,
        "EnrichmentMap_david_category" : "GOTERM_BP_DIRECT",
        "name" : "GO:0007289~SPERMATID NUCLEUS DIFFERENTIATION",
        "EnrichmentMap_NES_fca_mir_493_5p_" : 1.0,
        "EnrichmentMap_NES_fca_mir_181d_5p_" : 1.0,
        "SUID" : 12624,
        "EnrichmentMap_GS_DESCR" : "GO:0007289~spermatid nucleus differentiation",
        "EnrichmentMap_Colouring_fca_mir_424_5p_" : 0.9875491949864632,
        "EnrichmentMap_fdr_qvalue_fca_mir_424_5p_" : 1.0,
        "EnrichmentMap_GS_Type" : "ENR",
        "shared_name" : "GO:0007289~SPERMATID NUCLEUS DIFFERENTIATION",
        "EnrichmentMap_pvalue_fca_mir_493_5p_" : 0.09985432068863528,
        "EnrichmentMap_fdr_qvalue_fca_mir_181d_5p_" : 1.0,
        "selected" : false,
        "EnrichmentMap_Name" : "GO:0007289~SPERMATID NUCLEUS DIFFERENTIATION",
        "EnrichmentMap_NES_fca_mir_424_5p_" : 1.0,
        "EnrichmentMap_Genes" : [ "TBPL1", "AGFG1", "TMF1" ]
      },
      "position" : {
        "x" : 1468.852168391082,
        "y" : -3374.4483158289872
      },
      "selected" : false
    }, {
      "data" : {
        "id" : "12878",
        "EnrichmentMap_fdr_qvalue_fca_mir_136_5p_" : 0.4937481893378184,
        "EnrichmentMap_Colouring_fca_mir_181d_5p_" : 0.9849516493806918,
        "EnrichmentMap_Colouring_fca_mir_136_5p_" : 0.9905048425127343,
        "EnrichmentMap_Colouring_fca_mir_503_5p_" : 0.9971839210939737,
        "EnrichmentMap_fdr_qvalue_fca_mir_889_3p_" : 1.0,
        "EnrichmentMap_gs_size" : 19,
        "EnrichmentMap_pvalue_fca_mir_181d_5p_" : 0.015048350619308199,
        "EnrichmentMap_fdr_qvalue_fca_mir_503_5p_" : 0.11771209827189756,
        "EnrichmentMap_david_category" : "GOTERM_CC_DIRECT",
        "EnrichmentMap_pvalue_fca_mir_381_3p_" : 0.004395986664117709,
        "name" : "GO:0005874~MICROTUBULE",
        "EnrichmentMap_NES_fca_mir_181d_5p_" : 1.0,
        "EnrichmentMap_Colouring_fca_mir_889_3p_" : 0.9328063750403102,
        "SUID" : 12878,
        "EnrichmentMap_NES_fca_mir_136_5p_" : 1.0,
        "EnrichmentMap_GS_DESCR" : "GO:0005874~microtubule",
        "EnrichmentMap_NES_fca_mir_889_3p_" : 1.0,
        "EnrichmentMap_fdr_qvalue_fca_mir_130a_3p_" : 0.16884186386378924,
        "EnrichmentMap_pvalue_fca_mir_136_5p_" : 0.009495157487265739,
        "EnrichmentMap_NES_fca_mir_130a_3p_" : 1.0,
        "EnrichmentMap_pvalue_fca_mir_503_5p_" : 0.0028160789060262576,
        "EnrichmentMap_GS_Type" : "ENR",
        "shared_name" : "GO:0005874~MICROTUBULE",
        "EnrichmentMap_pvalue_fca_mir_889_3p_" : 0.06719362495968986,
        "EnrichmentMap_pvalue_fca_mir_543_3p_" : 0.031920631494600525,
        "EnrichmentMap_NES_fca_mir_543_3p_" : 1.0,
        "EnrichmentMap_fdr_qvalue_fca_mir_381_3p_" : 0.19078582122270857,
        "EnrichmentMap_fdr_qvalue_fca_mir_543_3p_" : 1.0,
        "EnrichmentMap_fdr_qvalue_fca_mir_181d_5p_" : 0.5034464169374864,
        "selected" : false,
        "EnrichmentMap_NES_fca_mir_381_3p_" : 1.0,
        "EnrichmentMap_pvalue_fca_mir_130a_3p_" : 0.004678907581111061,
        "EnrichmentMap_Name" : "GO:0005874~MICROTUBULE",
        "EnrichmentMap_NES_fca_mir_503_5p_" : 1.0,
        "EnrichmentMap_Colouring_fca_mir_381_3p_" : 0.9956040133358823,
        "EnrichmentMap_Colouring_fca_mir_130a_3p_" : 0.9953210924188889,
        "EnrichmentMap_Colouring_fca_mir_543_3p_" : 0.9680793685053994,
        "EnrichmentMap_Genes" : [ "KIF3A", "WDR43", "DYNC2H1", "KIF3B", "MAP2", "TUBB1", "KATNAL1", "KIF23", "KIF18A", "TUBA4A", "CCT3", "TUBG1", "CENPE", "TCP11L1", "MAPT", "KATNAL2", "KIF14", "PAFAH1B1", "CEP57" ]
      },
      "position" : {
        "x" : 1342.4340575768917,
        "y" : -3424.4506674990566
      },
      "selected" : false
    }, {
      "data" : {
        "id" : "12618",
        "EnrichmentMap_gs_size" : 2,
        "EnrichmentMap_david_category" : "GOTERM_BP_DIRECT",
        "name" : "GO:0008272~SULFATE TRANSPORT",
        "SUID" : 12618,
        "EnrichmentMap_GS_DESCR" : "GO:0008272~sulfate transport",
        "EnrichmentMap_fdr_qvalue_fca_mir_130a_3p_" : 1.0,
        "EnrichmentMap_NES_fca_mir_130a_3p_" : 1.0,
        "EnrichmentMap_GS_Type" : "ENR",
        "shared_name" : "GO:0008272~SULFATE TRANSPORT",
        "selected" : false,
        "EnrichmentMap_pvalue_fca_mir_130a_3p_" : 0.046516819248919296,
        "EnrichmentMap_Name" : "GO:0008272~SULFATE TRANSPORT",
        "EnrichmentMap_Colouring_fca_mir_130a_3p_" : 0.9534831807510807,
        "EnrichmentMap_Genes" : [ "SLC13A1", "RACGAP1" ]
      },
      "position" : {
        "x" : 1162.5380212407886,
        "y" : -3332.950237805617
      },
      "selected" : false
    }, {
      "data" : {
        "id" : "12616",
        "EnrichmentMap_NES_fca_mir_299a_5p_" : 1.0,
        "EnrichmentMap_fdr_qvalue_fca_mir_299a_5p_" : 1.0,
        "EnrichmentMap_pvalue_fca_mir_299a_5p_" : 0.04021085196541639,
        "EnrichmentMap_gs_size" : 2,
        "EnrichmentMap_david_category" : "GOTERM_BP_DIRECT",
        "name" : "GO:0098535~DE NOVO CENTRIOLE ASSEMBLY",
        "SUID" : 12616,
        "EnrichmentMap_GS_DESCR" : "GO:0098535~de novo centriole assembly",
        "EnrichmentMap_GS_Type" : "ENR",
        "shared_name" : "GO:0098535~DE NOVO CENTRIOLE ASSEMBLY",
        "selected" : false,
        "EnrichmentMap_Colouring_fca_mir_299a_5p_" : 0.9597891480345836,
        "EnrichmentMap_Name" : "GO:0098535~DE NOVO CENTRIOLE ASSEMBLY",
        "EnrichmentMap_Genes" : [ "CEP63", "CEP152" ]
      },
      "position" : {
        "x" : 1262.7189540262125,
        "y" : -3255.372455342455
      },
      "selected" : false
    }, {
      "data" : {
        "id" : "12860",
        "EnrichmentMap_pvalue_fca_mir_424_5p_" : 0.05915973174723638,
        "EnrichmentMap_gs_size" : 2,
        "EnrichmentMap_david_category" : "GOTERM_BP_DIRECT",
        "name" : "GO:0000915~ACTOMYOSIN CONTRACTILE RING ASSEMBLY",
        "SUID" : 12860,
        "EnrichmentMap_GS_DESCR" : "GO:0000915~actomyosin contractile ring assembly",
        "EnrichmentMap_fdr_qvalue_fca_mir_130a_3p_" : 1.0,
        "EnrichmentMap_Colouring_fca_mir_424_5p_" : 0.9408402682527637,
        "EnrichmentMap_NES_fca_mir_130a_3p_" : 1.0,
        "EnrichmentMap_fdr_qvalue_fca_mir_424_5p_" : 1.0,
        "EnrichmentMap_GS_Type" : "ENR",
        "shared_name" : "GO:0000915~ACTOMYOSIN CONTRACTILE RING ASSEMBLY",
        "selected" : false,
        "EnrichmentMap_pvalue_fca_mir_130a_3p_" : 0.046516819248919296,
        "EnrichmentMap_Name" : "GO:0000915~ACTOMYOSIN CONTRACTILE RING ASSEMBLY",
        "EnrichmentMap_Colouring_fca_mir_130a_3p_" : 0.9534831807510807,
        "EnrichmentMap_NES_fca_mir_424_5p_" : 1.0,
        "EnrichmentMap_Genes" : [ "KIF23", "RACGAP1" ]
      },
      "position" : {
        "x" : 1213.8828896085774,
        "y" : -3335.5115170604413
      },
      "selected" : false
    }, {
      "data" : {
        "id" : "12590",
        "EnrichmentMap_pvalue_fca_mir_424_5p_" : 0.08068048694009373,
        "EnrichmentMap_gs_size" : 3,
        "EnrichmentMap_david_category" : "GOTERM_CC_DIRECT",
        "name" : "GO:0051233~SPINDLE MIDZONE",
        "SUID" : 12590,
        "EnrichmentMap_GS_DESCR" : "GO:0051233~spindle midzone",
        "EnrichmentMap_fdr_qvalue_fca_mir_130a_3p_" : 0.8186528258848539,
        "EnrichmentMap_Colouring_fca_mir_424_5p_" : 0.9193195130599062,
        "EnrichmentMap_NES_fca_mir_130a_3p_" : 1.0,
        "EnrichmentMap_fdr_qvalue_fca_mir_424_5p_" : 1.0,
        "EnrichmentMap_GS_Type" : "ENR",
        "shared_name" : "GO:0051233~SPINDLE MIDZONE",
        "selected" : false,
        "EnrichmentMap_pvalue_fca_mir_130a_3p_" : 0.04733390687876368,
        "EnrichmentMap_Name" : "GO:0051233~SPINDLE MIDZONE",
        "EnrichmentMap_Colouring_fca_mir_130a_3p_" : 0.9526660931212363,
        "EnrichmentMap_NES_fca_mir_424_5p_" : 1.0,
        "EnrichmentMap_Genes" : [ "AURKB", "RACGAP1", "KIF14" ]
      },
      "position" : {
        "x" : 1138.6898645253543,
        "y" : -3344.2399319906503
      },
      "selected" : false
    }, {
      "data" : {
        "id" : "12588",
        "EnrichmentMap_pvalue_fca_mir_196b_5p_" : 0.025975765089595457,
        "EnrichmentMap_Colouring_fca_mir_181d_5p_" : 0.9169470761418077,
        "EnrichmentMap_NES_fca_mir_196b_5p_" : 1.0,
        "EnrichmentMap_gs_size" : 3,
        "EnrichmentMap_pvalue_fca_mir_181d_5p_" : 0.08305292385819235,
        "EnrichmentMap_david_category" : "GOTERM_BP_DIRECT",
        "name" : "GO:0051297~CENTROSOME ORGANIZATION",
        "EnrichmentMap_NES_fca_mir_181d_5p_" : 1.0,
        "EnrichmentMap_fdr_qvalue_fca_mir_31_3p_" : 1.0,
        "EnrichmentMap_pvalue_fca_mir_31_3p_" : 0.06477517144728343,
        "SUID" : 12588,
        "EnrichmentMap_GS_DESCR" : "GO:0051297~centrosome organization",
        "EnrichmentMap_NES_fca_mir_31_3p_" : 1.0,
        "EnrichmentMap_GS_Type" : "ENR",
        "shared_name" : "GO:0051297~CENTROSOME ORGANIZATION",
        "EnrichmentMap_fdr_qvalue_fca_mir_196b_5p_" : 1.0,
        "EnrichmentMap_fdr_qvalue_fca_mir_181d_5p_" : 1.0,
        "selected" : false,
        "EnrichmentMap_Colouring_fca_mir_31_3p_" : 0.9352248285527166,
        "EnrichmentMap_Name" : "GO:0051297~CENTROSOME ORGANIZATION",
        "EnrichmentMap_Colouring_fca_mir_196b_5p_" : 0.9740242349104046,
        "EnrichmentMap_Genes" : [ "PLK1", "SSX2IP", "HAUS2" ]
      },
      "position" : {
        "x" : 1113.5643179902356,
        "y" : -3345.707924151814
      },
      "selected" : false
    }, {
      "data" : {
        "id" : "12834",
        "EnrichmentMap_Colouring_fca_mir_370_3p_" : 0.9902202821113434,
        "EnrichmentMap_Colouring_fca_mir_181d_5p_" : 0.9593286011498257,
        "EnrichmentMap_fdr_qvalue_fca_mir_137_3p_" : 1.0,
        "EnrichmentMap_fdr_qvalue_fca_mir_370_3p_" : 1.0,
        "EnrichmentMap_pvalue_fca_mir_424_5p_" : 0.009390300760613026,
        "EnrichmentMap_Colouring_fca_mir_137_3p_" : 0.9837397920234979,
        "EnrichmentMap_gs_size" : 15,
        "EnrichmentMap_pvalue_fca_mir_181d_5p_" : 0.04067139885017437,
        "EnrichmentMap_david_category" : "GOTERM_CC_DIRECT",
        "EnrichmentMap_pvalue_fca_mir_381_3p_" : 0.003156409824923969,
        "name" : "GO:0000922~SPINDLE POLE",
        "EnrichmentMap_NES_fca_mir_432_5p_" : 1.0,
        "EnrichmentMap_NES_fca_mir_181d_5p_" : 1.0,
        "EnrichmentMap_pvalue_fca_mir_432_5p_" : 5.394685258005307E-4,
        "SUID" : 12834,
        "EnrichmentMap_NES_fca_mir_137_3p_" : 1.0,
        "EnrichmentMap_GS_DESCR" : "GO:0000922~spindle pole",
        "EnrichmentMap_pvalue_fca_mir_137_3p_" : 0.0162602079765021,
        "EnrichmentMap_fdr_qvalue_fca_mir_130a_3p_" : 0.8186528258848539,
        "EnrichmentMap_Colouring_fca_mir_424_5p_" : 0.990609699239387,
        "EnrichmentMap_NES_fca_mir_130a_3p_" : 1.0,
        "EnrichmentMap_fdr_qvalue_fca_mir_424_5p_" : 0.34401971872603576,
        "EnrichmentMap_GS_Type" : "ENR",
        "shared_name" : "GO:0000922~SPINDLE POLE",
        "EnrichmentMap_Colouring_fca_mir_432_5p_" : 0.9994605314741994,
        "EnrichmentMap_pvalue_fca_mir_370_3p_" : 0.009779717888656591,
        "EnrichmentMap_fdr_qvalue_fca_mir_381_3p_" : 0.19078582122270857,
        "EnrichmentMap_fdr_qvalue_fca_mir_181d_5p_" : 0.6642995145528481,
        "selected" : false,
        "EnrichmentMap_NES_fca_mir_381_3p_" : 1.0,
        "EnrichmentMap_pvalue_fca_mir_130a_3p_" : 0.04519898091861619,
        "EnrichmentMap_NES_fca_mir_370_3p_" : 1.0,
        "EnrichmentMap_fdr_qvalue_fca_mir_432_5p_" : 0.07822293624107696,
        "EnrichmentMap_Name" : "GO:0000922~SPINDLE POLE",
        "EnrichmentMap_Colouring_fca_mir_381_3p_" : 0.9968435901750761,
        "EnrichmentMap_Colouring_fca_mir_130a_3p_" : 0.9548010190813838,
        "EnrichmentMap_NES_fca_mir_424_5p_" : 1.0,
        "EnrichmentMap_Genes" : [ "KATNB1", "CEP95", "WDR62", "CDC14A", "SPDL1", "SBDS", "PLK1", "SGO1", "CCNB1", "CALM3", "CEP44", "CALM2", "LATS2", "CEP128", "CTDP1" ]
      },
      "position" : {
        "x" : 1076.5359997911467,
        "y" : -3156.431178406763
      },
      "selected" : false
    }, {
      "data" : {
        "id" : "12572",
        "EnrichmentMap_Colouring_fca_mir_493_5p_" : 0.9320553281749326,
        "EnrichmentMap_fdr_qvalue_fca_mir_136_5p_" : 1.0,
        "EnrichmentMap_NES_fca_mir_138_5p_" : 1.0,
        "EnrichmentMap_Colouring_fca_mir_136_5p_" : 0.9815756031964135,
        "EnrichmentMap_Colouring_fca_mir_503_5p_" : 0.9920841704799012,
        "EnrichmentMap_fdr_qvalue_fca_mir_493_5p_" : 1.0,
        "EnrichmentMap_gs_size" : 6,
        "EnrichmentMap_fdr_qvalue_fca_mir_503_5p_" : 0.4474536351946853,
        "EnrichmentMap_david_category" : "GOTERM_MF_DIRECT",
        "name" : "GO:0008017~MICROTUBULE BINDING",
        "EnrichmentMap_NES_fca_mir_130a_5p_" : 1.0,
        "EnrichmentMap_NES_fca_mir_493_5p_" : 1.0,
        "SUID" : 12572,
        "EnrichmentMap_NES_fca_mir_136_5p_" : 1.0,
        "EnrichmentMap_GS_DESCR" : "GO:0008017~microtubule binding",
        "EnrichmentMap_fdr_qvalue_fca_mir_138_5p_" : 1.0,
        "EnrichmentMap_pvalue_fca_mir_130a_5p_" : 0.07549804830937916,
        "EnrichmentMap_pvalue_fca_mir_136_5p_" : 0.01842439680358657,
        "EnrichmentMap_pvalue_fca_mir_503_5p_" : 0.007915829520098849,
        "EnrichmentMap_Colouring_fca_mir_138_5p_" : 0.9333993862364592,
        "EnrichmentMap_GS_Type" : "ENR",
        "shared_name" : "GO:0008017~MICROTUBULE BINDING",
        "EnrichmentMap_Colouring_fca_mir_130a_5p_" : 0.9245019516906209,
        "EnrichmentMap_pvalue_fca_mir_493_5p_" : 0.0679446718250673,
        "EnrichmentMap_pvalue_fca_mir_543_3p_" : 0.028488295230182464,
        "EnrichmentMap_NES_fca_mir_543_3p_" : 1.0,
        "EnrichmentMap_fdr_qvalue_fca_mir_543_3p_" : 1.0,
        "EnrichmentMap_fdr_qvalue_fca_mir_130a_5p_" : 1.0,
        "selected" : false,
        "EnrichmentMap_pvalue_fca_mir_138_5p_" : 0.06660061376354073,
        "EnrichmentMap_Name" : "GO:0008017~MICROTUBULE BINDING",
        "EnrichmentMap_NES_fca_mir_503_5p_" : 1.0,
        "EnrichmentMap_Colouring_fca_mir_543_3p_" : 0.9715117047698175,
        "EnrichmentMap_Genes" : [ "CEP57L1", "WDR43", "MAP2", "PAFAH1B1", "CEP57", "BIRC5" ]
      },
      "position" : {
        "x" : 1305.5049135381405,
        "y" : -3319.651557305197
      },
      "selected" : false
    }, {
      "data" : {
        "id" : "12824",
        "EnrichmentMap_Colouring_fca_mir_493_5p_" : 0.9047825250636328,
        "EnrichmentMap_NES_fca_mir_138_5p_" : 1.0,
        "EnrichmentMap_pvalue_fca_mir_424_5p_" : 0.05998128251336492,
        "EnrichmentMap_Colouring_fca_mir_503_5p_" : 0.9881991702313703,
        "EnrichmentMap_fdr_qvalue_fca_mir_493_5p_" : 1.0,
        "EnrichmentMap_gs_size" : 9,
        "EnrichmentMap_fdr_qvalue_fca_mir_503_5p_" : 1.0,
        "EnrichmentMap_david_category" : "GOTERM_BP_DIRECT",
        "EnrichmentMap_Colouring_fca_mir_424_3p_" : 0.915019356604071,
        "name" : "GO:0051301~CELL DIVISION",
        "EnrichmentMap_fdr_qvalue_fca_mir_424_3p_" : 1.0,
        "EnrichmentMap_NES_fca_mir_493_5p_" : 1.0,
        "SUID" : 12824,
        "EnrichmentMap_GS_DESCR" : "GO:0051301~cell division",
        "EnrichmentMap_fdr_qvalue_fca_mir_138_5p_" : 1.0,
        "EnrichmentMap_fdr_qvalue_fca_mir_130a_3p_" : 1.0,
        "EnrichmentMap_Colouring_fca_mir_424_5p_" : 0.9400187174866351,
        "EnrichmentMap_NES_fca_mir_130a_3p_" : 1.0,
        "EnrichmentMap_pvalue_fca_mir_503_5p_" : 0.011800829768629688,
        "EnrichmentMap_fdr_qvalue_fca_mir_424_5p_" : 1.0,
        "EnrichmentMap_Colouring_fca_mir_138_5p_" : 0.985515458008608,
        "EnrichmentMap_GS_Type" : "ENR",
        "shared_name" : "GO:0051301~CELL DIVISION",
        "EnrichmentMap_pvalue_fca_mir_493_5p_" : 0.09521747493636727,
        "EnrichmentMap_NES_fca_mir_424_3p_" : 1.0,
        "selected" : false,
        "EnrichmentMap_pvalue_fca_mir_130a_3p_" : 0.03277891400923713,
        "EnrichmentMap_pvalue_fca_mir_424_3p_" : 0.084980643395929,
        "EnrichmentMap_pvalue_fca_mir_138_5p_" : 0.014484541991392043,
        "EnrichmentMap_Name" : "GO:0051301~CELL DIVISION",
        "EnrichmentMap_NES_fca_mir_503_5p_" : 1.0,
        "EnrichmentMap_Colouring_fca_mir_130a_3p_" : 0.9672210859907628,
        "EnrichmentMap_NES_fca_mir_424_5p_" : 1.0,
        "EnrichmentMap_Genes" : [ "SPDL1", "CCNO", "SPAG5", "CDCA2", "ASPM", "KIF14", "PAFAH1B1", "CLASP1", "BIRC5" ]
      },
      "position" : {
        "x" : 1036.9771186741575,
        "y" : -3254.45915321501
      },
      "selected" : false
    }, {
      "data" : {
        "id" : "12820",
        "EnrichmentMap_pvalue_fca_mir_196b_5p_" : 0.022855229560286648,
        "EnrichmentMap_Colouring_fca_mir_487b_3p_" : 0.90163785527687,
        "EnrichmentMap_Colouring_fca_mir_493_5p_" : 0.9941308750343155,
        "EnrichmentMap_NES_fca_mir_138_5p_" : 1.0,
        "EnrichmentMap_Colouring_fca_mir_181d_5p_" : 0.9828203630896482,
        "EnrichmentMap_pvalue_fca_mir_487b_3p_" : 0.09836214472313003,
        "EnrichmentMap_pvalue_fca_mir_424_5p_" : 0.02285361711106293,
        "EnrichmentMap_NES_fca_mir_196b_5p_" : 1.0,
        "EnrichmentMap_Colouring_fca_mir_503_5p_" : 0.9961304275416679,
        "EnrichmentMap_fdr_qvalue_fca_mir_493_5p_" : 1.0,
        "EnrichmentMap_NES_fca_mir_487b_3p_" : 1.0,
        "EnrichmentMap_Colouring_fca_mir_127_5p_" : 0.9991555564985686,
        "EnrichmentMap_gs_size" : 31,
        "EnrichmentMap_pvalue_fca_mir_181d_5p_" : 0.017179636910351848,
        "EnrichmentMap_fdr_qvalue_fca_mir_503_5p_" : 0.7874579952705705,
        "EnrichmentMap_david_category" : "GOTERM_BP_DIRECT",
        "EnrichmentMap_fdr_qvalue_fca_mir_127_5p_" : 0.28201092132879785,
        "EnrichmentMap_fdr_qvalue_fca_mir_487b_3p_" : 1.0,
        "EnrichmentMap_pvalue_fca_mir_381_3p_" : 0.0275275260595542,
        "name" : "GO:0042384~CILIUM ASSEMBLY",
        "EnrichmentMap_NES_fca_mir_130a_5p_" : 1.0,
        "EnrichmentMap_NES_fca_mir_493_5p_" : 1.0,
        "EnrichmentMap_NES_fca_mir_181d_5p_" : 1.0,
        "SUID" : 12820,
        "EnrichmentMap_GS_DESCR" : "GO:0042384~cilium assembly",
        "EnrichmentMap_fdr_qvalue_fca_mir_138_5p_" : 1.0,
        "EnrichmentMap_fdr_qvalue_fca_mir_130a_3p_" : 1.0,
        "EnrichmentMap_Colouring_fca_mir_424_5p_" : 0.9771463828889371,
        "EnrichmentMap_pvalue_fca_mir_130a_5p_" : 0.0013037143493686877,
        "EnrichmentMap_NES_fca_mir_130a_3p_" : 1.0,
        "EnrichmentMap_pvalue_fca_mir_503_5p_" : 0.0038695724583320415,
        "EnrichmentMap_fdr_qvalue_fca_mir_424_5p_" : 1.0,
        "EnrichmentMap_Colouring_fca_mir_138_5p_" : 0.9770209824326616,
        "EnrichmentMap_GS_Type" : "ENR",
        "shared_name" : "GO:0042384~CILIUM ASSEMBLY",
        "EnrichmentMap_Colouring_fca_mir_130a_5p_" : 0.9986962856506313,
        "EnrichmentMap_pvalue_fca_mir_493_5p_" : 0.005869124965684441,
        "EnrichmentMap_pvalue_fca_mir_543_3p_" : 8.258000541485949E-4,
        "EnrichmentMap_fdr_qvalue_fca_mir_196b_5p_" : 1.0,
        "EnrichmentMap_NES_fca_mir_543_3p_" : 1.0,
        "EnrichmentMap_fdr_qvalue_fca_mir_381_3p_" : 1.0,
        "EnrichmentMap_pvalue_fca_mir_127_5p_" : 8.444435014314527E-4,
        "EnrichmentMap_fdr_qvalue_fca_mir_543_3p_" : 0.9381088615128038,
        "EnrichmentMap_fdr_qvalue_fca_mir_130a_5p_" : 1.0,
        "EnrichmentMap_fdr_qvalue_fca_mir_181d_5p_" : 1.0,
        "selected" : false,
        "EnrichmentMap_NES_fca_mir_381_3p_" : 1.0,
        "EnrichmentMap_pvalue_fca_mir_130a_3p_" : 0.07071768350539762,
        "EnrichmentMap_NES_fca_mir_127_5p_" : 1.0,
        "EnrichmentMap_pvalue_fca_mir_138_5p_" : 0.022979017567338427,
        "EnrichmentMap_Name" : "GO:0042384~CILIUM ASSEMBLY",
        "EnrichmentMap_NES_fca_mir_503_5p_" : 1.0,
        "EnrichmentMap_Colouring_fca_mir_381_3p_" : 0.9724724739404458,
        "EnrichmentMap_Colouring_fca_mir_130a_3p_" : 0.9292823164946024,
        "EnrichmentMap_Colouring_fca_mir_543_3p_" : 0.9991741999458514,
        "EnrichmentMap_NES_fca_mir_424_5p_" : 1.0,
        "EnrichmentMap_Colouring_fca_mir_196b_5p_" : 0.9771447704397134,
        "EnrichmentMap_Genes" : [ "STK36", "CDC14A", "PCM1", "IFT57", "KIF27", "DYNC2H1", "IFT140", "NEK1", "DZIP1", "CBY1", "RFX4", "CCDC113", "RFX2", "BBS9", "CEP41", "SSX2IP", "CCNO", "ALMS1", "RPGR", "B9D1", "TRIM59", "RABL2B", "TTBK2", "RFX3", "SCLT1", "IFT122", "ONECUT1", "TRAF3IP1", "LOC101099574", "DYNC2LI1", "LOC101099822" ]
      },
      "position" : {
        "x" : 1189.2318168967925,
        "y" : -3086.5321253561783
      },
      "selected" : false
    }, {
      "data" : {
        "id" : "12562",
        "EnrichmentMap_Colouring_fca_mir_493_5p_" : 0.9534970600529946,
        "EnrichmentMap_NES_fca_mir_138_5p_" : 1.0,
        "EnrichmentMap_Colouring_fca_mir_181d_5p_" : 0.9909806062849723,
        "EnrichmentMap_fdr_qvalue_fca_mir_493_5p_" : 1.0,
        "EnrichmentMap_gs_size" : 7,
        "EnrichmentMap_pvalue_fca_mir_181d_5p_" : 0.009019393715027744,
        "EnrichmentMap_david_category" : "GOTERM_BP_DIRECT",
        "name" : "GO:0001578~MICROTUBULE BUNDLE FORMATION",
        "EnrichmentMap_NES_fca_mir_432_5p_" : 1.0,
        "EnrichmentMap_NES_fca_mir_493_5p_" : 1.0,
        "EnrichmentMap_NES_fca_mir_181d_5p_" : 1.0,
        "EnrichmentMap_pvalue_fca_mir_432_5p_" : 0.023198839001596687,
        "SUID" : 12562,
        "EnrichmentMap_GS_DESCR" : "GO:0001578~microtubule bundle formation",
        "EnrichmentMap_fdr_qvalue_fca_mir_138_5p_" : 1.0,
        "EnrichmentMap_fdr_qvalue_fca_mir_130a_3p_" : 1.0,
        "EnrichmentMap_NES_fca_mir_130a_3p_" : 1.0,
        "EnrichmentMap_Colouring_fca_mir_138_5p_" : 0.95430664742345,
        "EnrichmentMap_GS_Type" : "ENR",
        "shared_name" : "GO:0001578~MICROTUBULE BUNDLE FORMATION",
        "EnrichmentMap_pvalue_fca_mir_493_5p_" : 0.04650293994700539,
        "EnrichmentMap_pvalue_fca_mir_543_3p_" : 0.0966818545921194,
        "EnrichmentMap_Colouring_fca_mir_432_5p_" : 0.9768011609984033,
        "EnrichmentMap_NES_fca_mir_543_3p_" : 1.0,
        "EnrichmentMap_fdr_qvalue_fca_mir_543_3p_" : 1.0,
        "EnrichmentMap_fdr_qvalue_fca_mir_181d_5p_" : 1.0,
        "selected" : false,
        "EnrichmentMap_pvalue_fca_mir_130a_3p_" : 0.07942127178842093,
        "EnrichmentMap_fdr_qvalue_fca_mir_432_5p_" : 1.0,
        "EnrichmentMap_pvalue_fca_mir_138_5p_" : 0.04569335257655005,
        "EnrichmentMap_Name" : "GO:0001578~MICROTUBULE BUNDLE FORMATION",
        "EnrichmentMap_Colouring_fca_mir_130a_3p_" : 0.920578728211579,
        "EnrichmentMap_Colouring_fca_mir_543_3p_" : 0.9033181454078806,
        "EnrichmentMap_Genes" : [ "PLK1", "CCSER2", "MAP2", "CLIP1", "PRC1", "CLASP1", "TTLL6" ]
      },
      "position" : {
        "x" : 1195.3020261519414,
        "y" : -3264.801385434387
      },
      "selected" : false
    }, {
      "data" : {
        "id" : "12814",
        "EnrichmentMap_gs_size" : 9,
        "EnrichmentMap_david_category" : "GOTERM_CC_DIRECT",
        "EnrichmentMap_Colouring_fca_mir_424_3p_" : 0.985857726681001,
        "name" : "GO:0036064~CILIARY BASAL BODY",
        "EnrichmentMap_NES_fca_mir_130a_5p_" : 1.0,
        "EnrichmentMap_fdr_qvalue_fca_mir_424_3p_" : 0.3535568329749744,
        "SUID" : 12814,
        "EnrichmentMap_GS_DESCR" : "GO:0036064~ciliary basal body",
        "EnrichmentMap_pvalue_fca_mir_130a_5p_" : 0.005144096437888967,
        "EnrichmentMap_GS_Type" : "ENR",
        "shared_name" : "GO:0036064~CILIARY BASAL BODY",
        "EnrichmentMap_Colouring_fca_mir_130a_5p_" : 0.9948559035621111,
        "EnrichmentMap_NES_fca_mir_424_3p_" : 1.0,
        "EnrichmentMap_fdr_qvalue_fca_mir_130a_5p_" : 0.462968679410007,
        "selected" : false,
        "EnrichmentMap_pvalue_fca_mir_424_3p_" : 0.014142273318998977,
        "EnrichmentMap_Name" : "GO:0036064~CILIARY BASAL BODY",
        "EnrichmentMap_Genes" : [ "SPATA7", "AHI1", "PCM1", "TRAF3IP1", "B9D1", "IFT81", "CENPJ", "DYNC2LI1", "DZIP1" ]
      },
      "position" : {
        "x" : 1332.359592290762,
        "y" : -3196.5770636423727
      },
      "selected" : false
    }, {
      "data" : {
        "id" : "12812",
        "EnrichmentMap_NES_fca_mir_138_5p_" : 1.0,
        "EnrichmentMap_Colouring_fca_mir_181d_5p_" : 0.9815060499900515,
        "EnrichmentMap_NES_fca_mir_299a_5p_" : 1.0,
        "EnrichmentMap_Colouring_fca_mir_503_5p_" : 0.977444697015369,
        "EnrichmentMap_fdr_qvalue_fca_mir_299a_5p_" : 0.8754217831708224,
        "EnrichmentMap_pvalue_fca_mir_299a_5p_" : 0.026730436127353357,
        "EnrichmentMap_fdr_qvalue_fca_mir_889_3p_" : 1.0,
        "EnrichmentMap_gs_size" : 19,
        "EnrichmentMap_pvalue_fca_mir_181d_5p_" : 0.01849395000994848,
        "EnrichmentMap_fdr_qvalue_fca_mir_503_5p_" : 0.3626198710606069,
        "EnrichmentMap_david_category" : "GOTERM_CC_DIRECT",
        "EnrichmentMap_pvalue_fca_mir_381_3p_" : 0.030154341097920753,
        "name" : "GO:0005814~CENTRIOLE",
        "EnrichmentMap_NES_fca_mir_181d_5p_" : 1.0,
        "EnrichmentMap_Colouring_fca_mir_889_3p_" : 0.970279046411564,
        "EnrichmentMap_fdr_qvalue_fca_mir_299a_3p_" : 1.0,
        "EnrichmentMap_pvalue_fca_mir_299a_3p_" : 0.027407177797013422,
        "SUID" : 12812,
        "EnrichmentMap_GS_DESCR" : "GO:0005814~centriole",
        "EnrichmentMap_NES_fca_mir_889_3p_" : 1.0,
        "EnrichmentMap_fdr_qvalue_fca_mir_138_5p_" : 0.23918589285735778,
        "EnrichmentMap_pvalue_fca_mir_503_5p_" : 0.02255530298463105,
        "EnrichmentMap_Colouring_fca_mir_138_5p_" : 0.9988389034327313,
        "EnrichmentMap_Colouring_fca_mir_299a_3p_" : 0.9725928222029866,
        "EnrichmentMap_GS_Type" : "ENR",
        "shared_name" : "GO:0005814~CENTRIOLE",
        "EnrichmentMap_pvalue_fca_mir_889_3p_" : 0.029720953588435958,
        "EnrichmentMap_fdr_qvalue_fca_mir_381_3p_" : 0.5026691124770655,
        "EnrichmentMap_fdr_qvalue_fca_mir_181d_5p_" : 0.5034464169374864,
        "EnrichmentMap_NES_fca_mir_299a_3p_" : 1.0,
        "selected" : false,
        "EnrichmentMap_NES_fca_mir_381_3p_" : 1.0,
        "EnrichmentMap_Colouring_fca_mir_299a_5p_" : 0.9732695638726466,
        "EnrichmentMap_pvalue_fca_mir_138_5p_" : 0.0011610965672687271,
        "EnrichmentMap_Name" : "GO:0005814~CENTRIOLE",
        "EnrichmentMap_NES_fca_mir_503_5p_" : 1.0,
        "EnrichmentMap_Colouring_fca_mir_381_3p_" : 0.9698456589020793,
        "EnrichmentMap_Genes" : [ "CCNF", "C2CD3", "SASS6", "AGBL2", "CEP63", "TTBK2", "PCM1", "PLK4", "BIRC5", "MDM1", "MPHOSPH9", "SCLT1", "CEP41", "CEP152", "ODF2", "STIL", "CEP120", "CCP110", "CEP128" ]
      },
      "position" : {
        "x" : 1409.0476555027662,
        "y" : -3179.806654205473
      },
      "selected" : false
    }, {
      "data" : {
        "id" : "12810",
        "EnrichmentMap_pvalue_fca_mir_196b_5p_" : 0.008712076023346851,
        "EnrichmentMap_Colouring_fca_mir_493_5p_" : 0.995562129915693,
        "EnrichmentMap_fdr_qvalue_fca_mir_136_5p_" : 0.4937481893378184,
        "EnrichmentMap_Colouring_fca_mir_181d_5p_" : 0.9997090388309622,
        "EnrichmentMap_NES_fca_mir_299a_5p_" : 1.0,
        "EnrichmentMap_Colouring_fca_mir_136_5p_" : 0.9944588433362869,
        "EnrichmentMap_pvalue_fca_mir_424_5p_" : 3.4816984437574846E-8,
        "EnrichmentMap_NES_fca_mir_196b_5p_" : 1.0,
        "EnrichmentMap_Colouring_fca_mir_503_5p_" : 0.9998024799725609,
        "EnrichmentMap_fdr_qvalue_fca_mir_299a_5p_" : 0.011941915838244561,
        "EnrichmentMap_fdr_qvalue_fca_mir_493_5p_" : 0.32248522612630737,
        "EnrichmentMap_pvalue_fca_mir_299a_5p_" : 9.115966288736307E-5,
        "EnrichmentMap_gs_size" : 66,
        "EnrichmentMap_NES_fca_mir_136_3p_" : 1.0,
        "EnrichmentMap_pvalue_fca_mir_181d_5p_" : 2.909611690377887E-4,
        "EnrichmentMap_fdr_qvalue_fca_mir_503_5p_" : 0.02064084286738522,
        "EnrichmentMap_david_category" : "GOTERM_CC_DIRECT",
        "EnrichmentMap_pvalue_fca_mir_542_5p_" : 0.062209727201815425,
        "EnrichmentMap_pvalue_fca_mir_381_3p_" : 0.028556765977993375,
        "EnrichmentMap_Colouring_fca_mir_424_3p_" : 0.9894215499363426,
        "EnrichmentMap_pvalue_fca_mir_136_3p_" : 0.08242322239807584,
        "name" : "GO:0005813~CENTROSOME",
        "EnrichmentMap_NES_fca_mir_130a_5p_" : 1.0,
        "EnrichmentMap_NES_fca_mir_432_5p_" : 1.0,
        "EnrichmentMap_fdr_qvalue_fca_mir_424_3p_" : 0.3535568329749744,
        "EnrichmentMap_NES_fca_mir_493_5p_" : 1.0,
        "EnrichmentMap_NES_fca_mir_181d_5p_" : 1.0,
        "EnrichmentMap_pvalue_fca_mir_432_5p_" : 0.0019680906518788547,
        "SUID" : 12810,
        "EnrichmentMap_NES_fca_mir_136_5p_" : 1.0,
        "EnrichmentMap_GS_DESCR" : "GO:0005813~centrosome",
        "EnrichmentMap_pvalue_fca_mir_26a_1_3p_" : 0.06333696411033829,
        "EnrichmentMap_fdr_qvalue_fca_mir_130a_3p_" : 0.0013806314082858873,
        "EnrichmentMap_Colouring_fca_mir_424_5p_" : 0.9999999651830156,
        "EnrichmentMap_pvalue_fca_mir_130a_5p_" : 0.0027899586712552844,
        "EnrichmentMap_pvalue_fca_mir_136_5p_" : 0.005541156663713096,
        "EnrichmentMap_NES_fca_mir_130a_3p_" : 1.0,
        "EnrichmentMap_pvalue_fca_mir_503_5p_" : 1.97520027439093E-4,
        "EnrichmentMap_fdr_qvalue_fca_mir_424_5p_" : 1.1176252004461526E-5,
        "EnrichmentMap_fdr_qvalue_fca_mir_26a_1_3p_" : 1.0,
        "EnrichmentMap_GS_Type" : "ENR",
        "shared_name" : "GO:0005813~CENTROSOME",
        "EnrichmentMap_Colouring_fca_mir_26a_1_3p_" : 0.9366630358896617,
        "EnrichmentMap_Colouring_fca_mir_130a_5p_" : 0.9972100413287447,
        "EnrichmentMap_pvalue_fca_mir_493_5p_" : 0.0044378700843069815,
        "EnrichmentMap_NES_fca_mir_424_3p_" : 1.0,
        "EnrichmentMap_pvalue_fca_mir_543_3p_" : 0.004766316775592541,
        "EnrichmentMap_Colouring_fca_mir_432_5p_" : 0.9980319093481211,
        "EnrichmentMap_fdr_qvalue_fca_mir_136_3p_" : 1.0,
        "EnrichmentMap_fdr_qvalue_fca_mir_196b_5p_" : 0.28052884795176863,
        "EnrichmentMap_NES_fca_mir_543_3p_" : 1.0,
        "EnrichmentMap_fdr_qvalue_fca_mir_381_3p_" : 0.5026691124770655,
        "EnrichmentMap_fdr_qvalue_fca_mir_543_3p_" : 0.2978947984745338,
        "EnrichmentMap_fdr_qvalue_fca_mir_130a_5p_" : 0.462968679410007,
        "EnrichmentMap_fdr_qvalue_fca_mir_181d_5p_" : 0.07128548641425823,
        "selected" : false,
        "EnrichmentMap_NES_fca_mir_381_3p_" : 1.0,
        "EnrichmentMap_pvalue_fca_mir_130a_3p_" : 1.4064671437606365E-5,
        "EnrichmentMap_pvalue_fca_mir_424_3p_" : 0.010578450063657409,
        "EnrichmentMap_fdr_qvalue_fca_mir_542_5p_" : 1.0,
        "EnrichmentMap_Colouring_fca_mir_136_3p_" : 0.9175767776019241,
        "EnrichmentMap_NES_fca_mir_542_5p_" : 1.0,
        "EnrichmentMap_fdr_qvalue_fca_mir_432_5p_" : 0.14268657226121698,
        "EnrichmentMap_Colouring_fca_mir_299a_5p_" : 0.9999088403371127,
        "EnrichmentMap_Name" : "GO:0005813~CENTROSOME",
        "EnrichmentMap_NES_fca_mir_503_5p_" : 1.0,
        "EnrichmentMap_Colouring_fca_mir_381_3p_" : 0.9714432340220066,
        "EnrichmentMap_Colouring_fca_mir_130a_3p_" : 0.9999859353285624,
        "EnrichmentMap_Colouring_fca_mir_543_3p_" : 0.9952336832244074,
        "EnrichmentMap_NES_fca_mir_424_5p_" : 1.0,
        "EnrichmentMap_Colouring_fca_mir_196b_5p_" : 0.9912879239766531,
        "EnrichmentMap_Genes" : [ "ARL3", "CEP85L", "KATNB1", "WDR62", "WDR43", "CDC14A", "CAMSAP2", "PCM1", "TBC1D31", "KIF3B", "PRKAR2A", "KIFAP3", "CEP55", "TFAP2A", "TTC12", "PCGF5", "TCEA2", "CEP350", "PLK1", "KIF23", "ELL2", "TTLL5", "ESPL1", "SPATC1", "MAK", "B9D1", "NEK10", "TRIM59", "CCDC15", "CEP78", "CALM3", "CCDC81", "CALM2", "PAFAH1B1", "CEP57L1", "TOPBP1", "CEP95", "LRRCC1", "TRAF3IP1", "IFT81", "CA2H7ORF31", "CEP57", "TTC26", "AHI1", "HAUS8", "NME7", "PPP2R3C", "FGFR1OP", "DTL", "IFT57", "IFT140", "HAUS2", "CDKL2", "CEP152", "RPGR", "CNTRL", "SLC9A3R1", "CCNB1", "CLIP1", "IFT22", "POC5", "CCDC141", "RGCC", "PPP4R3B", "SGO1", "CEP44" ],
        "EnrichmentMap_NES_fca_mir_26a_1_3p_" : 1.0,
        "EnrichmentMap_Colouring_fca_mir_542_5p_" : 0.9377902727981846
      },
      "position" : {
        "x" : 1179.3975948420573,
        "y" : -3497.645500769093
      },
      "selected" : false
    }, {
      "data" : {
        "id" : "12554",
        "EnrichmentMap_Colouring_fca_mir_493_5p_" : 0.9160706200478925,
        "EnrichmentMap_pvalue_fca_mir_424_5p_" : 2.5673126812595834E-4,
        "EnrichmentMap_Colouring_fca_mir_503_5p_" : 0.9227756636525164,
        "EnrichmentMap_fdr_qvalue_fca_mir_493_5p_" : 1.0,
        "EnrichmentMap_gs_size" : 4,
        "EnrichmentMap_fdr_qvalue_fca_mir_503_5p_" : 1.0,
        "EnrichmentMap_david_category" : "GOTERM_BP_DIRECT",
        "EnrichmentMap_pvalue_fca_mir_381_3p_" : 0.003129110508906287,
        "name" : "GO:0051256~MITOTIC SPINDLE MIDZONE ASSEMBLY",
        "EnrichmentMap_NES_fca_mir_130a_5p_" : 1.0,
        "EnrichmentMap_NES_fca_mir_432_5p_" : 1.0,
        "EnrichmentMap_NES_fca_mir_493_5p_" : 1.0,
        "EnrichmentMap_pvalue_fca_mir_432_5p_" : 0.05808026519913184,
        "SUID" : 12554,
        "EnrichmentMap_GS_DESCR" : "GO:0051256~mitotic spindle midzone assembly",
        "EnrichmentMap_fdr_qvalue_fca_mir_130a_3p_" : 0.07651249508627915,
        "EnrichmentMap_Colouring_fca_mir_424_5p_" : 0.999743268731874,
        "EnrichmentMap_pvalue_fca_mir_130a_5p_" : 0.08471563913740385,
        "EnrichmentMap_NES_fca_mir_130a_3p_" : 1.0,
        "EnrichmentMap_pvalue_fca_mir_503_5p_" : 0.07722433634748366,
        "EnrichmentMap_fdr_qvalue_fca_mir_424_5p_" : 0.35249203113694083,
        "EnrichmentMap_GS_Type" : "ENR",
        "shared_name" : "GO:0051256~MITOTIC SPINDLE MIDZONE ASSEMBLY",
        "EnrichmentMap_Colouring_fca_mir_130a_5p_" : 0.9152843608625961,
        "EnrichmentMap_pvalue_fca_mir_493_5p_" : 0.08392937995210749,
        "EnrichmentMap_Colouring_fca_mir_432_5p_" : 0.9419197348008681,
        "EnrichmentMap_fdr_qvalue_fca_mir_381_3p_" : 0.7681966299364934,
        "EnrichmentMap_fdr_qvalue_fca_mir_130a_5p_" : 1.0,
        "selected" : false,
        "EnrichmentMap_NES_fca_mir_381_3p_" : 1.0,
        "EnrichmentMap_pvalue_fca_mir_130a_3p_" : 1.245197767102356E-4,
        "EnrichmentMap_fdr_qvalue_fca_mir_432_5p_" : 1.0,
        "EnrichmentMap_Name" : "GO:0051256~MITOTIC SPINDLE MIDZONE ASSEMBLY",
        "EnrichmentMap_NES_fca_mir_503_5p_" : 1.0,
        "EnrichmentMap_Colouring_fca_mir_381_3p_" : 0.9968708894910937,
        "EnrichmentMap_Colouring_fca_mir_130a_3p_" : 0.9998754802232898,
        "EnrichmentMap_NES_fca_mir_424_5p_" : 1.0,
        "EnrichmentMap_Genes" : [ "KIF23", "CDC14A", "AURKB", "RACGAP1" ]
      },
      "position" : {
        "x" : 1165.9957751572815,
        "y" : -3412.749249235889
      },
      "selected" : false
    } ],
    "edges" : [ {
      "data" : {
        "id" : "14058",
        "source" : "12808",
        "target" : "12396",
        "shared_name" : "GO:0007067~MITOTIC NUCLEAR DIVISION (Geneset_Overlap) GO:2000574~REGULATION OF MICROTUBULE MOTOR ACTIVITY",
        "EnrichmentMap_Overlap_size" : 1,
        "EnrichmentMap_similarity_coefficient" : 0.5,
        "shared_interaction" : "Geneset_Overlap",
        "EnrichmentMap_Data_Set" : "compound",
        "name" : "GO:0007067~MITOTIC NUCLEAR DIVISION (Geneset_Overlap) GO:2000574~REGULATION OF MICROTUBULE MOTOR ACTIVITY",
        "interaction" : "Geneset_Overlap",
        "SUID" : 14058,
        "selected" : false,
        "EnrichmentMap_Overlap_genes" : [ "PAFAH1B1" ]
      },
      "selected" : false
    }, {
      "data" : {
        "id" : "14060",
        "source" : "12808",
        "target" : "12798",
        "shared_name" : "GO:0007067~MITOTIC NUCLEAR DIVISION (Geneset_Overlap) GO:0007097~NUCLEAR MIGRATION",
        "EnrichmentMap_Overlap_size" : 1,
        "EnrichmentMap_similarity_coefficient" : 0.5,
        "shared_interaction" : "Geneset_Overlap",
        "EnrichmentMap_Data_Set" : "compound",
        "name" : "GO:0007067~MITOTIC NUCLEAR DIVISION (Geneset_Overlap) GO:0007097~NUCLEAR MIGRATION",
        "interaction" : "Geneset_Overlap",
        "SUID" : 14060,
        "selected" : false,
        "EnrichmentMap_Overlap_genes" : [ "PAFAH1B1" ]
      },
      "selected" : false
    }, {
      "data" : {
        "id" : "14064",
        "source" : "12808",
        "target" : "12550",
        "shared_name" : "GO:0007067~MITOTIC NUCLEAR DIVISION (Geneset_Overlap) GO:0021766~HIPPOCAMPUS DEVELOPMENT",
        "EnrichmentMap_Overlap_size" : 1,
        "EnrichmentMap_similarity_coefficient" : 0.5,
        "shared_interaction" : "Geneset_Overlap",
        "EnrichmentMap_Data_Set" : "compound",
        "name" : "GO:0007067~MITOTIC NUCLEAR DIVISION (Geneset_Overlap) GO:0021766~HIPPOCAMPUS DEVELOPMENT",
        "interaction" : "Geneset_Overlap",
        "SUID" : 14064,
        "selected" : false,
        "EnrichmentMap_Overlap_genes" : [ "PAFAH1B1" ]
      },
      "selected" : false
    }, {
      "data" : {
        "id" : "14056",
        "source" : "12808",
        "target" : "12748",
        "shared_name" : "GO:0007067~MITOTIC NUCLEAR DIVISION (Geneset_Overlap) GO:0045502~DYNEIN BINDING",
        "EnrichmentMap_Overlap_size" : 1,
        "EnrichmentMap_similarity_coefficient" : 0.5,
        "shared_interaction" : "Geneset_Overlap",
        "EnrichmentMap_Data_Set" : "compound",
        "name" : "GO:0007067~MITOTIC NUCLEAR DIVISION (Geneset_Overlap) GO:0045502~DYNEIN BINDING",
        "interaction" : "Geneset_Overlap",
        "SUID" : 14056,
        "selected" : false,
        "EnrichmentMap_Overlap_genes" : [ "PAFAH1B1" ]
      },
      "selected" : false
    }, {
      "data" : {
        "id" : "13078",
        "source" : "12550",
        "target" : "12456",
        "shared_name" : "GO:0021766~HIPPOCAMPUS DEVELOPMENT (Geneset_Overlap) GO:0031512~MOTILE PRIMARY CILIUM",
        "EnrichmentMap_Overlap_size" : 1,
        "EnrichmentMap_similarity_coefficient" : 0.5,
        "shared_interaction" : "Geneset_Overlap",
        "EnrichmentMap_Data_Set" : "compound",
        "name" : "GO:0021766~HIPPOCAMPUS DEVELOPMENT (Geneset_Overlap) GO:0031512~MOTILE PRIMARY CILIUM",
        "interaction" : "Geneset_Overlap",
        "SUID" : 13078,
        "selected" : false,
        "EnrichmentMap_Overlap_genes" : [ "PAFAH1B1" ]
      },
      "selected" : false
    }, {
      "data" : {
        "id" : "13084",
        "source" : "12550",
        "target" : "12530",
        "shared_name" : "GO:0021766~HIPPOCAMPUS DEVELOPMENT (Geneset_Overlap) GO:0022008~NEUROGENESIS",
        "EnrichmentMap_Overlap_size" : 1,
        "EnrichmentMap_similarity_coefficient" : 0.5,
        "shared_interaction" : "Geneset_Overlap",
        "EnrichmentMap_Data_Set" : "compound",
        "name" : "GO:0021766~HIPPOCAMPUS DEVELOPMENT (Geneset_Overlap) GO:0022008~NEUROGENESIS",
        "interaction" : "Geneset_Overlap",
        "SUID" : 13084,
        "selected" : false,
        "EnrichmentMap_Overlap_genes" : [ "PAFAH1B1" ]
      },
      "selected" : false
    }, {
      "data" : {
        "id" : "13086",
        "source" : "12550",
        "target" : "12448",
        "shared_name" : "GO:0021766~HIPPOCAMPUS DEVELOPMENT (Geneset_Overlap) GO:0050885~NEUROMUSCULAR PROCESS CONTROLLING BALANCE",
        "EnrichmentMap_Overlap_size" : 2,
        "EnrichmentMap_similarity_coefficient" : 1.0,
        "shared_interaction" : "Geneset_Overlap",
        "EnrichmentMap_Data_Set" : "compound",
        "name" : "GO:0021766~HIPPOCAMPUS DEVELOPMENT (Geneset_Overlap) GO:0050885~NEUROMUSCULAR PROCESS CONTROLLING BALANCE",
        "interaction" : "Geneset_Overlap",
        "SUID" : 13086,
        "selected" : false,
        "EnrichmentMap_Overlap_genes" : [ "NR4A3", "PAFAH1B1" ]
      },
      "selected" : false
    }, {
      "data" : {
        "id" : "13090",
        "source" : "12550",
        "target" : "12486",
        "shared_name" : "GO:0021766~HIPPOCAMPUS DEVELOPMENT (Geneset_Overlap) GO:0021819~LAYER FORMATION IN CEREBRAL CORTEX",
        "EnrichmentMap_Overlap_size" : 1,
        "EnrichmentMap_similarity_coefficient" : 0.5,
        "shared_interaction" : "Geneset_Overlap",
        "EnrichmentMap_Data_Set" : "compound",
        "name" : "GO:0021766~HIPPOCAMPUS DEVELOPMENT (Geneset_Overlap) GO:0021819~LAYER FORMATION IN CEREBRAL CORTEX",
        "interaction" : "Geneset_Overlap",
        "SUID" : 13090,
        "selected" : false,
        "EnrichmentMap_Overlap_genes" : [ "PAFAH1B1" ]
      },
      "selected" : false
    }, {
      "data" : {
        "id" : "13092",
        "source" : "12550",
        "target" : "12520",
        "shared_name" : "GO:0021766~HIPPOCAMPUS DEVELOPMENT (Geneset_Overlap) GO:0043087~REGULATION OF GTPASE ACTIVITY",
        "EnrichmentMap_Overlap_size" : 1,
        "EnrichmentMap_similarity_coefficient" : 0.5,
        "shared_interaction" : "Geneset_Overlap",
        "EnrichmentMap_Data_Set" : "compound",
        "name" : "GO:0021766~HIPPOCAMPUS DEVELOPMENT (Geneset_Overlap) GO:0043087~REGULATION OF GTPASE ACTIVITY",
        "interaction" : "Geneset_Overlap",
        "SUID" : 13092,
        "selected" : false,
        "EnrichmentMap_Overlap_genes" : [ "PAFAH1B1" ]
      },
      "selected" : false
    }, {
      "data" : {
        "id" : "13094",
        "source" : "12550",
        "target" : "12538",
        "shared_name" : "GO:0021766~HIPPOCAMPUS DEVELOPMENT (Geneset_Overlap) GO:0061003~POSITIVE REGULATION OF DENDRITIC SPINE MORPHOGENESIS",
        "EnrichmentMap_Overlap_size" : 1,
        "EnrichmentMap_similarity_coefficient" : 0.5,
        "shared_interaction" : "Geneset_Overlap",
        "EnrichmentMap_Data_Set" : "compound",
        "name" : "GO:0021766~HIPPOCAMPUS DEVELOPMENT (Geneset_Overlap) GO:0061003~POSITIVE REGULATION OF DENDRITIC SPINE MORPHOGENESIS",
        "interaction" : "Geneset_Overlap",
        "SUID" : 13094,
        "selected" : false,
        "EnrichmentMap_Overlap_genes" : [ "PAFAH1B1" ]
      },
      "selected" : false
    }, {
      "data" : {
        "id" : "13098",
        "source" : "12550",
        "target" : "12396",
        "shared_name" : "GO:0021766~HIPPOCAMPUS DEVELOPMENT (Geneset_Overlap) GO:2000574~REGULATION OF MICROTUBULE MOTOR ACTIVITY",
        "EnrichmentMap_Overlap_size" : 1,
        "EnrichmentMap_similarity_coefficient" : 0.5,
        "shared_interaction" : "Geneset_Overlap",
        "EnrichmentMap_Data_Set" : "compound",
        "name" : "GO:0021766~HIPPOCAMPUS DEVELOPMENT (Geneset_Overlap) GO:2000574~REGULATION OF MICROTUBULE MOTOR ACTIVITY",
        "interaction" : "Geneset_Overlap",
        "SUID" : 13098,
        "selected" : false,
        "EnrichmentMap_Overlap_genes" : [ "PAFAH1B1" ]
      },
      "selected" : false
    }, {
      "data" : {
        "id" : "13100",
        "source" : "12550",
        "target" : "12402",
        "shared_name" : "GO:0021766~HIPPOCAMPUS DEVELOPMENT (Geneset_Overlap) GO:0031023~MICROTUBULE ORGANIZING CENTER ORGANIZATION",
        "EnrichmentMap_Overlap_size" : 1,
        "EnrichmentMap_similarity_coefficient" : 0.5,
        "shared_interaction" : "Geneset_Overlap",
        "EnrichmentMap_Data_Set" : "compound",
        "name" : "GO:0021766~HIPPOCAMPUS DEVELOPMENT (Geneset_Overlap) GO:0031023~MICROTUBULE ORGANIZING CENTER ORGANIZATION",
        "interaction" : "Geneset_Overlap",
        "SUID" : 13100,
        "selected" : false,
        "EnrichmentMap_Overlap_genes" : [ "PAFAH1B1" ]
      },
      "selected" : false
    }, {
      "data" : {
        "id" : "13068",
        "source" : "12548",
        "target" : "12472",
        "shared_name" : "GO:0005876~SPINDLE MICROTUBULE (Geneset_Overlap) GO:0032465~REGULATION OF CYTOKINESIS",
        "EnrichmentMap_Overlap_size" : 3,
        "EnrichmentMap_similarity_coefficient" : 0.6,
        "shared_interaction" : "Geneset_Overlap",
        "EnrichmentMap_Data_Set" : "compound",
        "name" : "GO:0005876~SPINDLE MICROTUBULE (Geneset_Overlap) GO:0032465~REGULATION OF CYTOKINESIS",
        "interaction" : "Geneset_Overlap",
        "SUID" : 13068,
        "selected" : false,
        "EnrichmentMap_Overlap_genes" : [ "AURKB", "CALM3", "CALM2" ]
      },
      "selected" : false
    }, {
      "data" : {
        "id" : "13070",
        "source" : "12548",
        "target" : "12464",
        "shared_name" : "GO:0005876~SPINDLE MICROTUBULE (Geneset_Overlap) GO:0032391~PHOTORECEPTOR CONNECTING CILIUM",
        "EnrichmentMap_Overlap_size" : 2,
        "EnrichmentMap_similarity_coefficient" : 0.5,
        "shared_interaction" : "Geneset_Overlap",
        "EnrichmentMap_Data_Set" : "compound",
        "name" : "GO:0005876~SPINDLE MICROTUBULE (Geneset_Overlap) GO:0032391~PHOTORECEPTOR CONNECTING CILIUM",
        "interaction" : "Geneset_Overlap",
        "SUID" : 13070,
        "selected" : false,
        "EnrichmentMap_Overlap_genes" : [ "ARL3", "KIFAP3" ]
      },
      "selected" : false
    }, {
      "data" : {
        "id" : "13072",
        "source" : "12548",
        "target" : "12474",
        "shared_name" : "GO:0005876~SPINDLE MICROTUBULE (Geneset_Overlap) GO:0000086~G2/M TRANSITION OF MITOTIC CELL CYCLE",
        "EnrichmentMap_Overlap_size" : 4,
        "EnrichmentMap_similarity_coefficient" : 0.5,
        "shared_interaction" : "Geneset_Overlap",
        "EnrichmentMap_Data_Set" : "compound",
        "name" : "GO:0005876~SPINDLE MICROTUBULE (Geneset_Overlap) GO:0000086~G2/M TRANSITION OF MITOTIC CELL CYCLE",
        "interaction" : "Geneset_Overlap",
        "SUID" : 13072,
        "selected" : false,
        "EnrichmentMap_Overlap_genes" : [ "PLK1", "CALM3", "CALM2", "BIRC5" ]
      },
      "selected" : false
    }, {
      "data" : {
        "id" : "13074",
        "source" : "12548",
        "target" : "12482",
        "shared_name" : "GO:0005876~SPINDLE MICROTUBULE (Geneset_Overlap) GO:0030801~POSITIVE REGULATION OF CYCLIC NUCLEOTIDE METABOLIC PROCESS",
        "EnrichmentMap_Overlap_size" : 2,
        "EnrichmentMap_similarity_coefficient" : 1.0,
        "shared_interaction" : "Geneset_Overlap",
        "EnrichmentMap_Data_Set" : "compound",
        "name" : "GO:0005876~SPINDLE MICROTUBULE (Geneset_Overlap) GO:0030801~POSITIVE REGULATION OF CYCLIC NUCLEOTIDE METABOLIC PROCESS",
        "interaction" : "Geneset_Overlap",
        "SUID" : 13074,
        "selected" : false,
        "EnrichmentMap_Overlap_genes" : [ "CALM3", "CALM2" ]
      },
      "selected" : false
    }, {
      "data" : {
        "id" : "13076",
        "source" : "12548",
        "target" : "12492",
        "shared_name" : "GO:0005876~SPINDLE MICROTUBULE (Geneset_Overlap) GO:0051343~POSITIVE REGULATION OF CYCLIC-NUCLEOTIDE PHOSPHODIESTERASE ACTIVITY",
        "EnrichmentMap_Overlap_size" : 2,
        "EnrichmentMap_similarity_coefficient" : 1.0,
        "shared_interaction" : "Geneset_Overlap",
        "EnrichmentMap_Data_Set" : "compound",
        "name" : "GO:0005876~SPINDLE MICROTUBULE (Geneset_Overlap) GO:0051343~POSITIVE REGULATION OF CYCLIC-NUCLEOTIDE PHOSPHODIESTERASE ACTIVITY",
        "interaction" : "Geneset_Overlap",
        "SUID" : 13076,
        "selected" : false,
        "EnrichmentMap_Overlap_genes" : [ "CALM3", "CALM2" ]
      },
      "selected" : false
    }, {
      "data" : {
        "id" : "13994",
        "source" : "12798",
        "target" : "12628",
        "shared_name" : "GO:0007097~NUCLEAR MIGRATION (Geneset_Overlap) GO:0000776~KINETOCHORE",
        "EnrichmentMap_Overlap_size" : 2,
        "EnrichmentMap_similarity_coefficient" : 1.0,
        "shared_interaction" : "Geneset_Overlap",
        "EnrichmentMap_Data_Set" : "compound",
        "name" : "GO:0007097~NUCLEAR MIGRATION (Geneset_Overlap) GO:0000776~KINETOCHORE",
        "interaction" : "Geneset_Overlap",
        "SUID" : 13994,
        "selected" : false,
        "EnrichmentMap_Overlap_genes" : [ "WDR43", "PAFAH1B1" ]
      },
      "selected" : false
    }, {
      "data" : {
        "id" : "13996",
        "source" : "12798",
        "target" : "12748",
        "shared_name" : "GO:0007097~NUCLEAR MIGRATION (Geneset_Overlap) GO:0045502~DYNEIN BINDING",
        "EnrichmentMap_Overlap_size" : 2,
        "EnrichmentMap_similarity_coefficient" : 1.0,
        "shared_interaction" : "Geneset_Overlap",
        "EnrichmentMap_Data_Set" : "compound",
        "name" : "GO:0007097~NUCLEAR MIGRATION (Geneset_Overlap) GO:0045502~DYNEIN BINDING",
        "interaction" : "Geneset_Overlap",
        "SUID" : 13996,
        "selected" : false,
        "EnrichmentMap_Overlap_genes" : [ "WDR43", "PAFAH1B1" ]
      },
      "selected" : false
    }, {
      "data" : {
        "id" : "13998",
        "source" : "12798",
        "target" : "12810",
        "shared_name" : "GO:0007097~NUCLEAR MIGRATION (Geneset_Overlap) GO:0005813~CENTROSOME",
        "EnrichmentMap_Overlap_size" : 2,
        "EnrichmentMap_similarity_coefficient" : 1.0,
        "shared_interaction" : "Geneset_Overlap",
        "EnrichmentMap_Data_Set" : "compound",
        "name" : "GO:0007097~NUCLEAR MIGRATION (Geneset_Overlap) GO:0005813~CENTROSOME",
        "interaction" : "Geneset_Overlap",
        "SUID" : 13998,
        "selected" : false,
        "EnrichmentMap_Overlap_genes" : [ "WDR43", "PAFAH1B1" ]
      },
      "selected" : false
    }, {
      "data" : {
        "id" : "14000",
        "source" : "12798",
        "target" : "12448",
        "shared_name" : "GO:0007097~NUCLEAR MIGRATION (Geneset_Overlap) GO:0050885~NEUROMUSCULAR PROCESS CONTROLLING BALANCE",
        "EnrichmentMap_Overlap_size" : 1,
        "EnrichmentMap_similarity_coefficient" : 0.5,
        "shared_interaction" : "Geneset_Overlap",
        "EnrichmentMap_Data_Set" : "compound",
        "name" : "GO:0007097~NUCLEAR MIGRATION (Geneset_Overlap) GO:0050885~NEUROMUSCULAR PROCESS CONTROLLING BALANCE",
        "interaction" : "Geneset_Overlap",
        "SUID" : 14000,
        "selected" : false,
        "EnrichmentMap_Overlap_genes" : [ "PAFAH1B1" ]
      },
      "selected" : false
    }, {
      "data" : {
        "id" : "14002",
        "source" : "12798",
        "target" : "12486",
        "shared_name" : "GO:0007097~NUCLEAR MIGRATION (Geneset_Overlap) GO:0021819~LAYER FORMATION IN CEREBRAL CORTEX",
        "EnrichmentMap_Overlap_size" : 1,
        "EnrichmentMap_similarity_coefficient" : 0.5,
        "shared_interaction" : "Geneset_Overlap",
        "EnrichmentMap_Data_Set" : "compound",
        "name" : "GO:0007097~NUCLEAR MIGRATION (Geneset_Overlap) GO:0021819~LAYER FORMATION IN CEREBRAL CORTEX",
        "interaction" : "Geneset_Overlap",
        "SUID" : 14002,
        "selected" : false,
        "EnrichmentMap_Overlap_genes" : [ "PAFAH1B1" ]
      },
      "selected" : false
    }, {
      "data" : {
        "id" : "14006",
        "source" : "12798",
        "target" : "12572",
        "shared_name" : "GO:0007097~NUCLEAR MIGRATION (Geneset_Overlap) GO:0008017~MICROTUBULE BINDING",
        "EnrichmentMap_Overlap_size" : 2,
        "EnrichmentMap_similarity_coefficient" : 1.0,
        "shared_interaction" : "Geneset_Overlap",
        "EnrichmentMap_Data_Set" : "compound",
        "name" : "GO:0007097~NUCLEAR MIGRATION (Geneset_Overlap) GO:0008017~MICROTUBULE BINDING",
        "interaction" : "Geneset_Overlap",
        "SUID" : 14006,
        "selected" : false,
        "EnrichmentMap_Overlap_genes" : [ "WDR43", "PAFAH1B1" ]
      },
      "selected" : false
    }, {
      "data" : {
        "id" : "14008",
        "source" : "12798",
        "target" : "12456",
        "shared_name" : "GO:0007097~NUCLEAR MIGRATION (Geneset_Overlap) GO:0031512~MOTILE PRIMARY CILIUM",
        "EnrichmentMap_Overlap_size" : 1,
        "EnrichmentMap_similarity_coefficient" : 0.5,
        "shared_interaction" : "Geneset_Overlap",
        "EnrichmentMap_Data_Set" : "compound",
        "name" : "GO:0007097~NUCLEAR MIGRATION (Geneset_Overlap) GO:0031512~MOTILE PRIMARY CILIUM",
        "interaction" : "Geneset_Overlap",
        "SUID" : 14008,
        "selected" : false,
        "EnrichmentMap_Overlap_genes" : [ "PAFAH1B1" ]
      },
      "selected" : false
    }, {
      "data" : {
        "id" : "14010",
        "source" : "12798",
        "target" : "12530",
        "shared_name" : "GO:0007097~NUCLEAR MIGRATION (Geneset_Overlap) GO:0022008~NEUROGENESIS",
        "EnrichmentMap_Overlap_size" : 1,
        "EnrichmentMap_similarity_coefficient" : 0.5,
        "shared_interaction" : "Geneset_Overlap",
        "EnrichmentMap_Data_Set" : "compound",
        "name" : "GO:0007097~NUCLEAR MIGRATION (Geneset_Overlap) GO:0022008~NEUROGENESIS",
        "interaction" : "Geneset_Overlap",
        "SUID" : 14010,
        "selected" : false,
        "EnrichmentMap_Overlap_genes" : [ "PAFAH1B1" ]
      },
      "selected" : false
    }, {
      "data" : {
        "id" : "14012",
        "source" : "12798",
        "target" : "12550",
        "shared_name" : "GO:0007097~NUCLEAR MIGRATION (Geneset_Overlap) GO:0021766~HIPPOCAMPUS DEVELOPMENT",
        "EnrichmentMap_Overlap_size" : 1,
        "EnrichmentMap_similarity_coefficient" : 0.5,
        "shared_interaction" : "Geneset_Overlap",
        "EnrichmentMap_Data_Set" : "compound",
        "name" : "GO:0007097~NUCLEAR MIGRATION (Geneset_Overlap) GO:0021766~HIPPOCAMPUS DEVELOPMENT",
        "interaction" : "Geneset_Overlap",
        "SUID" : 14012,
        "selected" : false,
        "EnrichmentMap_Overlap_genes" : [ "PAFAH1B1" ]
      },
      "selected" : false
    }, {
      "data" : {
        "id" : "14014",
        "source" : "12798",
        "target" : "12538",
        "shared_name" : "GO:0007097~NUCLEAR MIGRATION (Geneset_Overlap) GO:0061003~POSITIVE REGULATION OF DENDRITIC SPINE MORPHOGENESIS",
        "EnrichmentMap_Overlap_size" : 1,
        "EnrichmentMap_similarity_coefficient" : 0.5,
        "shared_interaction" : "Geneset_Overlap",
        "EnrichmentMap_Data_Set" : "compound",
        "name" : "GO:0007097~NUCLEAR MIGRATION (Geneset_Overlap) GO:0061003~POSITIVE REGULATION OF DENDRITIC SPINE MORPHOGENESIS",
        "interaction" : "Geneset_Overlap",
        "SUID" : 14014,
        "selected" : false,
        "EnrichmentMap_Overlap_genes" : [ "PAFAH1B1" ]
      },
      "selected" : false
    }, {
      "data" : {
        "id" : "14016",
        "source" : "12798",
        "target" : "12780",
        "shared_name" : "GO:0007097~NUCLEAR MIGRATION (Geneset_Overlap) GO:0048471~PERINUCLEAR REGION OF CYTOPLASM",
        "EnrichmentMap_Overlap_size" : 1,
        "EnrichmentMap_similarity_coefficient" : 0.5,
        "shared_interaction" : "Geneset_Overlap",
        "EnrichmentMap_Data_Set" : "compound",
        "name" : "GO:0007097~NUCLEAR MIGRATION (Geneset_Overlap) GO:0048471~PERINUCLEAR REGION OF CYTOPLASM",
        "interaction" : "Geneset_Overlap",
        "SUID" : 14016,
        "selected" : false,
        "EnrichmentMap_Overlap_genes" : [ "PAFAH1B1" ]
      },
      "selected" : false
    }, {
      "data" : {
        "id" : "14018",
        "source" : "12798",
        "target" : "12636",
        "shared_name" : "GO:0007097~NUCLEAR MIGRATION (Geneset_Overlap) GO:0001675~ACROSOME ASSEMBLY",
        "EnrichmentMap_Overlap_size" : 1,
        "EnrichmentMap_similarity_coefficient" : 0.5,
        "shared_interaction" : "Geneset_Overlap",
        "EnrichmentMap_Data_Set" : "compound",
        "name" : "GO:0007097~NUCLEAR MIGRATION (Geneset_Overlap) GO:0001675~ACROSOME ASSEMBLY",
        "interaction" : "Geneset_Overlap",
        "SUID" : 14018,
        "selected" : false,
        "EnrichmentMap_Overlap_genes" : [ "PAFAH1B1" ]
      },
      "selected" : false
    }, {
      "data" : {
        "id" : "14020",
        "source" : "12798",
        "target" : "12396",
        "shared_name" : "GO:0007097~NUCLEAR MIGRATION (Geneset_Overlap) GO:2000574~REGULATION OF MICROTUBULE MOTOR ACTIVITY",
        "EnrichmentMap_Overlap_size" : 2,
        "EnrichmentMap_similarity_coefficient" : 1.0,
        "shared_interaction" : "Geneset_Overlap",
        "EnrichmentMap_Data_Set" : "compound",
        "name" : "GO:0007097~NUCLEAR MIGRATION (Geneset_Overlap) GO:2000574~REGULATION OF MICROTUBULE MOTOR ACTIVITY",
        "interaction" : "Geneset_Overlap",
        "SUID" : 14020,
        "selected" : false,
        "EnrichmentMap_Overlap_genes" : [ "WDR43", "PAFAH1B1" ]
      },
      "selected" : false
    }, {
      "data" : {
        "id" : "14022",
        "source" : "12798",
        "target" : "12402",
        "shared_name" : "GO:0007097~NUCLEAR MIGRATION (Geneset_Overlap) GO:0031023~MICROTUBULE ORGANIZING CENTER ORGANIZATION",
        "EnrichmentMap_Overlap_size" : 2,
        "EnrichmentMap_similarity_coefficient" : 1.0,
        "shared_interaction" : "Geneset_Overlap",
        "EnrichmentMap_Data_Set" : "compound",
        "name" : "GO:0007097~NUCLEAR MIGRATION (Geneset_Overlap) GO:0031023~MICROTUBULE ORGANIZING CENTER ORGANIZATION",
        "interaction" : "Geneset_Overlap",
        "SUID" : 14022,
        "selected" : false,
        "EnrichmentMap_Overlap_genes" : [ "WDR43", "PAFAH1B1" ]
      },
      "selected" : false
    }, {
      "data" : {
        "id" : "14026",
        "source" : "12798",
        "target" : "12520",
        "shared_name" : "GO:0007097~NUCLEAR MIGRATION (Geneset_Overlap) GO:0043087~REGULATION OF GTPASE ACTIVITY",
        "EnrichmentMap_Overlap_size" : 1,
        "EnrichmentMap_similarity_coefficient" : 0.5,
        "shared_interaction" : "Geneset_Overlap",
        "EnrichmentMap_Data_Set" : "compound",
        "name" : "GO:0007097~NUCLEAR MIGRATION (Geneset_Overlap) GO:0043087~REGULATION OF GTPASE ACTIVITY",
        "interaction" : "Geneset_Overlap",
        "SUID" : 14026,
        "selected" : false,
        "EnrichmentMap_Overlap_genes" : [ "PAFAH1B1" ]
      },
      "selected" : false
    }, {
      "data" : {
        "id" : "13988",
        "source" : "12796",
        "target" : "12628",
        "shared_name" : "GO:0000780~CONDENSED NUCLEAR CHROMOSOME, CENTROMERIC REGION (Geneset_Overlap) GO:0000776~KINETOCHORE",
        "EnrichmentMap_Overlap_size" : 3,
        "EnrichmentMap_similarity_coefficient" : 1.0,
        "shared_interaction" : "Geneset_Overlap",
        "EnrichmentMap_Data_Set" : "compound",
        "name" : "GO:0000780~CONDENSED NUCLEAR CHROMOSOME, CENTROMERIC REGION (Geneset_Overlap) GO:0000776~KINETOCHORE",
        "interaction" : "Geneset_Overlap",
        "SUID" : 13988,
        "selected" : false,
        "EnrichmentMap_Overlap_genes" : [ "CENPC", "SGO1", "AURKB" ]
      },
      "selected" : false
    }, {
      "data" : {
        "id" : "13992",
        "source" : "12796",
        "target" : "12722",
        "shared_name" : "GO:0000780~CONDENSED NUCLEAR CHROMOSOME, CENTROMERIC REGION (Geneset_Overlap) GO:0030892~MITOTIC COHESIN COMPLEX",
        "EnrichmentMap_Overlap_size" : 1,
        "EnrichmentMap_similarity_coefficient" : 0.5,
        "shared_interaction" : "Geneset_Overlap",
        "EnrichmentMap_Data_Set" : "compound",
        "name" : "GO:0000780~CONDENSED NUCLEAR CHROMOSOME, CENTROMERIC REGION (Geneset_Overlap) GO:0030892~MITOTIC COHESIN COMPLEX",
        "interaction" : "Geneset_Overlap",
        "SUID" : 13992,
        "selected" : false,
        "EnrichmentMap_Overlap_genes" : [ "SGO1" ]
      },
      "selected" : false
    }, {
      "data" : {
        "id" : "13042",
        "source" : "12538",
        "target" : "12396",
        "shared_name" : "GO:0061003~POSITIVE REGULATION OF DENDRITIC SPINE MORPHOGENESIS (Geneset_Overlap) GO:2000574~REGULATION OF MICROTUBULE MOTOR ACTIVITY",
        "EnrichmentMap_Overlap_size" : 1,
        "EnrichmentMap_similarity_coefficient" : 0.5,
        "shared_interaction" : "Geneset_Overlap",
        "EnrichmentMap_Data_Set" : "compound",
        "name" : "GO:0061003~POSITIVE REGULATION OF DENDRITIC SPINE MORPHOGENESIS (Geneset_Overlap) GO:2000574~REGULATION OF MICROTUBULE MOTOR ACTIVITY",
        "interaction" : "Geneset_Overlap",
        "SUID" : 13042,
        "selected" : false,
        "EnrichmentMap_Overlap_genes" : [ "PAFAH1B1" ]
      },
      "selected" : false
    }, {
      "data" : {
        "id" : "13024",
        "source" : "12530",
        "target" : "12456",
        "shared_name" : "GO:0022008~NEUROGENESIS (Geneset_Overlap) GO:0031512~MOTILE PRIMARY CILIUM",
        "EnrichmentMap_Overlap_size" : 2,
        "EnrichmentMap_similarity_coefficient" : 0.6666666666666666,
        "shared_interaction" : "Geneset_Overlap",
        "EnrichmentMap_Data_Set" : "compound",
        "name" : "GO:0022008~NEUROGENESIS (Geneset_Overlap) GO:0031512~MOTILE PRIMARY CILIUM",
        "interaction" : "Geneset_Overlap",
        "SUID" : 13024,
        "selected" : false,
        "EnrichmentMap_Overlap_genes" : [ "KIF3A", "PAFAH1B1" ]
      },
      "selected" : false
    }, {
      "data" : {
        "id" : "13026",
        "source" : "12530",
        "target" : "12396",
        "shared_name" : "GO:0022008~NEUROGENESIS (Geneset_Overlap) GO:2000574~REGULATION OF MICROTUBULE MOTOR ACTIVITY",
        "EnrichmentMap_Overlap_size" : 1,
        "EnrichmentMap_similarity_coefficient" : 0.5,
        "shared_interaction" : "Geneset_Overlap",
        "EnrichmentMap_Data_Set" : "compound",
        "name" : "GO:0022008~NEUROGENESIS (Geneset_Overlap) GO:2000574~REGULATION OF MICROTUBULE MOTOR ACTIVITY",
        "interaction" : "Geneset_Overlap",
        "SUID" : 13026,
        "selected" : false,
        "EnrichmentMap_Overlap_genes" : [ "PAFAH1B1" ]
      },
      "selected" : false
    }, {
      "data" : {
        "id" : "13916",
        "source" : "12786",
        "target" : "12434",
        "shared_name" : "GO:0072686~MITOTIC SPINDLE (Geneset_Overlap) GO:0030036~ACTIN CYTOSKELETON ORGANIZATION",
        "EnrichmentMap_Overlap_size" : 1,
        "EnrichmentMap_similarity_coefficient" : 0.5,
        "shared_interaction" : "Geneset_Overlap",
        "EnrichmentMap_Data_Set" : "compound",
        "name" : "GO:0072686~MITOTIC SPINDLE (Geneset_Overlap) GO:0030036~ACTIN CYTOSKELETON ORGANIZATION",
        "interaction" : "Geneset_Overlap",
        "SUID" : 13916,
        "selected" : false,
        "EnrichmentMap_Overlap_genes" : [ "DIAPH1" ]
      },
      "selected" : false
    }, {
      "data" : {
        "id" : "13922",
        "source" : "12786",
        "target" : "12754",
        "shared_name" : "GO:0072686~MITOTIC SPINDLE (Geneset_Overlap) GO:0045143~HOMOLOGOUS CHROMOSOME SEGREGATION",
        "EnrichmentMap_Overlap_size" : 1,
        "EnrichmentMap_similarity_coefficient" : 0.5,
        "shared_interaction" : "Geneset_Overlap",
        "EnrichmentMap_Data_Set" : "compound",
        "name" : "GO:0072686~MITOTIC SPINDLE (Geneset_Overlap) GO:0045143~HOMOLOGOUS CHROMOSOME SEGREGATION",
        "interaction" : "Geneset_Overlap",
        "SUID" : 13922,
        "selected" : false,
        "EnrichmentMap_Overlap_genes" : [ "ESPL1" ]
      },
      "selected" : false
    }, {
      "data" : {
        "id" : "13924",
        "source" : "12786",
        "target" : "12766",
        "shared_name" : "GO:0072686~MITOTIC SPINDLE (Geneset_Overlap) FCA04110:CELL CYCLE",
        "EnrichmentMap_Overlap_size" : 2,
        "EnrichmentMap_similarity_coefficient" : 0.5,
        "shared_interaction" : "Geneset_Overlap",
        "EnrichmentMap_Data_Set" : "compound",
        "name" : "GO:0072686~MITOTIC SPINDLE (Geneset_Overlap) FCA04110:CELL CYCLE",
        "interaction" : "Geneset_Overlap",
        "SUID" : 13924,
        "selected" : false,
        "EnrichmentMap_Overlap_genes" : [ "ESPL1", "CDC14A" ]
      },
      "selected" : false
    }, {
      "data" : {
        "id" : "13898",
        "source" : "12780",
        "target" : "12748",
        "shared_name" : "GO:0048471~PERINUCLEAR REGION OF CYTOPLASM (Geneset_Overlap) GO:0045502~DYNEIN BINDING",
        "EnrichmentMap_Overlap_size" : 1,
        "EnrichmentMap_similarity_coefficient" : 0.5,
        "shared_interaction" : "Geneset_Overlap",
        "EnrichmentMap_Data_Set" : "compound",
        "name" : "GO:0048471~PERINUCLEAR REGION OF CYTOPLASM (Geneset_Overlap) GO:0045502~DYNEIN BINDING",
        "interaction" : "Geneset_Overlap",
        "SUID" : 13898,
        "selected" : false,
        "EnrichmentMap_Overlap_genes" : [ "PAFAH1B1" ]
      },
      "selected" : false
    }, {
      "data" : {
        "id" : "13900",
        "source" : "12780",
        "target" : "12396",
        "shared_name" : "GO:0048471~PERINUCLEAR REGION OF CYTOPLASM (Geneset_Overlap) GO:2000574~REGULATION OF MICROTUBULE MOTOR ACTIVITY",
        "EnrichmentMap_Overlap_size" : 1,
        "EnrichmentMap_similarity_coefficient" : 0.5,
        "shared_interaction" : "Geneset_Overlap",
        "EnrichmentMap_Data_Set" : "compound",
        "name" : "GO:0048471~PERINUCLEAR REGION OF CYTOPLASM (Geneset_Overlap) GO:2000574~REGULATION OF MICROTUBULE MOTOR ACTIVITY",
        "interaction" : "Geneset_Overlap",
        "SUID" : 13900,
        "selected" : false,
        "EnrichmentMap_Overlap_genes" : [ "PAFAH1B1" ]
      },
      "selected" : false
    }, {
      "data" : {
        "id" : "13902",
        "source" : "12780",
        "target" : "12550",
        "shared_name" : "GO:0048471~PERINUCLEAR REGION OF CYTOPLASM (Geneset_Overlap) GO:0021766~HIPPOCAMPUS DEVELOPMENT",
        "EnrichmentMap_Overlap_size" : 1,
        "EnrichmentMap_similarity_coefficient" : 0.5,
        "shared_interaction" : "Geneset_Overlap",
        "EnrichmentMap_Data_Set" : "compound",
        "name" : "GO:0048471~PERINUCLEAR REGION OF CYTOPLASM (Geneset_Overlap) GO:0021766~HIPPOCAMPUS DEVELOPMENT",
        "interaction" : "Geneset_Overlap",
        "SUID" : 13902,
        "selected" : false,
        "EnrichmentMap_Overlap_genes" : [ "PAFAH1B1" ]
      },
      "selected" : false
    }, {
      "data" : {
        "id" : "13022",
        "source" : "12520",
        "target" : "12396",
        "shared_name" : "GO:0043087~REGULATION OF GTPASE ACTIVITY (Geneset_Overlap) GO:2000574~REGULATION OF MICROTUBULE MOTOR ACTIVITY",
        "EnrichmentMap_Overlap_size" : 1,
        "EnrichmentMap_similarity_coefficient" : 0.5,
        "shared_interaction" : "Geneset_Overlap",
        "EnrichmentMap_Data_Set" : "compound",
        "name" : "GO:0043087~REGULATION OF GTPASE ACTIVITY (Geneset_Overlap) GO:2000574~REGULATION OF MICROTUBULE MOTOR ACTIVITY",
        "interaction" : "Geneset_Overlap",
        "SUID" : 13022,
        "selected" : false,
        "EnrichmentMap_Overlap_genes" : [ "PAFAH1B1" ]
      },
      "selected" : false
    }, {
      "data" : {
        "id" : "13876",
        "source" : "12766",
        "target" : "12730",
        "shared_name" : "FCA04110:CELL CYCLE (Geneset_Overlap) GO:0000942~CONDENSED NUCLEAR CHROMOSOME OUTER KINETOCHORE",
        "EnrichmentMap_Overlap_size" : 3,
        "EnrichmentMap_similarity_coefficient" : 1.0,
        "shared_interaction" : "Geneset_Overlap",
        "EnrichmentMap_Data_Set" : "compound",
        "name" : "FCA04110:CELL CYCLE (Geneset_Overlap) GO:0000942~CONDENSED NUCLEAR CHROMOSOME OUTER KINETOCHORE",
        "interaction" : "Geneset_Overlap",
        "SUID" : 13876,
        "selected" : false,
        "EnrichmentMap_Overlap_genes" : [ "PLK1", "CCNB1", "BUB1" ]
      },
      "selected" : false
    }, {
      "data" : {
        "id" : "13878",
        "source" : "12766",
        "target" : "12754",
        "shared_name" : "FCA04110:CELL CYCLE (Geneset_Overlap) GO:0045143~HOMOLOGOUS CHROMOSOME SEGREGATION",
        "EnrichmentMap_Overlap_size" : 2,
        "EnrichmentMap_similarity_coefficient" : 1.0,
        "shared_interaction" : "Geneset_Overlap",
        "EnrichmentMap_Data_Set" : "compound",
        "name" : "FCA04110:CELL CYCLE (Geneset_Overlap) GO:0045143~HOMOLOGOUS CHROMOSOME SEGREGATION",
        "interaction" : "Geneset_Overlap",
        "SUID" : 13878,
        "selected" : false,
        "EnrichmentMap_Overlap_genes" : [ "PLK1", "ESPL1" ]
      },
      "selected" : false
    }, {
      "data" : {
        "id" : "13802",
        "source" : "12754",
        "target" : "12726",
        "shared_name" : "GO:0045143~HOMOLOGOUS CHROMOSOME SEGREGATION (Geneset_Overlap) GO:0016567~PROTEIN UBIQUITINATION",
        "EnrichmentMap_Overlap_size" : 1,
        "EnrichmentMap_similarity_coefficient" : 0.5,
        "shared_interaction" : "Geneset_Overlap",
        "EnrichmentMap_Data_Set" : "compound",
        "name" : "GO:0045143~HOMOLOGOUS CHROMOSOME SEGREGATION (Geneset_Overlap) GO:0016567~PROTEIN UBIQUITINATION",
        "interaction" : "Geneset_Overlap",
        "SUID" : 13802,
        "selected" : false,
        "EnrichmentMap_Overlap_genes" : [ "PLK1" ]
      },
      "selected" : false
    }, {
      "data" : {
        "id" : "13804",
        "source" : "12754",
        "target" : "12642",
        "shared_name" : "GO:0045143~HOMOLOGOUS CHROMOSOME SEGREGATION (Geneset_Overlap) GO:0000281~MITOTIC CYTOKINESIS",
        "EnrichmentMap_Overlap_size" : 1,
        "EnrichmentMap_similarity_coefficient" : 0.5,
        "shared_interaction" : "Geneset_Overlap",
        "EnrichmentMap_Data_Set" : "compound",
        "name" : "GO:0045143~HOMOLOGOUS CHROMOSOME SEGREGATION (Geneset_Overlap) GO:0000281~MITOTIC CYTOKINESIS",
        "interaction" : "Geneset_Overlap",
        "SUID" : 13804,
        "selected" : false,
        "EnrichmentMap_Overlap_genes" : [ "PLK1" ]
      },
      "selected" : false
    }, {
      "data" : {
        "id" : "13784",
        "source" : "12754",
        "target" : "12730",
        "shared_name" : "GO:0045143~HOMOLOGOUS CHROMOSOME SEGREGATION (Geneset_Overlap) GO:0000942~CONDENSED NUCLEAR CHROMOSOME OUTER KINETOCHORE",
        "EnrichmentMap_Overlap_size" : 1,
        "EnrichmentMap_similarity_coefficient" : 0.5,
        "shared_interaction" : "Geneset_Overlap",
        "EnrichmentMap_Data_Set" : "compound",
        "name" : "GO:0045143~HOMOLOGOUS CHROMOSOME SEGREGATION (Geneset_Overlap) GO:0000942~CONDENSED NUCLEAR CHROMOSOME OUTER KINETOCHORE",
        "interaction" : "Geneset_Overlap",
        "SUID" : 13784,
        "selected" : false,
        "EnrichmentMap_Overlap_genes" : [ "PLK1" ]
      },
      "selected" : false
    }, {
      "data" : {
        "id" : "13788",
        "source" : "12754",
        "target" : "12548",
        "shared_name" : "GO:0045143~HOMOLOGOUS CHROMOSOME SEGREGATION (Geneset_Overlap) GO:0005876~SPINDLE MICROTUBULE",
        "EnrichmentMap_Overlap_size" : 1,
        "EnrichmentMap_similarity_coefficient" : 0.5,
        "shared_interaction" : "Geneset_Overlap",
        "EnrichmentMap_Data_Set" : "compound",
        "name" : "GO:0045143~HOMOLOGOUS CHROMOSOME SEGREGATION (Geneset_Overlap) GO:0005876~SPINDLE MICROTUBULE",
        "interaction" : "Geneset_Overlap",
        "SUID" : 13788,
        "selected" : false,
        "EnrichmentMap_Overlap_genes" : [ "PLK1" ]
      },
      "selected" : false
    }, {
      "data" : {
        "id" : "13794",
        "source" : "12754",
        "target" : "12588",
        "shared_name" : "GO:0045143~HOMOLOGOUS CHROMOSOME SEGREGATION (Geneset_Overlap) GO:0051297~CENTROSOME ORGANIZATION",
        "EnrichmentMap_Overlap_size" : 1,
        "EnrichmentMap_similarity_coefficient" : 0.5,
        "shared_interaction" : "Geneset_Overlap",
        "EnrichmentMap_Data_Set" : "compound",
        "name" : "GO:0045143~HOMOLOGOUS CHROMOSOME SEGREGATION (Geneset_Overlap) GO:0051297~CENTROSOME ORGANIZATION",
        "interaction" : "Geneset_Overlap",
        "SUID" : 13794,
        "selected" : false,
        "EnrichmentMap_Overlap_genes" : [ "PLK1" ]
      },
      "selected" : false
    }, {
      "data" : {
        "id" : "13798",
        "source" : "12754",
        "target" : "12474",
        "shared_name" : "GO:0045143~HOMOLOGOUS CHROMOSOME SEGREGATION (Geneset_Overlap) GO:0000086~G2/M TRANSITION OF MITOTIC CELL CYCLE",
        "EnrichmentMap_Overlap_size" : 1,
        "EnrichmentMap_similarity_coefficient" : 0.5,
        "shared_interaction" : "Geneset_Overlap",
        "EnrichmentMap_Data_Set" : "compound",
        "name" : "GO:0045143~HOMOLOGOUS CHROMOSOME SEGREGATION (Geneset_Overlap) GO:0000086~G2/M TRANSITION OF MITOTIC CELL CYCLE",
        "interaction" : "Geneset_Overlap",
        "SUID" : 13798,
        "selected" : false,
        "EnrichmentMap_Overlap_genes" : [ "PLK1" ]
      },
      "selected" : false
    }, {
      "data" : {
        "id" : "13800",
        "source" : "12754",
        "target" : "12562",
        "shared_name" : "GO:0045143~HOMOLOGOUS CHROMOSOME SEGREGATION (Geneset_Overlap) GO:0001578~MICROTUBULE BUNDLE FORMATION",
        "EnrichmentMap_Overlap_size" : 1,
        "EnrichmentMap_similarity_coefficient" : 0.5,
        "shared_interaction" : "Geneset_Overlap",
        "EnrichmentMap_Data_Set" : "compound",
        "name" : "GO:0045143~HOMOLOGOUS CHROMOSOME SEGREGATION (Geneset_Overlap) GO:0001578~MICROTUBULE BUNDLE FORMATION",
        "interaction" : "Geneset_Overlap",
        "SUID" : 13800,
        "selected" : false,
        "EnrichmentMap_Overlap_genes" : [ "PLK1" ]
      },
      "selected" : false
    }, {
      "data" : {
        "id" : "12976",
        "source" : "12492",
        "target" : "12482",
        "shared_name" : "GO:0051343~POSITIVE REGULATION OF CYCLIC-NUCLEOTIDE PHOSPHODIESTERASE ACTIVITY (Geneset_Overlap) GO:0030801~POSITIVE REGULATION OF CYCLIC NUCLEOTIDE METABOLIC PROCESS",
        "EnrichmentMap_Overlap_size" : 2,
        "EnrichmentMap_similarity_coefficient" : 1.0,
        "shared_interaction" : "Geneset_Overlap",
        "EnrichmentMap_Data_Set" : "compound",
        "name" : "GO:0051343~POSITIVE REGULATION OF CYCLIC-NUCLEOTIDE PHOSPHODIESTERASE ACTIVITY (Geneset_Overlap) GO:0030801~POSITIVE REGULATION OF CYCLIC NUCLEOTIDE METABOLIC PROCESS",
        "interaction" : "Geneset_Overlap",
        "SUID" : 12976,
        "selected" : false,
        "EnrichmentMap_Overlap_genes" : [ "CALM3", "CALM2" ]
      },
      "selected" : false
    }, {
      "data" : {
        "id" : "12980",
        "source" : "12492",
        "target" : "12472",
        "shared_name" : "GO:0051343~POSITIVE REGULATION OF CYCLIC-NUCLEOTIDE PHOSPHODIESTERASE ACTIVITY (Geneset_Overlap) GO:0032465~REGULATION OF CYTOKINESIS",
        "EnrichmentMap_Overlap_size" : 2,
        "EnrichmentMap_similarity_coefficient" : 1.0,
        "shared_interaction" : "Geneset_Overlap",
        "EnrichmentMap_Data_Set" : "compound",
        "name" : "GO:0051343~POSITIVE REGULATION OF CYCLIC-NUCLEOTIDE PHOSPHODIESTERASE ACTIVITY (Geneset_Overlap) GO:0032465~REGULATION OF CYTOKINESIS",
        "interaction" : "Geneset_Overlap",
        "SUID" : 12980,
        "selected" : false,
        "EnrichmentMap_Overlap_genes" : [ "CALM3", "CALM2" ]
      },
      "selected" : false
    }, {
      "data" : {
        "id" : "12982",
        "source" : "12492",
        "target" : "12474",
        "shared_name" : "GO:0051343~POSITIVE REGULATION OF CYCLIC-NUCLEOTIDE PHOSPHODIESTERASE ACTIVITY (Geneset_Overlap) GO:0000086~G2/M TRANSITION OF MITOTIC CELL CYCLE",
        "EnrichmentMap_Overlap_size" : 2,
        "EnrichmentMap_similarity_coefficient" : 1.0,
        "shared_interaction" : "Geneset_Overlap",
        "EnrichmentMap_Data_Set" : "compound",
        "name" : "GO:0051343~POSITIVE REGULATION OF CYCLIC-NUCLEOTIDE PHOSPHODIESTERASE ACTIVITY (Geneset_Overlap) GO:0000086~G2/M TRANSITION OF MITOTIC CELL CYCLE",
        "interaction" : "Geneset_Overlap",
        "SUID" : 12982,
        "selected" : false,
        "EnrichmentMap_Overlap_genes" : [ "CALM3", "CALM2" ]
      },
      "selected" : false
    }, {
      "data" : {
        "id" : "13754",
        "source" : "12748",
        "target" : "12486",
        "shared_name" : "GO:0045502~DYNEIN BINDING (Geneset_Overlap) GO:0021819~LAYER FORMATION IN CEREBRAL CORTEX",
        "EnrichmentMap_Overlap_size" : 1,
        "EnrichmentMap_similarity_coefficient" : 0.5,
        "shared_interaction" : "Geneset_Overlap",
        "EnrichmentMap_Data_Set" : "compound",
        "name" : "GO:0045502~DYNEIN BINDING (Geneset_Overlap) GO:0021819~LAYER FORMATION IN CEREBRAL CORTEX",
        "interaction" : "Geneset_Overlap",
        "SUID" : 13754,
        "selected" : false,
        "EnrichmentMap_Overlap_genes" : [ "PAFAH1B1" ]
      },
      "selected" : false
    }, {
      "data" : {
        "id" : "13756",
        "source" : "12748",
        "target" : "12538",
        "shared_name" : "GO:0045502~DYNEIN BINDING (Geneset_Overlap) GO:0061003~POSITIVE REGULATION OF DENDRITIC SPINE MORPHOGENESIS",
        "EnrichmentMap_Overlap_size" : 1,
        "EnrichmentMap_similarity_coefficient" : 0.5,
        "shared_interaction" : "Geneset_Overlap",
        "EnrichmentMap_Data_Set" : "compound",
        "name" : "GO:0045502~DYNEIN BINDING (Geneset_Overlap) GO:0061003~POSITIVE REGULATION OF DENDRITIC SPINE MORPHOGENESIS",
        "interaction" : "Geneset_Overlap",
        "SUID" : 13756,
        "selected" : false,
        "EnrichmentMap_Overlap_genes" : [ "PAFAH1B1" ]
      },
      "selected" : false
    }, {
      "data" : {
        "id" : "13760",
        "source" : "12748",
        "target" : "12628",
        "shared_name" : "GO:0045502~DYNEIN BINDING (Geneset_Overlap) GO:0000776~KINETOCHORE",
        "EnrichmentMap_Overlap_size" : 2,
        "EnrichmentMap_similarity_coefficient" : 1.0,
        "shared_interaction" : "Geneset_Overlap",
        "EnrichmentMap_Data_Set" : "compound",
        "name" : "GO:0045502~DYNEIN BINDING (Geneset_Overlap) GO:0000776~KINETOCHORE",
        "interaction" : "Geneset_Overlap",
        "SUID" : 13760,
        "selected" : false,
        "EnrichmentMap_Overlap_genes" : [ "WDR43", "PAFAH1B1" ]
      },
      "selected" : false
    }, {
      "data" : {
        "id" : "13762",
        "source" : "12748",
        "target" : "12448",
        "shared_name" : "GO:0045502~DYNEIN BINDING (Geneset_Overlap) GO:0050885~NEUROMUSCULAR PROCESS CONTROLLING BALANCE",
        "EnrichmentMap_Overlap_size" : 1,
        "EnrichmentMap_similarity_coefficient" : 0.5,
        "shared_interaction" : "Geneset_Overlap",
        "EnrichmentMap_Data_Set" : "compound",
        "name" : "GO:0045502~DYNEIN BINDING (Geneset_Overlap) GO:0050885~NEUROMUSCULAR PROCESS CONTROLLING BALANCE",
        "interaction" : "Geneset_Overlap",
        "SUID" : 13762,
        "selected" : false,
        "EnrichmentMap_Overlap_genes" : [ "PAFAH1B1" ]
      },
      "selected" : false
    }, {
      "data" : {
        "id" : "13764",
        "source" : "12748",
        "target" : "12456",
        "shared_name" : "GO:0045502~DYNEIN BINDING (Geneset_Overlap) GO:0031512~MOTILE PRIMARY CILIUM",
        "EnrichmentMap_Overlap_size" : 1,
        "EnrichmentMap_similarity_coefficient" : 0.5,
        "shared_interaction" : "Geneset_Overlap",
        "EnrichmentMap_Data_Set" : "compound",
        "name" : "GO:0045502~DYNEIN BINDING (Geneset_Overlap) GO:0031512~MOTILE PRIMARY CILIUM",
        "interaction" : "Geneset_Overlap",
        "SUID" : 13764,
        "selected" : false,
        "EnrichmentMap_Overlap_genes" : [ "PAFAH1B1" ]
      },
      "selected" : false
    }, {
      "data" : {
        "id" : "13766",
        "source" : "12748",
        "target" : "12572",
        "shared_name" : "GO:0045502~DYNEIN BINDING (Geneset_Overlap) GO:0008017~MICROTUBULE BINDING",
        "EnrichmentMap_Overlap_size" : 2,
        "EnrichmentMap_similarity_coefficient" : 1.0,
        "shared_interaction" : "Geneset_Overlap",
        "EnrichmentMap_Data_Set" : "compound",
        "name" : "GO:0045502~DYNEIN BINDING (Geneset_Overlap) GO:0008017~MICROTUBULE BINDING",
        "interaction" : "Geneset_Overlap",
        "SUID" : 13766,
        "selected" : false,
        "EnrichmentMap_Overlap_genes" : [ "WDR43", "PAFAH1B1" ]
      },
      "selected" : false
    }, {
      "data" : {
        "id" : "13768",
        "source" : "12748",
        "target" : "12636",
        "shared_name" : "GO:0045502~DYNEIN BINDING (Geneset_Overlap) GO:0001675~ACROSOME ASSEMBLY",
        "EnrichmentMap_Overlap_size" : 1,
        "EnrichmentMap_similarity_coefficient" : 0.5,
        "shared_interaction" : "Geneset_Overlap",
        "EnrichmentMap_Data_Set" : "compound",
        "name" : "GO:0045502~DYNEIN BINDING (Geneset_Overlap) GO:0001675~ACROSOME ASSEMBLY",
        "interaction" : "Geneset_Overlap",
        "SUID" : 13768,
        "selected" : false,
        "EnrichmentMap_Overlap_genes" : [ "PAFAH1B1" ]
      },
      "selected" : false
    }, {
      "data" : {
        "id" : "13772",
        "source" : "12748",
        "target" : "12550",
        "shared_name" : "GO:0045502~DYNEIN BINDING (Geneset_Overlap) GO:0021766~HIPPOCAMPUS DEVELOPMENT",
        "EnrichmentMap_Overlap_size" : 1,
        "EnrichmentMap_similarity_coefficient" : 0.5,
        "shared_interaction" : "Geneset_Overlap",
        "EnrichmentMap_Data_Set" : "compound",
        "name" : "GO:0045502~DYNEIN BINDING (Geneset_Overlap) GO:0021766~HIPPOCAMPUS DEVELOPMENT",
        "interaction" : "Geneset_Overlap",
        "SUID" : 13772,
        "selected" : false,
        "EnrichmentMap_Overlap_genes" : [ "PAFAH1B1" ]
      },
      "selected" : false
    }, {
      "data" : {
        "id" : "13774",
        "source" : "12748",
        "target" : "12402",
        "shared_name" : "GO:0045502~DYNEIN BINDING (Geneset_Overlap) GO:0031023~MICROTUBULE ORGANIZING CENTER ORGANIZATION",
        "EnrichmentMap_Overlap_size" : 2,
        "EnrichmentMap_similarity_coefficient" : 1.0,
        "shared_interaction" : "Geneset_Overlap",
        "EnrichmentMap_Data_Set" : "compound",
        "name" : "GO:0045502~DYNEIN BINDING (Geneset_Overlap) GO:0031023~MICROTUBULE ORGANIZING CENTER ORGANIZATION",
        "interaction" : "Geneset_Overlap",
        "SUID" : 13774,
        "selected" : false,
        "EnrichmentMap_Overlap_genes" : [ "WDR43", "PAFAH1B1" ]
      },
      "selected" : false
    }, {
      "data" : {
        "id" : "13776",
        "source" : "12748",
        "target" : "12396",
        "shared_name" : "GO:0045502~DYNEIN BINDING (Geneset_Overlap) GO:2000574~REGULATION OF MICROTUBULE MOTOR ACTIVITY",
        "EnrichmentMap_Overlap_size" : 2,
        "EnrichmentMap_similarity_coefficient" : 1.0,
        "shared_interaction" : "Geneset_Overlap",
        "EnrichmentMap_Data_Set" : "compound",
        "name" : "GO:0045502~DYNEIN BINDING (Geneset_Overlap) GO:2000574~REGULATION OF MICROTUBULE MOTOR ACTIVITY",
        "interaction" : "Geneset_Overlap",
        "SUID" : 13776,
        "selected" : false,
        "EnrichmentMap_Overlap_genes" : [ "WDR43", "PAFAH1B1" ]
      },
      "selected" : false
    }, {
      "data" : {
        "id" : "13778",
        "source" : "12748",
        "target" : "12520",
        "shared_name" : "GO:0045502~DYNEIN BINDING (Geneset_Overlap) GO:0043087~REGULATION OF GTPASE ACTIVITY",
        "EnrichmentMap_Overlap_size" : 1,
        "EnrichmentMap_similarity_coefficient" : 0.5,
        "shared_interaction" : "Geneset_Overlap",
        "EnrichmentMap_Data_Set" : "compound",
        "name" : "GO:0045502~DYNEIN BINDING (Geneset_Overlap) GO:0043087~REGULATION OF GTPASE ACTIVITY",
        "interaction" : "Geneset_Overlap",
        "SUID" : 13778,
        "selected" : false,
        "EnrichmentMap_Overlap_genes" : [ "PAFAH1B1" ]
      },
      "selected" : false
    }, {
      "data" : {
        "id" : "13780",
        "source" : "12748",
        "target" : "12530",
        "shared_name" : "GO:0045502~DYNEIN BINDING (Geneset_Overlap) GO:0022008~NEUROGENESIS",
        "EnrichmentMap_Overlap_size" : 1,
        "EnrichmentMap_similarity_coefficient" : 0.5,
        "shared_interaction" : "Geneset_Overlap",
        "EnrichmentMap_Data_Set" : "compound",
        "name" : "GO:0045502~DYNEIN BINDING (Geneset_Overlap) GO:0022008~NEUROGENESIS",
        "interaction" : "Geneset_Overlap",
        "SUID" : 13780,
        "selected" : false,
        "EnrichmentMap_Overlap_genes" : [ "PAFAH1B1" ]
      },
      "selected" : false
    }, {
      "data" : {
        "id" : "12972",
        "source" : "12486",
        "target" : "12396",
        "shared_name" : "GO:0021819~LAYER FORMATION IN CEREBRAL CORTEX (Geneset_Overlap) GO:2000574~REGULATION OF MICROTUBULE MOTOR ACTIVITY",
        "EnrichmentMap_Overlap_size" : 1,
        "EnrichmentMap_similarity_coefficient" : 0.5,
        "shared_interaction" : "Geneset_Overlap",
        "EnrichmentMap_Data_Set" : "compound",
        "name" : "GO:0021819~LAYER FORMATION IN CEREBRAL CORTEX (Geneset_Overlap) GO:2000574~REGULATION OF MICROTUBULE MOTOR ACTIVITY",
        "interaction" : "Geneset_Overlap",
        "SUID" : 12972,
        "selected" : false,
        "EnrichmentMap_Overlap_genes" : [ "PAFAH1B1" ]
      },
      "selected" : false
    }, {
      "data" : {
        "id" : "12960",
        "source" : "12482",
        "target" : "12472",
        "shared_name" : "GO:0030801~POSITIVE REGULATION OF CYCLIC NUCLEOTIDE METABOLIC PROCESS (Geneset_Overlap) GO:0032465~REGULATION OF CYTOKINESIS",
        "EnrichmentMap_Overlap_size" : 2,
        "EnrichmentMap_similarity_coefficient" : 1.0,
        "shared_interaction" : "Geneset_Overlap",
        "EnrichmentMap_Data_Set" : "compound",
        "name" : "GO:0030801~POSITIVE REGULATION OF CYCLIC NUCLEOTIDE METABOLIC PROCESS (Geneset_Overlap) GO:0032465~REGULATION OF CYTOKINESIS",
        "interaction" : "Geneset_Overlap",
        "SUID" : 12960,
        "selected" : false,
        "EnrichmentMap_Overlap_genes" : [ "CALM3", "CALM2" ]
      },
      "selected" : false
    }, {
      "data" : {
        "id" : "12962",
        "source" : "12482",
        "target" : "12474",
        "shared_name" : "GO:0030801~POSITIVE REGULATION OF CYCLIC NUCLEOTIDE METABOLIC PROCESS (Geneset_Overlap) GO:0000086~G2/M TRANSITION OF MITOTIC CELL CYCLE",
        "EnrichmentMap_Overlap_size" : 2,
        "EnrichmentMap_similarity_coefficient" : 1.0,
        "shared_interaction" : "Geneset_Overlap",
        "EnrichmentMap_Data_Set" : "compound",
        "name" : "GO:0030801~POSITIVE REGULATION OF CYCLIC NUCLEOTIDE METABOLIC PROCESS (Geneset_Overlap) GO:0000086~G2/M TRANSITION OF MITOTIC CELL CYCLE",
        "interaction" : "Geneset_Overlap",
        "SUID" : 12962,
        "selected" : false,
        "EnrichmentMap_Overlap_genes" : [ "CALM3", "CALM2" ]
      },
      "selected" : false
    }, {
      "data" : {
        "id" : "13668",
        "source" : "12722",
        "target" : "12628",
        "shared_name" : "GO:0030892~MITOTIC COHESIN COMPLEX (Geneset_Overlap) GO:0000776~KINETOCHORE",
        "EnrichmentMap_Overlap_size" : 1,
        "EnrichmentMap_similarity_coefficient" : 0.5,
        "shared_interaction" : "Geneset_Overlap",
        "EnrichmentMap_Data_Set" : "compound",
        "name" : "GO:0030892~MITOTIC COHESIN COMPLEX (Geneset_Overlap) GO:0000776~KINETOCHORE",
        "interaction" : "Geneset_Overlap",
        "SUID" : 13668,
        "selected" : false,
        "EnrichmentMap_Overlap_genes" : [ "SGO1" ]
      },
      "selected" : false
    }, {
      "data" : {
        "id" : "12934",
        "source" : "12456",
        "target" : "12396",
        "shared_name" : "GO:0031512~MOTILE PRIMARY CILIUM (Geneset_Overlap) GO:2000574~REGULATION OF MICROTUBULE MOTOR ACTIVITY",
        "EnrichmentMap_Overlap_size" : 1,
        "EnrichmentMap_similarity_coefficient" : 0.5,
        "shared_interaction" : "Geneset_Overlap",
        "EnrichmentMap_Data_Set" : "compound",
        "name" : "GO:0031512~MOTILE PRIMARY CILIUM (Geneset_Overlap) GO:2000574~REGULATION OF MICROTUBULE MOTOR ACTIVITY",
        "interaction" : "Geneset_Overlap",
        "SUID" : 12934,
        "selected" : false,
        "EnrichmentMap_Overlap_genes" : [ "PAFAH1B1" ]
      },
      "selected" : false
    }, {
      "data" : {
        "id" : "12930",
        "source" : "12448",
        "target" : "12396",
        "shared_name" : "GO:0050885~NEUROMUSCULAR PROCESS CONTROLLING BALANCE (Geneset_Overlap) GO:2000574~REGULATION OF MICROTUBULE MOTOR ACTIVITY",
        "EnrichmentMap_Overlap_size" : 1,
        "EnrichmentMap_similarity_coefficient" : 0.5,
        "shared_interaction" : "Geneset_Overlap",
        "EnrichmentMap_Data_Set" : "compound",
        "name" : "GO:0050885~NEUROMUSCULAR PROCESS CONTROLLING BALANCE (Geneset_Overlap) GO:2000574~REGULATION OF MICROTUBULE MOTOR ACTIVITY",
        "interaction" : "Geneset_Overlap",
        "SUID" : 12930,
        "selected" : false,
        "EnrichmentMap_Overlap_genes" : [ "PAFAH1B1" ]
      },
      "selected" : false
    }, {
      "data" : {
        "id" : "13398",
        "source" : "12684",
        "target" : "12528",
        "shared_name" : "GO:0005929~CILIUM (Geneset_Overlap) GO:0061512~PROTEIN LOCALIZATION TO CILIUM",
        "EnrichmentMap_Overlap_size" : 2,
        "EnrichmentMap_similarity_coefficient" : 0.6666666666666666,
        "shared_interaction" : "Geneset_Overlap",
        "EnrichmentMap_Data_Set" : "compound",
        "name" : "GO:0005929~CILIUM (Geneset_Overlap) GO:0061512~PROTEIN LOCALIZATION TO CILIUM",
        "interaction" : "Geneset_Overlap",
        "SUID" : 13398,
        "selected" : false,
        "EnrichmentMap_Overlap_genes" : [ "TULP4", "TTC21A" ]
      },
      "selected" : false
    }, {
      "data" : {
        "id" : "13352",
        "source" : "12670",
        "target" : "12628",
        "shared_name" : "GO:0035371~MICROTUBULE PLUS-END (Geneset_Overlap) GO:0000776~KINETOCHORE",
        "EnrichmentMap_Overlap_size" : 3,
        "EnrichmentMap_similarity_coefficient" : 0.6,
        "shared_interaction" : "Geneset_Overlap",
        "EnrichmentMap_Data_Set" : "compound",
        "name" : "GO:0035371~MICROTUBULE PLUS-END (Geneset_Overlap) GO:0000776~KINETOCHORE",
        "interaction" : "Geneset_Overlap",
        "SUID" : 13352,
        "selected" : false,
        "EnrichmentMap_Overlap_genes" : [ "KIF2C", "SPAG5", "KNSTRN" ]
      },
      "selected" : false
    }, {
      "data" : {
        "id" : "12910",
        "source" : "12402",
        "target" : "12396",
        "shared_name" : "GO:0031023~MICROTUBULE ORGANIZING CENTER ORGANIZATION (Geneset_Overlap) GO:2000574~REGULATION OF MICROTUBULE MOTOR ACTIVITY",
        "EnrichmentMap_Overlap_size" : 2,
        "EnrichmentMap_similarity_coefficient" : 1.0,
        "shared_interaction" : "Geneset_Overlap",
        "EnrichmentMap_Data_Set" : "compound",
        "name" : "GO:0031023~MICROTUBULE ORGANIZING CENTER ORGANIZATION (Geneset_Overlap) GO:2000574~REGULATION OF MICROTUBULE MOTOR ACTIVITY",
        "interaction" : "Geneset_Overlap",
        "SUID" : 12910,
        "selected" : false,
        "EnrichmentMap_Overlap_genes" : [ "WDR43", "PAFAH1B1" ]
      },
      "selected" : false
    }, {
      "data" : {
        "id" : "13294",
        "source" : "12646",
        "target" : "12498",
        "shared_name" : "GO:0097149~CENTRALSPINDLIN COMPLEX (Geneset_Overlap) GO:0032467~POSITIVE REGULATION OF CYTOKINESIS",
        "EnrichmentMap_Overlap_size" : 3,
        "EnrichmentMap_similarity_coefficient" : 1.0,
        "shared_interaction" : "Geneset_Overlap",
        "EnrichmentMap_Data_Set" : "compound",
        "name" : "GO:0097149~CENTRALSPINDLIN COMPLEX (Geneset_Overlap) GO:0032467~POSITIVE REGULATION OF CYTOKINESIS",
        "interaction" : "Geneset_Overlap",
        "SUID" : 13294,
        "selected" : false,
        "EnrichmentMap_Overlap_genes" : [ "KIF23", "ECT2", "RACGAP1" ]
      },
      "selected" : false
    }, {
      "data" : {
        "id" : "13296",
        "source" : "12646",
        "target" : "12642",
        "shared_name" : "GO:0097149~CENTRALSPINDLIN COMPLEX (Geneset_Overlap) GO:0000281~MITOTIC CYTOKINESIS",
        "EnrichmentMap_Overlap_size" : 2,
        "EnrichmentMap_similarity_coefficient" : 0.6666666666666666,
        "shared_interaction" : "Geneset_Overlap",
        "EnrichmentMap_Data_Set" : "compound",
        "name" : "GO:0097149~CENTRALSPINDLIN COMPLEX (Geneset_Overlap) GO:0000281~MITOTIC CYTOKINESIS",
        "interaction" : "Geneset_Overlap",
        "SUID" : 13296,
        "selected" : false,
        "EnrichmentMap_Overlap_genes" : [ "KIF23", "RACGAP1" ]
      },
      "selected" : false
    }, {
      "data" : {
        "id" : "13298",
        "source" : "12646",
        "target" : "12618",
        "shared_name" : "GO:0097149~CENTRALSPINDLIN COMPLEX (Geneset_Overlap) GO:0008272~SULFATE TRANSPORT",
        "EnrichmentMap_Overlap_size" : 1,
        "EnrichmentMap_similarity_coefficient" : 0.5,
        "shared_interaction" : "Geneset_Overlap",
        "EnrichmentMap_Data_Set" : "compound",
        "name" : "GO:0097149~CENTRALSPINDLIN COMPLEX (Geneset_Overlap) GO:0008272~SULFATE TRANSPORT",
        "interaction" : "Geneset_Overlap",
        "SUID" : 13298,
        "selected" : false,
        "EnrichmentMap_Overlap_genes" : [ "RACGAP1" ]
      },
      "selected" : false
    }, {
      "data" : {
        "id" : "13302",
        "source" : "12646",
        "target" : "12554",
        "shared_name" : "GO:0097149~CENTRALSPINDLIN COMPLEX (Geneset_Overlap) GO:0051256~MITOTIC SPINDLE MIDZONE ASSEMBLY",
        "EnrichmentMap_Overlap_size" : 2,
        "EnrichmentMap_similarity_coefficient" : 0.6666666666666666,
        "shared_interaction" : "Geneset_Overlap",
        "EnrichmentMap_Data_Set" : "compound",
        "name" : "GO:0097149~CENTRALSPINDLIN COMPLEX (Geneset_Overlap) GO:0051256~MITOTIC SPINDLE MIDZONE ASSEMBLY",
        "interaction" : "Geneset_Overlap",
        "SUID" : 13302,
        "selected" : false,
        "EnrichmentMap_Overlap_genes" : [ "KIF23", "RACGAP1" ]
      },
      "selected" : false
    }, {
      "data" : {
        "id" : "14634",
        "source" : "12900",
        "target" : "12616",
        "shared_name" : "GO:0007099~CENTRIOLE REPLICATION (Geneset_Overlap) GO:0098535~DE NOVO CENTRIOLE ASSEMBLY",
        "EnrichmentMap_Overlap_size" : 1,
        "EnrichmentMap_similarity_coefficient" : 0.5,
        "shared_interaction" : "Geneset_Overlap",
        "EnrichmentMap_Data_Set" : "compound",
        "name" : "GO:0007099~CENTRIOLE REPLICATION (Geneset_Overlap) GO:0098535~DE NOVO CENTRIOLE ASSEMBLY",
        "interaction" : "Geneset_Overlap",
        "SUID" : 14634,
        "selected" : false,
        "EnrichmentMap_Overlap_genes" : [ "CEP63" ]
      },
      "selected" : false
    }, {
      "data" : {
        "id" : "13266",
        "source" : "12642",
        "target" : "12618",
        "shared_name" : "GO:0000281~MITOTIC CYTOKINESIS (Geneset_Overlap) GO:0008272~SULFATE TRANSPORT",
        "EnrichmentMap_Overlap_size" : 1,
        "EnrichmentMap_similarity_coefficient" : 0.5,
        "shared_interaction" : "Geneset_Overlap",
        "EnrichmentMap_Data_Set" : "compound",
        "name" : "GO:0000281~MITOTIC CYTOKINESIS (Geneset_Overlap) GO:0008272~SULFATE TRANSPORT",
        "interaction" : "Geneset_Overlap",
        "SUID" : 13266,
        "selected" : false,
        "EnrichmentMap_Overlap_genes" : [ "RACGAP1" ]
      },
      "selected" : false
    }, {
      "data" : {
        "id" : "13270",
        "source" : "12642",
        "target" : "12554",
        "shared_name" : "GO:0000281~MITOTIC CYTOKINESIS (Geneset_Overlap) GO:0051256~MITOTIC SPINDLE MIDZONE ASSEMBLY",
        "EnrichmentMap_Overlap_size" : 2,
        "EnrichmentMap_similarity_coefficient" : 0.5,
        "shared_interaction" : "Geneset_Overlap",
        "EnrichmentMap_Data_Set" : "compound",
        "name" : "GO:0000281~MITOTIC CYTOKINESIS (Geneset_Overlap) GO:0051256~MITOTIC SPINDLE MIDZONE ASSEMBLY",
        "interaction" : "Geneset_Overlap",
        "SUID" : 13270,
        "selected" : false,
        "EnrichmentMap_Overlap_genes" : [ "KIF23", "RACGAP1" ]
      },
      "selected" : false
    }, {
      "data" : {
        "id" : "14620",
        "source" : "12898",
        "target" : "12402",
        "shared_name" : "GO:0005875~MICROTUBULE ASSOCIATED COMPLEX (Geneset_Overlap) GO:0031023~MICROTUBULE ORGANIZING CENTER ORGANIZATION",
        "EnrichmentMap_Overlap_size" : 2,
        "EnrichmentMap_similarity_coefficient" : 0.6666666666666666,
        "shared_interaction" : "Geneset_Overlap",
        "EnrichmentMap_Data_Set" : "compound",
        "name" : "GO:0005875~MICROTUBULE ASSOCIATED COMPLEX (Geneset_Overlap) GO:0031023~MICROTUBULE ORGANIZING CENTER ORGANIZATION",
        "interaction" : "Geneset_Overlap",
        "SUID" : 14620,
        "selected" : false,
        "EnrichmentMap_Overlap_genes" : [ "WDR43", "PAFAH1B1" ]
      },
      "selected" : false
    }, {
      "data" : {
        "id" : "14622",
        "source" : "12898",
        "target" : "12550",
        "shared_name" : "GO:0005875~MICROTUBULE ASSOCIATED COMPLEX (Geneset_Overlap) GO:0021766~HIPPOCAMPUS DEVELOPMENT",
        "EnrichmentMap_Overlap_size" : 1,
        "EnrichmentMap_similarity_coefficient" : 0.5,
        "shared_interaction" : "Geneset_Overlap",
        "EnrichmentMap_Data_Set" : "compound",
        "name" : "GO:0005875~MICROTUBULE ASSOCIATED COMPLEX (Geneset_Overlap) GO:0021766~HIPPOCAMPUS DEVELOPMENT",
        "interaction" : "Geneset_Overlap",
        "SUID" : 14622,
        "selected" : false,
        "EnrichmentMap_Overlap_genes" : [ "PAFAH1B1" ]
      },
      "selected" : false
    }, {
      "data" : {
        "id" : "14624",
        "source" : "12898",
        "target" : "12396",
        "shared_name" : "GO:0005875~MICROTUBULE ASSOCIATED COMPLEX (Geneset_Overlap) GO:2000574~REGULATION OF MICROTUBULE MOTOR ACTIVITY",
        "EnrichmentMap_Overlap_size" : 2,
        "EnrichmentMap_similarity_coefficient" : 1.0,
        "shared_interaction" : "Geneset_Overlap",
        "EnrichmentMap_Data_Set" : "compound",
        "name" : "GO:0005875~MICROTUBULE ASSOCIATED COMPLEX (Geneset_Overlap) GO:2000574~REGULATION OF MICROTUBULE MOTOR ACTIVITY",
        "interaction" : "Geneset_Overlap",
        "SUID" : 14624,
        "selected" : false,
        "EnrichmentMap_Overlap_genes" : [ "WDR43", "PAFAH1B1" ]
      },
      "selected" : false
    }, {
      "data" : {
        "id" : "14626",
        "source" : "12898",
        "target" : "12572",
        "shared_name" : "GO:0005875~MICROTUBULE ASSOCIATED COMPLEX (Geneset_Overlap) GO:0008017~MICROTUBULE BINDING",
        "EnrichmentMap_Overlap_size" : 3,
        "EnrichmentMap_similarity_coefficient" : 0.6,
        "shared_interaction" : "Geneset_Overlap",
        "EnrichmentMap_Data_Set" : "compound",
        "name" : "GO:0005875~MICROTUBULE ASSOCIATED COMPLEX (Geneset_Overlap) GO:0008017~MICROTUBULE BINDING",
        "interaction" : "Geneset_Overlap",
        "SUID" : 14626,
        "selected" : false,
        "EnrichmentMap_Overlap_genes" : [ "WDR43", "MAP2", "PAFAH1B1" ]
      },
      "selected" : false
    }, {
      "data" : {
        "id" : "14628",
        "source" : "12898",
        "target" : "12748",
        "shared_name" : "GO:0005875~MICROTUBULE ASSOCIATED COMPLEX (Geneset_Overlap) GO:0045502~DYNEIN BINDING",
        "EnrichmentMap_Overlap_size" : 2,
        "EnrichmentMap_similarity_coefficient" : 1.0,
        "shared_interaction" : "Geneset_Overlap",
        "EnrichmentMap_Data_Set" : "compound",
        "name" : "GO:0005875~MICROTUBULE ASSOCIATED COMPLEX (Geneset_Overlap) GO:0045502~DYNEIN BINDING",
        "interaction" : "Geneset_Overlap",
        "SUID" : 14628,
        "selected" : false,
        "EnrichmentMap_Overlap_genes" : [ "WDR43", "PAFAH1B1" ]
      },
      "selected" : false
    }, {
      "data" : {
        "id" : "14630",
        "source" : "12898",
        "target" : "12878",
        "shared_name" : "GO:0005875~MICROTUBULE ASSOCIATED COMPLEX (Geneset_Overlap) GO:0005874~MICROTUBULE",
        "EnrichmentMap_Overlap_size" : 3,
        "EnrichmentMap_similarity_coefficient" : 0.6,
        "shared_interaction" : "Geneset_Overlap",
        "EnrichmentMap_Data_Set" : "compound",
        "name" : "GO:0005875~MICROTUBULE ASSOCIATED COMPLEX (Geneset_Overlap) GO:0005874~MICROTUBULE",
        "interaction" : "Geneset_Overlap",
        "SUID" : 14630,
        "selected" : false,
        "EnrichmentMap_Overlap_genes" : [ "WDR43", "MAP2", "PAFAH1B1" ]
      },
      "selected" : false
    }, {
      "data" : {
        "id" : "14632",
        "source" : "12898",
        "target" : "12798",
        "shared_name" : "GO:0005875~MICROTUBULE ASSOCIATED COMPLEX (Geneset_Overlap) GO:0007097~NUCLEAR MIGRATION",
        "EnrichmentMap_Overlap_size" : 2,
        "EnrichmentMap_similarity_coefficient" : 1.0,
        "shared_interaction" : "Geneset_Overlap",
        "EnrichmentMap_Data_Set" : "compound",
        "name" : "GO:0005875~MICROTUBULE ASSOCIATED COMPLEX (Geneset_Overlap) GO:0007097~NUCLEAR MIGRATION",
        "interaction" : "Geneset_Overlap",
        "SUID" : 14632,
        "selected" : false,
        "EnrichmentMap_Overlap_genes" : [ "WDR43", "PAFAH1B1" ]
      },
      "selected" : false
    }, {
      "data" : {
        "id" : "13264",
        "source" : "12640",
        "target" : "12628",
        "shared_name" : "GO:0000070~MITOTIC SISTER CHROMATID SEGREGATION (Geneset_Overlap) GO:0000776~KINETOCHORE",
        "EnrichmentMap_Overlap_size" : 3,
        "EnrichmentMap_similarity_coefficient" : 0.6,
        "shared_interaction" : "Geneset_Overlap",
        "EnrichmentMap_Data_Set" : "compound",
        "name" : "GO:0000070~MITOTIC SISTER CHROMATID SEGREGATION (Geneset_Overlap) GO:0000776~KINETOCHORE",
        "interaction" : "Geneset_Overlap",
        "SUID" : 13264,
        "selected" : false,
        "EnrichmentMap_Overlap_genes" : [ "KIF18A", "SPAG5", "KNSTRN" ]
      },
      "selected" : false
    }, {
      "data" : {
        "id" : "14588",
        "source" : "12892",
        "target" : "12684",
        "shared_name" : "GO:0097228~SPERM PRINCIPAL PIECE (Geneset_Overlap) GO:0005929~CILIUM",
        "EnrichmentMap_Overlap_size" : 1,
        "EnrichmentMap_similarity_coefficient" : 0.5,
        "shared_interaction" : "Geneset_Overlap",
        "EnrichmentMap_Data_Set" : "compound",
        "name" : "GO:0097228~SPERM PRINCIPAL PIECE (Geneset_Overlap) GO:0005929~CILIUM",
        "interaction" : "Geneset_Overlap",
        "SUID" : 14588,
        "selected" : false,
        "EnrichmentMap_Overlap_genes" : [ "IFT81" ]
      },
      "selected" : false
    }, {
      "data" : {
        "id" : "14590",
        "source" : "12892",
        "target" : "12654",
        "shared_name" : "GO:0097228~SPERM PRINCIPAL PIECE (Geneset_Overlap) GO:0001669~ACROSOMAL VESICLE",
        "EnrichmentMap_Overlap_size" : 1,
        "EnrichmentMap_similarity_coefficient" : 0.5,
        "shared_interaction" : "Geneset_Overlap",
        "EnrichmentMap_Data_Set" : "compound",
        "name" : "GO:0097228~SPERM PRINCIPAL PIECE (Geneset_Overlap) GO:0001669~ACROSOMAL VESICLE",
        "interaction" : "Geneset_Overlap",
        "SUID" : 14590,
        "selected" : false,
        "EnrichmentMap_Overlap_genes" : [ "ENKUR" ]
      },
      "selected" : false
    }, {
      "data" : {
        "id" : "14592",
        "source" : "12892",
        "target" : "12814",
        "shared_name" : "GO:0097228~SPERM PRINCIPAL PIECE (Geneset_Overlap) GO:0036064~CILIARY BASAL BODY",
        "EnrichmentMap_Overlap_size" : 1,
        "EnrichmentMap_similarity_coefficient" : 0.5,
        "shared_interaction" : "Geneset_Overlap",
        "EnrichmentMap_Data_Set" : "compound",
        "name" : "GO:0097228~SPERM PRINCIPAL PIECE (Geneset_Overlap) GO:0036064~CILIARY BASAL BODY",
        "interaction" : "Geneset_Overlap",
        "SUID" : 14592,
        "selected" : false,
        "EnrichmentMap_Overlap_genes" : [ "IFT81" ]
      },
      "selected" : false
    }, {
      "data" : {
        "id" : "14594",
        "source" : "12892",
        "target" : "12810",
        "shared_name" : "GO:0097228~SPERM PRINCIPAL PIECE (Geneset_Overlap) GO:0005813~CENTROSOME",
        "EnrichmentMap_Overlap_size" : 1,
        "EnrichmentMap_similarity_coefficient" : 0.5,
        "shared_interaction" : "Geneset_Overlap",
        "EnrichmentMap_Data_Set" : "compound",
        "name" : "GO:0097228~SPERM PRINCIPAL PIECE (Geneset_Overlap) GO:0005813~CENTROSOME",
        "interaction" : "Geneset_Overlap",
        "SUID" : 14594,
        "selected" : false,
        "EnrichmentMap_Overlap_genes" : [ "IFT81" ]
      },
      "selected" : false
    }, {
      "data" : {
        "id" : "14596",
        "source" : "12892",
        "target" : "12420",
        "shared_name" : "GO:0097228~SPERM PRINCIPAL PIECE (Geneset_Overlap) GO:0042073~INTRACILIARY TRANSPORT",
        "EnrichmentMap_Overlap_size" : 1,
        "EnrichmentMap_similarity_coefficient" : 0.5,
        "shared_interaction" : "Geneset_Overlap",
        "EnrichmentMap_Data_Set" : "compound",
        "name" : "GO:0097228~SPERM PRINCIPAL PIECE (Geneset_Overlap) GO:0042073~INTRACILIARY TRANSPORT",
        "interaction" : "Geneset_Overlap",
        "SUID" : 14596,
        "selected" : false,
        "EnrichmentMap_Overlap_genes" : [ "IFT81" ]
      },
      "selected" : false
    }, {
      "data" : {
        "id" : "13256",
        "source" : "12636",
        "target" : "12550",
        "shared_name" : "GO:0001675~ACROSOME ASSEMBLY (Geneset_Overlap) GO:0021766~HIPPOCAMPUS DEVELOPMENT",
        "EnrichmentMap_Overlap_size" : 1,
        "EnrichmentMap_similarity_coefficient" : 0.5,
        "shared_interaction" : "Geneset_Overlap",
        "EnrichmentMap_Data_Set" : "compound",
        "name" : "GO:0001675~ACROSOME ASSEMBLY (Geneset_Overlap) GO:0021766~HIPPOCAMPUS DEVELOPMENT",
        "interaction" : "Geneset_Overlap",
        "SUID" : 13256,
        "selected" : false,
        "EnrichmentMap_Overlap_genes" : [ "PAFAH1B1" ]
      },
      "selected" : false
    }, {
      "data" : {
        "id" : "13258",
        "source" : "12636",
        "target" : "12396",
        "shared_name" : "GO:0001675~ACROSOME ASSEMBLY (Geneset_Overlap) GO:2000574~REGULATION OF MICROTUBULE MOTOR ACTIVITY",
        "EnrichmentMap_Overlap_size" : 1,
        "EnrichmentMap_similarity_coefficient" : 0.5,
        "shared_interaction" : "Geneset_Overlap",
        "EnrichmentMap_Data_Set" : "compound",
        "name" : "GO:0001675~ACROSOME ASSEMBLY (Geneset_Overlap) GO:2000574~REGULATION OF MICROTUBULE MOTOR ACTIVITY",
        "interaction" : "Geneset_Overlap",
        "SUID" : 13258,
        "selected" : false,
        "EnrichmentMap_Overlap_genes" : [ "PAFAH1B1" ]
      },
      "selected" : false
    }, {
      "data" : {
        "id" : "13260",
        "source" : "12636",
        "target" : "12624",
        "shared_name" : "GO:0001675~ACROSOME ASSEMBLY (Geneset_Overlap) GO:0007289~SPERMATID NUCLEUS DIFFERENTIATION",
        "EnrichmentMap_Overlap_size" : 3,
        "EnrichmentMap_similarity_coefficient" : 1.0,
        "shared_interaction" : "Geneset_Overlap",
        "EnrichmentMap_Data_Set" : "compound",
        "name" : "GO:0001675~ACROSOME ASSEMBLY (Geneset_Overlap) GO:0007289~SPERMATID NUCLEUS DIFFERENTIATION",
        "interaction" : "Geneset_Overlap",
        "SUID" : 13260,
        "selected" : false,
        "EnrichmentMap_Overlap_genes" : [ "TBPL1", "AGFG1", "TMF1" ]
      },
      "selected" : false
    }, {
      "data" : {
        "id" : "14576",
        "source" : "12890",
        "target" : "12810",
        "shared_name" : "GO:0070507~REGULATION OF MICROTUBULE CYTOSKELETON ORGANIZATION (Geneset_Overlap) GO:0005813~CENTROSOME",
        "EnrichmentMap_Overlap_size" : 2,
        "EnrichmentMap_similarity_coefficient" : 0.6666666666666666,
        "shared_interaction" : "Geneset_Overlap",
        "EnrichmentMap_Data_Set" : "compound",
        "name" : "GO:0070507~REGULATION OF MICROTUBULE CYTOSKELETON ORGANIZATION (Geneset_Overlap) GO:0005813~CENTROSOME",
        "interaction" : "Geneset_Overlap",
        "SUID" : 14576,
        "selected" : false,
        "EnrichmentMap_Overlap_genes" : [ "TRAF3IP1", "PAFAH1B1" ]
      },
      "selected" : false
    }, {
      "data" : {
        "id" : "14578",
        "source" : "12890",
        "target" : "12798",
        "shared_name" : "GO:0070507~REGULATION OF MICROTUBULE CYTOSKELETON ORGANIZATION (Geneset_Overlap) GO:0007097~NUCLEAR MIGRATION",
        "EnrichmentMap_Overlap_size" : 1,
        "EnrichmentMap_similarity_coefficient" : 0.5,
        "shared_interaction" : "Geneset_Overlap",
        "EnrichmentMap_Data_Set" : "compound",
        "name" : "GO:0070507~REGULATION OF MICROTUBULE CYTOSKELETON ORGANIZATION (Geneset_Overlap) GO:0007097~NUCLEAR MIGRATION",
        "interaction" : "Geneset_Overlap",
        "SUID" : 14578,
        "selected" : false,
        "EnrichmentMap_Overlap_genes" : [ "PAFAH1B1" ]
      },
      "selected" : false
    }, {
      "data" : {
        "id" : "14580",
        "source" : "12890",
        "target" : "12550",
        "shared_name" : "GO:0070507~REGULATION OF MICROTUBULE CYTOSKELETON ORGANIZATION (Geneset_Overlap) GO:0021766~HIPPOCAMPUS DEVELOPMENT",
        "EnrichmentMap_Overlap_size" : 1,
        "EnrichmentMap_similarity_coefficient" : 0.5,
        "shared_interaction" : "Geneset_Overlap",
        "EnrichmentMap_Data_Set" : "compound",
        "name" : "GO:0070507~REGULATION OF MICROTUBULE CYTOSKELETON ORGANIZATION (Geneset_Overlap) GO:0021766~HIPPOCAMPUS DEVELOPMENT",
        "interaction" : "Geneset_Overlap",
        "SUID" : 14580,
        "selected" : false,
        "EnrichmentMap_Overlap_genes" : [ "PAFAH1B1" ]
      },
      "selected" : false
    }, {
      "data" : {
        "id" : "14582",
        "source" : "12890",
        "target" : "12748",
        "shared_name" : "GO:0070507~REGULATION OF MICROTUBULE CYTOSKELETON ORGANIZATION (Geneset_Overlap) GO:0045502~DYNEIN BINDING",
        "EnrichmentMap_Overlap_size" : 1,
        "EnrichmentMap_similarity_coefficient" : 0.5,
        "shared_interaction" : "Geneset_Overlap",
        "EnrichmentMap_Data_Set" : "compound",
        "name" : "GO:0070507~REGULATION OF MICROTUBULE CYTOSKELETON ORGANIZATION (Geneset_Overlap) GO:0045502~DYNEIN BINDING",
        "interaction" : "Geneset_Overlap",
        "SUID" : 14582,
        "selected" : false,
        "EnrichmentMap_Overlap_genes" : [ "PAFAH1B1" ]
      },
      "selected" : false
    }, {
      "data" : {
        "id" : "14584",
        "source" : "12890",
        "target" : "12628",
        "shared_name" : "GO:0070507~REGULATION OF MICROTUBULE CYTOSKELETON ORGANIZATION (Geneset_Overlap) GO:0000776~KINETOCHORE",
        "EnrichmentMap_Overlap_size" : 2,
        "EnrichmentMap_similarity_coefficient" : 0.6666666666666666,
        "shared_interaction" : "Geneset_Overlap",
        "EnrichmentMap_Data_Set" : "compound",
        "name" : "GO:0070507~REGULATION OF MICROTUBULE CYTOSKELETON ORGANIZATION (Geneset_Overlap) GO:0000776~KINETOCHORE",
        "interaction" : "Geneset_Overlap",
        "SUID" : 14584,
        "selected" : false,
        "EnrichmentMap_Overlap_genes" : [ "KIF18A", "PAFAH1B1" ]
      },
      "selected" : false
    }, {
      "data" : {
        "id" : "14586",
        "source" : "12890",
        "target" : "12396",
        "shared_name" : "GO:0070507~REGULATION OF MICROTUBULE CYTOSKELETON ORGANIZATION (Geneset_Overlap) GO:2000574~REGULATION OF MICROTUBULE MOTOR ACTIVITY",
        "EnrichmentMap_Overlap_size" : 1,
        "EnrichmentMap_similarity_coefficient" : 0.5,
        "shared_interaction" : "Geneset_Overlap",
        "EnrichmentMap_Data_Set" : "compound",
        "name" : "GO:0070507~REGULATION OF MICROTUBULE CYTOSKELETON ORGANIZATION (Geneset_Overlap) GO:2000574~REGULATION OF MICROTUBULE MOTOR ACTIVITY",
        "interaction" : "Geneset_Overlap",
        "SUID" : 14586,
        "selected" : false,
        "EnrichmentMap_Overlap_genes" : [ "PAFAH1B1" ]
      },
      "selected" : false
    }, {
      "data" : {
        "id" : "14572",
        "source" : "12888",
        "target" : "12548",
        "shared_name" : "GO:0034704~CALCIUM CHANNEL COMPLEX (Geneset_Overlap) GO:0005876~SPINDLE MICROTUBULE",
        "EnrichmentMap_Overlap_size" : 2,
        "EnrichmentMap_similarity_coefficient" : 0.5,
        "shared_interaction" : "Geneset_Overlap",
        "EnrichmentMap_Data_Set" : "compound",
        "name" : "GO:0034704~CALCIUM CHANNEL COMPLEX (Geneset_Overlap) GO:0005876~SPINDLE MICROTUBULE",
        "interaction" : "Geneset_Overlap",
        "SUID" : 14572,
        "selected" : false,
        "EnrichmentMap_Overlap_genes" : [ "CALM3", "CALM2" ]
      },
      "selected" : false
    }, {
      "data" : {
        "id" : "14534",
        "source" : "12888",
        "target" : "12472",
        "shared_name" : "GO:0034704~CALCIUM CHANNEL COMPLEX (Geneset_Overlap) GO:0032465~REGULATION OF CYTOKINESIS",
        "EnrichmentMap_Overlap_size" : 2,
        "EnrichmentMap_similarity_coefficient" : 0.5,
        "shared_interaction" : "Geneset_Overlap",
        "EnrichmentMap_Data_Set" : "compound",
        "name" : "GO:0034704~CALCIUM CHANNEL COMPLEX (Geneset_Overlap) GO:0032465~REGULATION OF CYTOKINESIS",
        "interaction" : "Geneset_Overlap",
        "SUID" : 14534,
        "selected" : false,
        "EnrichmentMap_Overlap_genes" : [ "CALM3", "CALM2" ]
      },
      "selected" : false
    }, {
      "data" : {
        "id" : "14542",
        "source" : "12888",
        "target" : "12492",
        "shared_name" : "GO:0034704~CALCIUM CHANNEL COMPLEX (Geneset_Overlap) GO:0051343~POSITIVE REGULATION OF CYCLIC-NUCLEOTIDE PHOSPHODIESTERASE ACTIVITY",
        "EnrichmentMap_Overlap_size" : 2,
        "EnrichmentMap_similarity_coefficient" : 1.0,
        "shared_interaction" : "Geneset_Overlap",
        "EnrichmentMap_Data_Set" : "compound",
        "name" : "GO:0034704~CALCIUM CHANNEL COMPLEX (Geneset_Overlap) GO:0051343~POSITIVE REGULATION OF CYCLIC-NUCLEOTIDE PHOSPHODIESTERASE ACTIVITY",
        "interaction" : "Geneset_Overlap",
        "SUID" : 14542,
        "selected" : false,
        "EnrichmentMap_Overlap_genes" : [ "CALM3", "CALM2" ]
      },
      "selected" : false
    }, {
      "data" : {
        "id" : "14550",
        "source" : "12888",
        "target" : "12482",
        "shared_name" : "GO:0034704~CALCIUM CHANNEL COMPLEX (Geneset_Overlap) GO:0030801~POSITIVE REGULATION OF CYCLIC NUCLEOTIDE METABOLIC PROCESS",
        "EnrichmentMap_Overlap_size" : 2,
        "EnrichmentMap_similarity_coefficient" : 1.0,
        "shared_interaction" : "Geneset_Overlap",
        "EnrichmentMap_Data_Set" : "compound",
        "name" : "GO:0034704~CALCIUM CHANNEL COMPLEX (Geneset_Overlap) GO:0030801~POSITIVE REGULATION OF CYCLIC NUCLEOTIDE METABOLIC PROCESS",
        "interaction" : "Geneset_Overlap",
        "SUID" : 14550,
        "selected" : false,
        "EnrichmentMap_Overlap_genes" : [ "CALM3", "CALM2" ]
      },
      "selected" : false
    }, {
      "data" : {
        "id" : "14562",
        "source" : "12888",
        "target" : "12810",
        "shared_name" : "GO:0034704~CALCIUM CHANNEL COMPLEX (Geneset_Overlap) GO:0005813~CENTROSOME",
        "EnrichmentMap_Overlap_size" : 2,
        "EnrichmentMap_similarity_coefficient" : 0.5,
        "shared_interaction" : "Geneset_Overlap",
        "EnrichmentMap_Data_Set" : "compound",
        "name" : "GO:0034704~CALCIUM CHANNEL COMPLEX (Geneset_Overlap) GO:0005813~CENTROSOME",
        "interaction" : "Geneset_Overlap",
        "SUID" : 14562,
        "selected" : false,
        "EnrichmentMap_Overlap_genes" : [ "CALM3", "CALM2" ]
      },
      "selected" : false
    }, {
      "data" : {
        "id" : "14564",
        "source" : "12888",
        "target" : "12474",
        "shared_name" : "GO:0034704~CALCIUM CHANNEL COMPLEX (Geneset_Overlap) GO:0000086~G2/M TRANSITION OF MITOTIC CELL CYCLE",
        "EnrichmentMap_Overlap_size" : 2,
        "EnrichmentMap_similarity_coefficient" : 0.5,
        "shared_interaction" : "Geneset_Overlap",
        "EnrichmentMap_Data_Set" : "compound",
        "name" : "GO:0034704~CALCIUM CHANNEL COMPLEX (Geneset_Overlap) GO:0000086~G2/M TRANSITION OF MITOTIC CELL CYCLE",
        "interaction" : "Geneset_Overlap",
        "SUID" : 14564,
        "selected" : false,
        "EnrichmentMap_Overlap_genes" : [ "CALM3", "CALM2" ]
      },
      "selected" : false
    }, {
      "data" : {
        "id" : "14568",
        "source" : "12888",
        "target" : "12834",
        "shared_name" : "GO:0034704~CALCIUM CHANNEL COMPLEX (Geneset_Overlap) GO:0000922~SPINDLE POLE",
        "EnrichmentMap_Overlap_size" : 2,
        "EnrichmentMap_similarity_coefficient" : 0.5,
        "shared_interaction" : "Geneset_Overlap",
        "EnrichmentMap_Data_Set" : "compound",
        "name" : "GO:0034704~CALCIUM CHANNEL COMPLEX (Geneset_Overlap) GO:0000922~SPINDLE POLE",
        "interaction" : "Geneset_Overlap",
        "SUID" : 14568,
        "selected" : false,
        "EnrichmentMap_Overlap_genes" : [ "CALM3", "CALM2" ]
      },
      "selected" : false
    }, {
      "data" : {
        "id" : "14512",
        "source" : "12886",
        "target" : "12642",
        "shared_name" : "GO:0030496~MIDBODY (Geneset_Overlap) GO:0000281~MITOTIC CYTOKINESIS",
        "EnrichmentMap_Overlap_size" : 4,
        "EnrichmentMap_similarity_coefficient" : 0.8,
        "shared_interaction" : "Geneset_Overlap",
        "EnrichmentMap_Data_Set" : "compound",
        "name" : "GO:0030496~MIDBODY (Geneset_Overlap) GO:0000281~MITOTIC CYTOKINESIS",
        "interaction" : "Geneset_Overlap",
        "SUID" : 14512,
        "selected" : false,
        "EnrichmentMap_Overlap_genes" : [ "RACGAP1", "CEP55", "PLK1", "KIF23" ]
      },
      "selected" : false
    }, {
      "data" : {
        "id" : "14514",
        "source" : "12886",
        "target" : "12618",
        "shared_name" : "GO:0030496~MIDBODY (Geneset_Overlap) GO:0008272~SULFATE TRANSPORT",
        "EnrichmentMap_Overlap_size" : 1,
        "EnrichmentMap_similarity_coefficient" : 0.5,
        "shared_interaction" : "Geneset_Overlap",
        "EnrichmentMap_Data_Set" : "compound",
        "name" : "GO:0030496~MIDBODY (Geneset_Overlap) GO:0008272~SULFATE TRANSPORT",
        "interaction" : "Geneset_Overlap",
        "SUID" : 14514,
        "selected" : false,
        "EnrichmentMap_Overlap_genes" : [ "RACGAP1" ]
      },
      "selected" : false
    }, {
      "data" : {
        "id" : "14516",
        "source" : "12886",
        "target" : "12646",
        "shared_name" : "GO:0030496~MIDBODY (Geneset_Overlap) GO:0097149~CENTRALSPINDLIN COMPLEX",
        "EnrichmentMap_Overlap_size" : 3,
        "EnrichmentMap_similarity_coefficient" : 1.0,
        "shared_interaction" : "Geneset_Overlap",
        "EnrichmentMap_Data_Set" : "compound",
        "name" : "GO:0030496~MIDBODY (Geneset_Overlap) GO:0097149~CENTRALSPINDLIN COMPLEX",
        "interaction" : "Geneset_Overlap",
        "SUID" : 14516,
        "selected" : false,
        "EnrichmentMap_Overlap_genes" : [ "ECT2", "RACGAP1", "KIF23" ]
      },
      "selected" : false
    }, {
      "data" : {
        "id" : "14520",
        "source" : "12886",
        "target" : "12590",
        "shared_name" : "GO:0030496~MIDBODY (Geneset_Overlap) GO:0051233~SPINDLE MIDZONE",
        "EnrichmentMap_Overlap_size" : 3,
        "EnrichmentMap_similarity_coefficient" : 1.0,
        "shared_interaction" : "Geneset_Overlap",
        "EnrichmentMap_Data_Set" : "compound",
        "name" : "GO:0030496~MIDBODY (Geneset_Overlap) GO:0051233~SPINDLE MIDZONE",
        "interaction" : "Geneset_Overlap",
        "SUID" : 14520,
        "selected" : false,
        "EnrichmentMap_Overlap_genes" : [ "AURKB", "RACGAP1", "KIF14" ]
      },
      "selected" : false
    }, {
      "data" : {
        "id" : "14522",
        "source" : "12886",
        "target" : "12754",
        "shared_name" : "GO:0030496~MIDBODY (Geneset_Overlap) GO:0045143~HOMOLOGOUS CHROMOSOME SEGREGATION",
        "EnrichmentMap_Overlap_size" : 1,
        "EnrichmentMap_similarity_coefficient" : 0.5,
        "shared_interaction" : "Geneset_Overlap",
        "EnrichmentMap_Data_Set" : "compound",
        "name" : "GO:0030496~MIDBODY (Geneset_Overlap) GO:0045143~HOMOLOGOUS CHROMOSOME SEGREGATION",
        "interaction" : "Geneset_Overlap",
        "SUID" : 14522,
        "selected" : false,
        "EnrichmentMap_Overlap_genes" : [ "PLK1" ]
      },
      "selected" : false
    }, {
      "data" : {
        "id" : "14524",
        "source" : "12886",
        "target" : "12554",
        "shared_name" : "GO:0030496~MIDBODY (Geneset_Overlap) GO:0051256~MITOTIC SPINDLE MIDZONE ASSEMBLY",
        "EnrichmentMap_Overlap_size" : 3,
        "EnrichmentMap_similarity_coefficient" : 0.75,
        "shared_interaction" : "Geneset_Overlap",
        "EnrichmentMap_Data_Set" : "compound",
        "name" : "GO:0030496~MIDBODY (Geneset_Overlap) GO:0051256~MITOTIC SPINDLE MIDZONE ASSEMBLY",
        "interaction" : "Geneset_Overlap",
        "SUID" : 14524,
        "selected" : false,
        "EnrichmentMap_Overlap_genes" : [ "AURKB", "RACGAP1", "KIF23" ]
      },
      "selected" : false
    }, {
      "data" : {
        "id" : "14526",
        "source" : "12886",
        "target" : "12464",
        "shared_name" : "GO:0030496~MIDBODY (Geneset_Overlap) GO:0032391~PHOTORECEPTOR CONNECTING CILIUM",
        "EnrichmentMap_Overlap_size" : 2,
        "EnrichmentMap_similarity_coefficient" : 0.5,
        "shared_interaction" : "Geneset_Overlap",
        "EnrichmentMap_Data_Set" : "compound",
        "name" : "GO:0030496~MIDBODY (Geneset_Overlap) GO:0032391~PHOTORECEPTOR CONNECTING CILIUM",
        "interaction" : "Geneset_Overlap",
        "SUID" : 14526,
        "selected" : false,
        "EnrichmentMap_Overlap_genes" : [ "ARL3", "MAK" ]
      },
      "selected" : false
    }, {
      "data" : {
        "id" : "14528",
        "source" : "12886",
        "target" : "12498",
        "shared_name" : "GO:0030496~MIDBODY (Geneset_Overlap) GO:0032467~POSITIVE REGULATION OF CYTOKINESIS",
        "EnrichmentMap_Overlap_size" : 5,
        "EnrichmentMap_similarity_coefficient" : 0.7142857142857143,
        "shared_interaction" : "Geneset_Overlap",
        "EnrichmentMap_Data_Set" : "compound",
        "name" : "GO:0030496~MIDBODY (Geneset_Overlap) GO:0032467~POSITIVE REGULATION OF CYTOKINESIS",
        "interaction" : "Geneset_Overlap",
        "SUID" : 14528,
        "selected" : false,
        "EnrichmentMap_Overlap_genes" : [ "ECT2", "AURKB", "RACGAP1", "KIF23", "KIF14" ]
      },
      "selected" : false
    }, {
      "data" : {
        "id" : "14530",
        "source" : "12886",
        "target" : "12860",
        "shared_name" : "GO:0030496~MIDBODY (Geneset_Overlap) GO:0000915~ACTOMYOSIN CONTRACTILE RING ASSEMBLY",
        "EnrichmentMap_Overlap_size" : 2,
        "EnrichmentMap_similarity_coefficient" : 1.0,
        "shared_interaction" : "Geneset_Overlap",
        "EnrichmentMap_Data_Set" : "compound",
        "name" : "GO:0030496~MIDBODY (Geneset_Overlap) GO:0000915~ACTOMYOSIN CONTRACTILE RING ASSEMBLY",
        "interaction" : "Geneset_Overlap",
        "SUID" : 14530,
        "selected" : false,
        "EnrichmentMap_Overlap_genes" : [ "RACGAP1", "KIF23" ]
      },
      "selected" : false
    }, {
      "data" : {
        "id" : "13244",
        "source" : "12628",
        "target" : "12550",
        "shared_name" : "GO:0000776~KINETOCHORE (Geneset_Overlap) GO:0021766~HIPPOCAMPUS DEVELOPMENT",
        "EnrichmentMap_Overlap_size" : 1,
        "EnrichmentMap_similarity_coefficient" : 0.5,
        "shared_interaction" : "Geneset_Overlap",
        "EnrichmentMap_Data_Set" : "compound",
        "name" : "GO:0000776~KINETOCHORE (Geneset_Overlap) GO:0021766~HIPPOCAMPUS DEVELOPMENT",
        "interaction" : "Geneset_Overlap",
        "SUID" : 13244,
        "selected" : false,
        "EnrichmentMap_Overlap_genes" : [ "PAFAH1B1" ]
      },
      "selected" : false
    }, {
      "data" : {
        "id" : "13246",
        "source" : "12628",
        "target" : "12396",
        "shared_name" : "GO:0000776~KINETOCHORE (Geneset_Overlap) GO:2000574~REGULATION OF MICROTUBULE MOTOR ACTIVITY",
        "EnrichmentMap_Overlap_size" : 2,
        "EnrichmentMap_similarity_coefficient" : 1.0,
        "shared_interaction" : "Geneset_Overlap",
        "EnrichmentMap_Data_Set" : "compound",
        "name" : "GO:0000776~KINETOCHORE (Geneset_Overlap) GO:2000574~REGULATION OF MICROTUBULE MOTOR ACTIVITY",
        "interaction" : "Geneset_Overlap",
        "SUID" : 13246,
        "selected" : false,
        "EnrichmentMap_Overlap_genes" : [ "WDR43", "PAFAH1B1" ]
      },
      "selected" : false
    }, {
      "data" : {
        "id" : "13248",
        "source" : "12628",
        "target" : "12402",
        "shared_name" : "GO:0000776~KINETOCHORE (Geneset_Overlap) GO:0031023~MICROTUBULE ORGANIZING CENTER ORGANIZATION",
        "EnrichmentMap_Overlap_size" : 3,
        "EnrichmentMap_similarity_coefficient" : 1.0,
        "shared_interaction" : "Geneset_Overlap",
        "EnrichmentMap_Data_Set" : "compound",
        "name" : "GO:0000776~KINETOCHORE (Geneset_Overlap) GO:0031023~MICROTUBULE ORGANIZING CENTER ORGANIZATION",
        "interaction" : "Geneset_Overlap",
        "SUID" : 13248,
        "selected" : false,
        "EnrichmentMap_Overlap_genes" : [ "WDR43", "CLASP1", "PAFAH1B1" ]
      },
      "selected" : false
    }, {
      "data" : {
        "id" : "14412",
        "source" : "12878",
        "target" : "12456",
        "shared_name" : "GO:0005874~MICROTUBULE (Geneset_Overlap) GO:0031512~MOTILE PRIMARY CILIUM",
        "EnrichmentMap_Overlap_size" : 3,
        "EnrichmentMap_similarity_coefficient" : 1.0,
        "shared_interaction" : "Geneset_Overlap",
        "EnrichmentMap_Data_Set" : "compound",
        "name" : "GO:0005874~MICROTUBULE (Geneset_Overlap) GO:0031512~MOTILE PRIMARY CILIUM",
        "interaction" : "Geneset_Overlap",
        "SUID" : 14412,
        "selected" : false,
        "EnrichmentMap_Overlap_genes" : [ "KIF3A", "DYNC2H1", "PAFAH1B1" ]
      },
      "selected" : false
    }, {
      "data" : {
        "id" : "14418",
        "source" : "12878",
        "target" : "12572",
        "shared_name" : "GO:0005874~MICROTUBULE (Geneset_Overlap) GO:0008017~MICROTUBULE BINDING",
        "EnrichmentMap_Overlap_size" : 4,
        "EnrichmentMap_similarity_coefficient" : 0.6666666666666666,
        "shared_interaction" : "Geneset_Overlap",
        "EnrichmentMap_Data_Set" : "compound",
        "name" : "GO:0005874~MICROTUBULE (Geneset_Overlap) GO:0008017~MICROTUBULE BINDING",
        "interaction" : "Geneset_Overlap",
        "SUID" : 14418,
        "selected" : false,
        "EnrichmentMap_Overlap_genes" : [ "WDR43", "MAP2", "PAFAH1B1", "CEP57" ]
      },
      "selected" : false
    }, {
      "data" : {
        "id" : "14420",
        "source" : "12878",
        "target" : "12396",
        "shared_name" : "GO:0005874~MICROTUBULE (Geneset_Overlap) GO:2000574~REGULATION OF MICROTUBULE MOTOR ACTIVITY",
        "EnrichmentMap_Overlap_size" : 2,
        "EnrichmentMap_similarity_coefficient" : 1.0,
        "shared_interaction" : "Geneset_Overlap",
        "EnrichmentMap_Data_Set" : "compound",
        "name" : "GO:0005874~MICROTUBULE (Geneset_Overlap) GO:2000574~REGULATION OF MICROTUBULE MOTOR ACTIVITY",
        "interaction" : "Geneset_Overlap",
        "SUID" : 14420,
        "selected" : false,
        "EnrichmentMap_Overlap_genes" : [ "WDR43", "PAFAH1B1" ]
      },
      "selected" : false
    }, {
      "data" : {
        "id" : "14422",
        "source" : "12878",
        "target" : "12402",
        "shared_name" : "GO:0005874~MICROTUBULE (Geneset_Overlap) GO:0031023~MICROTUBULE ORGANIZING CENTER ORGANIZATION",
        "EnrichmentMap_Overlap_size" : 2,
        "EnrichmentMap_similarity_coefficient" : 0.6666666666666666,
        "shared_interaction" : "Geneset_Overlap",
        "EnrichmentMap_Data_Set" : "compound",
        "name" : "GO:0005874~MICROTUBULE (Geneset_Overlap) GO:0031023~MICROTUBULE ORGANIZING CENTER ORGANIZATION",
        "interaction" : "Geneset_Overlap",
        "SUID" : 14422,
        "selected" : false,
        "EnrichmentMap_Overlap_genes" : [ "WDR43", "PAFAH1B1" ]
      },
      "selected" : false
    }, {
      "data" : {
        "id" : "14424",
        "source" : "12878",
        "target" : "12748",
        "shared_name" : "GO:0005874~MICROTUBULE (Geneset_Overlap) GO:0045502~DYNEIN BINDING",
        "EnrichmentMap_Overlap_size" : 2,
        "EnrichmentMap_similarity_coefficient" : 1.0,
        "shared_interaction" : "Geneset_Overlap",
        "EnrichmentMap_Data_Set" : "compound",
        "name" : "GO:0005874~MICROTUBULE (Geneset_Overlap) GO:0045502~DYNEIN BINDING",
        "interaction" : "Geneset_Overlap",
        "SUID" : 14424,
        "selected" : false,
        "EnrichmentMap_Overlap_genes" : [ "WDR43", "PAFAH1B1" ]
      },
      "selected" : false
    }, {
      "data" : {
        "id" : "14426",
        "source" : "12878",
        "target" : "12890",
        "shared_name" : "GO:0005874~MICROTUBULE (Geneset_Overlap) GO:0070507~REGULATION OF MICROTUBULE CYTOSKELETON ORGANIZATION",
        "EnrichmentMap_Overlap_size" : 2,
        "EnrichmentMap_similarity_coefficient" : 0.6666666666666666,
        "shared_interaction" : "Geneset_Overlap",
        "EnrichmentMap_Data_Set" : "compound",
        "name" : "GO:0005874~MICROTUBULE (Geneset_Overlap) GO:0070507~REGULATION OF MICROTUBULE CYTOSKELETON ORGANIZATION",
        "interaction" : "Geneset_Overlap",
        "SUID" : 14426,
        "selected" : false,
        "EnrichmentMap_Overlap_genes" : [ "KIF18A", "PAFAH1B1" ]
      },
      "selected" : false
    }, {
      "data" : {
        "id" : "14430",
        "source" : "12878",
        "target" : "12550",
        "shared_name" : "GO:0005874~MICROTUBULE (Geneset_Overlap) GO:0021766~HIPPOCAMPUS DEVELOPMENT",
        "EnrichmentMap_Overlap_size" : 1,
        "EnrichmentMap_similarity_coefficient" : 0.5,
        "shared_interaction" : "Geneset_Overlap",
        "EnrichmentMap_Data_Set" : "compound",
        "name" : "GO:0005874~MICROTUBULE (Geneset_Overlap) GO:0021766~HIPPOCAMPUS DEVELOPMENT",
        "interaction" : "Geneset_Overlap",
        "SUID" : 14430,
        "selected" : false,
        "EnrichmentMap_Overlap_genes" : [ "PAFAH1B1" ]
      },
      "selected" : false
    }, {
      "data" : {
        "id" : "14434",
        "source" : "12878",
        "target" : "12798",
        "shared_name" : "GO:0005874~MICROTUBULE (Geneset_Overlap) GO:0007097~NUCLEAR MIGRATION",
        "EnrichmentMap_Overlap_size" : 2,
        "EnrichmentMap_similarity_coefficient" : 1.0,
        "shared_interaction" : "Geneset_Overlap",
        "EnrichmentMap_Data_Set" : "compound",
        "name" : "GO:0005874~MICROTUBULE (Geneset_Overlap) GO:0007097~NUCLEAR MIGRATION",
        "interaction" : "Geneset_Overlap",
        "SUID" : 14434,
        "selected" : false,
        "EnrichmentMap_Overlap_genes" : [ "WDR43", "PAFAH1B1" ]
      },
      "selected" : false
    }, {
      "data" : {
        "id" : "14436",
        "source" : "12878",
        "target" : "12860",
        "shared_name" : "GO:0005874~MICROTUBULE (Geneset_Overlap) GO:0000915~ACTOMYOSIN CONTRACTILE RING ASSEMBLY",
        "EnrichmentMap_Overlap_size" : 1,
        "EnrichmentMap_similarity_coefficient" : 0.5,
        "shared_interaction" : "Geneset_Overlap",
        "EnrichmentMap_Data_Set" : "compound",
        "name" : "GO:0005874~MICROTUBULE (Geneset_Overlap) GO:0000915~ACTOMYOSIN CONTRACTILE RING ASSEMBLY",
        "interaction" : "Geneset_Overlap",
        "SUID" : 14436,
        "selected" : false,
        "EnrichmentMap_Overlap_genes" : [ "KIF23" ]
      },
      "selected" : false
    }, {
      "data" : {
        "id" : "13218",
        "source" : "12618",
        "target" : "12498",
        "shared_name" : "GO:0008272~SULFATE TRANSPORT (Geneset_Overlap) GO:0032467~POSITIVE REGULATION OF CYTOKINESIS",
        "EnrichmentMap_Overlap_size" : 1,
        "EnrichmentMap_similarity_coefficient" : 0.5,
        "shared_interaction" : "Geneset_Overlap",
        "EnrichmentMap_Data_Set" : "compound",
        "name" : "GO:0008272~SULFATE TRANSPORT (Geneset_Overlap) GO:0032467~POSITIVE REGULATION OF CYTOKINESIS",
        "interaction" : "Geneset_Overlap",
        "SUID" : 13218,
        "selected" : false,
        "EnrichmentMap_Overlap_genes" : [ "RACGAP1" ]
      },
      "selected" : false
    }, {
      "data" : {
        "id" : "13220",
        "source" : "12618",
        "target" : "12554",
        "shared_name" : "GO:0008272~SULFATE TRANSPORT (Geneset_Overlap) GO:0051256~MITOTIC SPINDLE MIDZONE ASSEMBLY",
        "EnrichmentMap_Overlap_size" : 1,
        "EnrichmentMap_similarity_coefficient" : 0.5,
        "shared_interaction" : "Geneset_Overlap",
        "EnrichmentMap_Data_Set" : "compound",
        "name" : "GO:0008272~SULFATE TRANSPORT (Geneset_Overlap) GO:0051256~MITOTIC SPINDLE MIDZONE ASSEMBLY",
        "interaction" : "Geneset_Overlap",
        "SUID" : 13220,
        "selected" : false,
        "EnrichmentMap_Overlap_genes" : [ "RACGAP1" ]
      },
      "selected" : false
    }, {
      "data" : {
        "id" : "13222",
        "source" : "12618",
        "target" : "12520",
        "shared_name" : "GO:0008272~SULFATE TRANSPORT (Geneset_Overlap) GO:0043087~REGULATION OF GTPASE ACTIVITY",
        "EnrichmentMap_Overlap_size" : 1,
        "EnrichmentMap_similarity_coefficient" : 0.5,
        "shared_interaction" : "Geneset_Overlap",
        "EnrichmentMap_Data_Set" : "compound",
        "name" : "GO:0008272~SULFATE TRANSPORT (Geneset_Overlap) GO:0043087~REGULATION OF GTPASE ACTIVITY",
        "interaction" : "Geneset_Overlap",
        "SUID" : 13222,
        "selected" : false,
        "EnrichmentMap_Overlap_genes" : [ "RACGAP1" ]
      },
      "selected" : false
    }, {
      "data" : {
        "id" : "13224",
        "source" : "12618",
        "target" : "12590",
        "shared_name" : "GO:0008272~SULFATE TRANSPORT (Geneset_Overlap) GO:0051233~SPINDLE MIDZONE",
        "EnrichmentMap_Overlap_size" : 1,
        "EnrichmentMap_similarity_coefficient" : 0.5,
        "shared_interaction" : "Geneset_Overlap",
        "EnrichmentMap_Data_Set" : "compound",
        "name" : "GO:0008272~SULFATE TRANSPORT (Geneset_Overlap) GO:0051233~SPINDLE MIDZONE",
        "interaction" : "Geneset_Overlap",
        "SUID" : 13224,
        "selected" : false,
        "EnrichmentMap_Overlap_genes" : [ "RACGAP1" ]
      },
      "selected" : false
    }, {
      "data" : {
        "id" : "14264",
        "source" : "12860",
        "target" : "12590",
        "shared_name" : "GO:0000915~ACTOMYOSIN CONTRACTILE RING ASSEMBLY (Geneset_Overlap) GO:0051233~SPINDLE MIDZONE",
        "EnrichmentMap_Overlap_size" : 1,
        "EnrichmentMap_similarity_coefficient" : 0.5,
        "shared_interaction" : "Geneset_Overlap",
        "EnrichmentMap_Data_Set" : "compound",
        "name" : "GO:0000915~ACTOMYOSIN CONTRACTILE RING ASSEMBLY (Geneset_Overlap) GO:0051233~SPINDLE MIDZONE",
        "interaction" : "Geneset_Overlap",
        "SUID" : 14264,
        "selected" : false,
        "EnrichmentMap_Overlap_genes" : [ "RACGAP1" ]
      },
      "selected" : false
    }, {
      "data" : {
        "id" : "14266",
        "source" : "12860",
        "target" : "12642",
        "shared_name" : "GO:0000915~ACTOMYOSIN CONTRACTILE RING ASSEMBLY (Geneset_Overlap) GO:0000281~MITOTIC CYTOKINESIS",
        "EnrichmentMap_Overlap_size" : 2,
        "EnrichmentMap_similarity_coefficient" : 1.0,
        "shared_interaction" : "Geneset_Overlap",
        "EnrichmentMap_Data_Set" : "compound",
        "name" : "GO:0000915~ACTOMYOSIN CONTRACTILE RING ASSEMBLY (Geneset_Overlap) GO:0000281~MITOTIC CYTOKINESIS",
        "interaction" : "Geneset_Overlap",
        "SUID" : 14266,
        "selected" : false,
        "EnrichmentMap_Overlap_genes" : [ "KIF23", "RACGAP1" ]
      },
      "selected" : false
    }, {
      "data" : {
        "id" : "14270",
        "source" : "12860",
        "target" : "12618",
        "shared_name" : "GO:0000915~ACTOMYOSIN CONTRACTILE RING ASSEMBLY (Geneset_Overlap) GO:0008272~SULFATE TRANSPORT",
        "EnrichmentMap_Overlap_size" : 1,
        "EnrichmentMap_similarity_coefficient" : 0.5,
        "shared_interaction" : "Geneset_Overlap",
        "EnrichmentMap_Data_Set" : "compound",
        "name" : "GO:0000915~ACTOMYOSIN CONTRACTILE RING ASSEMBLY (Geneset_Overlap) GO:0008272~SULFATE TRANSPORT",
        "interaction" : "Geneset_Overlap",
        "SUID" : 14270,
        "selected" : false,
        "EnrichmentMap_Overlap_genes" : [ "RACGAP1" ]
      },
      "selected" : false
    }, {
      "data" : {
        "id" : "14276",
        "source" : "12860",
        "target" : "12646",
        "shared_name" : "GO:0000915~ACTOMYOSIN CONTRACTILE RING ASSEMBLY (Geneset_Overlap) GO:0097149~CENTRALSPINDLIN COMPLEX",
        "EnrichmentMap_Overlap_size" : 2,
        "EnrichmentMap_similarity_coefficient" : 1.0,
        "shared_interaction" : "Geneset_Overlap",
        "EnrichmentMap_Data_Set" : "compound",
        "name" : "GO:0000915~ACTOMYOSIN CONTRACTILE RING ASSEMBLY (Geneset_Overlap) GO:0097149~CENTRALSPINDLIN COMPLEX",
        "interaction" : "Geneset_Overlap",
        "SUID" : 14276,
        "selected" : false,
        "EnrichmentMap_Overlap_genes" : [ "KIF23", "RACGAP1" ]
      },
      "selected" : false
    }, {
      "data" : {
        "id" : "14278",
        "source" : "12860",
        "target" : "12554",
        "shared_name" : "GO:0000915~ACTOMYOSIN CONTRACTILE RING ASSEMBLY (Geneset_Overlap) GO:0051256~MITOTIC SPINDLE MIDZONE ASSEMBLY",
        "EnrichmentMap_Overlap_size" : 2,
        "EnrichmentMap_similarity_coefficient" : 1.0,
        "shared_interaction" : "Geneset_Overlap",
        "EnrichmentMap_Data_Set" : "compound",
        "name" : "GO:0000915~ACTOMYOSIN CONTRACTILE RING ASSEMBLY (Geneset_Overlap) GO:0051256~MITOTIC SPINDLE MIDZONE ASSEMBLY",
        "interaction" : "Geneset_Overlap",
        "SUID" : 14278,
        "selected" : false,
        "EnrichmentMap_Overlap_genes" : [ "KIF23", "RACGAP1" ]
      },
      "selected" : false
    }, {
      "data" : {
        "id" : "14280",
        "source" : "12860",
        "target" : "12520",
        "shared_name" : "GO:0000915~ACTOMYOSIN CONTRACTILE RING ASSEMBLY (Geneset_Overlap) GO:0043087~REGULATION OF GTPASE ACTIVITY",
        "EnrichmentMap_Overlap_size" : 1,
        "EnrichmentMap_similarity_coefficient" : 0.5,
        "shared_interaction" : "Geneset_Overlap",
        "EnrichmentMap_Data_Set" : "compound",
        "name" : "GO:0000915~ACTOMYOSIN CONTRACTILE RING ASSEMBLY (Geneset_Overlap) GO:0043087~REGULATION OF GTPASE ACTIVITY",
        "interaction" : "Geneset_Overlap",
        "SUID" : 14280,
        "selected" : false,
        "EnrichmentMap_Overlap_genes" : [ "RACGAP1" ]
      },
      "selected" : false
    }, {
      "data" : {
        "id" : "14286",
        "source" : "12860",
        "target" : "12810",
        "shared_name" : "GO:0000915~ACTOMYOSIN CONTRACTILE RING ASSEMBLY (Geneset_Overlap) GO:0005813~CENTROSOME",
        "EnrichmentMap_Overlap_size" : 1,
        "EnrichmentMap_similarity_coefficient" : 0.5,
        "shared_interaction" : "Geneset_Overlap",
        "EnrichmentMap_Data_Set" : "compound",
        "name" : "GO:0000915~ACTOMYOSIN CONTRACTILE RING ASSEMBLY (Geneset_Overlap) GO:0005813~CENTROSOME",
        "interaction" : "Geneset_Overlap",
        "SUID" : 14286,
        "selected" : false,
        "EnrichmentMap_Overlap_genes" : [ "KIF23" ]
      },
      "selected" : false
    }, {
      "data" : {
        "id" : "14294",
        "source" : "12860",
        "target" : "12498",
        "shared_name" : "GO:0000915~ACTOMYOSIN CONTRACTILE RING ASSEMBLY (Geneset_Overlap) GO:0032467~POSITIVE REGULATION OF CYTOKINESIS",
        "EnrichmentMap_Overlap_size" : 2,
        "EnrichmentMap_similarity_coefficient" : 1.0,
        "shared_interaction" : "Geneset_Overlap",
        "EnrichmentMap_Data_Set" : "compound",
        "name" : "GO:0000915~ACTOMYOSIN CONTRACTILE RING ASSEMBLY (Geneset_Overlap) GO:0032467~POSITIVE REGULATION OF CYTOKINESIS",
        "interaction" : "Geneset_Overlap",
        "SUID" : 14294,
        "selected" : false,
        "EnrichmentMap_Overlap_genes" : [ "KIF23", "RACGAP1" ]
      },
      "selected" : false
    }, {
      "data" : {
        "id" : "13158",
        "source" : "12590",
        "target" : "12554",
        "shared_name" : "GO:0051233~SPINDLE MIDZONE (Geneset_Overlap) GO:0051256~MITOTIC SPINDLE MIDZONE ASSEMBLY",
        "EnrichmentMap_Overlap_size" : 2,
        "EnrichmentMap_similarity_coefficient" : 0.6666666666666666,
        "shared_interaction" : "Geneset_Overlap",
        "EnrichmentMap_Data_Set" : "compound",
        "name" : "GO:0051233~SPINDLE MIDZONE (Geneset_Overlap) GO:0051256~MITOTIC SPINDLE MIDZONE ASSEMBLY",
        "interaction" : "Geneset_Overlap",
        "SUID" : 13158,
        "selected" : false,
        "EnrichmentMap_Overlap_genes" : [ "AURKB", "RACGAP1" ]
      },
      "selected" : false
    }, {
      "data" : {
        "id" : "13160",
        "source" : "12590",
        "target" : "12498",
        "shared_name" : "GO:0051233~SPINDLE MIDZONE (Geneset_Overlap) GO:0032467~POSITIVE REGULATION OF CYTOKINESIS",
        "EnrichmentMap_Overlap_size" : 3,
        "EnrichmentMap_similarity_coefficient" : 1.0,
        "shared_interaction" : "Geneset_Overlap",
        "EnrichmentMap_Data_Set" : "compound",
        "name" : "GO:0051233~SPINDLE MIDZONE (Geneset_Overlap) GO:0032467~POSITIVE REGULATION OF CYTOKINESIS",
        "interaction" : "Geneset_Overlap",
        "SUID" : 13160,
        "selected" : false,
        "EnrichmentMap_Overlap_genes" : [ "AURKB", "RACGAP1", "KIF14" ]
      },
      "selected" : false
    }, {
      "data" : {
        "id" : "14172",
        "source" : "12834",
        "target" : "12730",
        "shared_name" : "GO:0000922~SPINDLE POLE (Geneset_Overlap) GO:0000942~CONDENSED NUCLEAR CHROMOSOME OUTER KINETOCHORE",
        "EnrichmentMap_Overlap_size" : 2,
        "EnrichmentMap_similarity_coefficient" : 0.6666666666666666,
        "shared_interaction" : "Geneset_Overlap",
        "EnrichmentMap_Data_Set" : "compound",
        "name" : "GO:0000922~SPINDLE POLE (Geneset_Overlap) GO:0000942~CONDENSED NUCLEAR CHROMOSOME OUTER KINETOCHORE",
        "interaction" : "Geneset_Overlap",
        "SUID" : 14172,
        "selected" : false,
        "EnrichmentMap_Overlap_genes" : [ "PLK1", "CCNB1" ]
      },
      "selected" : false
    }, {
      "data" : {
        "id" : "14174",
        "source" : "12834",
        "target" : "12722",
        "shared_name" : "GO:0000922~SPINDLE POLE (Geneset_Overlap) GO:0030892~MITOTIC COHESIN COMPLEX",
        "EnrichmentMap_Overlap_size" : 1,
        "EnrichmentMap_similarity_coefficient" : 0.5,
        "shared_interaction" : "Geneset_Overlap",
        "EnrichmentMap_Data_Set" : "compound",
        "name" : "GO:0000922~SPINDLE POLE (Geneset_Overlap) GO:0030892~MITOTIC COHESIN COMPLEX",
        "interaction" : "Geneset_Overlap",
        "SUID" : 14174,
        "selected" : false,
        "EnrichmentMap_Overlap_genes" : [ "SGO1" ]
      },
      "selected" : false
    }, {
      "data" : {
        "id" : "14178",
        "source" : "12834",
        "target" : "12810",
        "shared_name" : "GO:0000922~SPINDLE POLE (Geneset_Overlap) GO:0005813~CENTROSOME",
        "EnrichmentMap_Overlap_size" : 10,
        "EnrichmentMap_similarity_coefficient" : 0.6666666666666666,
        "shared_interaction" : "Geneset_Overlap",
        "EnrichmentMap_Data_Set" : "compound",
        "name" : "GO:0000922~SPINDLE POLE (Geneset_Overlap) GO:0005813~CENTROSOME",
        "interaction" : "Geneset_Overlap",
        "SUID" : 14178,
        "selected" : false,
        "EnrichmentMap_Overlap_genes" : [ "KATNB1", "CEP95", "WDR62", "CDC14A", "PLK1", "SGO1", "CCNB1", "CALM3", "CEP44", "CALM2" ]
      },
      "selected" : false
    }, {
      "data" : {
        "id" : "14180",
        "source" : "12834",
        "target" : "12754",
        "shared_name" : "GO:0000922~SPINDLE POLE (Geneset_Overlap) GO:0045143~HOMOLOGOUS CHROMOSOME SEGREGATION",
        "EnrichmentMap_Overlap_size" : 1,
        "EnrichmentMap_similarity_coefficient" : 0.5,
        "shared_interaction" : "Geneset_Overlap",
        "EnrichmentMap_Data_Set" : "compound",
        "name" : "GO:0000922~SPINDLE POLE (Geneset_Overlap) GO:0045143~HOMOLOGOUS CHROMOSOME SEGREGATION",
        "interaction" : "Geneset_Overlap",
        "SUID" : 14180,
        "selected" : false,
        "EnrichmentMap_Overlap_genes" : [ "PLK1" ]
      },
      "selected" : false
    }, {
      "data" : {
        "id" : "14184",
        "source" : "12834",
        "target" : "12482",
        "shared_name" : "GO:0000922~SPINDLE POLE (Geneset_Overlap) GO:0030801~POSITIVE REGULATION OF CYCLIC NUCLEOTIDE METABOLIC PROCESS",
        "EnrichmentMap_Overlap_size" : 2,
        "EnrichmentMap_similarity_coefficient" : 1.0,
        "shared_interaction" : "Geneset_Overlap",
        "EnrichmentMap_Data_Set" : "compound",
        "name" : "GO:0000922~SPINDLE POLE (Geneset_Overlap) GO:0030801~POSITIVE REGULATION OF CYCLIC NUCLEOTIDE METABOLIC PROCESS",
        "interaction" : "Geneset_Overlap",
        "SUID" : 14184,
        "selected" : false,
        "EnrichmentMap_Overlap_genes" : [ "CALM3", "CALM2" ]
      },
      "selected" : false
    }, {
      "data" : {
        "id" : "14186",
        "source" : "12834",
        "target" : "12492",
        "shared_name" : "GO:0000922~SPINDLE POLE (Geneset_Overlap) GO:0051343~POSITIVE REGULATION OF CYCLIC-NUCLEOTIDE PHOSPHODIESTERASE ACTIVITY",
        "EnrichmentMap_Overlap_size" : 2,
        "EnrichmentMap_similarity_coefficient" : 1.0,
        "shared_interaction" : "Geneset_Overlap",
        "EnrichmentMap_Data_Set" : "compound",
        "name" : "GO:0000922~SPINDLE POLE (Geneset_Overlap) GO:0051343~POSITIVE REGULATION OF CYCLIC-NUCLEOTIDE PHOSPHODIESTERASE ACTIVITY",
        "interaction" : "Geneset_Overlap",
        "SUID" : 14186,
        "selected" : false,
        "EnrichmentMap_Overlap_genes" : [ "CALM3", "CALM2" ]
      },
      "selected" : false
    }, {
      "data" : {
        "id" : "13130",
        "source" : "12572",
        "target" : "12550",
        "shared_name" : "GO:0008017~MICROTUBULE BINDING (Geneset_Overlap) GO:0021766~HIPPOCAMPUS DEVELOPMENT",
        "EnrichmentMap_Overlap_size" : 1,
        "EnrichmentMap_similarity_coefficient" : 0.5,
        "shared_interaction" : "Geneset_Overlap",
        "EnrichmentMap_Data_Set" : "compound",
        "name" : "GO:0008017~MICROTUBULE BINDING (Geneset_Overlap) GO:0021766~HIPPOCAMPUS DEVELOPMENT",
        "interaction" : "Geneset_Overlap",
        "SUID" : 13130,
        "selected" : false,
        "EnrichmentMap_Overlap_genes" : [ "PAFAH1B1" ]
      },
      "selected" : false
    }, {
      "data" : {
        "id" : "13132",
        "source" : "12572",
        "target" : "12402",
        "shared_name" : "GO:0008017~MICROTUBULE BINDING (Geneset_Overlap) GO:0031023~MICROTUBULE ORGANIZING CENTER ORGANIZATION",
        "EnrichmentMap_Overlap_size" : 2,
        "EnrichmentMap_similarity_coefficient" : 0.6666666666666666,
        "shared_interaction" : "Geneset_Overlap",
        "EnrichmentMap_Data_Set" : "compound",
        "name" : "GO:0008017~MICROTUBULE BINDING (Geneset_Overlap) GO:0031023~MICROTUBULE ORGANIZING CENTER ORGANIZATION",
        "interaction" : "Geneset_Overlap",
        "SUID" : 13132,
        "selected" : false,
        "EnrichmentMap_Overlap_genes" : [ "WDR43", "PAFAH1B1" ]
      },
      "selected" : false
    }, {
      "data" : {
        "id" : "13134",
        "source" : "12572",
        "target" : "12396",
        "shared_name" : "GO:0008017~MICROTUBULE BINDING (Geneset_Overlap) GO:2000574~REGULATION OF MICROTUBULE MOTOR ACTIVITY",
        "EnrichmentMap_Overlap_size" : 2,
        "EnrichmentMap_similarity_coefficient" : 1.0,
        "shared_interaction" : "Geneset_Overlap",
        "EnrichmentMap_Data_Set" : "compound",
        "name" : "GO:0008017~MICROTUBULE BINDING (Geneset_Overlap) GO:2000574~REGULATION OF MICROTUBULE MOTOR ACTIVITY",
        "interaction" : "Geneset_Overlap",
        "SUID" : 13134,
        "selected" : false,
        "EnrichmentMap_Overlap_genes" : [ "WDR43", "PAFAH1B1" ]
      },
      "selected" : false
    }, {
      "data" : {
        "id" : "14134",
        "source" : "12824",
        "target" : "12748",
        "shared_name" : "GO:0051301~CELL DIVISION (Geneset_Overlap) GO:0045502~DYNEIN BINDING",
        "EnrichmentMap_Overlap_size" : 1,
        "EnrichmentMap_similarity_coefficient" : 0.5,
        "shared_interaction" : "Geneset_Overlap",
        "EnrichmentMap_Data_Set" : "compound",
        "name" : "GO:0051301~CELL DIVISION (Geneset_Overlap) GO:0045502~DYNEIN BINDING",
        "interaction" : "Geneset_Overlap",
        "SUID" : 14134,
        "selected" : false,
        "EnrichmentMap_Overlap_genes" : [ "PAFAH1B1" ]
      },
      "selected" : false
    }, {
      "data" : {
        "id" : "14136",
        "source" : "12824",
        "target" : "12798",
        "shared_name" : "GO:0051301~CELL DIVISION (Geneset_Overlap) GO:0007097~NUCLEAR MIGRATION",
        "EnrichmentMap_Overlap_size" : 1,
        "EnrichmentMap_similarity_coefficient" : 0.5,
        "shared_interaction" : "Geneset_Overlap",
        "EnrichmentMap_Data_Set" : "compound",
        "name" : "GO:0051301~CELL DIVISION (Geneset_Overlap) GO:0007097~NUCLEAR MIGRATION",
        "interaction" : "Geneset_Overlap",
        "SUID" : 14136,
        "selected" : false,
        "EnrichmentMap_Overlap_genes" : [ "PAFAH1B1" ]
      },
      "selected" : false
    }, {
      "data" : {
        "id" : "14138",
        "source" : "12824",
        "target" : "12808",
        "shared_name" : "GO:0051301~CELL DIVISION (Geneset_Overlap) GO:0007067~MITOTIC NUCLEAR DIVISION",
        "EnrichmentMap_Overlap_size" : 3,
        "EnrichmentMap_similarity_coefficient" : 0.6,
        "shared_interaction" : "Geneset_Overlap",
        "EnrichmentMap_Data_Set" : "compound",
        "name" : "GO:0051301~CELL DIVISION (Geneset_Overlap) GO:0007067~MITOTIC NUCLEAR DIVISION",
        "interaction" : "Geneset_Overlap",
        "SUID" : 14138,
        "selected" : false,
        "EnrichmentMap_Overlap_genes" : [ "SPDL1", "ASPM", "PAFAH1B1" ]
      },
      "selected" : false
    }, {
      "data" : {
        "id" : "14140",
        "source" : "12824",
        "target" : "12402",
        "shared_name" : "GO:0051301~CELL DIVISION (Geneset_Overlap) GO:0031023~MICROTUBULE ORGANIZING CENTER ORGANIZATION",
        "EnrichmentMap_Overlap_size" : 2,
        "EnrichmentMap_similarity_coefficient" : 0.6666666666666666,
        "shared_interaction" : "Geneset_Overlap",
        "EnrichmentMap_Data_Set" : "compound",
        "name" : "GO:0051301~CELL DIVISION (Geneset_Overlap) GO:0031023~MICROTUBULE ORGANIZING CENTER ORGANIZATION",
        "interaction" : "Geneset_Overlap",
        "SUID" : 14140,
        "selected" : false,
        "EnrichmentMap_Overlap_genes" : [ "PAFAH1B1", "CLASP1" ]
      },
      "selected" : false
    }, {
      "data" : {
        "id" : "14142",
        "source" : "12824",
        "target" : "12396",
        "shared_name" : "GO:0051301~CELL DIVISION (Geneset_Overlap) GO:2000574~REGULATION OF MICROTUBULE MOTOR ACTIVITY",
        "EnrichmentMap_Overlap_size" : 1,
        "EnrichmentMap_similarity_coefficient" : 0.5,
        "shared_interaction" : "Geneset_Overlap",
        "EnrichmentMap_Data_Set" : "compound",
        "name" : "GO:0051301~CELL DIVISION (Geneset_Overlap) GO:2000574~REGULATION OF MICROTUBULE MOTOR ACTIVITY",
        "interaction" : "Geneset_Overlap",
        "SUID" : 14142,
        "selected" : false,
        "EnrichmentMap_Overlap_genes" : [ "PAFAH1B1" ]
      },
      "selected" : false
    }, {
      "data" : {
        "id" : "14146",
        "source" : "12824",
        "target" : "12550",
        "shared_name" : "GO:0051301~CELL DIVISION (Geneset_Overlap) GO:0021766~HIPPOCAMPUS DEVELOPMENT",
        "EnrichmentMap_Overlap_size" : 1,
        "EnrichmentMap_similarity_coefficient" : 0.5,
        "shared_interaction" : "Geneset_Overlap",
        "EnrichmentMap_Data_Set" : "compound",
        "name" : "GO:0051301~CELL DIVISION (Geneset_Overlap) GO:0021766~HIPPOCAMPUS DEVELOPMENT",
        "interaction" : "Geneset_Overlap",
        "SUID" : 14146,
        "selected" : false,
        "EnrichmentMap_Overlap_genes" : [ "PAFAH1B1" ]
      },
      "selected" : false
    }, {
      "data" : {
        "id" : "14126",
        "source" : "12820",
        "target" : "12814",
        "shared_name" : "GO:0042384~CILIUM ASSEMBLY (Geneset_Overlap) GO:0036064~CILIARY BASAL BODY",
        "EnrichmentMap_Overlap_size" : 5,
        "EnrichmentMap_similarity_coefficient" : 0.5555555555555556,
        "shared_interaction" : "Geneset_Overlap",
        "EnrichmentMap_Data_Set" : "compound",
        "name" : "GO:0042384~CILIUM ASSEMBLY (Geneset_Overlap) GO:0036064~CILIARY BASAL BODY",
        "interaction" : "Geneset_Overlap",
        "SUID" : 14126,
        "selected" : false,
        "EnrichmentMap_Overlap_genes" : [ "PCM1", "DZIP1", "B9D1", "TRAF3IP1", "DYNC2LI1" ]
      },
      "selected" : false
    }, {
      "data" : {
        "id" : "14128",
        "source" : "12820",
        "target" : "12420",
        "shared_name" : "GO:0042384~CILIUM ASSEMBLY (Geneset_Overlap) GO:0042073~INTRACILIARY TRANSPORT",
        "EnrichmentMap_Overlap_size" : 3,
        "EnrichmentMap_similarity_coefficient" : 0.6,
        "shared_interaction" : "Geneset_Overlap",
        "EnrichmentMap_Data_Set" : "compound",
        "name" : "GO:0042384~CILIUM ASSEMBLY (Geneset_Overlap) GO:0042073~INTRACILIARY TRANSPORT",
        "interaction" : "Geneset_Overlap",
        "SUID" : 14128,
        "selected" : false,
        "EnrichmentMap_Overlap_genes" : [ "TRAF3IP1", "LOC101099574", "LOC101099822" ]
      },
      "selected" : false
    }, {
      "data" : {
        "id" : "14130",
        "source" : "12820",
        "target" : "12450",
        "shared_name" : "GO:0042384~CILIUM ASSEMBLY (Geneset_Overlap) GO:0005930~AXONEME",
        "EnrichmentMap_Overlap_size" : 2,
        "EnrichmentMap_similarity_coefficient" : 0.5,
        "shared_interaction" : "Geneset_Overlap",
        "EnrichmentMap_Data_Set" : "compound",
        "name" : "GO:0042384~CILIUM ASSEMBLY (Geneset_Overlap) GO:0005930~AXONEME",
        "interaction" : "Geneset_Overlap",
        "SUID" : 14130,
        "selected" : false,
        "EnrichmentMap_Overlap_genes" : [ "IFT57", "IFT140" ]
      },
      "selected" : false
    }, {
      "data" : {
        "id" : "14118",
        "source" : "12814",
        "target" : "12810",
        "shared_name" : "GO:0036064~CILIARY BASAL BODY (Geneset_Overlap) GO:0005813~CENTROSOME",
        "EnrichmentMap_Overlap_size" : 5,
        "EnrichmentMap_similarity_coefficient" : 0.5555555555555556,
        "shared_interaction" : "Geneset_Overlap",
        "EnrichmentMap_Data_Set" : "compound",
        "name" : "GO:0036064~CILIARY BASAL BODY (Geneset_Overlap) GO:0005813~CENTROSOME",
        "interaction" : "Geneset_Overlap",
        "SUID" : 14118,
        "selected" : false,
        "EnrichmentMap_Overlap_genes" : [ "AHI1", "PCM1", "TRAF3IP1", "B9D1", "IFT81" ]
      },
      "selected" : false
    }, {
      "data" : {
        "id" : "14116",
        "source" : "12812",
        "target" : "12616",
        "shared_name" : "GO:0005814~CENTRIOLE (Geneset_Overlap) GO:0098535~DE NOVO CENTRIOLE ASSEMBLY",
        "EnrichmentMap_Overlap_size" : 2,
        "EnrichmentMap_similarity_coefficient" : 1.0,
        "shared_interaction" : "Geneset_Overlap",
        "EnrichmentMap_Data_Set" : "compound",
        "name" : "GO:0005814~CENTRIOLE (Geneset_Overlap) GO:0098535~DE NOVO CENTRIOLE ASSEMBLY",
        "interaction" : "Geneset_Overlap",
        "SUID" : 14116,
        "selected" : false,
        "EnrichmentMap_Overlap_genes" : [ "CEP63", "CEP152" ]
      },
      "selected" : false
    }, {
      "data" : {
        "id" : "14070",
        "source" : "12810",
        "target" : "12616",
        "shared_name" : "GO:0005813~CENTROSOME (Geneset_Overlap) GO:0098535~DE NOVO CENTRIOLE ASSEMBLY",
        "EnrichmentMap_Overlap_size" : 1,
        "EnrichmentMap_similarity_coefficient" : 0.5,
        "shared_interaction" : "Geneset_Overlap",
        "EnrichmentMap_Data_Set" : "compound",
        "name" : "GO:0005813~CENTROSOME (Geneset_Overlap) GO:0098535~DE NOVO CENTRIOLE ASSEMBLY",
        "interaction" : "Geneset_Overlap",
        "SUID" : 14070,
        "selected" : false,
        "EnrichmentMap_Overlap_genes" : [ "CEP152" ]
      },
      "selected" : false
    }, {
      "data" : {
        "id" : "14072",
        "source" : "12810",
        "target" : "12402",
        "shared_name" : "GO:0005813~CENTROSOME (Geneset_Overlap) GO:0031023~MICROTUBULE ORGANIZING CENTER ORGANIZATION",
        "EnrichmentMap_Overlap_size" : 2,
        "EnrichmentMap_similarity_coefficient" : 0.6666666666666666,
        "shared_interaction" : "Geneset_Overlap",
        "EnrichmentMap_Data_Set" : "compound",
        "name" : "GO:0005813~CENTROSOME (Geneset_Overlap) GO:0031023~MICROTUBULE ORGANIZING CENTER ORGANIZATION",
        "interaction" : "Geneset_Overlap",
        "SUID" : 14072,
        "selected" : false,
        "EnrichmentMap_Overlap_genes" : [ "WDR43", "PAFAH1B1" ]
      },
      "selected" : false
    }, {
      "data" : {
        "id" : "14074",
        "source" : "12810",
        "target" : "12748",
        "shared_name" : "GO:0005813~CENTROSOME (Geneset_Overlap) GO:0045502~DYNEIN BINDING",
        "EnrichmentMap_Overlap_size" : 2,
        "EnrichmentMap_similarity_coefficient" : 1.0,
        "shared_interaction" : "Geneset_Overlap",
        "EnrichmentMap_Data_Set" : "compound",
        "name" : "GO:0005813~CENTROSOME (Geneset_Overlap) GO:0045502~DYNEIN BINDING",
        "interaction" : "Geneset_Overlap",
        "SUID" : 14074,
        "selected" : false,
        "EnrichmentMap_Overlap_genes" : [ "WDR43", "PAFAH1B1" ]
      },
      "selected" : false
    }, {
      "data" : {
        "id" : "14076",
        "source" : "12810",
        "target" : "12396",
        "shared_name" : "GO:0005813~CENTROSOME (Geneset_Overlap) GO:2000574~REGULATION OF MICROTUBULE MOTOR ACTIVITY",
        "EnrichmentMap_Overlap_size" : 2,
        "EnrichmentMap_similarity_coefficient" : 1.0,
        "shared_interaction" : "Geneset_Overlap",
        "EnrichmentMap_Data_Set" : "compound",
        "name" : "GO:0005813~CENTROSOME (Geneset_Overlap) GO:2000574~REGULATION OF MICROTUBULE MOTOR ACTIVITY",
        "interaction" : "Geneset_Overlap",
        "SUID" : 14076,
        "selected" : false,
        "EnrichmentMap_Overlap_genes" : [ "WDR43", "PAFAH1B1" ]
      },
      "selected" : false
    }, {
      "data" : {
        "id" : "14078",
        "source" : "12810",
        "target" : "12428",
        "shared_name" : "GO:0005813~CENTROSOME (Geneset_Overlap) GO:0072372~PRIMARY CILIUM",
        "EnrichmentMap_Overlap_size" : 2,
        "EnrichmentMap_similarity_coefficient" : 0.5,
        "shared_interaction" : "Geneset_Overlap",
        "EnrichmentMap_Data_Set" : "compound",
        "name" : "GO:0005813~CENTROSOME (Geneset_Overlap) GO:0072372~PRIMARY CILIUM",
        "interaction" : "Geneset_Overlap",
        "SUID" : 14078,
        "selected" : false,
        "EnrichmentMap_Overlap_genes" : [ "TTC26", "AHI1" ]
      },
      "selected" : false
    }, {
      "data" : {
        "id" : "14080",
        "source" : "12810",
        "target" : "12588",
        "shared_name" : "GO:0005813~CENTROSOME (Geneset_Overlap) GO:0051297~CENTROSOME ORGANIZATION",
        "EnrichmentMap_Overlap_size" : 2,
        "EnrichmentMap_similarity_coefficient" : 0.6666666666666666,
        "shared_interaction" : "Geneset_Overlap",
        "EnrichmentMap_Data_Set" : "compound",
        "name" : "GO:0005813~CENTROSOME (Geneset_Overlap) GO:0051297~CENTROSOME ORGANIZATION",
        "interaction" : "Geneset_Overlap",
        "SUID" : 14080,
        "selected" : false,
        "EnrichmentMap_Overlap_genes" : [ "PLK1", "HAUS2" ]
      },
      "selected" : false
    }, {
      "data" : {
        "id" : "14082",
        "source" : "12810",
        "target" : "12754",
        "shared_name" : "GO:0005813~CENTROSOME (Geneset_Overlap) GO:0045143~HOMOLOGOUS CHROMOSOME SEGREGATION",
        "EnrichmentMap_Overlap_size" : 2,
        "EnrichmentMap_similarity_coefficient" : 1.0,
        "shared_interaction" : "Geneset_Overlap",
        "EnrichmentMap_Data_Set" : "compound",
        "name" : "GO:0005813~CENTROSOME (Geneset_Overlap) GO:0045143~HOMOLOGOUS CHROMOSOME SEGREGATION",
        "interaction" : "Geneset_Overlap",
        "SUID" : 14082,
        "selected" : false,
        "EnrichmentMap_Overlap_genes" : [ "PLK1", "ESPL1" ]
      },
      "selected" : false
    }, {
      "data" : {
        "id" : "14084",
        "source" : "12810",
        "target" : "12492",
        "shared_name" : "GO:0005813~CENTROSOME (Geneset_Overlap) GO:0051343~POSITIVE REGULATION OF CYCLIC-NUCLEOTIDE PHOSPHODIESTERASE ACTIVITY",
        "EnrichmentMap_Overlap_size" : 2,
        "EnrichmentMap_similarity_coefficient" : 1.0,
        "shared_interaction" : "Geneset_Overlap",
        "EnrichmentMap_Data_Set" : "compound",
        "name" : "GO:0005813~CENTROSOME (Geneset_Overlap) GO:0051343~POSITIVE REGULATION OF CYCLIC-NUCLEOTIDE PHOSPHODIESTERASE ACTIVITY",
        "interaction" : "Geneset_Overlap",
        "SUID" : 14084,
        "selected" : false,
        "EnrichmentMap_Overlap_genes" : [ "CALM3", "CALM2" ]
      },
      "selected" : false
    }, {
      "data" : {
        "id" : "14086",
        "source" : "12810",
        "target" : "12554",
        "shared_name" : "GO:0005813~CENTROSOME (Geneset_Overlap) GO:0051256~MITOTIC SPINDLE MIDZONE ASSEMBLY",
        "EnrichmentMap_Overlap_size" : 2,
        "EnrichmentMap_similarity_coefficient" : 0.5,
        "shared_interaction" : "Geneset_Overlap",
        "EnrichmentMap_Data_Set" : "compound",
        "name" : "GO:0005813~CENTROSOME (Geneset_Overlap) GO:0051256~MITOTIC SPINDLE MIDZONE ASSEMBLY",
        "interaction" : "Geneset_Overlap",
        "SUID" : 14086,
        "selected" : false,
        "EnrichmentMap_Overlap_genes" : [ "CDC14A", "KIF23" ]
      },
      "selected" : false
    }, {
      "data" : {
        "id" : "14088",
        "source" : "12810",
        "target" : "12420",
        "shared_name" : "GO:0005813~CENTROSOME (Geneset_Overlap) GO:0042073~INTRACILIARY TRANSPORT",
        "EnrichmentMap_Overlap_size" : 3,
        "EnrichmentMap_similarity_coefficient" : 0.6,
        "shared_interaction" : "Geneset_Overlap",
        "EnrichmentMap_Data_Set" : "compound",
        "name" : "GO:0005813~CENTROSOME (Geneset_Overlap) GO:0042073~INTRACILIARY TRANSPORT",
        "interaction" : "Geneset_Overlap",
        "SUID" : 14088,
        "selected" : false,
        "EnrichmentMap_Overlap_genes" : [ "ARL3", "TRAF3IP1", "IFT81" ]
      },
      "selected" : false
    }, {
      "data" : {
        "id" : "14090",
        "source" : "12810",
        "target" : "12482",
        "shared_name" : "GO:0005813~CENTROSOME (Geneset_Overlap) GO:0030801~POSITIVE REGULATION OF CYCLIC NUCLEOTIDE METABOLIC PROCESS",
        "EnrichmentMap_Overlap_size" : 2,
        "EnrichmentMap_similarity_coefficient" : 1.0,
        "shared_interaction" : "Geneset_Overlap",
        "EnrichmentMap_Data_Set" : "compound",
        "name" : "GO:0005813~CENTROSOME (Geneset_Overlap) GO:0030801~POSITIVE REGULATION OF CYCLIC NUCLEOTIDE METABOLIC PROCESS",
        "interaction" : "Geneset_Overlap",
        "SUID" : 14090,
        "selected" : false,
        "EnrichmentMap_Overlap_genes" : [ "CALM3", "CALM2" ]
      },
      "selected" : false
    }, {
      "data" : {
        "id" : "14092",
        "source" : "12810",
        "target" : "12548",
        "shared_name" : "GO:0005813~CENTROSOME (Geneset_Overlap) GO:0005876~SPINDLE MICROTUBULE",
        "EnrichmentMap_Overlap_size" : 5,
        "EnrichmentMap_similarity_coefficient" : 0.5555555555555556,
        "shared_interaction" : "Geneset_Overlap",
        "EnrichmentMap_Data_Set" : "compound",
        "name" : "GO:0005813~CENTROSOME (Geneset_Overlap) GO:0005876~SPINDLE MICROTUBULE",
        "interaction" : "Geneset_Overlap",
        "SUID" : 14092,
        "selected" : false,
        "EnrichmentMap_Overlap_genes" : [ "ARL3", "KIFAP3", "PLK1", "CALM3", "CALM2" ]
      },
      "selected" : false
    }, {
      "data" : {
        "id" : "14094",
        "source" : "12810",
        "target" : "12544",
        "shared_name" : "GO:0005813~CENTROSOME (Geneset_Overlap) GO:0034453~MICROTUBULE ANCHORING",
        "EnrichmentMap_Overlap_size" : 4,
        "EnrichmentMap_similarity_coefficient" : 0.8,
        "shared_interaction" : "Geneset_Overlap",
        "EnrichmentMap_Data_Set" : "compound",
        "name" : "GO:0005813~CENTROSOME (Geneset_Overlap) GO:0034453~MICROTUBULE ANCHORING",
        "interaction" : "Geneset_Overlap",
        "SUID" : 14094,
        "selected" : false,
        "EnrichmentMap_Overlap_genes" : [ "CEP350", "CEP57L1", "CEP57", "FGFR1OP" ]
      },
      "selected" : false
    }, {
      "data" : {
        "id" : "14096",
        "source" : "12810",
        "target" : "12450",
        "shared_name" : "GO:0005813~CENTROSOME (Geneset_Overlap) GO:0005930~AXONEME",
        "EnrichmentMap_Overlap_size" : 2,
        "EnrichmentMap_similarity_coefficient" : 0.5,
        "shared_interaction" : "Geneset_Overlap",
        "EnrichmentMap_Data_Set" : "compound",
        "name" : "GO:0005813~CENTROSOME (Geneset_Overlap) GO:0005930~AXONEME",
        "interaction" : "Geneset_Overlap",
        "SUID" : 14096,
        "selected" : false,
        "EnrichmentMap_Overlap_genes" : [ "IFT57", "IFT140" ]
      },
      "selected" : false
    }, {
      "data" : {
        "id" : "14100",
        "source" : "12810",
        "target" : "12464",
        "shared_name" : "GO:0005813~CENTROSOME (Geneset_Overlap) GO:0032391~PHOTORECEPTOR CONNECTING CILIUM",
        "EnrichmentMap_Overlap_size" : 3,
        "EnrichmentMap_similarity_coefficient" : 0.75,
        "shared_interaction" : "Geneset_Overlap",
        "EnrichmentMap_Data_Set" : "compound",
        "name" : "GO:0005813~CENTROSOME (Geneset_Overlap) GO:0032391~PHOTORECEPTOR CONNECTING CILIUM",
        "interaction" : "Geneset_Overlap",
        "SUID" : 14100,
        "selected" : false,
        "EnrichmentMap_Overlap_genes" : [ "ARL3", "KIFAP3", "MAK" ]
      },
      "selected" : false
    }, {
      "data" : {
        "id" : "14102",
        "source" : "12810",
        "target" : "12786",
        "shared_name" : "GO:0005813~CENTROSOME (Geneset_Overlap) GO:0072686~MITOTIC SPINDLE",
        "EnrichmentMap_Overlap_size" : 3,
        "EnrichmentMap_similarity_coefficient" : 0.75,
        "shared_interaction" : "Geneset_Overlap",
        "EnrichmentMap_Data_Set" : "compound",
        "name" : "GO:0005813~CENTROSOME (Geneset_Overlap) GO:0072686~MITOTIC SPINDLE",
        "interaction" : "Geneset_Overlap",
        "SUID" : 14102,
        "selected" : false,
        "EnrichmentMap_Overlap_genes" : [ "CDC14A", "ESPL1", "MAK" ]
      },
      "selected" : false
    }, {
      "data" : {
        "id" : "14104",
        "source" : "12810",
        "target" : "12550",
        "shared_name" : "GO:0005813~CENTROSOME (Geneset_Overlap) GO:0021766~HIPPOCAMPUS DEVELOPMENT",
        "EnrichmentMap_Overlap_size" : 1,
        "EnrichmentMap_similarity_coefficient" : 0.5,
        "shared_interaction" : "Geneset_Overlap",
        "EnrichmentMap_Data_Set" : "compound",
        "name" : "GO:0005813~CENTROSOME (Geneset_Overlap) GO:0021766~HIPPOCAMPUS DEVELOPMENT",
        "interaction" : "Geneset_Overlap",
        "SUID" : 14104,
        "selected" : false,
        "EnrichmentMap_Overlap_genes" : [ "PAFAH1B1" ]
      },
      "selected" : false
    }, {
      "data" : {
        "id" : "14106",
        "source" : "12810",
        "target" : "12730",
        "shared_name" : "GO:0005813~CENTROSOME (Geneset_Overlap) GO:0000942~CONDENSED NUCLEAR CHROMOSOME OUTER KINETOCHORE",
        "EnrichmentMap_Overlap_size" : 2,
        "EnrichmentMap_similarity_coefficient" : 0.6666666666666666,
        "shared_interaction" : "Geneset_Overlap",
        "EnrichmentMap_Data_Set" : "compound",
        "name" : "GO:0005813~CENTROSOME (Geneset_Overlap) GO:0000942~CONDENSED NUCLEAR CHROMOSOME OUTER KINETOCHORE",
        "interaction" : "Geneset_Overlap",
        "SUID" : 14106,
        "selected" : false,
        "EnrichmentMap_Overlap_genes" : [ "PLK1", "CCNB1" ]
      },
      "selected" : false
    }, {
      "data" : {
        "id" : "14108",
        "source" : "12810",
        "target" : "12642",
        "shared_name" : "GO:0005813~CENTROSOME (Geneset_Overlap) GO:0000281~MITOTIC CYTOKINESIS",
        "EnrichmentMap_Overlap_size" : 3,
        "EnrichmentMap_similarity_coefficient" : 0.6,
        "shared_interaction" : "Geneset_Overlap",
        "EnrichmentMap_Data_Set" : "compound",
        "name" : "GO:0005813~CENTROSOME (Geneset_Overlap) GO:0000281~MITOTIC CYTOKINESIS",
        "interaction" : "Geneset_Overlap",
        "SUID" : 14108,
        "selected" : false,
        "EnrichmentMap_Overlap_genes" : [ "CEP55", "PLK1", "KIF23" ]
      },
      "selected" : false
    }, {
      "data" : {
        "id" : "14110",
        "source" : "12810",
        "target" : "12572",
        "shared_name" : "GO:0005813~CENTROSOME (Geneset_Overlap) GO:0008017~MICROTUBULE BINDING",
        "EnrichmentMap_Overlap_size" : 4,
        "EnrichmentMap_similarity_coefficient" : 0.6666666666666666,
        "shared_interaction" : "Geneset_Overlap",
        "EnrichmentMap_Data_Set" : "compound",
        "name" : "GO:0005813~CENTROSOME (Geneset_Overlap) GO:0008017~MICROTUBULE BINDING",
        "interaction" : "Geneset_Overlap",
        "SUID" : 14110,
        "selected" : false,
        "EnrichmentMap_Overlap_genes" : [ "WDR43", "PAFAH1B1", "CEP57L1", "CEP57" ]
      },
      "selected" : false
    }, {
      "data" : {
        "id" : "14112",
        "source" : "12810",
        "target" : "12722",
        "shared_name" : "GO:0005813~CENTROSOME (Geneset_Overlap) GO:0030892~MITOTIC COHESIN COMPLEX",
        "EnrichmentMap_Overlap_size" : 1,
        "EnrichmentMap_similarity_coefficient" : 0.5,
        "shared_interaction" : "Geneset_Overlap",
        "EnrichmentMap_Data_Set" : "compound",
        "name" : "GO:0005813~CENTROSOME (Geneset_Overlap) GO:0030892~MITOTIC COHESIN COMPLEX",
        "interaction" : "Geneset_Overlap",
        "SUID" : 14112,
        "selected" : false,
        "EnrichmentMap_Overlap_genes" : [ "SGO1" ]
      },
      "selected" : false
    }, {
      "data" : {
        "id" : "13110",
        "source" : "12554",
        "target" : "12498",
        "shared_name" : "GO:0051256~MITOTIC SPINDLE MIDZONE ASSEMBLY (Geneset_Overlap) GO:0032467~POSITIVE REGULATION OF CYTOKINESIS",
        "EnrichmentMap_Overlap_size" : 3,
        "EnrichmentMap_similarity_coefficient" : 0.75,
        "shared_interaction" : "Geneset_Overlap",
        "EnrichmentMap_Data_Set" : "compound",
        "name" : "GO:0051256~MITOTIC SPINDLE MIDZONE ASSEMBLY (Geneset_Overlap) GO:0032467~POSITIVE REGULATION OF CYTOKINESIS",
        "interaction" : "Geneset_Overlap",
        "SUID" : 13110,
        "selected" : false,
        "EnrichmentMap_Overlap_genes" : [ "KIF23", "AURKB", "RACGAP1" ]
      },
      "selected" : false
    } ]
  }
},"Figure_4A_Cluster_Pathways_in_cancer": {
  "format_version" : "1.0",
  "generated_by" : "cytoscape-3.9.1",
  "target_cytoscapejs_version" : "~2.1",
  "data" : {
    "shared_name" : "UP.AFvsEJF.05(1)",
    "__clusterAttribute" : "",
    "__clusterType" : "",
    "__Annotations" : [ "" ],
    "Cloud_Counter" : 1,
    "Use_Stemming" : false,
    "name" : "Figure_4A_Cluster_Pathways_in_cancer",
    "__clusterParams" : [ "" ],
    "SUID" : 7937,
    "Cloud_Network_UID" : 7,
    "selected" : false
  },
  "elements" : {
    "nodes" : [ {
      "data" : {
        "id" : "793",
        "EnrichmentMap_Colouring_fca_mir_362_3p_" : 0.957846442864978,
        "EnrichmentMap_NES_fca_mir_146b_5p_" : 1.0,
        "EnrichmentMap_NES_fca_mir_200c_3p_" : 1.0,
        "EnrichmentMap_NES_fca_mir_34c_5p_" : 1.0,
        "EnrichmentMap_Colouring_fca_mir_146b_5p_" : 0.9811435500513405,
        "EnrichmentMap_NES_fca_mir_132_3p_" : 1.0,
        "EnrichmentMap_pvalue_fca_mir_34c_5p_" : 7.723659881161916E-4,
        "EnrichmentMap_fdr_qvalue_fca_mir_200c_3p_" : 1.0,
        "EnrichmentMap_fdr_qvalue_fca_mir_191_5p_" : 1.0,
        "EnrichmentMap_pvalue_fca_mir_200c_3p_" : 0.04986462301321922,
        "EnrichmentMap_pvalue_fca_mir_146b_5p_" : 0.018856449948659527,
        "EnrichmentMap_gs_size" : 12,
        "EnrichmentMap_Colouring_fca_mir_200c_3p_" : 0.9501353769867807,
        "EnrichmentMap_Colouring_fca_mir_191_5p_" : 0.9489395558713102,
        "EnrichmentMap_fdr_qvalue_fca_mir_146b_5p_" : 0.9214518541578289,
        "EnrichmentMap_david_category" : "GOTERM_BP_DIRECT",
        "name" : "GO:0001666~RESPONSE TO HYPOXIA",
        "EnrichmentMap_NES_fca_mir_191_5p_" : 1.0,
        "EnrichmentMap_pvalue_fca_mir_191_5p_" : 0.05106044412868977,
        "SUID" : 793,
        "EnrichmentMap_fdr_qvalue_fca_mir_362_3p_" : 1.0,
        "__mclCluster" : 1,
        "EnrichmentMap_pvalue_fca_mir_132_3p_" : 0.05403201301319357,
        "EnrichmentMap_GS_DESCR" : "GO:0001666~response to hypoxia",
        "EnrichmentMap_pvalue_fca_mir_362_3p_" : 0.04215355713502204,
        "EnrichmentMap_NES_fca_mir_362_3p_" : 1.0,
        "EnrichmentMap_GS_Type" : "ENR",
        "shared_name" : "GO:0001666~RESPONSE TO HYPOXIA",
        "EnrichmentMap_fdr_qvalue_fca_mir_34c_5p_" : 0.3447984324379646,
        "EnrichmentMap_Colouring_fca_mir_132_3p_" : 0.9459679869868064,
        "selected" : false,
        "EnrichmentMap_fdr_qvalue_fca_mir_132_3p_" : 1.0,
        "EnrichmentMap_Name" : "GO:0001666~RESPONSE TO HYPOXIA",
        "EnrichmentMap_Colouring_fca_mir_34c_5p_" : 0.9992276340118839,
        "EnrichmentMap_Genes" : [ "CXCR4", "PLOD2", "PLOD1", "FUNDC1", "SMAD4", "VEGFA", "ARNT2", "LIMD1", "KCNMA1", "EDNRA", "MMP2", "CBFA2T3" ]
      },
      "position" : {
        "x" : 772.6941213291323,
        "y" : -5907.692875632719
      },
      "selected" : false
    }, {
      "data" : {
        "id" : "1305",
        "EnrichmentMap_fdr_qvalue_fca_mir_190b_5p_" : 1.0,
        "EnrichmentMap_gs_size" : 2,
        "EnrichmentMap_david_category" : "GOTERM_BP_DIRECT",
        "name" : "GO:0032808~LACRIMAL GLAND DEVELOPMENT",
        "SUID" : 1305,
        "__mclCluster" : 1,
        "EnrichmentMap_GS_DESCR" : "GO:0032808~lacrimal gland development",
        "EnrichmentMap_GS_Type" : "ENR",
        "shared_name" : "GO:0032808~LACRIMAL GLAND DEVELOPMENT",
        "EnrichmentMap_pvalue_fca_mir_190b_5p_" : 0.021571084670348774,
        "EnrichmentMap_Colouring_fca_mir_190b_5p_" : 0.9784289153296513,
        "selected" : false,
        "EnrichmentMap_NES_fca_mir_190b_5p_" : 1.0,
        "EnrichmentMap_Name" : "GO:0032808~LACRIMAL GLAND DEVELOPMENT",
        "EnrichmentMap_Genes" : [ "FGF10", "PAX6" ]
      },
      "position" : {
        "x" : 897.8763710653568,
        "y" : -5638.961999927687
      },
      "selected" : false
    }, {
      "data" : {
        "id" : "1299",
        "EnrichmentMap_Colouring_fca_mir_449_5p_" : 0.9090202098947826,
        "EnrichmentMap_fdr_qvalue_fca_mir_191_5p_" : 1.0,
        "EnrichmentMap_gs_size" : 7,
        "EnrichmentMap_Colouring_fca_mir_191_5p_" : 0.9591257363525654,
        "EnrichmentMap_david_category" : "GOTERM_MF_DIRECT",
        "name" : "GO:0004871~SIGNAL TRANSDUCER ACTIVITY",
        "EnrichmentMap_NES_fca_mir_191_5p_" : 1.0,
        "EnrichmentMap_pvalue_fca_mir_191_5p_" : 0.040874263647434586,
        "SUID" : 1299,
        "__mclCluster" : 35,
        "EnrichmentMap_fdr_qvalue_fca_mir_449_5p_" : 1.0,
        "EnrichmentMap_GS_DESCR" : "GO:0004871~signal transducer activity",
        "EnrichmentMap_GS_Type" : "ENR",
        "shared_name" : "GO:0004871~SIGNAL TRANSDUCER ACTIVITY",
        "EnrichmentMap_NES_fca_mir_449_5p_" : 1.0,
        "selected" : false,
        "EnrichmentMap_pvalue_fca_mir_449_5p_" : 0.09097979010521735,
        "EnrichmentMap_Name" : "GO:0004871~SIGNAL TRANSDUCER ACTIVITY",
        "EnrichmentMap_Genes" : [ "BST2", "IRS1", "FLNA", "IRS4", "MAPKAPK3", "STAT1", "SLC44A2" ]
      },
      "position" : {
        "x" : 764.0920399109718,
        "y" : -5363.827005515606
      },
      "selected" : false
    }, {
      "data" : {
        "id" : "785",
        "EnrichmentMap_gs_size" : 6,
        "EnrichmentMap_david_category" : "GOTERM_BP_DIRECT",
        "EnrichmentMap_NES_fca_mir_146a_5p_" : 1.0,
        "name" : "GO:0046330~POSITIVE REGULATION OF JNK CASCADE",
        "SUID" : 785,
        "__mclCluster" : 1,
        "EnrichmentMap_GS_DESCR" : "GO:0046330~positive regulation of JNK cascade",
        "EnrichmentMap_GS_Type" : "ENR",
        "EnrichmentMap_Colouring_fca_mir_146a_5p_" : 0.9645108140351948,
        "shared_name" : "GO:0046330~POSITIVE REGULATION OF JNK CASCADE",
        "selected" : false,
        "EnrichmentMap_fdr_qvalue_fca_mir_146a_5p_" : 1.0,
        "EnrichmentMap_pvalue_fca_mir_146a_5p_" : 0.0354891859648052,
        "EnrichmentMap_Name" : "GO:0046330~POSITIVE REGULATION OF JNK CASCADE",
        "EnrichmentMap_Genes" : [ "ANKRD6", "LOC101088449", "RASGRP1", "EDA2R", "TRPV4", "SERPINF2" ]
      },
      "position" : {
        "x" : 906.7213026709495,
        "y" : -5447.320858265469
      },
      "selected" : false
    }, {
      "data" : {
        "id" : "781",
        "EnrichmentMap_gs_size" : 5,
        "EnrichmentMap_david_category" : "GOTERM_BP_DIRECT",
        "EnrichmentMap_NES_fca_mir_146a_5p_" : 1.0,
        "name" : "GO:0050679~POSITIVE REGULATION OF EPITHELIAL CELL PROLIFERATION",
        "SUID" : 781,
        "__mclCluster" : 1,
        "EnrichmentMap_GS_DESCR" : "GO:0050679~positive regulation of epithelial cell proliferation",
        "EnrichmentMap_GS_Type" : "ENR",
        "EnrichmentMap_Colouring_fca_mir_146a_5p_" : 0.9686240921294815,
        "shared_name" : "GO:0050679~POSITIVE REGULATION OF EPITHELIAL CELL PROLIFERATION",
        "selected" : false,
        "EnrichmentMap_fdr_qvalue_fca_mir_146a_5p_" : 1.0,
        "EnrichmentMap_pvalue_fca_mir_146a_5p_" : 0.031375907870518416,
        "EnrichmentMap_Name" : "GO:0050679~POSITIVE REGULATION OF EPITHELIAL CELL PROLIFERATION",
        "EnrichmentMap_Genes" : [ "SFRP1", "EGFR", "OSR1", "ERBB2", "NOTCH1" ]
      },
      "position" : {
        "x" : 809.3830173653134,
        "y" : -5582.600332128558
      },
      "selected" : false
    }, {
      "data" : {
        "id" : "779",
        "EnrichmentMap_fdr_qvalue_fca_mir_29b_2_3p_" : 0.22052316689733764,
        "EnrichmentMap_NES_fca_mir_146b_5p_" : 1.0,
        "EnrichmentMap_Colouring_fca_mir_29b_2_3p_" : 0.973555289777133,
        "EnrichmentMap_NES_fca_mir_34c_5p_" : 1.0,
        "EnrichmentMap_fdr_qvalue_fca_mir_34b_3p_" : 0.5225678809296348,
        "EnrichmentMap_Colouring_fca_mir_449_5p_" : 0.9008294915997227,
        "EnrichmentMap_Colouring_fca_mir_146b_5p_" : 0.9913661168503117,
        "EnrichmentMap_pvalue_fca_mir_34c_5p_" : 0.0585435248331736,
        "EnrichmentMap_pvalue_fca_mir_146b_5p_" : 0.0086338831496883,
        "EnrichmentMap_fdr_qvalue_fca_mir_130b_5p_" : 0.389501473834128,
        "EnrichmentMap_gs_size" : 17,
        "EnrichmentMap_fdr_qvalue_fca_mir_146b_5p_" : 0.10610806696874497,
        "EnrichmentMap_david_category" : "KEGG_PATHWAY",
        "EnrichmentMap_Colouring_fca_mir_192_5p_" : 0.9561625471515884,
        "EnrichmentMap_NES_fca_mir_146a_5p_" : 1.0,
        "EnrichmentMap_pvalue_fca_mir_130b_5p_" : 0.01807830279335084,
        "EnrichmentMap_fdr_qvalue_fca_mir_15b_5p_" : 0.13252172622365402,
        "EnrichmentMap_fdr_qvalue_fca_mir_192_5p_" : 0.9680230977100097,
        "name" : "FCA04540:GAP JUNCTION",
        "EnrichmentMap_pvalue_fca_mir_375_3p_" : 0.09785955703550124,
        "EnrichmentMap_NES_fca_mir_192_5p_" : 1.0,
        "EnrichmentMap_NES_fca_mir_130b_5p_" : 1.0,
        "SUID" : 779,
        "EnrichmentMap_Colouring_fca_mir_130b_5p_" : 0.9819216972066491,
        "__mclCluster" : 1,
        "EnrichmentMap_pvalue_fca_mir_29b_2_3p_" : 0.02644471022286698,
        "EnrichmentMap_Colouring_fca_mir_34b_3p_" : 0.917167020200554,
        "EnrichmentMap_fdr_qvalue_fca_mir_449_5p_" : 0.6012212071766814,
        "EnrichmentMap_GS_DESCR" : "fca04540:Gap junction",
        "EnrichmentMap_NES_fca_mir_34b_3p_" : 1.0,
        "EnrichmentMap_pvalue_fca_mir_34b_3p_" : 0.08283297979944601,
        "EnrichmentMap_GS_Type" : "ENR",
        "EnrichmentMap_Colouring_fca_mir_146a_5p_" : 0.9560053233967164,
        "shared_name" : "FCA04540:GAP JUNCTION",
        "EnrichmentMap_fdr_qvalue_fca_mir_34c_5p_" : 0.7391238273449852,
        "EnrichmentMap_NES_fca_mir_449_5p_" : 1.0,
        "EnrichmentMap_pvalue_fca_mir_192_5p_" : 0.04383745284841159,
        "EnrichmentMap_Colouring_fca_mir_15b_5p_" : 0.9918351543084952,
        "EnrichmentMap_pvalue_fca_mir_15b_5p_" : 0.00816484569150475,
        "EnrichmentMap_NES_fca_mir_375_3p_" : 1.0,
        "EnrichmentMap_fdr_qvalue_fca_mir_375_3p_" : 0.8038463613630459,
        "selected" : false,
        "EnrichmentMap_NES_fca_mir_15b_5p_" : 1.0,
        "EnrichmentMap_Colouring_fca_mir_375_3p_" : 0.9021404429644988,
        "EnrichmentMap_fdr_qvalue_fca_mir_146a_5p_" : 0.5081385147679259,
        "EnrichmentMap_pvalue_fca_mir_449_5p_" : 0.09917050840027734,
        "EnrichmentMap_pvalue_fca_mir_146a_5p_" : 0.04399467660328363,
        "EnrichmentMap_Name" : "FCA04540:GAP JUNCTION",
        "EnrichmentMap_Colouring_fca_mir_34c_5p_" : 0.9414564751668264,
        "EnrichmentMap_NES_fca_mir_29b_2_3p_" : 1.0,
        "EnrichmentMap_Genes" : [ "PDGFB", "ADCY6", "TUBB", "ADCY3", "EGFR", "ADCY1", "LOC101096902", "PRKG2", "GNAS", "LOC101096402", "PDGFRA", "PDGFA", "LOC101081992", "DRD1", "GJD2", "PDGFRB", "ITPR3" ]
      },
      "position" : {
        "x" : 644.4346776315822,
        "y" : -5491.69969764838
      },
      "selected" : false
    }, {
      "data" : {
        "id" : "1289",
        "EnrichmentMap_fdr_qvalue_fca_mir_29b_2_3p_" : 1.0,
        "EnrichmentMap_Colouring_fca_mir_29b_2_3p_" : 0.9605802268659909,
        "EnrichmentMap_fdr_qvalue_fca_mir_191_5p_" : 1.0,
        "EnrichmentMap_gs_size" : 2,
        "EnrichmentMap_Colouring_fca_mir_191_5p_" : 0.9574410778909475,
        "EnrichmentMap_pvalue_fca_mir_29c_3p_" : 0.049315369898497434,
        "EnrichmentMap_david_category" : "GOTERM_BP_DIRECT",
        "name" : "GO:0010512~NEGATIVE REGULATION OF PHOSPHATIDYLINOSITOL BIOSYNTHETIC PROCESS",
        "EnrichmentMap_NES_fca_mir_191_5p_" : 1.0,
        "EnrichmentMap_pvalue_fca_mir_191_5p_" : 0.04255892210905259,
        "SUID" : 1289,
        "__mclCluster" : 1,
        "EnrichmentMap_pvalue_fca_mir_29b_2_3p_" : 0.03941977313400914,
        "EnrichmentMap_GS_DESCR" : "GO:0010512~negative regulation of phosphatidylinositol biosynthetic process",
        "EnrichmentMap_GS_Type" : "ENR",
        "shared_name" : "GO:0010512~NEGATIVE REGULATION OF PHOSPHATIDYLINOSITOL BIOSYNTHETIC PROCESS",
        "EnrichmentMap_fdr_qvalue_fca_mir_29c_3p_" : 1.0,
        "selected" : false,
        "EnrichmentMap_NES_fca_mir_29c_3p_" : 1.0,
        "EnrichmentMap_Name" : "GO:0010512~NEGATIVE REGULATION OF PHOSPHATIDYLINOSITOL BIOSYNTHETIC PROCESS",
        "EnrichmentMap_Colouring_fca_mir_29c_3p_" : 0.9506846301015026,
        "EnrichmentMap_NES_fca_mir_29b_2_3p_" : 1.0,
        "EnrichmentMap_Genes" : [ "PDGFB", "PDGFA" ]
      },
      "position" : {
        "x" : 522.4262743529762,
        "y" : -5505.06354405081
      },
      "selected" : false
    }, {
      "data" : {
        "id" : "1287",
        "EnrichmentMap_fdr_qvalue_fca_mir_29b_2_3p_" : 0.13560792004654923,
        "EnrichmentMap_Colouring_fca_mir_29b_2_3p_" : 0.9886401742369383,
        "EnrichmentMap_gs_size" : 6,
        "EnrichmentMap_david_category" : "KEGG_PATHWAY",
        "name" : "FCA05211:RENAL CELL CARCINOMA",
        "SUID" : 1287,
        "__mclCluster" : 1,
        "EnrichmentMap_pvalue_fca_mir_29b_2_3p_" : 0.011359825763061715,
        "EnrichmentMap_GS_DESCR" : "fca05211:Renal cell carcinoma",
        "EnrichmentMap_GS_Type" : "ENR",
        "shared_name" : "FCA05211:RENAL CELL CARCINOMA",
        "selected" : false,
        "EnrichmentMap_Name" : "FCA05211:RENAL CELL CARCINOMA",
        "EnrichmentMap_NES_fca_mir_29b_2_3p_" : 1.0,
        "EnrichmentMap_Genes" : [ "PDGFB", "GAB1", "PIK3R1", "VEGFA", "JUN", "AKT1" ]
      },
      "position" : {
        "x" : 847.4041816294127,
        "y" : -5696.925974895218
      },
      "selected" : false
    }, {
      "data" : {
        "id" : "761",
        "EnrichmentMap_NES_fca_mir_146b_5p_" : 1.0,
        "EnrichmentMap_Colouring_fca_mir_449_5p_" : 0.9588217228699385,
        "EnrichmentMap_Colouring_fca_mir_146b_5p_" : 0.9919302512138478,
        "EnrichmentMap_pvalue_fca_mir_146b_5p_" : 0.008069748786152239,
        "EnrichmentMap_gs_size" : 6,
        "EnrichmentMap_fdr_qvalue_fca_mir_146b_5p_" : 0.39003785799735824,
        "EnrichmentMap_david_category" : "GOTERM_MF_DIRECT",
        "EnrichmentMap_NES_fca_mir_146a_5p_" : 1.0,
        "EnrichmentMap_fdr_qvalue_fca_mir_15b_5p_" : 1.0,
        "name" : "GO:0004714~TRANSMEMBRANE RECEPTOR PROTEIN TYROSINE KINASE ACTIVITY",
        "SUID" : 761,
        "__mclCluster" : 7,
        "EnrichmentMap_fdr_qvalue_fca_mir_449_5p_" : 1.0,
        "EnrichmentMap_GS_DESCR" : "GO:0004714~transmembrane receptor protein tyrosine kinase activity",
        "EnrichmentMap_GS_Type" : "ENR",
        "EnrichmentMap_Colouring_fca_mir_146a_5p_" : 0.9971710950069793,
        "shared_name" : "GO:0004714~TRANSMEMBRANE RECEPTOR PROTEIN TYROSINE KINASE ACTIVITY",
        "EnrichmentMap_NES_fca_mir_449_5p_" : 1.0,
        "EnrichmentMap_Colouring_fca_mir_15b_5p_" : 0.9264461400340723,
        "EnrichmentMap_pvalue_fca_mir_15b_5p_" : 0.07355385996592771,
        "selected" : false,
        "EnrichmentMap_NES_fca_mir_15b_5p_" : 1.0,
        "EnrichmentMap_fdr_qvalue_fca_mir_146a_5p_" : 0.7626452368235274,
        "EnrichmentMap_pvalue_fca_mir_449_5p_" : 0.04117827713006146,
        "EnrichmentMap_pvalue_fca_mir_146a_5p_" : 0.002828904993020711,
        "EnrichmentMap_Name" : "GO:0004714~TRANSMEMBRANE RECEPTOR PROTEIN TYROSINE KINASE ACTIVITY",
        "EnrichmentMap_Genes" : [ "IGF1R", "EGFR", "NTRK1", "ERBB2", "FGFR4", "NTRK3" ]
      },
      "position" : {
        "x" : 649.7582508891817,
        "y" : -5639.932673438321
      },
      "selected" : false
    }, {
      "data" : {
        "id" : "759",
        "EnrichmentMap_fdr_qvalue_fca_mir_29b_2_3p_" : 1.0,
        "EnrichmentMap_Colouring_fca_mir_362_3p_" : 0.9532613814781838,
        "EnrichmentMap_Colouring_fca_mir_29b_2_3p_" : 0.9227080469842437,
        "EnrichmentMap_gs_size" : 2,
        "EnrichmentMap_pvalue_fca_mir_29c_3p_" : 0.09620654519102134,
        "EnrichmentMap_david_category" : "GOTERM_BP_DIRECT",
        "name" : "GO:0014910~REGULATION OF SMOOTH MUSCLE CELL MIGRATION",
        "SUID" : 759,
        "EnrichmentMap_fdr_qvalue_fca_mir_362_3p_" : 1.0,
        "__mclCluster" : 1,
        "EnrichmentMap_pvalue_fca_mir_29b_2_3p_" : 0.07729195301575628,
        "EnrichmentMap_GS_DESCR" : "GO:0014910~regulation of smooth muscle cell migration",
        "EnrichmentMap_pvalue_fca_mir_362_3p_" : 0.046738618521816135,
        "EnrichmentMap_NES_fca_mir_362_3p_" : 1.0,
        "EnrichmentMap_GS_Type" : "ENR",
        "shared_name" : "GO:0014910~REGULATION OF SMOOTH MUSCLE CELL MIGRATION",
        "EnrichmentMap_fdr_qvalue_fca_mir_29c_3p_" : 1.0,
        "selected" : false,
        "EnrichmentMap_NES_fca_mir_29c_3p_" : 1.0,
        "EnrichmentMap_Name" : "GO:0014910~REGULATION OF SMOOTH MUSCLE CELL MIGRATION",
        "EnrichmentMap_Colouring_fca_mir_29c_3p_" : 0.9037934548089787,
        "EnrichmentMap_NES_fca_mir_29b_2_3p_" : 1.0,
        "EnrichmentMap_Genes" : [ "PLXNA1", "PDGFA" ]
      },
      "position" : {
        "x" : 595.0942351254029,
        "y" : -5613.3838606678455
      },
      "selected" : false
    }, {
      "data" : {
        "id" : "757",
        "EnrichmentMap_fdr_qvalue_fca_mir_29b_2_3p_" : 0.7916552778140393,
        "EnrichmentMap_Colouring_fca_mir_29b_2_3p_" : 0.9815735409474319,
        "EnrichmentMap_NES_fca_mir_34c_5p_" : 1.0,
        "EnrichmentMap_pvalue_fca_mir_34c_5p_" : 0.05458452020135569,
        "EnrichmentMap_gs_size" : 6,
        "EnrichmentMap_pvalue_fca_mir_29c_3p_" : 0.00862411580867226,
        "EnrichmentMap_david_category" : "GOTERM_BP_DIRECT",
        "name" : "GO:0043410~POSITIVE REGULATION OF MAPK CASCADE",
        "SUID" : 757,
        "__mclCluster" : 1,
        "EnrichmentMap_pvalue_fca_mir_29b_2_3p_" : 0.018426459052568157,
        "EnrichmentMap_GS_DESCR" : "GO:0043410~positive regulation of MAPK cascade",
        "EnrichmentMap_GS_Type" : "ENR",
        "shared_name" : "GO:0043410~POSITIVE REGULATION OF MAPK CASCADE",
        "EnrichmentMap_fdr_qvalue_fca_mir_34c_5p_" : 1.0,
        "EnrichmentMap_fdr_qvalue_fca_mir_29c_3p_" : 0.572641289695838,
        "selected" : false,
        "EnrichmentMap_NES_fca_mir_29c_3p_" : 1.0,
        "EnrichmentMap_Name" : "GO:0043410~POSITIVE REGULATION OF MAPK CASCADE",
        "EnrichmentMap_Colouring_fca_mir_34c_5p_" : 0.9454154797986443,
        "EnrichmentMap_Colouring_fca_mir_29c_3p_" : 0.9913758841913277,
        "EnrichmentMap_NES_fca_mir_29b_2_3p_" : 1.0,
        "EnrichmentMap_Genes" : [ "PDGFB", "LIF", "AR", "GPR37", "LEP", "TNFRSF14" ]
      },
      "position" : {
        "x" : 459.0468776906264,
        "y" : -5336.091410557146
      },
      "selected" : false
    }, {
      "data" : {
        "id" : "1251",
        "EnrichmentMap_gs_size" : 5,
        "EnrichmentMap_david_category" : "GOTERM_BP_DIRECT",
        "EnrichmentMap_NES_fca_mir_146a_5p_" : 1.0,
        "name" : "GO:0045429~POSITIVE REGULATION OF NITRIC OXIDE BIOSYNTHETIC PROCESS",
        "SUID" : 1251,
        "__mclCluster" : 1,
        "EnrichmentMap_GS_DESCR" : "GO:0045429~positive regulation of nitric oxide biosynthetic process",
        "EnrichmentMap_GS_Type" : "ENR",
        "EnrichmentMap_Colouring_fca_mir_146a_5p_" : 0.9954575602433494,
        "shared_name" : "GO:0045429~POSITIVE REGULATION OF NITRIC OXIDE BIOSYNTHETIC PROCESS",
        "selected" : false,
        "EnrichmentMap_fdr_qvalue_fca_mir_146a_5p_" : 0.6014190237805367,
        "EnrichmentMap_pvalue_fca_mir_146a_5p_" : 0.004542439756650579,
        "EnrichmentMap_Name" : "GO:0045429~POSITIVE REGULATION OF NITRIC OXIDE BIOSYNTHETIC PROCESS",
        "EnrichmentMap_Genes" : [ "ASS1", "CLU", "EGFR", "INSR", "PKD2" ]
      },
      "position" : {
        "x" : 821.6391370022359,
        "y" : -5626.063724257016
      },
      "selected" : false
    }, {
      "data" : {
        "id" : "1241",
        "EnrichmentMap_Colouring_fca_mir_141_3p_" : 0.9027847419759272,
        "EnrichmentMap_Colouring_fca_mir_362_3p_" : 0.9809878087754409,
        "EnrichmentMap_NES_fca_mir_146b_5p_" : 1.0,
        "EnrichmentMap_fdr_qvalue_fca_mir_15b_3p_" : 1.0,
        "EnrichmentMap_Colouring_fca_mir_449_5p_" : 0.9820217909112317,
        "EnrichmentMap_Colouring_fca_mir_146b_5p_" : 0.9668859007492148,
        "EnrichmentMap_pvalue_fca_mir_146b_5p_" : 0.033114099250785206,
        "EnrichmentMap_fdr_qvalue_fca_mir_141_3p_" : 0.7154632964886672,
        "EnrichmentMap_gs_size" : 12,
        "EnrichmentMap_fdr_qvalue_fca_mir_146b_5p_" : 0.24441358970817653,
        "EnrichmentMap_david_category" : "KEGG_PATHWAY",
        "EnrichmentMap_NES_fca_mir_146a_5p_" : 1.0,
        "EnrichmentMap_fdr_qvalue_fca_mir_15b_5p_" : 0.5536968668166338,
        "name" : "FCA04520:ADHERENS JUNCTION",
        "SUID" : 1241,
        "EnrichmentMap_fdr_qvalue_fca_mir_362_3p_" : 0.33461456555223956,
        "__mclCluster" : 7,
        "EnrichmentMap_Colouring_fca_mir_15b_3p_" : 0.946620271670273,
        "EnrichmentMap_fdr_qvalue_fca_mir_449_5p_" : 0.2906477136017545,
        "EnrichmentMap_pvalue_fca_mir_15b_3p_" : 0.053379728329727025,
        "EnrichmentMap_GS_DESCR" : "fca04520:Adherens junction",
        "EnrichmentMap_NES_fca_mir_15b_3p_" : 1.0,
        "EnrichmentMap_pvalue_fca_mir_362_3p_" : 0.019012191224559064,
        "EnrichmentMap_pvalue_fca_mir_141_3p_" : 0.09721525802407287,
        "EnrichmentMap_pvalue_fca_mir_296_3p_" : 0.03060592907387667,
        "EnrichmentMap_NES_fca_mir_362_3p_" : 1.0,
        "EnrichmentMap_GS_Type" : "ENR",
        "EnrichmentMap_Colouring_fca_mir_146a_5p_" : 0.9776264087754237,
        "shared_name" : "FCA04520:ADHERENS JUNCTION",
        "EnrichmentMap_NES_fca_mir_449_5p_" : 1.0,
        "EnrichmentMap_Colouring_fca_mir_15b_5p_" : 0.950141040428834,
        "EnrichmentMap_pvalue_fca_mir_15b_5p_" : 0.049858959571166074,
        "selected" : false,
        "EnrichmentMap_NES_fca_mir_296_3p_" : 1.0,
        "EnrichmentMap_NES_fca_mir_15b_5p_" : 1.0,
        "EnrichmentMap_fdr_qvalue_fca_mir_296_3p_" : 0.3917558921456214,
        "EnrichmentMap_NES_fca_mir_141_3p_" : 1.0,
        "EnrichmentMap_fdr_qvalue_fca_mir_146a_5p_" : 0.3445533048584744,
        "EnrichmentMap_pvalue_fca_mir_449_5p_" : 0.017978209088768318,
        "EnrichmentMap_Colouring_fca_mir_296_3p_" : 0.9693940709261233,
        "EnrichmentMap_pvalue_fca_mir_146a_5p_" : 0.02237359122457626,
        "EnrichmentMap_Name" : "FCA04520:ADHERENS JUNCTION",
        "EnrichmentMap_Genes" : [ "IGF1R", "VCL", "EGFR", "SMAD3", "PTPRJ", "NECTIN4", "ERBB2", "INSR", "SMAD4", "PTPN6", "FGFR1", "TCF7L1" ]
      },
      "position" : {
        "x" : 989.251139797876,
        "y" : -5502.950825174273
      },
      "selected" : false
    }, {
      "data" : {
        "id" : "1233",
        "EnrichmentMap_Colouring_fca_mir_449_5p_" : 0.995227293494677,
        "EnrichmentMap_gs_size" : 21,
        "EnrichmentMap_pvalue_fca_mir_29c_3p_" : 0.003044565606799043,
        "EnrichmentMap_david_category" : "KEGG_PATHWAY",
        "name" : "FCA05168:HERPES SIMPLEX INFECTION",
        "SUID" : 1233,
        "__mclCluster" : 8,
        "EnrichmentMap_fdr_qvalue_fca_mir_449_5p_" : 0.15892382830566248,
        "EnrichmentMap_GS_DESCR" : "fca05168:Herpes simplex infection",
        "EnrichmentMap_GS_Type" : "ENR",
        "shared_name" : "FCA05168:HERPES SIMPLEX INFECTION",
        "EnrichmentMap_NES_fca_mir_449_5p_" : 1.0,
        "EnrichmentMap_fdr_qvalue_fca_mir_29c_3p_" : 0.05923063998681774,
        "selected" : false,
        "EnrichmentMap_NES_fca_mir_29c_3p_" : 1.0,
        "EnrichmentMap_pvalue_fca_mir_449_5p_" : 0.004772706505323023,
        "EnrichmentMap_Name" : "FCA05168:HERPES SIMPLEX INFECTION",
        "EnrichmentMap_Colouring_fca_mir_29c_3p_" : 0.996955434393201,
        "EnrichmentMap_Genes" : [ "PTPN11", "MYD88", "EIF2AK2", "RNASEL", "OAS1", "OAS3", "JUN", "TAP2", "STAT1", "NFKB1", "TLR2", "STAT2", "CASP3", "TAB1", "LOC101093955", "TP53", "IRF9", "TRAF1", "TAP1", "TNFRSF14", "SKP2" ]
      },
      "position" : {
        "x" : 566.114515059069,
        "y" : -5430.563484024977
      },
      "selected" : false
    }, {
      "data" : {
        "id" : "721",
        "EnrichmentMap_Colouring_fca_mir_141_3p_" : 0.917148376922831,
        "EnrichmentMap_fdr_qvalue_fca_mir_29b_2_3p_" : 0.3733128712588853,
        "EnrichmentMap_Colouring_fca_mir_362_3p_" : 0.9319491594575996,
        "EnrichmentMap_Colouring_fca_mir_29b_2_3p_" : 0.9945290355074129,
        "EnrichmentMap_fdr_qvalue_fca_mir_508_3p_" : 1.0,
        "EnrichmentMap_NES_fca_mir_425_5p_" : 1.0,
        "EnrichmentMap_fdr_qvalue_fca_mir_141_3p_" : 1.0,
        "EnrichmentMap_Colouring_fca_mir_508_3p_" : 0.9947062505902162,
        "EnrichmentMap_gs_size" : 8,
        "EnrichmentMap_pvalue_fca_mir_29c_3p_" : 0.06008424608238096,
        "EnrichmentMap_david_category" : "GOTERM_BP_DIRECT",
        "EnrichmentMap_pvalue_fca_mir_425_5p_" : 0.03355510834003508,
        "EnrichmentMap_fdr_qvalue_fca_mir_15b_5p_" : 1.0,
        "name" : "GO:0008286~INSULIN RECEPTOR SIGNALING PATHWAY",
        "SUID" : 721,
        "EnrichmentMap_fdr_qvalue_fca_mir_362_3p_" : 1.0,
        "__mclCluster" : 1,
        "EnrichmentMap_pvalue_fca_mir_29b_2_3p_" : 0.005470964492587112,
        "EnrichmentMap_pvalue_fca_mir_508_3p_" : 0.005293749409783734,
        "EnrichmentMap_GS_DESCR" : "GO:0008286~insulin receptor signaling pathway",
        "EnrichmentMap_NES_fca_mir_508_3p_" : 1.0,
        "EnrichmentMap_pvalue_fca_mir_362_3p_" : 0.06805084054240042,
        "EnrichmentMap_pvalue_fca_mir_141_3p_" : 0.08285162307716892,
        "EnrichmentMap_pvalue_fca_mir_296_3p_" : 0.05272863373085405,
        "EnrichmentMap_NES_fca_mir_362_3p_" : 1.0,
        "EnrichmentMap_GS_Type" : "ENR",
        "shared_name" : "GO:0008286~INSULIN RECEPTOR SIGNALING PATHWAY",
        "EnrichmentMap_Colouring_fca_mir_15b_5p_" : 0.9131749068172101,
        "EnrichmentMap_pvalue_fca_mir_15b_5p_" : 0.0868250931827899,
        "EnrichmentMap_fdr_qvalue_fca_mir_29c_3p_" : 1.0,
        "EnrichmentMap_Colouring_fca_mir_425_5p_" : 0.9664448916599649,
        "selected" : false,
        "EnrichmentMap_NES_fca_mir_296_3p_" : 1.0,
        "EnrichmentMap_NES_fca_mir_15b_5p_" : 1.0,
        "EnrichmentMap_fdr_qvalue_fca_mir_296_3p_" : 1.0,
        "EnrichmentMap_NES_fca_mir_29c_3p_" : 1.0,
        "EnrichmentMap_NES_fca_mir_141_3p_" : 1.0,
        "EnrichmentMap_Colouring_fca_mir_296_3p_" : 0.947271366269146,
        "EnrichmentMap_fdr_qvalue_fca_mir_425_5p_" : 1.0,
        "EnrichmentMap_Name" : "GO:0008286~INSULIN RECEPTOR SIGNALING PATHWAY",
        "EnrichmentMap_Colouring_fca_mir_29c_3p_" : 0.9399157539176191,
        "EnrichmentMap_NES_fca_mir_29b_2_3p_" : 1.0,
        "EnrichmentMap_Genes" : [ "IRS1", "RHOQ", "SOGA1", "PIK3R1", "IRS4", "AKT1", "FOXO4", "SORBS1" ]
      },
      "position" : {
        "x" : 660.429137311523,
        "y" : -5368.547777214901
      },
      "selected" : false
    }, {
      "data" : {
        "id" : "717",
        "EnrichmentMap_gs_size" : 3,
        "EnrichmentMap_NES_fca_mir_1185_3p_" : 1.0,
        "EnrichmentMap_david_category" : "GOTERM_BP_DIRECT",
        "name" : "GO:0072520~SEMINIFEROUS TUBULE DEVELOPMENT",
        "SUID" : 717,
        "__mclCluster" : 1,
        "EnrichmentMap_GS_DESCR" : "GO:0072520~seminiferous tubule development",
        "EnrichmentMap_NES_fca_mir_301a_3p_" : 1.0,
        "EnrichmentMap_fdr_qvalue_fca_mir_301a_3p_" : 1.0,
        "EnrichmentMap_pvalue_fca_mir_296_3p_" : 0.09830850569809314,
        "EnrichmentMap_pvalue_fca_mir_301a_3p_" : 0.01045909812638201,
        "EnrichmentMap_Colouring_fca_mir_301a_3p_" : 0.989540901873618,
        "EnrichmentMap_GS_Type" : "ENR",
        "shared_name" : "GO:0072520~SEMINIFEROUS TUBULE DEVELOPMENT",
        "selected" : false,
        "EnrichmentMap_NES_fca_mir_296_3p_" : 1.0,
        "EnrichmentMap_fdr_qvalue_fca_mir_296_3p_" : 1.0,
        "EnrichmentMap_Colouring_fca_mir_1185_3p_" : 0.9094090970947151,
        "EnrichmentMap_fdr_qvalue_fca_mir_1185_3p_" : 1.0,
        "EnrichmentMap_pvalue_fca_mir_1185_3p_" : 0.09059090290528488,
        "EnrichmentMap_Colouring_fca_mir_296_3p_" : 0.9016914943019069,
        "EnrichmentMap_Name" : "GO:0072520~SEMINIFEROUS TUBULE DEVELOPMENT",
        "EnrichmentMap_Genes" : [ "AR", "SMAD4", "ATRX" ]
      },
      "position" : {
        "x" : 432.19623742694444,
        "y" : -5448.258804523031
      },
      "selected" : false
    }, {
      "data" : {
        "id" : "707",
        "EnrichmentMap_Colouring_fca_mir_141_3p_" : 0.9088501212321959,
        "EnrichmentMap_Colouring_fca_mir_362_3p_" : 0.9225679499502061,
        "EnrichmentMap_Colouring_fca_mir_449_5p_" : 0.983919584743897,
        "EnrichmentMap_fdr_qvalue_fca_mir_141_3p_" : 0.7154632964886672,
        "EnrichmentMap_gs_size" : 6,
        "EnrichmentMap_david_category" : "KEGG_PATHWAY",
        "name" : "FCA04917:PROLACTIN SIGNALING PATHWAY",
        "SUID" : 707,
        "EnrichmentMap_fdr_qvalue_fca_mir_362_3p_" : 0.6322382011591368,
        "__mclCluster" : 1,
        "EnrichmentMap_fdr_qvalue_fca_mir_449_5p_" : 0.28360005088036366,
        "EnrichmentMap_GS_DESCR" : "fca04917:Prolactin signaling pathway",
        "EnrichmentMap_pvalue_fca_mir_362_3p_" : 0.07743205004979392,
        "EnrichmentMap_pvalue_fca_mir_141_3p_" : 0.09114987876780416,
        "EnrichmentMap_NES_fca_mir_362_3p_" : 1.0,
        "EnrichmentMap_GS_Type" : "ENR",
        "shared_name" : "FCA04917:PROLACTIN SIGNALING PATHWAY",
        "EnrichmentMap_NES_fca_mir_449_5p_" : 1.0,
        "selected" : false,
        "EnrichmentMap_NES_fca_mir_141_3p_" : 1.0,
        "EnrichmentMap_pvalue_fca_mir_449_5p_" : 0.016080415256103094,
        "EnrichmentMap_Name" : "FCA04917:PROLACTIN SIGNALING PATHWAY",
        "EnrichmentMap_Genes" : [ "IRF1", "NFKB1", "PRLR", "FOXO3", "TNFSF11", "STAT1" ]
      },
      "position" : {
        "x" : 351.6643368429201,
        "y" : -5605.660528683749
      },
      "selected" : false
    }, {
      "data" : {
        "id" : "1729",
        "EnrichmentMap_NES_fca_mir_425_5p_" : 1.0,
        "EnrichmentMap_gs_size" : 2,
        "EnrichmentMap_david_category" : "GOTERM_BP_DIRECT",
        "EnrichmentMap_pvalue_fca_mir_425_5p_" : 0.047137709438337644,
        "name" : "GO:0048011~NEUROTROPHIN TRK RECEPTOR SIGNALING PATHWAY",
        "SUID" : 1729,
        "__mclCluster" : 8,
        "EnrichmentMap_GS_DESCR" : "GO:0048011~neurotrophin TRK receptor signaling pathway",
        "EnrichmentMap_GS_Type" : "ENR",
        "shared_name" : "GO:0048011~NEUROTROPHIN TRK RECEPTOR SIGNALING PATHWAY",
        "EnrichmentMap_Colouring_fca_mir_425_5p_" : 0.9528622905616624,
        "selected" : false,
        "EnrichmentMap_fdr_qvalue_fca_mir_425_5p_" : 1.0,
        "EnrichmentMap_Name" : "GO:0048011~NEUROTROPHIN TRK RECEPTOR SIGNALING PATHWAY",
        "EnrichmentMap_Genes" : [ "PTPN11", "CASP3" ]
      },
      "position" : {
        "x" : 411.54481609034247,
        "y" : -5405.182508875632
      },
      "selected" : false
    }, {
      "data" : {
        "id" : "1725",
        "EnrichmentMap_Colouring_fca_mir_141_3p_" : 0.9232749547193658,
        "EnrichmentMap_fdr_qvalue_fca_mir_29b_2_3p_" : 9.575290310682721E-4,
        "EnrichmentMap_Colouring_fca_mir_362_3p_" : 0.9350528867821782,
        "EnrichmentMap_NES_fca_mir_146b_5p_" : 1.0,
        "EnrichmentMap_Colouring_fca_mir_29b_2_3p_" : 0.9999548808309968,
        "EnrichmentMap_Colouring_fca_mir_146b_5p_" : 0.996373488510121,
        "EnrichmentMap_fdr_qvalue_fca_mir_191_5p_" : 0.7155842843040479,
        "EnrichmentMap_pvalue_fca_mir_146b_5p_" : 0.003626511489879034,
        "EnrichmentMap_fdr_qvalue_fca_mir_141_3p_" : 0.6790166507336122,
        "EnrichmentMap_gs_size" : 12,
        "EnrichmentMap_Colouring_fca_mir_191_5p_" : 0.9257592213815832,
        "EnrichmentMap_fdr_qvalue_fca_mir_146b_5p_" : 0.06968316820782067,
        "EnrichmentMap_pvalue_fca_mir_29c_3p_" : 0.0074714447578322195,
        "EnrichmentMap_david_category" : "KEGG_PATHWAY",
        "name" : "FCA05214:GLIOMA",
        "EnrichmentMap_NES_fca_mir_191_5p_" : 1.0,
        "EnrichmentMap_pvalue_fca_mir_191_5p_" : 0.07424077861841683,
        "SUID" : 1725,
        "EnrichmentMap_fdr_qvalue_fca_mir_362_3p_" : 0.6322382011591368,
        "__mclCluster" : 1,
        "EnrichmentMap_pvalue_fca_mir_29b_2_3p_" : 4.511916900321701E-5,
        "EnrichmentMap_GS_DESCR" : "fca05214:Glioma",
        "EnrichmentMap_pvalue_fca_mir_362_3p_" : 0.06494711321782173,
        "EnrichmentMap_pvalue_fca_mir_141_3p_" : 0.07672504528063415,
        "EnrichmentMap_NES_fca_mir_362_3p_" : 1.0,
        "EnrichmentMap_GS_Type" : "ENR",
        "shared_name" : "FCA05214:GLIOMA",
        "EnrichmentMap_fdr_qvalue_fca_mir_29c_3p_" : 0.1332407648480079,
        "selected" : false,
        "EnrichmentMap_NES_fca_mir_29c_3p_" : 1.0,
        "EnrichmentMap_NES_fca_mir_141_3p_" : 1.0,
        "EnrichmentMap_Name" : "FCA05214:GLIOMA",
        "EnrichmentMap_Colouring_fca_mir_29c_3p_" : 0.9925285552421678,
        "EnrichmentMap_NES_fca_mir_29b_2_3p_" : 1.0,
        "EnrichmentMap_Genes" : [ "IGF1R", "PDGFB", "EGFR", "CAMK2G", "PDGFRB", "PIK3R1", "CDK6", "TP53", "PDGFRA", "ARAF", "AKT1", "PDGFA" ]
      },
      "position" : {
        "x" : 1022.0197062913194,
        "y" : -5716.011309310425
      },
      "selected" : false
    }, {
      "data" : {
        "id" : "701",
        "EnrichmentMap_fdr_qvalue_fca_mir_29b_2_3p_" : 2.3608780665628233E-6,
        "EnrichmentMap_NES_fca_mir_200c_3p_" : 1.0,
        "EnrichmentMap_Colouring_fca_mir_29b_2_3p_" : 0.999999913475673,
        "EnrichmentMap_Colouring_fca_mir_449_5p_" : 0.9689400692418799,
        "EnrichmentMap_fdr_qvalue_fca_mir_200c_3p_" : 0.618838630413242,
        "EnrichmentMap_pvalue_fca_mir_200c_3p_" : 0.0344024727744876,
        "EnrichmentMap_fdr_qvalue_fca_mir_130b_5p_" : 0.6613963207944641,
        "EnrichmentMap_gs_size" : 19,
        "EnrichmentMap_Colouring_fca_mir_200c_3p_" : 0.9655975272255124,
        "EnrichmentMap_pvalue_fca_mir_29c_3p_" : 6.450392775408608E-5,
        "EnrichmentMap_david_category" : "KEGG_PATHWAY",
        "EnrichmentMap_NES_fca_mir_146a_5p_" : 1.0,
        "EnrichmentMap_pvalue_fca_mir_130b_5p_" : 0.07980029250171959,
        "name" : "FCA05222:SMALL CELL LUNG CANCER",
        "EnrichmentMap_pvalue_fca_mir_375_3p_" : 0.09785955703550124,
        "EnrichmentMap_NES_fca_mir_130b_5p_" : 1.0,
        "SUID" : 701,
        "EnrichmentMap_Colouring_fca_mir_130b_5p_" : 0.9201997074982804,
        "__mclCluster" : 1,
        "EnrichmentMap_pvalue_fca_mir_29b_2_3p_" : 8.652432704680505E-8,
        "EnrichmentMap_fdr_qvalue_fca_mir_449_5p_" : 0.3171382403723836,
        "EnrichmentMap_GS_DESCR" : "fca05222:Small cell lung cancer",
        "EnrichmentMap_NES_fca_mir_301a_3p_" : 1.0,
        "EnrichmentMap_fdr_qvalue_fca_mir_301a_3p_" : 0.3455400440084007,
        "EnrichmentMap_pvalue_fca_mir_301a_3p_" : 0.011188722165475744,
        "EnrichmentMap_Colouring_fca_mir_301a_3p_" : 0.9888112778345243,
        "EnrichmentMap_GS_Type" : "ENR",
        "EnrichmentMap_Colouring_fca_mir_146a_5p_" : 0.9841720736651836,
        "shared_name" : "FCA05222:SMALL CELL LUNG CANCER",
        "EnrichmentMap_NES_fca_mir_449_5p_" : 1.0,
        "EnrichmentMap_NES_fca_mir_375_3p_" : 1.0,
        "EnrichmentMap_fdr_qvalue_fca_mir_29c_3p_" : 0.0019719772199106316,
        "EnrichmentMap_fdr_qvalue_fca_mir_375_3p_" : 0.8038463613630459,
        "selected" : false,
        "EnrichmentMap_NES_fca_mir_29c_3p_" : 1.0,
        "EnrichmentMap_Colouring_fca_mir_375_3p_" : 0.9021404429644988,
        "EnrichmentMap_fdr_qvalue_fca_mir_146a_5p_" : 0.2806421121945927,
        "EnrichmentMap_pvalue_fca_mir_449_5p_" : 0.03105993075812004,
        "EnrichmentMap_pvalue_fca_mir_146a_5p_" : 0.015827926334816445,
        "EnrichmentMap_Name" : "FCA05222:SMALL CELL LUNG CANCER",
        "EnrichmentMap_Colouring_fca_mir_29c_3p_" : 0.999935496072246,
        "EnrichmentMap_NES_fca_mir_29b_2_3p_" : 1.0,
        "EnrichmentMap_Genes" : [ "COL4A4", "E2F2", "COL4A3", "NFKB1", "BIRC7", "COL4A2", "LAMC3", "COL4A1", "LAMA4", "LAMC2", "ITGA6", "PIK3R1", "CDK6", "TP53", "TRAF1", "LAMC1", "SKP2", "AKT1", "FN1" ]
      },
      "position" : {
        "x" : 928.7191924826653,
        "y" : -5717.3811533272865
      },
      "selected" : false
    }, {
      "data" : {
        "id" : "1723",
        "EnrichmentMap_Colouring_fca_mir_92b_3p_" : 0.9215895768187917,
        "EnrichmentMap_NES_fca_mir_146b_5p_" : 1.0,
        "EnrichmentMap_Colouring_fca_mir_146b_5p_" : 0.9572996734338135,
        "EnrichmentMap_pvalue_fca_mir_146b_5p_" : 0.042700326566186456,
        "EnrichmentMap_fdr_qvalue_fca_mir_92b_3p_" : 1.0,
        "EnrichmentMap_gs_size" : 3,
        "EnrichmentMap_fdr_qvalue_fca_mir_146b_5p_" : 1.0,
        "EnrichmentMap_david_category" : "GOTERM_BP_DIRECT",
        "EnrichmentMap_NES_fca_mir_146a_5p_" : 1.0,
        "name" : "GO:0050920~REGULATION OF CHEMOTAXIS",
        "SUID" : 1723,
        "__mclCluster" : 1,
        "EnrichmentMap_NES_fca_mir_92b_3p_" : 1.0,
        "EnrichmentMap_GS_DESCR" : "GO:0050920~regulation of chemotaxis",
        "EnrichmentMap_pvalue_fca_mir_92b_3p_" : 0.07841042318120832,
        "EnrichmentMap_GS_Type" : "ENR",
        "EnrichmentMap_Colouring_fca_mir_146a_5p_" : 0.9859284444196732,
        "shared_name" : "GO:0050920~REGULATION OF CHEMOTAXIS",
        "selected" : false,
        "EnrichmentMap_fdr_qvalue_fca_mir_146a_5p_" : 0.8733159182040314,
        "EnrichmentMap_pvalue_fca_mir_146a_5p_" : 0.01407155558032679,
        "EnrichmentMap_Name" : "GO:0050920~REGULATION OF CHEMOTAXIS",
        "EnrichmentMap_Genes" : [ "CXCR4", "ADGRA2", "PDGFRA" ]
      },
      "position" : {
        "x" : 591.5958499917886,
        "y" : -5306.840995345085
      },
      "selected" : false
    }, {
      "data" : {
        "id" : "1209",
        "EnrichmentMap_gs_size" : 7,
        "EnrichmentMap_david_category" : "KEGG_PATHWAY",
        "EnrichmentMap_Colouring_fca_mir_192_5p_" : 0.904330837886929,
        "EnrichmentMap_fdr_qvalue_fca_mir_15b_5p_" : 0.07760838636805621,
        "EnrichmentMap_fdr_qvalue_fca_mir_192_5p_" : 1.0,
        "name" : "FCA04923:REGULATION OF LIPOLYSIS IN ADIPOCYTES",
        "EnrichmentMap_NES_fca_mir_192_5p_" : 1.0,
        "SUID" : 1209,
        "__mclCluster" : 1,
        "EnrichmentMap_GS_DESCR" : "fca04923:Regulation of lipolysis in adipocytes",
        "EnrichmentMap_GS_Type" : "ENR",
        "shared_name" : "FCA04923:REGULATION OF LIPOLYSIS IN ADIPOCYTES",
        "EnrichmentMap_pvalue_fca_mir_192_5p_" : 0.09566916211307093,
        "EnrichmentMap_Colouring_fca_mir_15b_5p_" : 0.9959540651656463,
        "EnrichmentMap_pvalue_fca_mir_15b_5p_" : 0.004045934834353641,
        "selected" : false,
        "EnrichmentMap_NES_fca_mir_15b_5p_" : 1.0,
        "EnrichmentMap_Name" : "FCA04923:REGULATION OF LIPOLYSIS IN ADIPOCYTES",
        "EnrichmentMap_Genes" : [ "ADCY6", "IRS1", "GNAS", "INSR", "PIK3R1", "IRS4", "ADRB2" ]
      },
      "position" : {
        "x" : 723.6700546568725,
        "y" : -5398.672777367767
      },
      "selected" : false
    }, {
      "data" : {
        "id" : "695",
        "EnrichmentMap_fdr_qvalue_fca_mir_29b_2_3p_" : 0.23104825634614745,
        "EnrichmentMap_Colouring_fca_mir_29b_2_3p_" : 0.9697580816300854,
        "EnrichmentMap_gs_size" : 6,
        "EnrichmentMap_david_category" : "KEGG_PATHWAY",
        "name" : "FCA04012:ERBB SIGNALING PATHWAY",
        "SUID" : 695,
        "__mclCluster" : 1,
        "EnrichmentMap_pvalue_fca_mir_29b_2_3p_" : 0.030241918369914588,
        "EnrichmentMap_GS_DESCR" : "fca04012:ErbB signaling pathway",
        "EnrichmentMap_GS_Type" : "ENR",
        "shared_name" : "FCA04012:ERBB SIGNALING PATHWAY",
        "selected" : false,
        "EnrichmentMap_Name" : "FCA04012:ERBB SIGNALING PATHWAY",
        "EnrichmentMap_NES_fca_mir_29b_2_3p_" : 1.0,
        "EnrichmentMap_Genes" : [ "GAB1", "CAMK2G", "HBEGF", "PIK3R1", "JUN", "AKT1" ]
      },
      "position" : {
        "x" : 801.7809288234988,
        "y" : -5721.195199744057
      },
      "selected" : false
    }, {
      "data" : {
        "id" : "693",
        "EnrichmentMap_Colouring_fca_mir_141_3p_" : 0.9953774787155968,
        "EnrichmentMap_fdr_qvalue_fca_mir_29b_2_3p_" : 0.0272579199465229,
        "EnrichmentMap_Colouring_fca_mir_92b_3p_" : 0.995125456772944,
        "EnrichmentMap_NES_fca_mir_146b_5p_" : 1.0,
        "EnrichmentMap_NES_fca_mir_200c_3p_" : 1.0,
        "EnrichmentMap_Colouring_fca_mir_29b_2_3p_" : 0.9982843861279119,
        "EnrichmentMap_NES_fca_mir_34c_5p_" : 1.0,
        "EnrichmentMap_pvalue_fca_mir_328_3p_" : 0.09891527524293815,
        "EnrichmentMap_Colouring_fca_mir_449_5p_" : 0.9976942994194271,
        "EnrichmentMap_Colouring_fca_mir_146b_5p_" : 0.997966997373229,
        "EnrichmentMap_pvalue_fca_mir_34c_5p_" : 1.3163925686576555E-4,
        "EnrichmentMap_fdr_qvalue_fca_mir_200c_3p_" : 0.16505100086016397,
        "EnrichmentMap_fdr_qvalue_fca_mir_191_5p_" : 0.06734175078525886,
        "EnrichmentMap_pvalue_fca_mir_200c_3p_" : 0.0027817584414634375,
        "EnrichmentMap_pvalue_fca_mir_146b_5p_" : 0.002033002626771016,
        "EnrichmentMap_pvalue_fca_mir_502_3p_" : 0.09485381752485779,
        "EnrichmentMap_fdr_qvalue_fca_mir_141_3p_" : 0.2513573495501319,
        "EnrichmentMap_NES_fca_mir_328_3p_" : 1.0,
        "EnrichmentMap_fdr_qvalue_fca_mir_92b_3p_" : 0.28922289813866014,
        "EnrichmentMap_gs_size" : 24,
        "EnrichmentMap_NES_fca_mir_1185_3p_" : 1.0,
        "EnrichmentMap_Colouring_fca_mir_200c_3p_" : 0.9972182415585366,
        "EnrichmentMap_Colouring_fca_mir_191_5p_" : 0.9995309881443979,
        "EnrichmentMap_fdr_qvalue_fca_mir_146b_5p_" : 0.04501648673564393,
        "EnrichmentMap_pvalue_fca_mir_29c_3p_" : 0.028734442733511473,
        "EnrichmentMap_david_category" : "KEGG_PATHWAY",
        "EnrichmentMap_NES_fca_mir_502_3p_" : 1.0,
        "EnrichmentMap_NES_fca_mir_146a_5p_" : 1.0,
        "name" : "FCA05206:MICRORNAS IN CANCER",
        "EnrichmentMap_Colouring_fca_mir_502_3p_" : 0.9051461824751422,
        "EnrichmentMap_NES_fca_mir_191_5p_" : 1.0,
        "EnrichmentMap_pvalue_fca_mir_191_5p_" : 4.690118556020559E-4,
        "EnrichmentMap_fdr_qvalue_fca_mir_328_3p_" : 1.0,
        "SUID" : 693,
        "__mclCluster" : 1,
        "EnrichmentMap_pvalue_fca_mir_29b_2_3p_" : 0.0017156138720881052,
        "EnrichmentMap_fdr_qvalue_fca_mir_449_5p_" : 0.11490432604360745,
        "EnrichmentMap_NES_fca_mir_92b_3p_" : 1.0,
        "EnrichmentMap_GS_DESCR" : "fca05206:MicroRNAs in cancer",
        "EnrichmentMap_NES_fca_mir_301a_3p_" : 1.0,
        "EnrichmentMap_Colouring_fca_mir_328_3p_" : 0.9010847247570618,
        "EnrichmentMap_pvalue_fca_mir_92b_3p_" : 0.0048745432270560695,
        "EnrichmentMap_pvalue_fca_mir_141_3p_" : 0.004622521284403216,
        "EnrichmentMap_fdr_qvalue_fca_mir_301a_3p_" : 0.4070532041162995,
        "EnrichmentMap_pvalue_fca_mir_301a_3p_" : 0.023393862305534457,
        "EnrichmentMap_Colouring_fca_mir_301a_3p_" : 0.9766061376944656,
        "EnrichmentMap_GS_Type" : "ENR",
        "EnrichmentMap_Colouring_fca_mir_146a_5p_" : 0.9929677510601502,
        "shared_name" : "FCA05206:MICRORNAS IN CANCER",
        "EnrichmentMap_fdr_qvalue_fca_mir_34c_5p_" : 0.022378673667180143,
        "EnrichmentMap_NES_fca_mir_449_5p_" : 1.0,
        "EnrichmentMap_fdr_qvalue_fca_mir_502_3p_" : 1.0,
        "EnrichmentMap_fdr_qvalue_fca_mir_29c_3p_" : 0.3617159261747915,
        "selected" : true,
        "EnrichmentMap_NES_fca_mir_29c_3p_" : 1.0,
        "EnrichmentMap_Colouring_fca_mir_1185_3p_" : 0.9875685976608922,
        "EnrichmentMap_NES_fca_mir_141_3p_" : 1.0,
        "EnrichmentMap_fdr_qvalue_fca_mir_1185_3p_" : 0.35077322335622585,
        "EnrichmentMap_pvalue_fca_mir_1185_3p_" : 0.01243140233910783,
        "EnrichmentMap_fdr_qvalue_fca_mir_146a_5p_" : 0.18049438945614343,
        "EnrichmentMap_pvalue_fca_mir_449_5p_" : 0.0023057005805728645,
        "EnrichmentMap_pvalue_fca_mir_146a_5p_" : 0.007032248939849744,
        "EnrichmentMap_Name" : "FCA05206:MICRORNAS IN CANCER",
        "EnrichmentMap_Colouring_fca_mir_34c_5p_" : 0.9998683607431342,
        "EnrichmentMap_Colouring_fca_mir_29c_3p_" : 0.9712655572664886,
        "EnrichmentMap_NES_fca_mir_29b_2_3p_" : 1.0,
        "EnrichmentMap_Genes" : [ "PDGFB", "PRKCE", "EGFR", "IGF2BP1", "SPRY2", "ERBB2", "E2F2", "PDGFRA", "PDGFA", "NFKB1", "IRS1", "ZFPM2", "VIM", "PDGFRB", "CASP3", "CDKN1B", "SLC45A3", "CDK6", "CD44", "ZEB2", "TP53", "VEGFA", "ABCC1", "NOTCH1" ]
      },
      "position" : {
        "x" : 449.4964916536611,
        "y" : -5869.1465245884165
      },
      "selected" : true
    }, {
      "data" : {
        "id" : "691",
        "EnrichmentMap_Colouring_fca_mir_449_5p_" : 0.9312102575264147,
        "EnrichmentMap_gs_size" : 4,
        "EnrichmentMap_NES_fca_mir_1185_3p_" : 1.0,
        "EnrichmentMap_david_category" : "KEGG_PATHWAY",
        "name" : "FCA05220:CHRONIC MYELOID LEUKEMIA",
        "SUID" : 691,
        "__mclCluster" : 1,
        "EnrichmentMap_fdr_qvalue_fca_mir_449_5p_" : 0.4942670385139092,
        "EnrichmentMap_GS_DESCR" : "fca05220:Chronic myeloid leukemia",
        "EnrichmentMap_GS_Type" : "ENR",
        "shared_name" : "FCA05220:CHRONIC MYELOID LEUKEMIA",
        "EnrichmentMap_NES_fca_mir_449_5p_" : 1.0,
        "selected" : false,
        "EnrichmentMap_Colouring_fca_mir_1185_3p_" : 0.9616153321886997,
        "EnrichmentMap_fdr_qvalue_fca_mir_1185_3p_" : 0.7340839283690461,
        "EnrichmentMap_pvalue_fca_mir_1185_3p_" : 0.03838466781130034,
        "EnrichmentMap_pvalue_fca_mir_449_5p_" : 0.0687897424735853,
        "EnrichmentMap_Name" : "FCA05220:CHRONIC MYELOID LEUKEMIA",
        "EnrichmentMap_Genes" : [ "CDKN1B", "PIK3R1", "CDK6", "SMAD4" ]
      },
      "position" : {
        "x" : 751.9249745682721,
        "y" : -5738.986527503132
      },
      "selected" : false
    }, {
      "data" : {
        "id" : "685",
        "EnrichmentMap_fdr_qvalue_fca_mir_29b_2_3p_" : 1.0,
        "EnrichmentMap_NES_fca_mir_146b_5p_" : 1.0,
        "EnrichmentMap_NES_fca_mir_200c_3p_" : 1.0,
        "EnrichmentMap_Colouring_fca_mir_29b_2_3p_" : 0.9605817693057169,
        "EnrichmentMap_Colouring_fca_mir_146b_5p_" : 0.9917136696059267,
        "EnrichmentMap_NES_fca_mir_132_3p_" : 1.0,
        "EnrichmentMap_fdr_qvalue_fca_mir_200c_3p_" : 0.13371447755381444,
        "EnrichmentMap_pvalue_fca_mir_200c_3p_" : 3.011587332293118E-4,
        "EnrichmentMap_pvalue_fca_mir_146b_5p_" : 0.008286330394073376,
        "EnrichmentMap_gs_size" : 6,
        "EnrichmentMap_Colouring_fca_mir_200c_3p_" : 0.9996988412667707,
        "EnrichmentMap_fdr_qvalue_fca_mir_146b_5p_" : 0.7217656708253328,
        "EnrichmentMap_pvalue_fca_mir_29c_3p_" : 0.059227321407214026,
        "EnrichmentMap_david_category" : "GOTERM_BP_DIRECT",
        "EnrichmentMap_fdr_qvalue_fca_mir_15b_5p_" : 1.0,
        "name" : "GO:0045773~POSITIVE REGULATION OF AXON EXTENSION",
        "SUID" : 685,
        "__mclCluster" : 2,
        "EnrichmentMap_pvalue_fca_mir_29b_2_3p_" : 0.03941823069428311,
        "EnrichmentMap_pvalue_fca_mir_132_3p_" : 0.018295154912536297,
        "EnrichmentMap_GS_DESCR" : "GO:0045773~positive regulation of axon extension",
        "EnrichmentMap_GS_Type" : "ENR",
        "shared_name" : "GO:0045773~POSITIVE REGULATION OF AXON EXTENSION",
        "EnrichmentMap_Colouring_fca_mir_15b_5p_" : 0.9895951459811321,
        "EnrichmentMap_pvalue_fca_mir_15b_5p_" : 0.010404854018867971,
        "EnrichmentMap_Colouring_fca_mir_132_3p_" : 0.9817048450874637,
        "EnrichmentMap_fdr_qvalue_fca_mir_29c_3p_" : 1.0,
        "selected" : false,
        "EnrichmentMap_NES_fca_mir_15b_5p_" : 1.0,
        "EnrichmentMap_NES_fca_mir_29c_3p_" : 1.0,
        "EnrichmentMap_fdr_qvalue_fca_mir_132_3p_" : 1.0,
        "EnrichmentMap_Name" : "GO:0045773~POSITIVE REGULATION OF AXON EXTENSION",
        "EnrichmentMap_Colouring_fca_mir_29c_3p_" : 0.940772678592786,
        "EnrichmentMap_NES_fca_mir_29b_2_3p_" : 1.0,
        "EnrichmentMap_Genes" : [ "LIMK1", "NRG1", "MACF1", "MAP1B", "TNFRSF12A", "FN1" ]
      },
      "position" : {
        "x" : 585.5407381034858,
        "y" : -5847.485301451222
      },
      "selected" : false
    }, {
      "data" : {
        "id" : "1195",
        "EnrichmentMap_NES_fca_mir_146b_5p_" : 1.0,
        "EnrichmentMap_Colouring_fca_mir_146b_5p_" : 0.9496439104132921,
        "EnrichmentMap_pvalue_fca_mir_146b_5p_" : 0.0503560895867079,
        "EnrichmentMap_gs_size" : 3,
        "EnrichmentMap_fdr_qvalue_fca_mir_146b_5p_" : 1.0,
        "EnrichmentMap_david_category" : "GOTERM_MF_DIRECT",
        "EnrichmentMap_NES_fca_mir_146a_5p_" : 1.0,
        "name" : "GO:0004716~RECEPTOR SIGNALING PROTEIN TYROSINE KINASE ACTIVITY",
        "SUID" : 1195,
        "__mclCluster" : 7,
        "EnrichmentMap_GS_DESCR" : "GO:0004716~receptor signaling protein tyrosine kinase activity",
        "EnrichmentMap_GS_Type" : "ENR",
        "EnrichmentMap_Colouring_fca_mir_146a_5p_" : 0.9795997559403986,
        "shared_name" : "GO:0004716~RECEPTOR SIGNALING PROTEIN TYROSINE KINASE ACTIVITY",
        "selected" : false,
        "EnrichmentMap_fdr_qvalue_fca_mir_146a_5p_" : 1.0,
        "EnrichmentMap_pvalue_fca_mir_146a_5p_" : 0.02040024405960142,
        "EnrichmentMap_Name" : "GO:0004716~RECEPTOR SIGNALING PROTEIN TYROSINE KINASE ACTIVITY",
        "EnrichmentMap_Genes" : [ "EGFR", "ERBB2", "INSR" ]
      },
      "position" : {
        "x" : 862.8660786118899,
        "y" : -5616.218190609107
      },
      "selected" : false
    }, {
      "data" : {
        "id" : "1191",
        "EnrichmentMap_NES_fca_mir_34c_5p_" : 1.0,
        "EnrichmentMap_pvalue_fca_mir_34c_5p_" : 0.04976664164889608,
        "EnrichmentMap_gs_size" : 2,
        "EnrichmentMap_david_category" : "GOTERM_BP_DIRECT",
        "name" : "GO:0038001~PARACRINE SIGNALING",
        "SUID" : 1191,
        "__mclCluster" : 1,
        "EnrichmentMap_GS_DESCR" : "GO:0038001~paracrine signaling",
        "EnrichmentMap_GS_Type" : "ENR",
        "shared_name" : "GO:0038001~PARACRINE SIGNALING",
        "EnrichmentMap_fdr_qvalue_fca_mir_34c_5p_" : 1.0,
        "selected" : false,
        "EnrichmentMap_Name" : "GO:0038001~PARACRINE SIGNALING",
        "EnrichmentMap_Colouring_fca_mir_34c_5p_" : 0.9502333583511039,
        "EnrichmentMap_Genes" : [ "PDGFB", "TNFSF11" ]
      },
      "position" : {
        "x" : 583.9937439664017,
        "y" : -5590.50298431365
      },
      "selected" : false
    }, {
      "data" : {
        "id" : "1189",
        "EnrichmentMap_fdr_qvalue_fca_mir_29b_2_3p_" : 1.0,
        "EnrichmentMap_Colouring_fca_mir_29b_2_3p_" : 0.9407289277590848,
        "EnrichmentMap_NES_fca_mir_34c_5p_" : 1.0,
        "EnrichmentMap_pvalue_fca_mir_34c_5p_" : 0.004363435485913953,
        "EnrichmentMap_gs_size" : 4,
        "EnrichmentMap_david_category" : "GOTERM_BP_DIRECT",
        "name" : "GO:0043552~POSITIVE REGULATION OF PHOSPHATIDYLINOSITOL 3-KINASE ACTIVITY",
        "SUID" : 1189,
        "__mclCluster" : 5,
        "EnrichmentMap_pvalue_fca_mir_29b_2_3p_" : 0.05927107224091524,
        "EnrichmentMap_GS_DESCR" : "GO:0043552~positive regulation of phosphatidylinositol 3-kinase activity",
        "EnrichmentMap_GS_Type" : "ENR",
        "shared_name" : "GO:0043552~POSITIVE REGULATION OF PHOSPHATIDYLINOSITOL 3-KINASE ACTIVITY",
        "EnrichmentMap_fdr_qvalue_fca_mir_34c_5p_" : 0.417882859997144,
        "selected" : false,
        "EnrichmentMap_Name" : "GO:0043552~POSITIVE REGULATION OF PHOSPHATIDYLINOSITOL 3-KINASE ACTIVITY",
        "EnrichmentMap_Colouring_fca_mir_34c_5p_" : 0.995636564514086,
        "EnrichmentMap_NES_fca_mir_29b_2_3p_" : 1.0,
        "EnrichmentMap_Genes" : [ "PDGFB", "PDGFRB", "PDGFRA", "FLT1" ]
      },
      "position" : {
        "x" : 683.1204744052067,
        "y" : -5612.466243267734
      },
      "selected" : false
    }, {
      "data" : {
        "id" : "1699",
        "EnrichmentMap_Colouring_fca_mir_141_3p_" : 0.9815464281290203,
        "EnrichmentMap_fdr_qvalue_fca_mir_29b_2_3p_" : 0.15084784355212486,
        "EnrichmentMap_Colouring_fca_mir_362_3p_" : 0.987531812301307,
        "EnrichmentMap_NES_fca_mir_146b_5p_" : 1.0,
        "EnrichmentMap_NES_fca_mir_200c_3p_" : 1.0,
        "EnrichmentMap_Colouring_fca_mir_29b_2_3p_" : 0.9865737521445753,
        "EnrichmentMap_NES_fca_mir_34c_5p_" : 1.0,
        "EnrichmentMap_Colouring_fca_mir_449_5p_" : 0.9066482914110957,
        "EnrichmentMap_Colouring_fca_mir_146b_5p_" : 0.9946940161482956,
        "EnrichmentMap_pvalue_fca_mir_34c_5p_" : 0.09190046306514243,
        "EnrichmentMap_fdr_qvalue_fca_mir_200c_3p_" : 0.24131457107239782,
        "EnrichmentMap_pvalue_fca_mir_200c_3p_" : 0.008134199024912286,
        "EnrichmentMap_pvalue_fca_mir_146b_5p_" : 0.005305983851704476,
        "EnrichmentMap_fdr_qvalue_fca_mir_141_3p_" : 0.6079165038298608,
        "EnrichmentMap_fdr_qvalue_fca_mir_130b_5p_" : 0.2044902870250341,
        "EnrichmentMap_gs_size" : 35,
        "EnrichmentMap_Colouring_fca_mir_200c_3p_" : 0.9918658009750877,
        "EnrichmentMap_fdr_qvalue_fca_mir_146b_5p_" : 0.07476613609219944,
        "EnrichmentMap_david_category" : "KEGG_PATHWAY",
        "EnrichmentMap_NES_fca_mir_146a_5p_" : 1.0,
        "EnrichmentMap_pvalue_fca_mir_130b_5p_" : 0.0049274767957839544,
        "EnrichmentMap_fdr_qvalue_fca_mir_15b_5p_" : 0.0337614620008291,
        "name" : "FCA04014:RAS SIGNALING PATHWAY",
        "EnrichmentMap_NES_fca_mir_130b_5p_" : 1.0,
        "SUID" : 1699,
        "EnrichmentMap_fdr_qvalue_fca_mir_362_3p_" : 0.31348586213856655,
        "EnrichmentMap_Colouring_fca_mir_130b_5p_" : 0.995072523204216,
        "__mclCluster" : 1,
        "EnrichmentMap_pvalue_fca_mir_29b_2_3p_" : 0.013426247855424726,
        "EnrichmentMap_fdr_qvalue_fca_mir_449_5p_" : 0.5842010150402399,
        "EnrichmentMap_GS_DESCR" : "fca04014:Ras signaling pathway",
        "EnrichmentMap_pvalue_fca_mir_362_3p_" : 0.012468187698692988,
        "EnrichmentMap_pvalue_fca_mir_141_3p_" : 0.018453571870979745,
        "EnrichmentMap_NES_fca_mir_362_3p_" : 1.0,
        "EnrichmentMap_GS_Type" : "ENR",
        "EnrichmentMap_Colouring_fca_mir_146a_5p_" : 0.9509489828303153,
        "shared_name" : "FCA04014:RAS SIGNALING PATHWAY",
        "EnrichmentMap_fdr_qvalue_fca_mir_34c_5p_" : 0.7968837985074774,
        "EnrichmentMap_NES_fca_mir_449_5p_" : 1.0,
        "EnrichmentMap_Colouring_fca_mir_15b_5p_" : 0.9988799514976028,
        "EnrichmentMap_pvalue_fca_mir_15b_5p_" : 0.001120048502397174,
        "selected" : false,
        "EnrichmentMap_NES_fca_mir_15b_5p_" : 1.0,
        "EnrichmentMap_NES_fca_mir_141_3p_" : 1.0,
        "EnrichmentMap_fdr_qvalue_fca_mir_146a_5p_" : 0.5109585027568576,
        "EnrichmentMap_pvalue_fca_mir_449_5p_" : 0.09335170858890432,
        "EnrichmentMap_pvalue_fca_mir_146a_5p_" : 0.04905101716968469,
        "EnrichmentMap_Name" : "FCA04014:RAS SIGNALING PATHWAY",
        "EnrichmentMap_Colouring_fca_mir_34c_5p_" : 0.9080995369348576,
        "EnrichmentMap_NES_fca_mir_29b_2_3p_" : 1.0,
        "EnrichmentMap_Genes" : [ "PTPN11", "FLT1", "EPHA2", "PLD1", "FOXO4", "VEGFB", "ETS1", "LOC101101581", "PDGFRB", "PIK3R1", "GNB4", "MRAS", "VEGFA", "FGFR1", "FGF1", "PDGFB", "FGF5", "EGFR", "GNB2", "RASGRP1", "PDGFRA", "CSF1", "PDGFA", "IGF1R", "NFKB1", "GNB5", "FGF10", "GAB1", "EFNA5", "NGFR", "INSR", "EFNA1", "FGF12", "FGFR4", "AKT1" ]
      },
      "position" : {
        "x" : 1021.1119940135163,
        "y" : -5841.581326638278
      },
      "selected" : false
    }, {
      "data" : {
        "id" : "1187",
        "EnrichmentMap_fdr_qvalue_fca_mir_29b_2_3p_" : 1.0,
        "EnrichmentMap_Colouring_fca_mir_29b_2_3p_" : 0.9510249861713734,
        "EnrichmentMap_NES_fca_mir_34c_5p_" : 1.0,
        "EnrichmentMap_pvalue_fca_mir_34c_5p_" : 0.0032016594751523133,
        "EnrichmentMap_fdr_qvalue_fca_mir_191_5p_" : 0.9402198838450945,
        "EnrichmentMap_gs_size" : 5,
        "EnrichmentMap_Colouring_fca_mir_191_5p_" : 0.9936812456290931,
        "EnrichmentMap_pvalue_fca_mir_29c_3p_" : 0.07311247727022459,
        "EnrichmentMap_david_category" : "GOTERM_BP_DIRECT",
        "name" : "GO:0048661~POSITIVE REGULATION OF SMOOTH MUSCLE CELL PROLIFERATION",
        "EnrichmentMap_NES_fca_mir_191_5p_" : 1.0,
        "EnrichmentMap_pvalue_fca_mir_191_5p_" : 0.006318754370906863,
        "SUID" : 1187,
        "__mclCluster" : 1,
        "EnrichmentMap_pvalue_fca_mir_29b_2_3p_" : 0.048975013828626596,
        "EnrichmentMap_GS_DESCR" : "GO:0048661~positive regulation of smooth muscle cell proliferation",
        "EnrichmentMap_GS_Type" : "ENR",
        "shared_name" : "GO:0048661~POSITIVE REGULATION OF SMOOTH MUSCLE CELL PROLIFERATION",
        "EnrichmentMap_fdr_qvalue_fca_mir_34c_5p_" : 0.417882859997144,
        "EnrichmentMap_fdr_qvalue_fca_mir_29c_3p_" : 1.0,
        "selected" : false,
        "EnrichmentMap_NES_fca_mir_29c_3p_" : 1.0,
        "EnrichmentMap_Name" : "GO:0048661~POSITIVE REGULATION OF SMOOTH MUSCLE CELL PROLIFERATION",
        "EnrichmentMap_Colouring_fca_mir_34c_5p_" : 0.9967983405248477,
        "EnrichmentMap_Colouring_fca_mir_29c_3p_" : 0.9268875227297754,
        "EnrichmentMap_NES_fca_mir_29b_2_3p_" : 1.0,
        "EnrichmentMap_Genes" : [ "PDGFB", "PDGFRB", "HBEGF", "SERPINF2", "ID2" ]
      },
      "position" : {
        "x" : 697.0975994861326,
        "y" : -5565.91636332748
      },
      "selected" : false
    }, {
      "data" : {
        "id" : "1695",
        "EnrichmentMap_Colouring_fca_mir_141_3p_" : 0.9988266329581331,
        "EnrichmentMap_Colouring_fca_mir_362_3p_" : 0.9973813538973321,
        "EnrichmentMap_NES_fca_mir_146b_5p_" : 1.0,
        "EnrichmentMap_NES_fca_mir_200c_3p_" : 1.0,
        "EnrichmentMap_NES_fca_mir_34c_5p_" : 1.0,
        "EnrichmentMap_fdr_qvalue_fca_mir_34b_3p_" : 0.4372330772922022,
        "EnrichmentMap_Colouring_fca_mir_146b_5p_" : 0.9486422073028413,
        "EnrichmentMap_NES_fca_mir_132_3p_" : 1.0,
        "EnrichmentMap_pvalue_fca_mir_34c_5p_" : 0.029574741923818655,
        "EnrichmentMap_fdr_qvalue_fca_mir_200c_3p_" : 1.0,
        "EnrichmentMap_pvalue_fca_mir_200c_3p_" : 0.08225279187499288,
        "EnrichmentMap_pvalue_fca_mir_146b_5p_" : 0.05135779269715871,
        "EnrichmentMap_fdr_qvalue_fca_mir_141_3p_" : 0.10384298320521702,
        "EnrichmentMap_fdr_qvalue_fca_mir_130b_5p_" : 0.48456834246629393,
        "EnrichmentMap_gs_size" : 36,
        "EnrichmentMap_Colouring_fca_mir_200c_3p_" : 0.9177472081250071,
        "EnrichmentMap_fdr_qvalue_fca_mir_146b_5p_" : 0.30496485182392774,
        "EnrichmentMap_david_category" : "KEGG_PATHWAY",
        "EnrichmentMap_NES_fca_mir_146a_5p_" : 1.0,
        "EnrichmentMap_pvalue_fca_mir_130b_5p_" : 0.03961372415647381,
        "EnrichmentMap_fdr_qvalue_fca_mir_15b_5p_" : 0.02205624562063177,
        "name" : "FCA04015:RAP1 SIGNALING PATHWAY",
        "EnrichmentMap_pvalue_fca_mir_375_3p_" : 3.9680092179721877E-5,
        "EnrichmentMap_NES_fca_mir_130b_5p_" : 1.0,
        "SUID" : 1695,
        "EnrichmentMap_fdr_qvalue_fca_mir_362_3p_" : 0.13765153145163775,
        "EnrichmentMap_Colouring_fca_mir_130b_5p_" : 0.9603862758435262,
        "__mclCluster" : 1,
        "EnrichmentMap_pvalue_fca_mir_132_3p_" : 0.04375836286455943,
        "EnrichmentMap_Colouring_fca_mir_34b_3p_" : 0.969297919104003,
        "EnrichmentMap_GS_DESCR" : "fca04015:Rap1 signaling pathway",
        "EnrichmentMap_NES_fca_mir_301a_3p_" : 1.0,
        "EnrichmentMap_pvalue_fca_mir_362_3p_" : 0.002618646102667983,
        "EnrichmentMap_pvalue_fca_mir_141_3p_" : 0.001173367041866859,
        "EnrichmentMap_NES_fca_mir_34b_3p_" : 1.0,
        "EnrichmentMap_fdr_qvalue_fca_mir_301a_3p_" : 0.4070532041162995,
        "EnrichmentMap_pvalue_fca_mir_301a_3p_" : 0.019478155223736422,
        "EnrichmentMap_pvalue_fca_mir_34b_3p_" : 0.030702080895997002,
        "EnrichmentMap_NES_fca_mir_362_3p_" : 1.0,
        "EnrichmentMap_Colouring_fca_mir_301a_3p_" : 0.9805218447762636,
        "EnrichmentMap_GS_Type" : "ENR",
        "EnrichmentMap_Colouring_fca_mir_146a_5p_" : 0.9670080666869576,
        "shared_name" : "FCA04015:RAP1 SIGNALING PATHWAY",
        "EnrichmentMap_fdr_qvalue_fca_mir_34c_5p_" : 0.5586340141165747,
        "EnrichmentMap_Colouring_fca_mir_15b_5p_" : 0.9993728081814038,
        "EnrichmentMap_pvalue_fca_mir_15b_5p_" : 6.271918185961641E-4,
        "EnrichmentMap_Colouring_fca_mir_132_3p_" : 0.9562416371354405,
        "EnrichmentMap_NES_fca_mir_375_3p_" : 1.0,
        "EnrichmentMap_fdr_qvalue_fca_mir_375_3p_" : 0.002281605300334008,
        "selected" : false,
        "EnrichmentMap_NES_fca_mir_15b_5p_" : 1.0,
        "EnrichmentMap_Colouring_fca_mir_375_3p_" : 0.9999603199078203,
        "EnrichmentMap_NES_fca_mir_141_3p_" : 1.0,
        "EnrichmentMap_fdr_qvalue_fca_mir_146a_5p_" : 0.4371643798922777,
        "EnrichmentMap_fdr_qvalue_fca_mir_132_3p_" : 0.6086390471161448,
        "EnrichmentMap_pvalue_fca_mir_146a_5p_" : 0.03299193331304241,
        "EnrichmentMap_Name" : "FCA04015:RAP1 SIGNALING PATHWAY",
        "EnrichmentMap_Colouring_fca_mir_34c_5p_" : 0.9704252580761813,
        "EnrichmentMap_Genes" : [ "FLT1", "MAPK14", "EPHA2", "VEGFB", "PDGFRB", "EFNA3", "PIK3R1", "APBB1IP", "MRAS", "VEGFA", "KITLG", "MAGI1", "FGFR1", "FGF1", "PRKD1", "PDGFB", "ADCY6", "SIPA1L2", "FGF5", "ADCY3", "EGFR", "ADCY1", "RAPGEF4", "GNAS", "PRKCZ", "PDGFRA", "CSF1", "PDGFA", "IGF1R", "FGF10", "EFNA5", "NGFR", "INSR", "FGF12", "EFNA1", "FGFR4" ]
      },
      "position" : {
        "x" : 865.0313216965362,
        "y" : -5944.6651335411425
      },
      "selected" : false
    }, {
      "data" : {
        "id" : "1691",
        "EnrichmentMap_pvalue_fca_mir_502_3p_" : 0.0362814649009841,
        "EnrichmentMap_gs_size" : 3,
        "EnrichmentMap_david_category" : "GOTERM_BP_DIRECT",
        "EnrichmentMap_NES_fca_mir_502_3p_" : 1.0,
        "name" : "GO:0007596~BLOOD COAGULATION",
        "EnrichmentMap_Colouring_fca_mir_502_3p_" : 0.963718535099016,
        "SUID" : 1691,
        "__mclCluster" : 1,
        "EnrichmentMap_GS_DESCR" : "GO:0007596~blood coagulation",
        "EnrichmentMap_GS_Type" : "ENR",
        "shared_name" : "GO:0007596~BLOOD COAGULATION",
        "EnrichmentMap_fdr_qvalue_fca_mir_502_3p_" : 1.0,
        "selected" : false,
        "EnrichmentMap_Name" : "GO:0007596~BLOOD COAGULATION",
        "EnrichmentMap_Genes" : [ "ANO6", "SERPINE2", "PDGFA" ]
      },
      "position" : {
        "x" : 683.5863997348051,
        "y" : -5436.712325500703
      },
      "selected" : false
    }, {
      "data" : {
        "id" : "1177",
        "EnrichmentMap_Colouring_fca_mir_141_3p_" : 0.9666095639423896,
        "EnrichmentMap_fdr_qvalue_fca_mir_29b_2_3p_" : 1.4526220827988856E-6,
        "EnrichmentMap_Colouring_fca_mir_92b_3p_" : 0.964499186989886,
        "EnrichmentMap_Colouring_fca_mir_362_3p_" : 0.9968715561033719,
        "EnrichmentMap_NES_fca_mir_146b_5p_" : 1.0,
        "EnrichmentMap_NES_fca_mir_200c_3p_" : 1.0,
        "EnrichmentMap_Colouring_fca_mir_29b_2_3p_" : 0.9999999543678927,
        "EnrichmentMap_NES_fca_mir_34c_5p_" : 1.0,
        "EnrichmentMap_Colouring_fca_mir_449_5p_" : 0.9987012604074982,
        "EnrichmentMap_Colouring_fca_mir_146b_5p_" : 0.9999993813420779,
        "EnrichmentMap_NES_fca_mir_132_3p_" : 1.0,
        "EnrichmentMap_NES_fca_mir_425_5p_" : 1.0,
        "EnrichmentMap_pvalue_fca_mir_34c_5p_" : 0.0011802697319603429,
        "EnrichmentMap_fdr_qvalue_fca_mir_200c_3p_" : 0.19239533051067081,
        "EnrichmentMap_fdr_qvalue_fca_mir_191_5p_" : 0.7096289503844687,
        "EnrichmentMap_pvalue_fca_mir_200c_3p_" : 0.004323490573273502,
        "EnrichmentMap_pvalue_fca_mir_146b_5p_" : 6.186579221130137E-7,
        "EnrichmentMap_pvalue_fca_mir_502_3p_" : 0.08743483822529635,
        "EnrichmentMap_fdr_qvalue_fca_mir_141_3p_" : 0.6079165038298608,
        "EnrichmentMap_fdr_qvalue_fca_mir_130b_5p_" : 0.0021445787576242787,
        "EnrichmentMap_fdr_qvalue_fca_mir_92b_3p_" : 0.7021271906444758,
        "EnrichmentMap_gs_size" : 80,
        "EnrichmentMap_NES_fca_mir_1185_3p_" : 1.0,
        "EnrichmentMap_Colouring_fca_mir_200c_3p_" : 0.9956765094267265,
        "EnrichmentMap_Colouring_fca_mir_191_5p_" : 0.9488248353088123,
        "EnrichmentMap_fdr_qvalue_fca_mir_146b_5p_" : 9.589197792751713E-5,
        "EnrichmentMap_pvalue_fca_mir_29c_3p_" : 1.0474251428135453E-5,
        "EnrichmentMap_david_category" : "KEGG_PATHWAY",
        "EnrichmentMap_Colouring_fca_mir_192_5p_" : 0.9273684335211547,
        "EnrichmentMap_NES_fca_mir_502_3p_" : 1.0,
        "EnrichmentMap_NES_fca_mir_146a_5p_" : 1.0,
        "EnrichmentMap_pvalue_fca_mir_130b_5p_" : 1.2919149142314932E-5,
        "EnrichmentMap_pvalue_fca_mir_425_5p_" : 0.04689839423513015,
        "EnrichmentMap_fdr_qvalue_fca_mir_15b_5p_" : 8.311549786044496E-4,
        "EnrichmentMap_fdr_qvalue_fca_mir_192_5p_" : 1.0,
        "name" : "FCA05200:PATHWAYS IN CANCER",
        "EnrichmentMap_pvalue_fca_mir_375_3p_" : 2.1012775601383592E-5,
        "EnrichmentMap_NES_fca_mir_192_5p_" : 1.0,
        "EnrichmentMap_Colouring_fca_mir_502_3p_" : 0.9125651617747037,
        "EnrichmentMap_NES_fca_mir_191_5p_" : 1.0,
        "EnrichmentMap_NES_fca_mir_130b_5p_" : 1.0,
        "EnrichmentMap_pvalue_fca_mir_191_5p_" : 0.051175164691187644,
        "SUID" : 1177,
        "EnrichmentMap_fdr_qvalue_fca_mir_362_3p_" : 0.13765153145163775,
        "EnrichmentMap_Colouring_fca_mir_130b_5p_" : 0.9999870808508576,
        "__mclCluster" : 1,
        "EnrichmentMap_pvalue_fca_mir_29b_2_3p_" : 4.5632107313054E-8,
        "EnrichmentMap_pvalue_fca_mir_132_3p_" : 9.056033313159916E-4,
        "EnrichmentMap_fdr_qvalue_fca_mir_449_5p_" : 0.11490432604360745,
        "EnrichmentMap_NES_fca_mir_92b_3p_" : 1.0,
        "EnrichmentMap_GS_DESCR" : "fca05200:Pathways in cancer",
        "EnrichmentMap_NES_fca_mir_301a_3p_" : 1.0,
        "EnrichmentMap_pvalue_fca_mir_92b_3p_" : 0.035500813010113944,
        "EnrichmentMap_pvalue_fca_mir_362_3p_" : 0.0031284438966281305,
        "EnrichmentMap_pvalue_fca_mir_141_3p_" : 0.033390436057610426,
        "EnrichmentMap_fdr_qvalue_fca_mir_301a_3p_" : 0.3455400440084007,
        "EnrichmentMap_pvalue_fca_mir_296_3p_" : 0.029006573959906228,
        "EnrichmentMap_pvalue_fca_mir_301a_3p_" : 0.009956174586522152,
        "EnrichmentMap_NES_fca_mir_362_3p_" : 1.0,
        "EnrichmentMap_Colouring_fca_mir_301a_3p_" : 0.9900438254134778,
        "EnrichmentMap_GS_Type" : "ENR",
        "EnrichmentMap_Colouring_fca_mir_146a_5p_" : 0.9997523322119733,
        "shared_name" : "FCA05200:PATHWAYS IN CANCER",
        "EnrichmentMap_fdr_qvalue_fca_mir_34c_5p_" : 0.06688195147775276,
        "EnrichmentMap_NES_fca_mir_449_5p_" : 1.0,
        "EnrichmentMap_fdr_qvalue_fca_mir_502_3p_" : 1.0,
        "EnrichmentMap_pvalue_fca_mir_192_5p_" : 0.07263156647884533,
        "EnrichmentMap_fdr_qvalue_fca_mir_194_5p_" : 0.4232180054765007,
        "EnrichmentMap_Colouring_fca_mir_15b_5p_" : 0.9999921217537573,
        "EnrichmentMap_pvalue_fca_mir_15b_5p_" : 7.878246242696204E-6,
        "EnrichmentMap_Colouring_fca_mir_132_3p_" : 0.999094396668684,
        "EnrichmentMap_NES_fca_mir_375_3p_" : 1.0,
        "EnrichmentMap_fdr_qvalue_fca_mir_29c_3p_" : 3.7358163427016444E-4,
        "EnrichmentMap_pvalue_fca_mir_194_5p_" : 0.0044784974124497424,
        "EnrichmentMap_Colouring_fca_mir_194_5p_" : 0.9955215025875502,
        "EnrichmentMap_Colouring_fca_mir_425_5p_" : 0.9531016057648698,
        "EnrichmentMap_fdr_qvalue_fca_mir_375_3p_" : 0.002281605300334008,
        "selected" : false,
        "EnrichmentMap_NES_fca_mir_296_3p_" : 1.0,
        "EnrichmentMap_NES_fca_mir_15b_5p_" : 1.0,
        "EnrichmentMap_fdr_qvalue_fca_mir_296_3p_" : 0.3917558921456214,
        "EnrichmentMap_NES_fca_mir_29c_3p_" : 1.0,
        "EnrichmentMap_Colouring_fca_mir_375_3p_" : 0.9999789872243986,
        "EnrichmentMap_Colouring_fca_mir_1185_3p_" : 0.9571337852047272,
        "EnrichmentMap_NES_fca_mir_141_3p_" : 1.0,
        "EnrichmentMap_fdr_qvalue_fca_mir_1185_3p_" : 0.7340839283690461,
        "EnrichmentMap_pvalue_fca_mir_1185_3p_" : 0.042866214795272764,
        "EnrichmentMap_fdr_qvalue_fca_mir_146a_5p_" : 0.019070419678050357,
        "EnrichmentMap_fdr_qvalue_fca_mir_132_3p_" : 0.13855730969134672,
        "EnrichmentMap_pvalue_fca_mir_449_5p_" : 0.0012987395925018468,
        "EnrichmentMap_Colouring_fca_mir_296_3p_" : 0.9709934260400938,
        "EnrichmentMap_fdr_qvalue_fca_mir_425_5p_" : 1.0,
        "EnrichmentMap_pvalue_fca_mir_146a_5p_" : 2.47667788026628E-4,
        "EnrichmentMap_NES_fca_mir_194_5p_" : 1.0,
        "EnrichmentMap_Name" : "FCA05200:PATHWAYS IN CANCER",
        "EnrichmentMap_Colouring_fca_mir_34c_5p_" : 0.9988197302680396,
        "EnrichmentMap_Colouring_fca_mir_29c_3p_" : 0.9999895257485719,
        "EnrichmentMap_NES_fca_mir_29b_2_3p_" : 1.0,
        "EnrichmentMap_Genes" : [ "COL4A3", "VEGFB", "FZD8", "COL4A2", "WNT5A", "PDGFRB", "CASP3", "CDKN1B", "GNB4", "TP53", "WNT4", "DAPK1", "SKP2", "HHIP", "EDNRA", "MMP2", "PDGFB", "CXCR4", "EGFR", "NTRK1", "FZD1", "ARNT2", "ARAF", "PDGFA", "IGF1R", "GNB5", "FGF10", "PAX8", "LAMC3", "COL4A1", "LAMA4", "CTBP1", "LAMC2", "ITGA6", "CDK6", "PTCH1", "AXIN2", "COL4A4", "FH", "RAC2", "LAMB2", "ARHGEF12", "FZD4", "PIK3R1", "FZD10", "TRAF1", "VEGFA", "KITLG", "FGFR1", "RET", "LAMC1", "FGF1", "ADCY6", "SMO", "FGF5", "JAK1", "ADCY3", "SMAD3", "ADCY1", "JUP", "AR", "GLI1", "GNB2", "RASGRP1", "ERBB2", "GNAS", "E2F2", "LOC101082667", "PDGFRA", "SMAD4", "JUN", "TCF7L1", "FZD2", "STAT1", "NFKB1", "BIRC7", "LAMB1", "FGF12", "AKT1", "FN1" ]
      },
      "position" : {
        "x" : 649.9438317374585,
        "y" : -5959.540435969649
      },
      "selected" : false
    }, {
      "data" : {
        "id" : "1175",
        "EnrichmentMap_Colouring_fca_mir_141_3p_" : 0.9974437925398881,
        "EnrichmentMap_NES_fca_mir_34c_5p_" : 1.0,
        "EnrichmentMap_Colouring_fca_mir_449_5p_" : 0.9941507373419525,
        "EnrichmentMap_pvalue_fca_mir_34c_5p_" : 0.004062495650563243,
        "EnrichmentMap_fdr_qvalue_fca_mir_141_3p_" : 0.6102945311016965,
        "EnrichmentMap_gs_size" : 4,
        "EnrichmentMap_david_category" : "GOTERM_BP_DIRECT",
        "name" : "GO:0010863~POSITIVE REGULATION OF PHOSPHOLIPASE C ACTIVITY",
        "SUID" : 1175,
        "__mclCluster" : 5,
        "EnrichmentMap_fdr_qvalue_fca_mir_449_5p_" : 0.563200433074864,
        "EnrichmentMap_GS_DESCR" : "GO:0010863~positive regulation of phospholipase C activity",
        "EnrichmentMap_pvalue_fca_mir_141_3p_" : 0.002556207460111818,
        "EnrichmentMap_GS_Type" : "ENR",
        "shared_name" : "GO:0010863~POSITIVE REGULATION OF PHOSPHOLIPASE C ACTIVITY",
        "EnrichmentMap_fdr_qvalue_fca_mir_34c_5p_" : 0.417882859997144,
        "EnrichmentMap_NES_fca_mir_449_5p_" : 1.0,
        "selected" : false,
        "EnrichmentMap_NES_fca_mir_141_3p_" : 1.0,
        "EnrichmentMap_pvalue_fca_mir_449_5p_" : 0.005849262658047549,
        "EnrichmentMap_Name" : "GO:0010863~POSITIVE REGULATION OF PHOSPHOLIPASE C ACTIVITY",
        "EnrichmentMap_Colouring_fca_mir_34c_5p_" : 0.9959375043494367,
        "EnrichmentMap_Genes" : [ "PDGFRB", "PDGFRA", "FLT1", "FGFR1" ]
      },
      "position" : {
        "x" : 696.6199906229542,
        "y" : -5650.552899703141
      },
      "selected" : false
    }, {
      "data" : {
        "id" : "1685",
        "EnrichmentMap_gs_size" : 2,
        "EnrichmentMap_david_category" : "GOTERM_BP_DIRECT",
        "name" : "GO:0002158~OSTEOCLAST PROLIFERATION",
        "SUID" : 1685,
        "__mclCluster" : 1,
        "EnrichmentMap_GS_DESCR" : "GO:0002158~osteoclast proliferation",
        "EnrichmentMap_NES_fca_mir_301a_3p_" : 1.0,
        "EnrichmentMap_fdr_qvalue_fca_mir_301a_3p_" : 1.0,
        "EnrichmentMap_pvalue_fca_mir_301a_3p_" : 0.04707337682417945,
        "EnrichmentMap_Colouring_fca_mir_301a_3p_" : 0.9529266231758206,
        "EnrichmentMap_GS_Type" : "ENR",
        "shared_name" : "GO:0002158~OSTEOCLAST PROLIFERATION",
        "selected" : false,
        "EnrichmentMap_Name" : "GO:0002158~OSTEOCLAST PROLIFERATION",
        "EnrichmentMap_Genes" : [ "TNFSF11", "CSF1" ]
      },
      "position" : {
        "x" : 405.24928840988645,
        "y" : -5527.620620384147
      },
      "selected" : false
    }, {
      "data" : {
        "id" : "1173",
        "EnrichmentMap_Colouring_fca_mir_141_3p_" : 0.9982808247142204,
        "EnrichmentMap_Colouring_fca_mir_362_3p_" : 0.9419197348008681,
        "EnrichmentMap_NES_fca_mir_200c_3p_" : 1.0,
        "EnrichmentMap_NES_fca_mir_34c_5p_" : 1.0,
        "EnrichmentMap_NES_fca_mir_132_3p_" : 1.0,
        "EnrichmentMap_pvalue_fca_mir_34c_5p_" : 0.08156735980447935,
        "EnrichmentMap_fdr_qvalue_fca_mir_200c_3p_" : 0.3619484387720007,
        "EnrichmentMap_pvalue_fca_mir_200c_3p_" : 0.004347728994258267,
        "EnrichmentMap_fdr_qvalue_fca_mir_141_3p_" : 0.5472707993065163,
        "EnrichmentMap_gs_size" : 3,
        "EnrichmentMap_Colouring_fca_mir_200c_3p_" : 0.9956522710057417,
        "EnrichmentMap_david_category" : "GOTERM_BP_DIRECT",
        "name" : "GO:0060644~MAMMARY GLAND EPITHELIAL CELL DIFFERENTIATION",
        "SUID" : 1173,
        "EnrichmentMap_fdr_qvalue_fca_mir_362_3p_" : 1.0,
        "__mclCluster" : 1,
        "EnrichmentMap_pvalue_fca_mir_132_3p_" : 0.06409659545366353,
        "EnrichmentMap_GS_DESCR" : "GO:0060644~mammary gland epithelial cell differentiation",
        "EnrichmentMap_pvalue_fca_mir_362_3p_" : 0.05808026519913184,
        "EnrichmentMap_pvalue_fca_mir_141_3p_" : 0.0017191752857796325,
        "EnrichmentMap_NES_fca_mir_362_3p_" : 1.0,
        "EnrichmentMap_GS_Type" : "ENR",
        "shared_name" : "GO:0060644~MAMMARY GLAND EPITHELIAL CELL DIFFERENTIATION",
        "EnrichmentMap_fdr_qvalue_fca_mir_34c_5p_" : 1.0,
        "EnrichmentMap_Colouring_fca_mir_132_3p_" : 0.9359034045463365,
        "selected" : false,
        "EnrichmentMap_NES_fca_mir_141_3p_" : 1.0,
        "EnrichmentMap_fdr_qvalue_fca_mir_132_3p_" : 1.0,
        "EnrichmentMap_Name" : "GO:0060644~MAMMARY GLAND EPITHELIAL CELL DIFFERENTIATION",
        "EnrichmentMap_Colouring_fca_mir_34c_5p_" : 0.9184326401955206,
        "EnrichmentMap_Genes" : [ "IRF6", "PRLR", "PTCH1" ]
      },
      "position" : {
        "x" : 707.5624065930356,
        "y" : -5308.501162785512
      },
      "selected" : false
    }, {
      "data" : {
        "id" : "1665",
        "EnrichmentMap_Colouring_fca_mir_141_3p_" : 0.999183318268397,
        "EnrichmentMap_NES_fca_mir_34c_5p_" : 1.0,
        "EnrichmentMap_Colouring_fca_mir_449_5p_" : 0.9914086883980509,
        "EnrichmentMap_pvalue_fca_mir_34c_5p_" : 0.043697676343453604,
        "EnrichmentMap_fdr_qvalue_fca_mir_141_3p_" : 0.3899655268404505,
        "EnrichmentMap_gs_size" : 11,
        "EnrichmentMap_david_category" : "GOTERM_BP_DIRECT",
        "EnrichmentMap_NES_fca_mir_146a_5p_" : 1.0,
        "name" : "GO:0046777~PROTEIN AUTOPHOSPHORYLATION",
        "SUID" : 1665,
        "__mclCluster" : 29,
        "EnrichmentMap_fdr_qvalue_fca_mir_449_5p_" : 0.7720725359618269,
        "EnrichmentMap_GS_DESCR" : "GO:0046777~protein autophosphorylation",
        "EnrichmentMap_pvalue_fca_mir_141_3p_" : 8.166817316030377E-4,
        "EnrichmentMap_GS_Type" : "ENR",
        "EnrichmentMap_Colouring_fca_mir_146a_5p_" : 0.9223442432589644,
        "shared_name" : "GO:0046777~PROTEIN AUTOPHOSPHORYLATION",
        "EnrichmentMap_fdr_qvalue_fca_mir_34c_5p_" : 1.0,
        "EnrichmentMap_NES_fca_mir_449_5p_" : 1.0,
        "selected" : false,
        "EnrichmentMap_NES_fca_mir_141_3p_" : 1.0,
        "EnrichmentMap_fdr_qvalue_fca_mir_146a_5p_" : 1.0,
        "EnrichmentMap_pvalue_fca_mir_449_5p_" : 0.008591311601949113,
        "EnrichmentMap_pvalue_fca_mir_146a_5p_" : 0.0776557567410357,
        "EnrichmentMap_Name" : "GO:0046777~PROTEIN AUTOPHOSPHORYLATION",
        "EnrichmentMap_Colouring_fca_mir_34c_5p_" : 0.9563023236565464,
        "EnrichmentMap_Genes" : [ "LRRK2", "PDGFRB", "EIF2AK2", "ERBB2", "DCX", "PDGFRA", "FLT1", "FGFR1", "IRAK3", "DAPK1", "PRKD1" ]
      },
      "position" : {
        "x" : 493.3605923119111,
        "y" : -5390.483970523717
      },
      "selected" : false
    }, {
      "data" : {
        "id" : "1151",
        "EnrichmentMap_fdr_qvalue_fca_mir_29b_2_3p_" : 1.0,
        "EnrichmentMap_NES_fca_mir_146b_5p_" : 1.0,
        "EnrichmentMap_Colouring_fca_mir_29b_2_3p_" : 0.9134342156987209,
        "EnrichmentMap_NES_fca_mir_34c_5p_" : 1.0,
        "EnrichmentMap_Colouring_fca_mir_146b_5p_" : 0.9167337119168408,
        "EnrichmentMap_pvalue_fca_mir_34c_5p_" : 0.049402505481492526,
        "EnrichmentMap_fdr_qvalue_fca_mir_191_5p_" : 1.0,
        "EnrichmentMap_pvalue_fca_mir_146b_5p_" : 0.08326628808315914,
        "EnrichmentMap_gs_size" : 18,
        "EnrichmentMap_Colouring_fca_mir_191_5p_" : 0.9580689477179357,
        "EnrichmentMap_fdr_qvalue_fca_mir_146b_5p_" : 1.0,
        "EnrichmentMap_david_category" : "GOTERM_BP_DIRECT",
        "EnrichmentMap_NES_fca_mir_146a_5p_" : 1.0,
        "name" : "GO:0070374~POSITIVE REGULATION OF ERK1 AND ERK2 CASCADE",
        "EnrichmentMap_NES_fca_mir_191_5p_" : 1.0,
        "EnrichmentMap_pvalue_fca_mir_191_5p_" : 0.04193105228206431,
        "EnrichmentMap_fdr_qvalue_fca_mir_34c_3p_" : 1.0,
        "SUID" : 1151,
        "__mclCluster" : 1,
        "EnrichmentMap_pvalue_fca_mir_29b_2_3p_" : 0.08656578430127918,
        "EnrichmentMap_GS_DESCR" : "GO:0070374~positive regulation of ERK1 and ERK2 cascade",
        "EnrichmentMap_GS_Type" : "ENR",
        "EnrichmentMap_Colouring_fca_mir_146a_5p_" : 0.9978133858703548,
        "shared_name" : "GO:0070374~POSITIVE REGULATION OF ERK1 AND ERK2 CASCADE",
        "EnrichmentMap_fdr_qvalue_fca_mir_34c_5p_" : 1.0,
        "EnrichmentMap_Colouring_fca_mir_34c_3p_" : 0.9927349262609515,
        "selected" : false,
        "EnrichmentMap_NES_fca_mir_34c_3p_" : 1.0,
        "EnrichmentMap_fdr_qvalue_fca_mir_146a_5p_" : 0.49066789813695544,
        "EnrichmentMap_pvalue_fca_mir_146a_5p_" : 0.0021866141296451513,
        "EnrichmentMap_Name" : "GO:0070374~POSITIVE REGULATION OF ERK1 AND ERK2 CASCADE",
        "EnrichmentMap_Colouring_fca_mir_34c_5p_" : 0.9505974945185075,
        "EnrichmentMap_NES_fca_mir_29b_2_3p_" : 1.0,
        "EnrichmentMap_Genes" : [ "PDGFB", "NDRG4", "EGFR", "PTPN11", "LOC101088449", "NTRK1", "RASGRP1", "SPRY2", "SERPINF2", "NPNT", "PDGFRA", "PDGFA", "FGF10", "ADCYAP1", "PDGFRB", "TRPV4", "CD44", "FGFR4" ],
        "EnrichmentMap_pvalue_fca_mir_34c_3p_" : 0.007265073739048493
      },
      "position" : {
        "x" : 1103.8731007596436,
        "y" : -5651.773002112118
      },
      "selected" : false
    }, {
      "data" : {
        "id" : "1661",
        "EnrichmentMap_fdr_qvalue_fca_mir_29b_2_3p_" : 0.17561468897707688,
        "EnrichmentMap_Colouring_fca_mir_29b_2_3p_" : 0.9834499245990189,
        "EnrichmentMap_fdr_qvalue_fca_mir_508_3p_" : 0.5810396218389859,
        "EnrichmentMap_Colouring_fca_mir_508_3p_" : 0.9612043162252562,
        "EnrichmentMap_gs_size" : 9,
        "EnrichmentMap_pvalue_fca_mir_29c_3p_" : 0.05261783007092903,
        "EnrichmentMap_david_category" : "KEGG_PATHWAY",
        "name" : "FCA04668:TNF SIGNALING PATHWAY",
        "SUID" : 1661,
        "__mclCluster" : 1,
        "EnrichmentMap_pvalue_fca_mir_29b_2_3p_" : 0.01655007540098107,
        "EnrichmentMap_pvalue_fca_mir_508_3p_" : 0.03879568377474386,
        "EnrichmentMap_GS_DESCR" : "fca04668:TNF signaling pathway",
        "EnrichmentMap_NES_fca_mir_508_3p_" : 1.0,
        "EnrichmentMap_GS_Type" : "ENR",
        "shared_name" : "FCA04668:TNF SIGNALING PATHWAY",
        "EnrichmentMap_fdr_qvalue_fca_mir_29c_3p_" : 0.5323063262296285,
        "selected" : false,
        "EnrichmentMap_NES_fca_mir_29c_3p_" : 1.0,
        "EnrichmentMap_Name" : "FCA04668:TNF SIGNALING PATHWAY",
        "EnrichmentMap_Colouring_fca_mir_29c_3p_" : 0.947382169929071,
        "EnrichmentMap_NES_fca_mir_29b_2_3p_" : 1.0,
        "EnrichmentMap_Genes" : [ "NFKB1", "CX3CL1", "LIF", "CASP3", "TAB1", "PIK3R1", "MAP3K8", "JUN", "AKT1" ]
      },
      "position" : {
        "x" : 745.242315096283,
        "y" : -5265.706619679411
      },
      "selected" : false
    }, {
      "data" : {
        "id" : "1147",
        "EnrichmentMap_fdr_qvalue_fca_mir_191_5p_" : 1.0,
        "EnrichmentMap_gs_size" : 3,
        "EnrichmentMap_Colouring_fca_mir_191_5p_" : 0.9736121873961706,
        "EnrichmentMap_david_category" : "GOTERM_BP_DIRECT",
        "name" : "GO:0031954~POSITIVE REGULATION OF PROTEIN AUTOPHOSPHORYLATION",
        "EnrichmentMap_NES_fca_mir_191_5p_" : 1.0,
        "EnrichmentMap_pvalue_fca_mir_191_5p_" : 0.02638781260382934,
        "SUID" : 1147,
        "__mclCluster" : 1,
        "EnrichmentMap_GS_DESCR" : "GO:0031954~positive regulation of protein autophosphorylation",
        "EnrichmentMap_GS_Type" : "ENR",
        "shared_name" : "GO:0031954~POSITIVE REGULATION OF PROTEIN AUTOPHOSPHORYLATION",
        "selected" : false,
        "EnrichmentMap_Name" : "GO:0031954~POSITIVE REGULATION OF PROTEIN AUTOPHOSPHORYLATION",
        "EnrichmentMap_Genes" : [ "PDGFB", "RAP2B", "PDGFA" ]
      },
      "position" : {
        "x" : 686.0364832815799,
        "y" : -5719.562873618146
      },
      "selected" : false
    }, {
      "data" : {
        "id" : "1657",
        "EnrichmentMap_NES_fca_mir_200c_3p_" : 1.0,
        "EnrichmentMap_NES_fca_mir_132_3p_" : 1.0,
        "EnrichmentMap_fdr_qvalue_fca_mir_200c_3p_" : 1.0,
        "EnrichmentMap_pvalue_fca_mir_200c_3p_" : 0.07924097193572074,
        "EnrichmentMap_gs_size" : 4,
        "EnrichmentMap_Colouring_fca_mir_200c_3p_" : 0.9207590280642792,
        "EnrichmentMap_david_category" : "GOTERM_BP_DIRECT",
        "name" : "GO:0001569~PATTERNING OF BLOOD VESSELS",
        "SUID" : 1657,
        "__mclCluster" : 1,
        "EnrichmentMap_pvalue_fca_mir_132_3p_" : 0.033457328137440574,
        "EnrichmentMap_GS_DESCR" : "GO:0001569~patterning of blood vessels",
        "EnrichmentMap_NES_fca_mir_301a_3p_" : 1.0,
        "EnrichmentMap_fdr_qvalue_fca_mir_301a_3p_" : 1.0,
        "EnrichmentMap_pvalue_fca_mir_301a_3p_" : 0.04739713362015932,
        "EnrichmentMap_Colouring_fca_mir_301a_3p_" : 0.9526028663798407,
        "EnrichmentMap_GS_Type" : "ENR",
        "shared_name" : "GO:0001569~PATTERNING OF BLOOD VESSELS",
        "EnrichmentMap_Colouring_fca_mir_132_3p_" : 0.9665426718625594,
        "selected" : false,
        "EnrichmentMap_fdr_qvalue_fca_mir_132_3p_" : 1.0,
        "EnrichmentMap_Name" : "GO:0001569~PATTERNING OF BLOOD VESSELS",
        "EnrichmentMap_Genes" : [ "COL4A1", "ACVR1", "NRP1", "EDNRA" ]
      },
      "position" : {
        "x" : 555.2164361009284,
        "y" : -5288.860040635012
      },
      "selected" : false
    }, {
      "data" : {
        "id" : "1655",
        "EnrichmentMap_fdr_qvalue_fca_mir_29b_2_3p_" : 0.3733128712588853,
        "EnrichmentMap_NES_fca_mir_146b_5p_" : 1.0,
        "EnrichmentMap_Colouring_fca_mir_29b_2_3p_" : 0.9945290355074129,
        "EnrichmentMap_Colouring_fca_mir_146b_5p_" : 0.9611123084964256,
        "EnrichmentMap_NES_fca_mir_132_3p_" : 1.0,
        "EnrichmentMap_pvalue_fca_mir_146b_5p_" : 0.03888769150357438,
        "EnrichmentMap_fdr_qvalue_fca_mir_130b_5p_" : 1.0,
        "EnrichmentMap_gs_size" : 7,
        "EnrichmentMap_fdr_qvalue_fca_mir_146b_5p_" : 1.0,
        "EnrichmentMap_david_category" : "GOTERM_BP_DIRECT",
        "EnrichmentMap_NES_fca_mir_146a_5p_" : 1.0,
        "EnrichmentMap_pvalue_fca_mir_130b_5p_" : 0.06554144600469415,
        "name" : "GO:0048146~POSITIVE REGULATION OF FIBROBLAST PROLIFERATION",
        "EnrichmentMap_pvalue_fca_mir_375_3p_" : 0.023862948036936588,
        "EnrichmentMap_NES_fca_mir_130b_5p_" : 1.0,
        "SUID" : 1655,
        "EnrichmentMap_Colouring_fca_mir_130b_5p_" : 0.9344585539953059,
        "__mclCluster" : 1,
        "EnrichmentMap_pvalue_fca_mir_29b_2_3p_" : 0.005470964492587112,
        "EnrichmentMap_pvalue_fca_mir_132_3p_" : 0.08106153160888295,
        "EnrichmentMap_GS_DESCR" : "GO:0048146~positive regulation of fibroblast proliferation",
        "EnrichmentMap_GS_Type" : "ENR",
        "EnrichmentMap_Colouring_fca_mir_146a_5p_" : 0.9494883092891856,
        "shared_name" : "GO:0048146~POSITIVE REGULATION OF FIBROBLAST PROLIFERATION",
        "EnrichmentMap_Colouring_fca_mir_132_3p_" : 0.918938468391117,
        "EnrichmentMap_NES_fca_mir_375_3p_" : 1.0,
        "EnrichmentMap_fdr_qvalue_fca_mir_375_3p_" : 1.0,
        "selected" : false,
        "EnrichmentMap_Colouring_fca_mir_375_3p_" : 0.9761370519630634,
        "EnrichmentMap_fdr_qvalue_fca_mir_146a_5p_" : 1.0,
        "EnrichmentMap_fdr_qvalue_fca_mir_132_3p_" : 1.0,
        "EnrichmentMap_pvalue_fca_mir_146a_5p_" : 0.05051169071081444,
        "EnrichmentMap_Name" : "GO:0048146~POSITIVE REGULATION OF FIBROBLAST PROLIFERATION",
        "EnrichmentMap_NES_fca_mir_29b_2_3p_" : 1.0,
        "EnrichmentMap_Genes" : [ "PDGFB", "EGFR", "WNT5A", "CDK6", "PDGFRA", "PDGFA", "FN1" ]
      },
      "position" : {
        "x" : 1038.076926121387,
        "y" : -5593.3193952245765
      },
      "selected" : false
    }, {
      "data" : {
        "id" : "1143",
        "EnrichmentMap_NES_fca_mir_146b_5p_" : 1.0,
        "EnrichmentMap_fdr_qvalue_fca_mir_34b_3p_" : 1.0,
        "EnrichmentMap_Colouring_fca_mir_146b_5p_" : 0.9489788408284846,
        "EnrichmentMap_pvalue_fca_mir_146b_5p_" : 0.05102115917151536,
        "EnrichmentMap_gs_size" : 2,
        "EnrichmentMap_fdr_qvalue_fca_mir_146b_5p_" : 1.0,
        "EnrichmentMap_david_category" : "GOTERM_BP_DIRECT",
        "name" : "GO:0061053~SOMITE DEVELOPMENT",
        "SUID" : 1143,
        "__mclCluster" : 1,
        "EnrichmentMap_Colouring_fca_mir_34b_3p_" : 0.9709959626070191,
        "EnrichmentMap_GS_DESCR" : "GO:0061053~somite development",
        "EnrichmentMap_NES_fca_mir_34b_3p_" : 1.0,
        "EnrichmentMap_pvalue_fca_mir_34b_3p_" : 0.02900403739298087,
        "EnrichmentMap_GS_Type" : "ENR",
        "shared_name" : "GO:0061053~SOMITE DEVELOPMENT",
        "selected" : false,
        "EnrichmentMap_Name" : "GO:0061053~SOMITE DEVELOPMENT",
        "EnrichmentMap_Genes" : [ "PTCH1", "MTHFD1" ]
      },
      "position" : {
        "x" : 406.9955156508112,
        "y" : -5349.669888585526
      },
      "selected" : false
    }, {
      "data" : {
        "id" : "1649",
        "EnrichmentMap_NES_fca_mir_146b_5p_" : 1.0,
        "EnrichmentMap_Colouring_fca_mir_146b_5p_" : 0.9756012927758079,
        "EnrichmentMap_pvalue_fca_mir_146b_5p_" : 0.0243987072241921,
        "EnrichmentMap_gs_size" : 3,
        "EnrichmentMap_fdr_qvalue_fca_mir_146b_5p_" : 0.9470839270411145,
        "EnrichmentMap_david_category" : "GOTERM_BP_DIRECT",
        "name" : "GO:0001942~HAIR FOLLICLE DEVELOPMENT",
        "SUID" : 1649,
        "__mclCluster" : 3,
        "EnrichmentMap_GS_DESCR" : "GO:0001942~hair follicle development",
        "EnrichmentMap_NES_fca_mir_301a_3p_" : 1.0,
        "EnrichmentMap_fdr_qvalue_fca_mir_301a_3p_" : 1.0,
        "EnrichmentMap_pvalue_fca_mir_301a_3p_" : 0.07292721319091379,
        "EnrichmentMap_Colouring_fca_mir_301a_3p_" : 0.9270727868090862,
        "EnrichmentMap_GS_Type" : "ENR",
        "shared_name" : "GO:0001942~HAIR FOLLICLE DEVELOPMENT",
        "selected" : false,
        "EnrichmentMap_Name" : "GO:0001942~HAIR FOLLICLE DEVELOPMENT",
        "EnrichmentMap_Genes" : [ "EGFR", "VANGL2", "ALX4" ]
      },
      "position" : {
        "x" : 853.4629834351992,
        "y" : -5524.2882619434
      },
      "selected" : false
    }, {
      "data" : {
        "id" : "1135",
        "EnrichmentMap_Colouring_fca_mir_92b_3p_" : 0.9987202595536432,
        "EnrichmentMap_Colouring_fca_mir_449_5p_" : 0.9817706720277041,
        "EnrichmentMap_fdr_qvalue_fca_mir_191_5p_" : 1.0,
        "EnrichmentMap_pvalue_fca_mir_502_3p_" : 0.006692233379470759,
        "EnrichmentMap_fdr_qvalue_fca_mir_92b_3p_" : 0.9465977082470833,
        "EnrichmentMap_gs_size" : 30,
        "EnrichmentMap_Colouring_fca_mir_191_5p_" : 0.9903350398731727,
        "EnrichmentMap_david_category" : "GOTERM_BP_DIRECT",
        "EnrichmentMap_Colouring_fca_mir_192_5p_" : 0.99523752238274,
        "EnrichmentMap_NES_fca_mir_502_3p_" : 1.0,
        "EnrichmentMap_fdr_qvalue_fca_mir_15b_5p_" : 1.0,
        "EnrichmentMap_fdr_qvalue_fca_mir_192_5p_" : 1.0,
        "name" : "GO:0045892~NEGATIVE REGULATION OF TRANSCRIPTION, DNA-TEMPLATED",
        "EnrichmentMap_NES_fca_mir_192_5p_" : 1.0,
        "EnrichmentMap_Colouring_fca_mir_502_3p_" : 0.9933077666205292,
        "EnrichmentMap_NES_fca_mir_191_5p_" : 1.0,
        "EnrichmentMap_pvalue_fca_mir_191_5p_" : 0.009664960126827323,
        "SUID" : 1135,
        "__mclCluster" : 1,
        "EnrichmentMap_fdr_qvalue_fca_mir_449_5p_" : 1.0,
        "EnrichmentMap_NES_fca_mir_92b_3p_" : 1.0,
        "EnrichmentMap_GS_DESCR" : "GO:0045892~negative regulation of transcription, DNA-templated",
        "EnrichmentMap_NES_fca_mir_301a_3p_" : 1.0,
        "EnrichmentMap_pvalue_fca_mir_92b_3p_" : 0.0012797404463568474,
        "EnrichmentMap_fdr_qvalue_fca_mir_301a_3p_" : 1.0,
        "EnrichmentMap_pvalue_fca_mir_296_3p_" : 0.015372133214541691,
        "EnrichmentMap_pvalue_fca_mir_301a_3p_" : 0.09200960755091736,
        "EnrichmentMap_Colouring_fca_mir_301a_3p_" : 0.9079903924490826,
        "EnrichmentMap_GS_Type" : "ENR",
        "shared_name" : "GO:0045892~NEGATIVE REGULATION OF TRANSCRIPTION, DNA-TEMPLATED",
        "EnrichmentMap_NES_fca_mir_449_5p_" : 1.0,
        "EnrichmentMap_fdr_qvalue_fca_mir_502_3p_" : 0.6787836713463199,
        "EnrichmentMap_pvalue_fca_mir_192_5p_" : 0.004762477617259974,
        "EnrichmentMap_Colouring_fca_mir_15b_5p_" : 0.9720158857877588,
        "EnrichmentMap_pvalue_fca_mir_15b_5p_" : 0.0279841142122412,
        "selected" : false,
        "EnrichmentMap_NES_fca_mir_296_3p_" : 1.0,
        "EnrichmentMap_NES_fca_mir_15b_5p_" : 1.0,
        "EnrichmentMap_fdr_qvalue_fca_mir_296_3p_" : 1.0,
        "EnrichmentMap_pvalue_fca_mir_449_5p_" : 0.018229327972295928,
        "EnrichmentMap_Colouring_fca_mir_296_3p_" : 0.9846278667854583,
        "EnrichmentMap_Name" : "GO:0045892~NEGATIVE REGULATION OF TRANSCRIPTION, DNA-TEMPLATED",
        "EnrichmentMap_Genes" : [ "HR", "ELK3", "ENO1", "ZNF423", "TFAP4", "TBL1X", "WNT5A", "ZBTB14", "CDKN1B", "PTPRK", "TP53", "WNT4", "LIMD1", "ZNF703", "CBFA2T3", "IRF1", "PDGFB", "NONO", "LDB1", "PRICKLE1", "CDK5", "FZD1", "PPM1F", "DAB2", "ATP8B1", "TRIM6", "DKK3", "NRG1", "KCTD1", "ZBTB38" ]
      },
      "position" : {
        "x" : 547.031622948339,
        "y" : -5776.209532655112
      },
      "selected" : false
    }, {
      "data" : {
        "id" : "1133",
        "EnrichmentMap_Colouring_fca_mir_141_3p_" : 0.9413468497074277,
        "EnrichmentMap_NES_fca_mir_146b_5p_" : 1.0,
        "EnrichmentMap_NES_fca_mir_200c_3p_" : 1.0,
        "EnrichmentMap_NES_fca_mir_34c_5p_" : 1.0,
        "EnrichmentMap_Colouring_fca_mir_146b_5p_" : 0.9907229957785736,
        "EnrichmentMap_NES_fca_mir_425_5p_" : 1.0,
        "EnrichmentMap_pvalue_fca_mir_34c_5p_" : 0.024194425125939827,
        "EnrichmentMap_fdr_qvalue_fca_mir_200c_3p_" : 1.0,
        "EnrichmentMap_pvalue_fca_mir_200c_3p_" : 0.07593725660262829,
        "EnrichmentMap_pvalue_fca_mir_146b_5p_" : 0.009277004221426396,
        "EnrichmentMap_fdr_qvalue_fca_mir_141_3p_" : 1.0,
        "EnrichmentMap_gs_size" : 14,
        "EnrichmentMap_Colouring_fca_mir_200c_3p_" : 0.9240627433973717,
        "EnrichmentMap_fdr_qvalue_fca_mir_146b_5p_" : 0.7217656708253328,
        "EnrichmentMap_pvalue_fca_mir_29c_3p_" : 0.07524165244486991,
        "EnrichmentMap_david_category" : "GOTERM_BP_DIRECT",
        "EnrichmentMap_Colouring_fca_mir_192_5p_" : 0.9302516805602399,
        "EnrichmentMap_NES_fca_mir_146a_5p_" : 1.0,
        "EnrichmentMap_pvalue_fca_mir_425_5p_" : 0.08461792101846745,
        "EnrichmentMap_fdr_qvalue_fca_mir_192_5p_" : 1.0,
        "name" : "GO:0045893~POSITIVE REGULATION OF TRANSCRIPTION, DNA-TEMPLATED",
        "EnrichmentMap_NES_fca_mir_192_5p_" : 1.0,
        "SUID" : 1133,
        "__mclCluster" : 1,
        "EnrichmentMap_GS_DESCR" : "GO:0045893~positive regulation of transcription, DNA-templated",
        "EnrichmentMap_pvalue_fca_mir_141_3p_" : 0.058653150292572294,
        "EnrichmentMap_GS_Type" : "ENR",
        "EnrichmentMap_Colouring_fca_mir_146a_5p_" : 0.937638842392292,
        "shared_name" : "GO:0045893~POSITIVE REGULATION OF TRANSCRIPTION, DNA-TEMPLATED",
        "EnrichmentMap_fdr_qvalue_fca_mir_34c_5p_" : 1.0,
        "EnrichmentMap_pvalue_fca_mir_192_5p_" : 0.06974831943976018,
        "EnrichmentMap_fdr_qvalue_fca_mir_194_5p_" : 1.0,
        "EnrichmentMap_fdr_qvalue_fca_mir_29c_3p_" : 1.0,
        "EnrichmentMap_pvalue_fca_mir_194_5p_" : 0.07076965858726063,
        "EnrichmentMap_Colouring_fca_mir_194_5p_" : 0.9292303414127394,
        "EnrichmentMap_Colouring_fca_mir_425_5p_" : 0.9153820789815326,
        "selected" : false,
        "EnrichmentMap_NES_fca_mir_29c_3p_" : 1.0,
        "EnrichmentMap_NES_fca_mir_141_3p_" : 1.0,
        "EnrichmentMap_fdr_qvalue_fca_mir_146a_5p_" : 1.0,
        "EnrichmentMap_fdr_qvalue_fca_mir_425_5p_" : 1.0,
        "EnrichmentMap_pvalue_fca_mir_146a_5p_" : 0.06236115760770804,
        "EnrichmentMap_NES_fca_mir_194_5p_" : 1.0,
        "EnrichmentMap_Name" : "GO:0045893~POSITIVE REGULATION OF TRANSCRIPTION, DNA-TEMPLATED",
        "EnrichmentMap_Colouring_fca_mir_34c_5p_" : 0.9758055748740602,
        "EnrichmentMap_Colouring_fca_mir_29c_3p_" : 0.9247583475551301,
        "EnrichmentMap_Genes" : [ "PDGFB", "IRF6", "AFAP1L2", "FZD1", "COL1A1", "USP22", "SFRP1", "MYRF", "ZFHX3", "KLF7", "INSR", "PTCH1", "ID2", "RET" ]
      },
      "position" : {
        "x" : 801.6208381843078,
        "y" : -5312.33433188159
      },
      "selected" : false
    }, {
      "data" : {
        "id" : "1643",
        "EnrichmentMap_fdr_qvalue_fca_mir_191_5p_" : 1.0,
        "EnrichmentMap_gs_size" : 3,
        "EnrichmentMap_Colouring_fca_mir_191_5p_" : 0.9166866166103786,
        "EnrichmentMap_david_category" : "GOTERM_BP_DIRECT",
        "EnrichmentMap_fdr_qvalue_fca_mir_15b_5p_" : 0.9613095125616984,
        "name" : "GO:1903672~POSITIVE REGULATION OF SPROUTING ANGIOGENESIS",
        "EnrichmentMap_NES_fca_mir_191_5p_" : 1.0,
        "EnrichmentMap_pvalue_fca_mir_191_5p_" : 0.08331338338962133,
        "SUID" : 1643,
        "__mclCluster" : 1,
        "EnrichmentMap_GS_DESCR" : "GO:1903672~positive regulation of sprouting angiogenesis",
        "EnrichmentMap_GS_Type" : "ENR",
        "shared_name" : "GO:1903672~POSITIVE REGULATION OF SPROUTING ANGIOGENESIS",
        "EnrichmentMap_Colouring_fca_mir_15b_5p_" : 0.9950984855956064,
        "EnrichmentMap_pvalue_fca_mir_15b_5p_" : 0.0049015144043936185,
        "selected" : false,
        "EnrichmentMap_NES_fca_mir_15b_5p_" : 1.0,
        "EnrichmentMap_Name" : "GO:1903672~POSITIVE REGULATION OF SPROUTING ANGIOGENESIS",
        "EnrichmentMap_Genes" : [ "DLL1", "JAK1", "FGF1" ]
      },
      "position" : {
        "x" : 815.4259668707424,
        "y" : -5537.996521794605
      },
      "selected" : false
    }, {
      "data" : {
        "id" : "1125",
        "EnrichmentMap_NES_fca_mir_34c_5p_" : 1.0,
        "EnrichmentMap_pvalue_fca_mir_34c_5p_" : 0.04409052450682617,
        "EnrichmentMap_gs_size" : 6,
        "EnrichmentMap_david_category" : "GOTERM_BP_DIRECT",
        "EnrichmentMap_NES_fca_mir_146a_5p_" : 1.0,
        "name" : "GO:0071363~CELLULAR RESPONSE TO GROWTH FACTOR STIMULUS",
        "SUID" : 1125,
        "__mclCluster" : 7,
        "EnrichmentMap_GS_DESCR" : "GO:0071363~cellular response to growth factor stimulus",
        "EnrichmentMap_GS_Type" : "ENR",
        "EnrichmentMap_Colouring_fca_mir_146a_5p_" : 0.9991529594174849,
        "shared_name" : "GO:0071363~CELLULAR RESPONSE TO GROWTH FACTOR STIMULUS",
        "EnrichmentMap_fdr_qvalue_fca_mir_34c_5p_" : 1.0,
        "selected" : false,
        "EnrichmentMap_fdr_qvalue_fca_mir_146a_5p_" : 0.33644451937496656,
        "EnrichmentMap_pvalue_fca_mir_146a_5p_" : 8.470405825150215E-4,
        "EnrichmentMap_Name" : "GO:0071363~CELLULAR RESPONSE TO GROWTH FACTOR STIMULUS",
        "EnrichmentMap_Colouring_fca_mir_34c_5p_" : 0.9559094754931738,
        "EnrichmentMap_Genes" : [ "PDGFB", "ERBB2", "INSR", "TLR9", "CPNE3", "EMD" ]
      },
      "position" : {
        "x" : 739.6835540601808,
        "y" : -5324.259133669945
      },
      "selected" : false
    }, {
      "data" : {
        "id" : "1635",
        "EnrichmentMap_fdr_qvalue_fca_mir_29b_2_3p_" : 0.12321005412038867,
        "EnrichmentMap_NES_fca_mir_146b_5p_" : 1.0,
        "EnrichmentMap_Colouring_fca_mir_29b_2_3p_" : 0.9988316287971343,
        "EnrichmentMap_NES_fca_mir_34c_5p_" : 1.0,
        "EnrichmentMap_Colouring_fca_mir_146b_5p_" : 0.9741586923044716,
        "EnrichmentMap_pvalue_fca_mir_34c_5p_" : 0.04976664164889608,
        "EnrichmentMap_fdr_qvalue_fca_mir_191_5p_" : 1.0,
        "EnrichmentMap_pvalue_fca_mir_146b_5p_" : 0.025841307695528365,
        "EnrichmentMap_gs_size" : 3,
        "EnrichmentMap_Colouring_fca_mir_191_5p_" : 0.9368431301247211,
        "EnrichmentMap_fdr_qvalue_fca_mir_146b_5p_" : 0.9470839270411145,
        "EnrichmentMap_pvalue_fca_mir_29c_3p_" : 0.07305641862208923,
        "EnrichmentMap_david_category" : "GOTERM_BP_DIRECT",
        "EnrichmentMap_fdr_qvalue_fca_mir_15b_5p_" : 1.0,
        "name" : "GO:0010544~NEGATIVE REGULATION OF PLATELET ACTIVATION",
        "EnrichmentMap_pvalue_fca_mir_375_3p_" : 0.019860303949225593,
        "EnrichmentMap_NES_fca_mir_191_5p_" : 1.0,
        "EnrichmentMap_pvalue_fca_mir_191_5p_" : 0.06315686987527888,
        "SUID" : 1635,
        "__mclCluster" : 1,
        "EnrichmentMap_pvalue_fca_mir_29b_2_3p_" : 0.0011683712028657547,
        "EnrichmentMap_GS_DESCR" : "GO:0010544~negative regulation of platelet activation",
        "EnrichmentMap_GS_Type" : "ENR",
        "shared_name" : "GO:0010544~NEGATIVE REGULATION OF PLATELET ACTIVATION",
        "EnrichmentMap_fdr_qvalue_fca_mir_34c_5p_" : 1.0,
        "EnrichmentMap_Colouring_fca_mir_15b_5p_" : 0.9149656517652385,
        "EnrichmentMap_pvalue_fca_mir_15b_5p_" : 0.0850343482347615,
        "EnrichmentMap_NES_fca_mir_375_3p_" : 1.0,
        "EnrichmentMap_fdr_qvalue_fca_mir_29c_3p_" : 1.0,
        "EnrichmentMap_fdr_qvalue_fca_mir_375_3p_" : 1.0,
        "selected" : false,
        "EnrichmentMap_NES_fca_mir_15b_5p_" : 1.0,
        "EnrichmentMap_NES_fca_mir_29c_3p_" : 1.0,
        "EnrichmentMap_Colouring_fca_mir_375_3p_" : 0.9801396960507744,
        "EnrichmentMap_Name" : "GO:0010544~NEGATIVE REGULATION OF PLATELET ACTIVATION",
        "EnrichmentMap_Colouring_fca_mir_34c_5p_" : 0.9502333583511039,
        "EnrichmentMap_Colouring_fca_mir_29c_3p_" : 0.9269435813779108,
        "EnrichmentMap_NES_fca_mir_29b_2_3p_" : 1.0,
        "EnrichmentMap_Genes" : [ "PDGFB", "PDGFRA", "PDGFA" ]
      },
      "position" : {
        "x" : 846.0478317032288,
        "y" : -5554.236408333305
      },
      "selected" : false
    }, {
      "data" : {
        "id" : "1633",
        "EnrichmentMap_gs_size" : 2,
        "EnrichmentMap_david_category" : "GOTERM_BP_DIRECT",
        "name" : "GO:0060599~LATERAL SPROUTING INVOLVED IN MAMMARY GLAND DUCT MORPHOGENESIS",
        "SUID" : 1633,
        "__mclCluster" : 3,
        "EnrichmentMap_GS_DESCR" : "GO:0060599~lateral sprouting involved in mammary gland duct morphogenesis",
        "EnrichmentMap_NES_fca_mir_301a_3p_" : 1.0,
        "EnrichmentMap_fdr_qvalue_fca_mir_301a_3p_" : 1.0,
        "EnrichmentMap_pvalue_fca_mir_301a_3p_" : 0.031632436170202886,
        "EnrichmentMap_Colouring_fca_mir_301a_3p_" : 0.9683675638297972,
        "EnrichmentMap_GS_Type" : "ENR",
        "shared_name" : "GO:0060599~LATERAL SPROUTING INVOLVED IN MAMMARY GLAND DUCT MORPHOGENESIS",
        "selected" : false,
        "EnrichmentMap_Name" : "GO:0060599~LATERAL SPROUTING INVOLVED IN MAMMARY GLAND DUCT MORPHOGENESIS",
        "EnrichmentMap_Genes" : [ "AR", "WNT5A" ]
      },
      "position" : {
        "x" : 429.3857734203395,
        "y" : -5541.488174633648
      },
      "selected" : false
    }, {
      "data" : {
        "id" : "1121",
        "EnrichmentMap_fdr_qvalue_fca_mir_191_5p_" : 0.6840986421359571,
        "EnrichmentMap_gs_size" : 5,
        "EnrichmentMap_Colouring_fca_mir_191_5p_" : 0.996305022766241,
        "EnrichmentMap_david_category" : "GOTERM_BP_DIRECT",
        "EnrichmentMap_NES_fca_mir_146a_5p_" : 1.0,
        "name" : "GO:0046676~NEGATIVE REGULATION OF INSULIN SECRETION",
        "EnrichmentMap_NES_fca_mir_191_5p_" : 1.0,
        "EnrichmentMap_pvalue_fca_mir_191_5p_" : 0.0036949772337590272,
        "SUID" : 1121,
        "__mclCluster" : 8,
        "EnrichmentMap_GS_DESCR" : "GO:0046676~negative regulation of insulin secretion",
        "EnrichmentMap_GS_Type" : "ENR",
        "EnrichmentMap_Colouring_fca_mir_146a_5p_" : 0.981029206385112,
        "shared_name" : "GO:0046676~NEGATIVE REGULATION OF INSULIN SECRETION",
        "selected" : false,
        "EnrichmentMap_fdr_qvalue_fca_mir_146a_5p_" : 1.0,
        "EnrichmentMap_pvalue_fca_mir_146a_5p_" : 0.018970793614887994,
        "EnrichmentMap_Name" : "GO:0046676~NEGATIVE REGULATION OF INSULIN SECRETION",
        "EnrichmentMap_Genes" : [ "SYTL4", "SFRP1", "PFKL", "IRS1", "PTPN11" ]
      },
      "position" : {
        "x" : 439.30204786895723,
        "y" : -5376.877000454006
      },
      "selected" : false
    }, {
      "data" : {
        "id" : "1115",
        "EnrichmentMap_NES_fca_mir_200c_3p_" : 1.0,
        "EnrichmentMap_Colouring_fca_mir_449_5p_" : 0.9090283406314094,
        "EnrichmentMap_NES_fca_mir_132_3p_" : 1.0,
        "EnrichmentMap_fdr_qvalue_fca_mir_200c_3p_" : 0.8321374814986063,
        "EnrichmentMap_pvalue_fca_mir_200c_3p_" : 0.015618195974072942,
        "EnrichmentMap_gs_size" : 4,
        "EnrichmentMap_Colouring_fca_mir_200c_3p_" : 0.984381804025927,
        "EnrichmentMap_david_category" : "GOTERM_BP_DIRECT",
        "name" : "GO:0042177~NEGATIVE REGULATION OF PROTEIN CATABOLIC PROCESS",
        "SUID" : 1115,
        "__mclCluster" : 2,
        "EnrichmentMap_pvalue_fca_mir_132_3p_" : 0.04235624472192367,
        "EnrichmentMap_fdr_qvalue_fca_mir_449_5p_" : 1.0,
        "EnrichmentMap_GS_DESCR" : "GO:0042177~negative regulation of protein catabolic process",
        "EnrichmentMap_GS_Type" : "ENR",
        "shared_name" : "GO:0042177~NEGATIVE REGULATION OF PROTEIN CATABOLIC PROCESS",
        "EnrichmentMap_NES_fca_mir_449_5p_" : 1.0,
        "EnrichmentMap_Colouring_fca_mir_132_3p_" : 0.9576437552780763,
        "selected" : false,
        "EnrichmentMap_fdr_qvalue_fca_mir_132_3p_" : 1.0,
        "EnrichmentMap_pvalue_fca_mir_449_5p_" : 0.09097165936859065,
        "EnrichmentMap_Name" : "GO:0042177~NEGATIVE REGULATION OF PROTEIN CATABOLIC PROCESS",
        "EnrichmentMap_Genes" : [ "EGFR", "FLNA", "NRG1", "SERPINE2" ]
      },
      "position" : {
        "x" : 671.926081188759,
        "y" : -5679.2577637997565
      },
      "selected" : false
    }, {
      "data" : {
        "id" : "1627",
        "EnrichmentMap_fdr_qvalue_fca_mir_29b_2_3p_" : 0.470783486518106,
        "EnrichmentMap_Colouring_fca_mir_29b_2_3p_" : 0.9115738803030596,
        "EnrichmentMap_NES_fca_mir_132_3p_" : 1.0,
        "EnrichmentMap_gs_size" : 4,
        "EnrichmentMap_NES_fca_mir_1185_3p_" : 1.0,
        "EnrichmentMap_david_category" : "KEGG_PATHWAY",
        "name" : "FCA05213:ENDOMETRIAL CANCER",
        "SUID" : 1627,
        "__mclCluster" : 1,
        "EnrichmentMap_pvalue_fca_mir_29b_2_3p_" : 0.08842611969694036,
        "EnrichmentMap_pvalue_fca_mir_132_3p_" : 0.02662140292560416,
        "EnrichmentMap_GS_DESCR" : "fca05213:Endometrial cancer",
        "EnrichmentMap_GS_Type" : "ENR",
        "shared_name" : "FCA05213:ENDOMETRIAL CANCER",
        "EnrichmentMap_Colouring_fca_mir_132_3p_" : 0.9733785970743959,
        "selected" : false,
        "EnrichmentMap_Colouring_fca_mir_1185_3p_" : 0.9011986501792626,
        "EnrichmentMap_fdr_qvalue_fca_mir_1185_3p_" : 0.7660562262361444,
        "EnrichmentMap_pvalue_fca_mir_1185_3p_" : 0.09880134982073738,
        "EnrichmentMap_fdr_qvalue_fca_mir_132_3p_" : 0.4755039881216425,
        "EnrichmentMap_Name" : "FCA05213:ENDOMETRIAL CANCER",
        "EnrichmentMap_NES_fca_mir_29b_2_3p_" : 1.0,
        "EnrichmentMap_Genes" : [ "FOXO3", "EGFR", "PIK3R1", "TCF7L1" ]
      },
      "position" : {
        "x" : 712.2498678759255,
        "y" : -5808.964671471114
      },
      "selected" : false
    }, {
      "data" : {
        "id" : "1623",
        "EnrichmentMap_Colouring_fca_mir_92b_3p_" : 0.9678695604616592,
        "EnrichmentMap_fdr_qvalue_fca_mir_92b_3p_" : 1.0,
        "EnrichmentMap_gs_size" : 2,
        "EnrichmentMap_david_category" : "GOTERM_BP_DIRECT",
        "EnrichmentMap_fdr_qvalue_fca_mir_15b_5p_" : 1.0,
        "name" : "GO:0072277~METANEPHRIC GLOMERULAR CAPILLARY FORMATION",
        "SUID" : 1623,
        "__mclCluster" : 5,
        "EnrichmentMap_NES_fca_mir_92b_3p_" : 1.0,
        "EnrichmentMap_GS_DESCR" : "GO:0072277~metanephric glomerular capillary formation",
        "EnrichmentMap_NES_fca_mir_301a_3p_" : 1.0,
        "EnrichmentMap_pvalue_fca_mir_92b_3p_" : 0.03213043953834077,
        "EnrichmentMap_fdr_qvalue_fca_mir_301a_3p_" : 1.0,
        "EnrichmentMap_pvalue_fca_mir_301a_3p_" : 0.031632436170202886,
        "EnrichmentMap_Colouring_fca_mir_301a_3p_" : 0.9683675638297972,
        "EnrichmentMap_GS_Type" : "ENR",
        "shared_name" : "GO:0072277~METANEPHRIC GLOMERULAR CAPILLARY FORMATION",
        "EnrichmentMap_Colouring_fca_mir_15b_5p_" : 0.9424774372456579,
        "EnrichmentMap_pvalue_fca_mir_15b_5p_" : 0.05752256275434212,
        "selected" : false,
        "EnrichmentMap_NES_fca_mir_15b_5p_" : 1.0,
        "EnrichmentMap_Name" : "GO:0072277~METANEPHRIC GLOMERULAR CAPILLARY FORMATION",
        "EnrichmentMap_Genes" : [ "TCF21", "PDGFRA" ]
      },
      "position" : {
        "x" : 491.9461207087273,
        "y" : -5507.168563665976
      },
      "selected" : false
    }, {
      "data" : {
        "id" : "1621",
        "EnrichmentMap_fdr_qvalue_fca_mir_29b_2_3p_" : 1.0,
        "EnrichmentMap_Colouring_fca_mir_92b_3p_" : 0.9627545723991885,
        "EnrichmentMap_Colouring_fca_mir_29b_2_3p_" : 0.9459647197438883,
        "EnrichmentMap_fdr_qvalue_fca_mir_508_3p_" : 1.0,
        "EnrichmentMap_fdr_qvalue_fca_mir_130b_5p_" : 0.36224702342854326,
        "EnrichmentMap_Colouring_fca_mir_508_3p_" : 0.9438113842074061,
        "EnrichmentMap_fdr_qvalue_fca_mir_92b_3p_" : 1.0,
        "EnrichmentMap_gs_size" : 5,
        "EnrichmentMap_pvalue_fca_mir_29c_3p_" : 0.0804080020679443,
        "EnrichmentMap_david_category" : "GOTERM_BP_DIRECT",
        "EnrichmentMap_pvalue_fca_mir_130b_5p_" : 0.0013046111287942734,
        "name" : "GO:0034394~PROTEIN LOCALIZATION TO CELL SURFACE",
        "EnrichmentMap_NES_fca_mir_130b_5p_" : 1.0,
        "SUID" : 1621,
        "EnrichmentMap_Colouring_fca_mir_130b_5p_" : 0.9986953888712057,
        "__mclCluster" : 1,
        "EnrichmentMap_pvalue_fca_mir_29b_2_3p_" : 0.05403528025611173,
        "EnrichmentMap_NES_fca_mir_92b_3p_" : 1.0,
        "EnrichmentMap_pvalue_fca_mir_508_3p_" : 0.05618861579259397,
        "EnrichmentMap_GS_DESCR" : "GO:0034394~protein localization to cell surface",
        "EnrichmentMap_NES_fca_mir_508_3p_" : 1.0,
        "EnrichmentMap_pvalue_fca_mir_92b_3p_" : 0.03724542760081147,
        "EnrichmentMap_GS_Type" : "ENR",
        "shared_name" : "GO:0034394~PROTEIN LOCALIZATION TO CELL SURFACE",
        "EnrichmentMap_fdr_qvalue_fca_mir_29c_3p_" : 1.0,
        "selected" : false,
        "EnrichmentMap_NES_fca_mir_29c_3p_" : 1.0,
        "EnrichmentMap_Name" : "GO:0034394~PROTEIN LOCALIZATION TO CELL SURFACE",
        "EnrichmentMap_Colouring_fca_mir_29c_3p_" : 0.9195919979320557,
        "EnrichmentMap_NES_fca_mir_29b_2_3p_" : 1.0,
        "EnrichmentMap_Genes" : [ "FGF10", "VCL", "EMP2", "FLNA", "PTPRK" ]
      },
      "position" : {
        "x" : 761.0945660413693,
        "y" : -5588.2106759541375
      },
      "selected" : false
    }, {
      "data" : {
        "id" : "1109",
        "EnrichmentMap_fdr_qvalue_fca_mir_191_5p_" : 0.7155842843040479,
        "EnrichmentMap_gs_size" : 7,
        "EnrichmentMap_Colouring_fca_mir_191_5p_" : 0.9241896992544649,
        "EnrichmentMap_david_category" : "KEGG_PATHWAY",
        "name" : "FCA04380:OSTEOCLAST DIFFERENTIATION",
        "EnrichmentMap_NES_fca_mir_191_5p_" : 1.0,
        "EnrichmentMap_pvalue_fca_mir_191_5p_" : 0.07581030074553505,
        "SUID" : 1109,
        "__mclCluster" : 1,
        "EnrichmentMap_GS_DESCR" : "fca04380:Osteoclast differentiation",
        "EnrichmentMap_NES_fca_mir_301a_3p_" : 1.0,
        "EnrichmentMap_fdr_qvalue_fca_mir_301a_3p_" : 0.3455400440084007,
        "EnrichmentMap_pvalue_fca_mir_301a_3p_" : 0.013901036253211523,
        "EnrichmentMap_Colouring_fca_mir_301a_3p_" : 0.9860989637467885,
        "EnrichmentMap_GS_Type" : "ENR",
        "shared_name" : "FCA04380:OSTEOCLAST DIFFERENTIATION",
        "selected" : false,
        "EnrichmentMap_Name" : "FCA04380:OSTEOCLAST DIFFERENTIATION",
        "EnrichmentMap_Genes" : [ "NFKB1", "CTSK", "TNFSF11", "PPP3R1", "IFNAR2", "PPP3CA", "CSF1" ]
      },
      "position" : {
        "x" : 372.1474087916347,
        "y" : -5557.984242509599
      },
      "selected" : false
    }, {
      "data" : {
        "id" : "1103",
        "EnrichmentMap_fdr_qvalue_fca_mir_29b_2_3p_" : 0.22052316689733764,
        "EnrichmentMap_Colouring_fca_mir_29b_2_3p_" : 0.976791848459322,
        "EnrichmentMap_fdr_qvalue_fca_mir_508_3p_" : 0.5810396218389859,
        "EnrichmentMap_Colouring_fca_mir_508_3p_" : 0.9554481782320052,
        "EnrichmentMap_gs_size" : 9,
        "EnrichmentMap_david_category" : "KEGG_PATHWAY",
        "name" : "FCA05169:EPSTEIN-BARR VIRUS INFECTION",
        "SUID" : 1103,
        "__mclCluster" : 1,
        "EnrichmentMap_pvalue_fca_mir_29b_2_3p_" : 0.023208151540678013,
        "EnrichmentMap_pvalue_fca_mir_508_3p_" : 0.04455182176799475,
        "EnrichmentMap_GS_DESCR" : "fca05169:Epstein-Barr virus infection",
        "EnrichmentMap_NES_fca_mir_508_3p_" : 1.0,
        "EnrichmentMap_GS_Type" : "ENR",
        "shared_name" : "FCA05169:EPSTEIN-BARR VIRUS INFECTION",
        "selected" : false,
        "EnrichmentMap_Name" : "FCA05169:EPSTEIN-BARR VIRUS INFECTION",
        "EnrichmentMap_NES_fca_mir_29b_2_3p_" : 1.0,
        "EnrichmentMap_Genes" : [ "NFKB1", "VIM", "TAB1", "PIK3R1", "NEDD4", "TP53", "JUN", "AKT1", "SKP2" ]
      },
      "position" : {
        "x" : 671.3685169885005,
        "y" : -5263.398238614479
      },
      "selected" : false
    }, {
      "data" : {
        "id" : "1611",
        "EnrichmentMap_fdr_qvalue_fca_mir_29b_2_3p_" : 0.22631976623426,
        "EnrichmentMap_Colouring_fca_mir_92b_3p_" : 0.9985995984976337,
        "EnrichmentMap_NES_fca_mir_146b_5p_" : 1.0,
        "EnrichmentMap_Colouring_fca_mir_29b_2_3p_" : 0.9715619141904595,
        "EnrichmentMap_Colouring_fca_mir_146b_5p_" : 0.9668920741624527,
        "EnrichmentMap_NES_fca_mir_132_3p_" : 1.0,
        "EnrichmentMap_pvalue_fca_mir_146b_5p_" : 0.033107925837547306,
        "EnrichmentMap_pvalue_fca_mir_502_3p_" : 0.046717100270846634,
        "EnrichmentMap_fdr_qvalue_fca_mir_92b_3p_" : 0.24927146742119397,
        "EnrichmentMap_gs_size" : 31,
        "EnrichmentMap_fdr_qvalue_fca_mir_146b_5p_" : 0.24441358970817653,
        "EnrichmentMap_david_category" : "KEGG_PATHWAY",
        "EnrichmentMap_NES_fca_mir_502_3p_" : 1.0,
        "EnrichmentMap_fdr_qvalue_fca_mir_15b_5p_" : 0.6323874950295657,
        "name" : "FCA05166:HTLV-I INFECTION",
        "EnrichmentMap_pvalue_fca_mir_375_3p_" : 0.019608909545112366,
        "EnrichmentMap_Colouring_fca_mir_502_3p_" : 0.9532828997291534,
        "SUID" : 1611,
        "__mclCluster" : 1,
        "EnrichmentMap_pvalue_fca_mir_29b_2_3p_" : 0.028438085809540527,
        "EnrichmentMap_pvalue_fca_mir_132_3p_" : 0.08686744636394636,
        "EnrichmentMap_NES_fca_mir_92b_3p_" : 1.0,
        "EnrichmentMap_GS_DESCR" : "fca05166:HTLV-I infection",
        "EnrichmentMap_NES_fca_mir_301a_3p_" : 1.0,
        "EnrichmentMap_pvalue_fca_mir_92b_3p_" : 0.0014004015023662583,
        "EnrichmentMap_fdr_qvalue_fca_mir_301a_3p_" : 0.1301357481675538,
        "EnrichmentMap_pvalue_fca_mir_301a_3p_" : 0.002207049498003642,
        "EnrichmentMap_Colouring_fca_mir_301a_3p_" : 0.9977929505019963,
        "EnrichmentMap_GS_Type" : "ENR",
        "shared_name" : "FCA05166:HTLV-I INFECTION",
        "EnrichmentMap_fdr_qvalue_fca_mir_502_3p_" : 1.0,
        "EnrichmentMap_Colouring_fca_mir_15b_5p_" : 0.9160812802804368,
        "EnrichmentMap_pvalue_fca_mir_15b_5p_" : 0.08391871971956322,
        "EnrichmentMap_Colouring_fca_mir_132_3p_" : 0.9131325536360536,
        "EnrichmentMap_NES_fca_mir_375_3p_" : 1.0,
        "EnrichmentMap_fdr_qvalue_fca_mir_375_3p_" : 0.32214637109827454,
        "selected" : false,
        "EnrichmentMap_NES_fca_mir_15b_5p_" : 1.0,
        "EnrichmentMap_Colouring_fca_mir_375_3p_" : 0.9803910904548876,
        "EnrichmentMap_fdr_qvalue_fca_mir_132_3p_" : 0.8860479529122528,
        "EnrichmentMap_Name" : "FCA05166:HTLV-I INFECTION",
        "EnrichmentMap_NES_fca_mir_29b_2_3p_" : 1.0,
        "EnrichmentMap_Genes" : [ "NRP1", "FZD8", "ETS1", "FZD4", "EGR2", "PDGFRB", "WNT5A", "PIK3R1", "CHEK2", "FZD10", "TP53", "MRAS", "PDGFB", "ADCY6", "SMAD3", "ADCY3", "ADCY1", "E2F2", "TCF3", "PDGFRA", "SMAD4", "FZD1", "JUN", "FZD2", "PDGFA", "NFKB1", "LOC101088734", "PPP3R1", "PPP3CA", "AKT1", "SLC25A5" ]
      },
      "position" : {
        "x" : 753.9998942023662,
        "y" : -5478.357658425375
      },
      "selected" : false
    }, {
      "data" : {
        "id" : "1609",
        "EnrichmentMap_fdr_qvalue_fca_mir_29b_2_3p_" : 1.0,
        "EnrichmentMap_NES_fca_mir_200c_3p_" : 1.0,
        "EnrichmentMap_Colouring_fca_mir_29b_2_3p_" : 0.9556922264199915,
        "EnrichmentMap_fdr_qvalue_fca_mir_200c_3p_" : 1.0,
        "EnrichmentMap_pvalue_fca_mir_200c_3p_" : 0.05465419322934779,
        "EnrichmentMap_fdr_qvalue_fca_mir_130b_5p_" : 1.0,
        "EnrichmentMap_gs_size" : 7,
        "EnrichmentMap_NES_fca_mir_1185_3p_" : 1.0,
        "EnrichmentMap_Colouring_fca_mir_200c_3p_" : 0.9453458067706522,
        "EnrichmentMap_pvalue_fca_mir_29c_3p_" : 0.08614486170667153,
        "EnrichmentMap_david_category" : "GOTERM_BP_DIRECT",
        "EnrichmentMap_pvalue_fca_mir_130b_5p_" : 0.043100609199044806,
        "name" : "GO:0035264~MULTICELLULAR ORGANISM GROWTH",
        "EnrichmentMap_NES_fca_mir_130b_5p_" : 1.0,
        "SUID" : 1609,
        "EnrichmentMap_Colouring_fca_mir_130b_5p_" : 0.9568993908009552,
        "__mclCluster" : 1,
        "EnrichmentMap_pvalue_fca_mir_29b_2_3p_" : 0.04430777358000846,
        "EnrichmentMap_GS_DESCR" : "GO:0035264~multicellular organism growth",
        "EnrichmentMap_GS_Type" : "ENR",
        "shared_name" : "GO:0035264~MULTICELLULAR ORGANISM GROWTH",
        "EnrichmentMap_fdr_qvalue_fca_mir_29c_3p_" : 1.0,
        "selected" : false,
        "EnrichmentMap_NES_fca_mir_29c_3p_" : 1.0,
        "EnrichmentMap_Colouring_fca_mir_1185_3p_" : 0.974598845438517,
        "EnrichmentMap_fdr_qvalue_fca_mir_1185_3p_" : 0.9394762212171212,
        "EnrichmentMap_pvalue_fca_mir_1185_3p_" : 0.025401154561482897,
        "EnrichmentMap_Name" : "GO:0035264~MULTICELLULAR ORGANISM GROWTH",
        "EnrichmentMap_Colouring_fca_mir_29c_3p_" : 0.9138551382933284,
        "EnrichmentMap_NES_fca_mir_29b_2_3p_" : 1.0,
        "EnrichmentMap_Genes" : [ "WWTR1", "CLIC4", "SLC1A2", "PTPN11", "AR", "ATRX", "SLITRK1" ]
      },
      "position" : {
        "x" : 405.65825862047745,
        "y" : -5487.09647842736
      },
      "selected" : false
    }, {
      "data" : {
        "id" : "1093",
        "EnrichmentMap_Colouring_fca_mir_141_3p_" : 0.9467774032629834,
        "EnrichmentMap_Colouring_fca_mir_132_5p_" : 0.9651314401166514,
        "EnrichmentMap_fdr_qvalue_fca_mir_132_5p_" : 1.0,
        "EnrichmentMap_fdr_qvalue_fca_mir_141_3p_" : 1.0,
        "EnrichmentMap_gs_size" : 4,
        "EnrichmentMap_david_category" : "GOTERM_BP_DIRECT",
        "name" : "GO:2001237~NEGATIVE REGULATION OF EXTRINSIC APOPTOTIC SIGNALING PATHWAY",
        "EnrichmentMap_NES_fca_mir_132_5p_" : 1.0,
        "SUID" : 1093,
        "__mclCluster" : 1,
        "EnrichmentMap_GS_DESCR" : "GO:2001237~negative regulation of extrinsic apoptotic signaling pathway",
        "EnrichmentMap_NES_fca_mir_301a_3p_" : 1.0,
        "EnrichmentMap_pvalue_fca_mir_141_3p_" : 0.05322259673701653,
        "EnrichmentMap_fdr_qvalue_fca_mir_301a_3p_" : 1.0,
        "EnrichmentMap_pvalue_fca_mir_301a_3p_" : 0.009745747531600728,
        "EnrichmentMap_Colouring_fca_mir_301a_3p_" : 0.9902542524683993,
        "EnrichmentMap_GS_Type" : "ENR",
        "shared_name" : "GO:2001237~NEGATIVE REGULATION OF EXTRINSIC APOPTOTIC SIGNALING PATHWAY",
        "EnrichmentMap_pvalue_fca_mir_132_5p_" : 0.034868559883348624,
        "EnrichmentMap_fdr_qvalue_fca_mir_194_5p_" : 1.0,
        "EnrichmentMap_pvalue_fca_mir_194_5p_" : 0.006830995434571673,
        "EnrichmentMap_Colouring_fca_mir_194_5p_" : 0.9931690045654283,
        "selected" : false,
        "EnrichmentMap_NES_fca_mir_141_3p_" : 1.0,
        "EnrichmentMap_NES_fca_mir_194_5p_" : 1.0,
        "EnrichmentMap_Name" : "GO:2001237~NEGATIVE REGULATION OF EXTRINSIC APOPTOTIC SIGNALING PATHWAY",
        "EnrichmentMap_Genes" : [ "ACVR1", "AR", "BIRC6", "NRP1" ]
      },
      "position" : {
        "x" : 606.2381825524039,
        "y" : -5270.052367947046
      },
      "selected" : false
    }, {
      "data" : {
        "id" : "1603",
        "EnrichmentMap_fdr_qvalue_fca_mir_29b_2_3p_" : 0.9930645526565778,
        "EnrichmentMap_Colouring_fca_mir_29b_2_3p_" : 0.9726051157887841,
        "EnrichmentMap_gs_size" : 4,
        "EnrichmentMap_david_category" : "GOTERM_BP_DIRECT",
        "name" : "GO:0060326~CELL CHEMOTAXIS",
        "SUID" : 1603,
        "__mclCluster" : 5,
        "EnrichmentMap_pvalue_fca_mir_29b_2_3p_" : 0.02739488421121594,
        "EnrichmentMap_GS_DESCR" : "GO:0060326~cell chemotaxis",
        "EnrichmentMap_GS_Type" : "ENR",
        "shared_name" : "GO:0060326~CELL CHEMOTAXIS",
        "selected" : false,
        "EnrichmentMap_Name" : "GO:0060326~CELL CHEMOTAXIS",
        "EnrichmentMap_NES_fca_mir_29b_2_3p_" : 1.0,
        "EnrichmentMap_Genes" : [ "PDGFB", "PDGFRB", "HBEGF", "PDGFRA" ]
      },
      "position" : {
        "x" : 839.9757215228265,
        "y" : -5742.906523811849
      },
      "selected" : false
    }, {
      "data" : {
        "id" : "1601",
        "EnrichmentMap_NES_fca_mir_200c_3p_" : 1.0,
        "EnrichmentMap_fdr_qvalue_fca_mir_200c_3p_" : 0.706491933436156,
        "EnrichmentMap_pvalue_fca_mir_200c_3p_" : 0.011668785687383958,
        "EnrichmentMap_gs_size" : 3,
        "EnrichmentMap_Colouring_fca_mir_200c_3p_" : 0.9883312143126161,
        "EnrichmentMap_david_category" : "GOTERM_BP_DIRECT",
        "name" : "GO:0010744~POSITIVE REGULATION OF MACROPHAGE DERIVED FOAM CELL DIFFERENTIATION",
        "SUID" : 1601,
        "__mclCluster" : 1,
        "EnrichmentMap_GS_DESCR" : "GO:0010744~positive regulation of macrophage derived foam cell differentiation",
        "EnrichmentMap_GS_Type" : "ENR",
        "shared_name" : "GO:0010744~POSITIVE REGULATION OF MACROPHAGE DERIVED FOAM CELL DIFFERENTIATION",
        "selected" : false,
        "EnrichmentMap_Name" : "GO:0010744~POSITIVE REGULATION OF MACROPHAGE DERIVED FOAM CELL DIFFERENTIATION",
        "EnrichmentMap_Genes" : [ "PRKCH", "MSR1", "CSF1" ]
      },
      "position" : {
        "x" : 414.4253304695309,
        "y" : -5570.352643660502
      },
      "selected" : false
    }, {
      "data" : {
        "id" : "1089",
        "EnrichmentMap_gs_size" : 5,
        "EnrichmentMap_david_category" : "GOTERM_BP_DIRECT",
        "EnrichmentMap_NES_fca_mir_146a_5p_" : 1.0,
        "name" : "GO:0035019~SOMATIC STEM CELL POPULATION MAINTENANCE",
        "SUID" : 1089,
        "__mclCluster" : 3,
        "EnrichmentMap_GS_DESCR" : "GO:0035019~somatic stem cell population maintenance",
        "EnrichmentMap_GS_Type" : "ENR",
        "EnrichmentMap_Colouring_fca_mir_146a_5p_" : 0.9776352500583055,
        "shared_name" : "GO:0035019~SOMATIC STEM CELL POPULATION MAINTENANCE",
        "selected" : false,
        "EnrichmentMap_fdr_qvalue_fca_mir_146a_5p_" : 1.0,
        "EnrichmentMap_pvalue_fca_mir_146a_5p_" : 0.022364749941694472,
        "EnrichmentMap_Name" : "GO:0035019~SOMATIC STEM CELL POPULATION MAINTENANCE",
        "EnrichmentMap_Genes" : [ "GATA2", "SFRP1", "FGF10", "ZHX2", "VANGL2" ]
      },
      "position" : {
        "x" : 861.065816871624,
        "y" : -5441.79920821842
      },
      "selected" : false
    }, {
      "data" : {
        "id" : "1083",
        "EnrichmentMap_Colouring_fca_mir_362_3p_" : 0.9711046887628307,
        "EnrichmentMap_gs_size" : 4,
        "EnrichmentMap_david_category" : "KEGG_PATHWAY",
        "name" : "FCA04930:TYPE II DIABETES MELLITUS",
        "SUID" : 1083,
        "EnrichmentMap_fdr_qvalue_fca_mir_362_3p_" : 0.4237978981451493,
        "__mclCluster" : 1,
        "EnrichmentMap_GS_DESCR" : "fca04930:Type II diabetes mellitus",
        "EnrichmentMap_pvalue_fca_mir_362_3p_" : 0.02889531123716927,
        "EnrichmentMap_NES_fca_mir_362_3p_" : 1.0,
        "EnrichmentMap_GS_Type" : "ENR",
        "shared_name" : "FCA04930:TYPE II DIABETES MELLITUS",
        "selected" : false,
        "EnrichmentMap_Name" : "FCA04930:TYPE II DIABETES MELLITUS",
        "EnrichmentMap_Genes" : [ "IRS1", "PIK3R1", "PRKCZ", "GCK" ]
      },
      "position" : {
        "x" : 546.862351590449,
        "y" : -5364.83698374762
      },
      "selected" : false
    }, {
      "data" : {
        "id" : "1593",
        "EnrichmentMap_fdr_qvalue_fca_mir_130b_5p_" : 1.0,
        "EnrichmentMap_gs_size" : 2,
        "EnrichmentMap_david_category" : "GOTERM_BP_DIRECT",
        "EnrichmentMap_pvalue_fca_mir_130b_5p_" : 0.045761582669758695,
        "name" : "GO:0048808~MALE GENITALIA MORPHOGENESIS",
        "EnrichmentMap_NES_fca_mir_130b_5p_" : 1.0,
        "SUID" : 1593,
        "EnrichmentMap_Colouring_fca_mir_130b_5p_" : 0.9542384173302413,
        "__mclCluster" : 1,
        "EnrichmentMap_GS_DESCR" : "GO:0048808~male genitalia morphogenesis",
        "EnrichmentMap_GS_Type" : "ENR",
        "shared_name" : "GO:0048808~MALE GENITALIA MORPHOGENESIS",
        "selected" : false,
        "EnrichmentMap_Name" : "GO:0048808~MALE GENITALIA MORPHOGENESIS",
        "EnrichmentMap_Genes" : [ "FGF10", "AR" ]
      },
      "position" : {
        "x" : 913.9346421721508,
        "y" : -5652.569074384279
      },
      "selected" : false
    }, {
      "data" : {
        "id" : "1077",
        "EnrichmentMap_NES_fca_mir_146b_5p_" : 1.0,
        "EnrichmentMap_Colouring_fca_mir_146b_5p_" : 0.9005368498815277,
        "EnrichmentMap_pvalue_fca_mir_146b_5p_" : 0.09946315011847226,
        "EnrichmentMap_gs_size" : 4,
        "EnrichmentMap_fdr_qvalue_fca_mir_146b_5p_" : 1.0,
        "EnrichmentMap_david_category" : "GOTERM_BP_DIRECT",
        "EnrichmentMap_NES_fca_mir_146a_5p_" : 1.0,
        "EnrichmentMap_fdr_qvalue_fca_mir_15b_5p_" : 0.9613095125616984,
        "name" : "GO:0030325~ADRENAL GLAND DEVELOPMENT",
        "EnrichmentMap_pvalue_fca_mir_375_3p_" : 0.07713402695813767,
        "SUID" : 1077,
        "__mclCluster" : 1,
        "EnrichmentMap_GS_DESCR" : "GO:0030325~adrenal gland development",
        "EnrichmentMap_GS_Type" : "ENR",
        "EnrichmentMap_Colouring_fca_mir_146a_5p_" : 0.92244131883565,
        "shared_name" : "GO:0030325~ADRENAL GLAND DEVELOPMENT",
        "EnrichmentMap_Colouring_fca_mir_15b_5p_" : 0.9955433832361356,
        "EnrichmentMap_pvalue_fca_mir_15b_5p_" : 0.004456616763864441,
        "EnrichmentMap_NES_fca_mir_375_3p_" : 1.0,
        "EnrichmentMap_fdr_qvalue_fca_mir_375_3p_" : 1.0,
        "selected" : false,
        "EnrichmentMap_NES_fca_mir_15b_5p_" : 1.0,
        "EnrichmentMap_Colouring_fca_mir_375_3p_" : 0.9228659730418624,
        "EnrichmentMap_fdr_qvalue_fca_mir_146a_5p_" : 1.0,
        "EnrichmentMap_pvalue_fca_mir_146a_5p_" : 0.07755868116435007,
        "EnrichmentMap_Name" : "GO:0030325~ADRENAL GLAND DEVELOPMENT",
        "EnrichmentMap_Genes" : [ "SALL1", "INSR", "PDGFRA", "WNT4" ]
      },
      "position" : {
        "x" : 581.5584099373757,
        "y" : -5699.985929153311
      },
      "selected" : false
    }, {
      "data" : {
        "id" : "1589",
        "EnrichmentMap_Colouring_fca_mir_141_3p_" : 0.9657526819629949,
        "EnrichmentMap_fdr_qvalue_fca_mir_29b_2_3p_" : 0.10885274022020056,
        "EnrichmentMap_Colouring_fca_mir_362_3p_" : 0.9722267919674137,
        "EnrichmentMap_NES_fca_mir_200c_3p_" : 1.0,
        "EnrichmentMap_Colouring_fca_mir_29b_2_3p_" : 0.9991554528776019,
        "EnrichmentMap_NES_fca_mir_34c_5p_" : 1.0,
        "EnrichmentMap_Colouring_fca_mir_449_5p_" : 0.9271549849023245,
        "EnrichmentMap_pvalue_fca_mir_34c_5p_" : 0.05244755389183822,
        "EnrichmentMap_fdr_qvalue_fca_mir_200c_3p_" : 1.0,
        "EnrichmentMap_fdr_qvalue_fca_mir_191_5p_" : 1.0,
        "EnrichmentMap_pvalue_fca_mir_200c_3p_" : 0.07924097193572074,
        "EnrichmentMap_fdr_qvalue_fca_mir_141_3p_" : 1.0,
        "EnrichmentMap_fdr_qvalue_fca_mir_130b_5p_" : 1.0,
        "EnrichmentMap_gs_size" : 8,
        "EnrichmentMap_Colouring_fca_mir_200c_3p_" : 0.9207590280642792,
        "EnrichmentMap_Colouring_fca_mir_191_5p_" : 0.9888050437578564,
        "EnrichmentMap_pvalue_fca_mir_29c_3p_" : 0.0019524565245415237,
        "EnrichmentMap_david_category" : "GOTERM_BP_DIRECT",
        "EnrichmentMap_NES_fca_mir_146a_5p_" : 1.0,
        "EnrichmentMap_pvalue_fca_mir_130b_5p_" : 0.02668876569115448,
        "EnrichmentMap_fdr_qvalue_fca_mir_15b_5p_" : 1.0,
        "name" : "GO:0048008~PLATELET-DERIVED GROWTH FACTOR RECEPTOR SIGNALING PATHWAY",
        "EnrichmentMap_NES_fca_mir_191_5p_" : 1.0,
        "EnrichmentMap_NES_fca_mir_130b_5p_" : 1.0,
        "EnrichmentMap_pvalue_fca_mir_191_5p_" : 0.01119495624214359,
        "SUID" : 1589,
        "EnrichmentMap_fdr_qvalue_fca_mir_362_3p_" : 1.0,
        "EnrichmentMap_Colouring_fca_mir_130b_5p_" : 0.9733112343088455,
        "__mclCluster" : 1,
        "EnrichmentMap_pvalue_fca_mir_29b_2_3p_" : 8.445471223981078E-4,
        "EnrichmentMap_fdr_qvalue_fca_mir_449_5p_" : 1.0,
        "EnrichmentMap_GS_DESCR" : "GO:0048008~platelet-derived growth factor receptor signaling pathway",
        "EnrichmentMap_pvalue_fca_mir_362_3p_" : 0.027773208032586275,
        "EnrichmentMap_pvalue_fca_mir_141_3p_" : 0.034247318037005134,
        "EnrichmentMap_NES_fca_mir_362_3p_" : 1.0,
        "EnrichmentMap_GS_Type" : "ENR",
        "EnrichmentMap_Colouring_fca_mir_146a_5p_" : 0.947451244184318,
        "shared_name" : "GO:0048008~PLATELET-DERIVED GROWTH FACTOR RECEPTOR SIGNALING PATHWAY",
        "EnrichmentMap_fdr_qvalue_fca_mir_34c_5p_" : 1.0,
        "EnrichmentMap_NES_fca_mir_449_5p_" : 1.0,
        "EnrichmentMap_fdr_qvalue_fca_mir_194_5p_" : 1.0,
        "EnrichmentMap_Colouring_fca_mir_15b_5p_" : 0.9748404444437636,
        "EnrichmentMap_pvalue_fca_mir_15b_5p_" : 0.025159555556236363,
        "EnrichmentMap_fdr_qvalue_fca_mir_29c_3p_" : 0.25928622645911437,
        "EnrichmentMap_pvalue_fca_mir_194_5p_" : 0.03748029962114925,
        "EnrichmentMap_Colouring_fca_mir_194_5p_" : 0.9625197003788507,
        "selected" : false,
        "EnrichmentMap_NES_fca_mir_15b_5p_" : 1.0,
        "EnrichmentMap_NES_fca_mir_29c_3p_" : 1.0,
        "EnrichmentMap_NES_fca_mir_141_3p_" : 1.0,
        "EnrichmentMap_fdr_qvalue_fca_mir_146a_5p_" : 1.0,
        "EnrichmentMap_pvalue_fca_mir_449_5p_" : 0.07284501509767546,
        "EnrichmentMap_pvalue_fca_mir_146a_5p_" : 0.05254875581568198,
        "EnrichmentMap_NES_fca_mir_194_5p_" : 1.0,
        "EnrichmentMap_Name" : "GO:0048008~PLATELET-DERIVED GROWTH FACTOR RECEPTOR SIGNALING PATHWAY",
        "EnrichmentMap_Colouring_fca_mir_34c_5p_" : 0.9475524461081618,
        "EnrichmentMap_Colouring_fca_mir_29c_3p_" : 0.9980475434754584,
        "EnrichmentMap_NES_fca_mir_29b_2_3p_" : 1.0,
        "EnrichmentMap_Genes" : [ "PDGFB", "MYO1E", "GAB1", "PTPN11", "PTPRJ", "ZFAND5", "NRP1", "PDGFA" ]
      },
      "position" : {
        "x" : 643.7385709594668,
        "y" : -5306.193530803484
      },
      "selected" : false
    }, {
      "data" : {
        "id" : "1583",
        "EnrichmentMap_fdr_qvalue_fca_mir_29b_2_3p_" : 0.05499307767739818,
        "EnrichmentMap_NES_fca_mir_146b_5p_" : 1.0,
        "EnrichmentMap_Colouring_fca_mir_29b_2_3p_" : 0.9956811719101519,
        "EnrichmentMap_Colouring_fca_mir_146b_5p_" : 0.9240443899991305,
        "EnrichmentMap_pvalue_fca_mir_146b_5p_" : 0.0759556100008695,
        "EnrichmentMap_gs_size" : 8,
        "EnrichmentMap_fdr_qvalue_fca_mir_146b_5p_" : 0.3851885972421686,
        "EnrichmentMap_david_category" : "KEGG_PATHWAY",
        "name" : "FCA05231:CHOLINE METABOLISM IN CANCER",
        "SUID" : 1583,
        "__mclCluster" : 1,
        "EnrichmentMap_pvalue_fca_mir_29b_2_3p_" : 0.004318828089848025,
        "EnrichmentMap_GS_DESCR" : "fca05231:Choline metabolism in cancer",
        "EnrichmentMap_GS_Type" : "ENR",
        "shared_name" : "FCA05231:CHOLINE METABOLISM IN CANCER",
        "EnrichmentMap_fdr_qvalue_fca_mir_194_5p_" : 1.0,
        "EnrichmentMap_pvalue_fca_mir_194_5p_" : 0.06259768568884928,
        "EnrichmentMap_Colouring_fca_mir_194_5p_" : 0.9374023143111507,
        "selected" : false,
        "EnrichmentMap_NES_fca_mir_194_5p_" : 1.0,
        "EnrichmentMap_Name" : "FCA05231:CHOLINE METABOLISM IN CANCER",
        "EnrichmentMap_NES_fca_mir_29b_2_3p_" : 1.0,
        "EnrichmentMap_Genes" : [ "SLC44A1", "PDGFB", "PDGFRB", "PIK3R1", "PDGFRA", "JUN", "AKT1", "PDGFA" ]
      },
      "position" : {
        "x" : 705.1476438530636,
        "y" : -5762.007683253052
      },
      "selected" : false
    }, {
      "data" : {
        "id" : "1579",
        "EnrichmentMap_Colouring_fca_mir_362_3p_" : 0.9593900861286956,
        "EnrichmentMap_gs_size" : 6,
        "EnrichmentMap_david_category" : "GOTERM_BP_DIRECT",
        "EnrichmentMap_fdr_qvalue_fca_mir_15b_5p_" : 1.0,
        "name" : "GO:0001558~REGULATION OF CELL GROWTH",
        "SUID" : 1579,
        "EnrichmentMap_fdr_qvalue_fca_mir_362_3p_" : 1.0,
        "__mclCluster" : 1,
        "EnrichmentMap_GS_DESCR" : "GO:0001558~regulation of cell growth",
        "EnrichmentMap_pvalue_fca_mir_362_3p_" : 0.04060991387130446,
        "EnrichmentMap_NES_fca_mir_362_3p_" : 1.0,
        "EnrichmentMap_GS_Type" : "ENR",
        "shared_name" : "GO:0001558~REGULATION OF CELL GROWTH",
        "EnrichmentMap_Colouring_fca_mir_15b_5p_" : 0.9570301958921422,
        "EnrichmentMap_pvalue_fca_mir_15b_5p_" : 0.042969804107857786,
        "selected" : false,
        "EnrichmentMap_NES_fca_mir_15b_5p_" : 1.0,
        "EnrichmentMap_Name" : "GO:0001558~REGULATION OF CELL GROWTH",
        "EnrichmentMap_Genes" : [ "DDR1", "IGFBP5", "TMC8", "IGFBP4", "WISP1", "CLSTN3" ]
      },
      "position" : {
        "x" : 892.1870751712546,
        "y" : -5488.762832610787
      },
      "selected" : false
    }, {
      "data" : {
        "id" : "1577",
        "EnrichmentMap_Colouring_fca_mir_141_3p_" : 0.9614296446271688,
        "EnrichmentMap_fdr_qvalue_fca_mir_29b_2_3p_" : 0.22052316689733764,
        "EnrichmentMap_Colouring_fca_mir_362_3p_" : 0.9257901788811338,
        "EnrichmentMap_NES_fca_mir_146b_5p_" : 1.0,
        "EnrichmentMap_Colouring_fca_mir_29b_2_3p_" : 0.9752643772799701,
        "EnrichmentMap_Colouring_fca_mir_146b_5p_" : 0.9846717616564197,
        "EnrichmentMap_pvalue_fca_mir_146b_5p_" : 0.015328238343580287,
        "EnrichmentMap_fdr_qvalue_fca_mir_141_3p_" : 0.6079165038298608,
        "EnrichmentMap_gs_size" : 25,
        "EnrichmentMap_fdr_qvalue_fca_mir_146b_5p_" : 0.1581622240579849,
        "EnrichmentMap_pvalue_fca_mir_29c_3p_" : 0.049963639314039965,
        "EnrichmentMap_david_category" : "KEGG_PATHWAY",
        "EnrichmentMap_fdr_qvalue_fca_mir_15b_5p_" : 0.02205624562063177,
        "name" : "FCA04810:REGULATION OF ACTIN CYTOSKELETON",
        "SUID" : 1577,
        "EnrichmentMap_fdr_qvalue_fca_mir_362_3p_" : 0.6322382011591368,
        "__mclCluster" : 1,
        "EnrichmentMap_pvalue_fca_mir_29b_2_3p_" : 0.024735622720029916,
        "EnrichmentMap_GS_DESCR" : "fca04810:Regulation of actin cytoskeleton",
        "EnrichmentMap_pvalue_fca_mir_362_3p_" : 0.07420982111886615,
        "EnrichmentMap_pvalue_fca_mir_141_3p_" : 0.038570355372831155,
        "EnrichmentMap_NES_fca_mir_362_3p_" : 1.0,
        "EnrichmentMap_GS_Type" : "ENR",
        "shared_name" : "FCA04810:REGULATION OF ACTIN CYTOSKELETON",
        "EnrichmentMap_Colouring_fca_mir_15b_5p_" : 0.9993728081814038,
        "EnrichmentMap_pvalue_fca_mir_15b_5p_" : 6.271918185961641E-4,
        "EnrichmentMap_fdr_qvalue_fca_mir_29c_3p_" : 0.5323063262296285,
        "selected" : false,
        "EnrichmentMap_NES_fca_mir_15b_5p_" : 1.0,
        "EnrichmentMap_NES_fca_mir_29c_3p_" : 1.0,
        "EnrichmentMap_NES_fca_mir_141_3p_" : 1.0,
        "EnrichmentMap_Name" : "FCA04810:REGULATION OF ACTIN CYTOSKELETON",
        "EnrichmentMap_Colouring_fca_mir_29c_3p_" : 0.9500363606859601,
        "EnrichmentMap_NES_fca_mir_29b_2_3p_" : 1.0,
        "EnrichmentMap_Genes" : [ "CHRM3", "SSH3", "VCL", "DOCK1", "LIMK1", "ARHGEF12", "PDGFRB", "MSN", "PIK3R1", "MRAS", "FGFR1", "FGF1", "PDGFB", "FGF5", "EGFR", "ARPC5", "LOC101082667", "PDGFRA", "ARAF", "PDGFA", "ITGB8", "PIP4K2A", "ITGA6", "FGFR4", "FN1" ]
      },
      "position" : {
        "x" : 874.272888118444,
        "y" : -5357.280455126681
      },
      "selected" : false
    }, {
      "data" : {
        "id" : "1061",
        "EnrichmentMap_gs_size" : 4,
        "EnrichmentMap_david_category" : "GOTERM_BP_DIRECT",
        "EnrichmentMap_fdr_qvalue_fca_mir_15b_5p_" : 1.0,
        "name" : "GO:0017148~NEGATIVE REGULATION OF TRANSLATION",
        "SUID" : 1061,
        "__mclCluster" : 29,
        "EnrichmentMap_GS_DESCR" : "GO:0017148~negative regulation of translation",
        "EnrichmentMap_NES_fca_mir_301a_3p_" : 1.0,
        "EnrichmentMap_fdr_qvalue_fca_mir_301a_3p_" : 1.0,
        "EnrichmentMap_pvalue_fca_mir_301a_3p_" : 0.012914569691643818,
        "EnrichmentMap_Colouring_fca_mir_301a_3p_" : 0.9870854303083562,
        "EnrichmentMap_GS_Type" : "ENR",
        "shared_name" : "GO:0017148~NEGATIVE REGULATION OF TRANSLATION",
        "EnrichmentMap_Colouring_fca_mir_15b_5p_" : 0.939308707200233,
        "EnrichmentMap_pvalue_fca_mir_15b_5p_" : 0.060691292799767003,
        "selected" : false,
        "EnrichmentMap_NES_fca_mir_15b_5p_" : 1.0,
        "EnrichmentMap_Name" : "GO:0017148~NEGATIVE REGULATION OF TRANSLATION",
        "EnrichmentMap_Genes" : [ "IGF2BP1", "EIF2AK2", "IGFBP5", "DAPK1" ]
      },
      "position" : {
        "x" : 439.081982940963,
        "y" : -5413.503815474329
      },
      "selected" : false
    }, {
      "data" : {
        "id" : "1043",
        "EnrichmentMap_fdr_qvalue_fca_mir_29b_2_3p_" : 0.3572063945035448,
        "EnrichmentMap_Colouring_fca_mir_29b_2_3p_" : 0.9438498392102859,
        "EnrichmentMap_gs_size" : 9,
        "EnrichmentMap_pvalue_fca_mir_29c_3p_" : 0.05472308026659733,
        "EnrichmentMap_david_category" : "KEGG_PATHWAY",
        "EnrichmentMap_NES_fca_mir_146a_5p_" : 1.0,
        "name" : "FCA05145:TOXOPLASMOSIS",
        "SUID" : 1043,
        "__mclCluster" : 1,
        "EnrichmentMap_pvalue_fca_mir_29b_2_3p_" : 0.0561501607897141,
        "EnrichmentMap_GS_DESCR" : "fca05145:Toxoplasmosis",
        "EnrichmentMap_GS_Type" : "ENR",
        "EnrichmentMap_Colouring_fca_mir_146a_5p_" : 0.9531794965747191,
        "shared_name" : "FCA05145:TOXOPLASMOSIS",
        "EnrichmentMap_fdr_qvalue_fca_mir_29c_3p_" : 0.5323063262296285,
        "selected" : false,
        "EnrichmentMap_NES_fca_mir_29c_3p_" : 1.0,
        "EnrichmentMap_fdr_qvalue_fca_mir_146a_5p_" : 0.5109585027568576,
        "EnrichmentMap_pvalue_fca_mir_146a_5p_" : 0.04682050342528085,
        "EnrichmentMap_Name" : "FCA05145:TOXOPLASMOSIS",
        "EnrichmentMap_Colouring_fca_mir_29c_3p_" : 0.9452769197334027,
        "EnrichmentMap_NES_fca_mir_29b_2_3p_" : 1.0,
        "EnrichmentMap_Genes" : [ "NFKB1", "TLR2", "BIRC7", "LAMC3", "CIITA", "LAMA4", "LAMC2", "ITGA6", "STAT1" ]
      },
      "position" : {
        "x" : 986.4800306080499,
        "y" : -5563.756318107177
      },
      "selected" : false
    }, {
      "data" : {
        "id" : "1041",
        "EnrichmentMap_NES_fca_mir_132_3p_" : 1.0,
        "EnrichmentMap_gs_size" : 3,
        "EnrichmentMap_david_category" : "GOTERM_BP_DIRECT",
        "name" : "GO:0060037~PHARYNGEAL SYSTEM DEVELOPMENT",
        "SUID" : 1041,
        "__mclCluster" : 1,
        "EnrichmentMap_pvalue_fca_mir_132_3p_" : 0.012202294547283568,
        "EnrichmentMap_GS_DESCR" : "GO:0060037~pharyngeal system development",
        "EnrichmentMap_GS_Type" : "ENR",
        "shared_name" : "GO:0060037~PHARYNGEAL SYSTEM DEVELOPMENT",
        "EnrichmentMap_Colouring_fca_mir_132_3p_" : 0.9877977054527164,
        "selected" : false,
        "EnrichmentMap_fdr_qvalue_fca_mir_132_3p_" : 1.0,
        "EnrichmentMap_Name" : "GO:0060037~PHARYNGEAL SYSTEM DEVELOPMENT",
        "EnrichmentMap_Genes" : [ "ACVR1", "PTCH1", "PLXNA2" ]
      },
      "position" : {
        "x" : 379.9909387378276,
        "y" : -5341.401374299485
      },
      "selected" : false
    }, {
      "data" : {
        "id" : "1039",
        "EnrichmentMap_fdr_qvalue_fca_mir_29b_2_3p_" : 0.22052316689733764,
        "EnrichmentMap_Colouring_fca_mir_29b_2_3p_" : 0.9734448542479646,
        "EnrichmentMap_gs_size" : 5,
        "EnrichmentMap_david_category" : "KEGG_PATHWAY",
        "name" : "FCA05223:NON-SMALL CELL LUNG CANCER",
        "SUID" : 1039,
        "__mclCluster" : 1,
        "EnrichmentMap_pvalue_fca_mir_29b_2_3p_" : 0.026555145752035422,
        "EnrichmentMap_GS_DESCR" : "fca05223:Non-small cell lung cancer",
        "EnrichmentMap_GS_Type" : "ENR",
        "shared_name" : "FCA05223:NON-SMALL CELL LUNG CANCER",
        "selected" : false,
        "EnrichmentMap_Name" : "FCA05223:NON-SMALL CELL LUNG CANCER",
        "EnrichmentMap_NES_fca_mir_29b_2_3p_" : 1.0,
        "EnrichmentMap_Genes" : [ "FOXO3", "PIK3R1", "CDK6", "TP53", "AKT1" ]
      },
      "position" : {
        "x" : 813.1818995846448,
        "y" : -5671.027233206827
      },
      "selected" : false
    }, {
      "data" : {
        "id" : "1551",
        "EnrichmentMap_gs_size" : 3,
        "EnrichmentMap_pvalue_fca_mir_29c_3p_" : 0.04042157881397695,
        "EnrichmentMap_david_category" : "GOTERM_BP_DIRECT",
        "name" : "GO:0061098~POSITIVE REGULATION OF PROTEIN TYROSINE KINASE ACTIVITY",
        "SUID" : 1551,
        "__mclCluster" : 1,
        "EnrichmentMap_GS_DESCR" : "GO:0061098~positive regulation of protein tyrosine kinase activity",
        "EnrichmentMap_GS_Type" : "ENR",
        "shared_name" : "GO:0061098~POSITIVE REGULATION OF PROTEIN TYROSINE KINASE ACTIVITY",
        "EnrichmentMap_fdr_qvalue_fca_mir_29c_3p_" : 1.0,
        "selected" : false,
        "EnrichmentMap_NES_fca_mir_29c_3p_" : 1.0,
        "EnrichmentMap_Name" : "GO:0061098~POSITIVE REGULATION OF PROTEIN TYROSINE KINASE ACTIVITY",
        "EnrichmentMap_Colouring_fca_mir_29c_3p_" : 0.9595784211860231,
        "EnrichmentMap_Genes" : [ "PDGFB", "GPRC5B", "DOK7" ]
      },
      "position" : {
        "x" : 678.9199780158699,
        "y" : -5331.358694135595
      },
      "selected" : false
    }, {
      "data" : {
        "id" : "1547",
        "EnrichmentMap_fdr_qvalue_fca_mir_29b_2_3p_" : 1.0,
        "EnrichmentMap_Colouring_fca_mir_29b_2_3p_" : 0.9227080469842437,
        "EnrichmentMap_fdr_qvalue_fca_mir_508_3p_" : 1.0,
        "EnrichmentMap_Colouring_fca_mir_508_3p_" : 0.987906920342377,
        "EnrichmentMap_gs_size" : 2,
        "EnrichmentMap_pvalue_fca_mir_29c_3p_" : 0.09620654519102134,
        "EnrichmentMap_david_category" : "GOTERM_BP_DIRECT",
        "name" : "GO:0090003~REGULATION OF ESTABLISHMENT OF PROTEIN LOCALIZATION TO PLASMA MEMBRANE",
        "SUID" : 1547,
        "__mclCluster" : 1,
        "EnrichmentMap_pvalue_fca_mir_29b_2_3p_" : 0.07729195301575628,
        "EnrichmentMap_pvalue_fca_mir_508_3p_" : 0.012093079657622912,
        "EnrichmentMap_GS_DESCR" : "GO:0090003~regulation of establishment of protein localization to plasma membrane",
        "EnrichmentMap_NES_fca_mir_508_3p_" : 1.0,
        "EnrichmentMap_GS_Type" : "ENR",
        "shared_name" : "GO:0090003~REGULATION OF ESTABLISHMENT OF PROTEIN LOCALIZATION TO PLASMA MEMBRANE",
        "EnrichmentMap_fdr_qvalue_fca_mir_29c_3p_" : 1.0,
        "selected" : false,
        "EnrichmentMap_NES_fca_mir_29c_3p_" : 1.0,
        "EnrichmentMap_Name" : "GO:0090003~REGULATION OF ESTABLISHMENT OF PROTEIN LOCALIZATION TO PLASMA MEMBRANE",
        "EnrichmentMap_Colouring_fca_mir_29c_3p_" : 0.9037934548089787,
        "EnrichmentMap_NES_fca_mir_29b_2_3p_" : 1.0,
        "EnrichmentMap_Genes" : [ "AR", "PIK3R1" ]
      },
      "position" : {
        "x" : 720.000502959626,
        "y" : -5603.634532764874
      },
      "selected" : false
    }, {
      "data" : {
        "id" : "1033",
        "EnrichmentMap_fdr_qvalue_fca_mir_29b_2_3p_" : 1.0,
        "EnrichmentMap_Colouring_fca_mir_29b_2_3p_" : 0.9605802268659909,
        "EnrichmentMap_NES_fca_mir_34c_5p_" : 1.0,
        "EnrichmentMap_Colouring_fca_mir_449_5p_" : 0.9597536369131356,
        "EnrichmentMap_pvalue_fca_mir_34c_5p_" : 0.03345782231647857,
        "EnrichmentMap_gs_size" : 2,
        "EnrichmentMap_david_category" : "GOTERM_BP_DIRECT",
        "name" : "GO:0038091~POSITIVE REGULATION OF CELL PROLIFERATION BY VEGF-ACTIVATED PLATELET DERIVED GROWTH FACTOR RECEPTOR SIGNALING PATHWAY",
        "SUID" : 1033,
        "__mclCluster" : 5,
        "EnrichmentMap_pvalue_fca_mir_29b_2_3p_" : 0.03941977313400914,
        "EnrichmentMap_fdr_qvalue_fca_mir_449_5p_" : 1.0,
        "EnrichmentMap_GS_DESCR" : "GO:0038091~positive regulation of cell proliferation by VEGF-activated platelet derived growth factor receptor signaling pathway",
        "EnrichmentMap_GS_Type" : "ENR",
        "shared_name" : "GO:0038091~POSITIVE REGULATION OF CELL PROLIFERATION BY VEGF-ACTIVATED PLATELET DERIVED GROWTH FACTOR RECEPTOR SIGNALING PATHWAY",
        "EnrichmentMap_fdr_qvalue_fca_mir_34c_5p_" : 1.0,
        "EnrichmentMap_NES_fca_mir_449_5p_" : 1.0,
        "selected" : false,
        "EnrichmentMap_pvalue_fca_mir_449_5p_" : 0.04024636308686437,
        "EnrichmentMap_Name" : "GO:0038091~POSITIVE REGULATION OF CELL PROLIFERATION BY VEGF-ACTIVATED PLATELET DERIVED GROWTH FACTOR RECEPTOR SIGNALING PATHWAY",
        "EnrichmentMap_Colouring_fca_mir_34c_5p_" : 0.9665421776835215,
        "EnrichmentMap_NES_fca_mir_29b_2_3p_" : 1.0,
        "EnrichmentMap_Genes" : [ "PDGFRB", "PDGFRA" ]
      },
      "position" : {
        "x" : 736.4065555667635,
        "y" : -5551.719019048896
      },
      "selected" : false
    }, {
      "data" : {
        "id" : "1537",
        "EnrichmentMap_fdr_qvalue_fca_mir_29b_2_3p_" : 1.0,
        "EnrichmentMap_NES_fca_mir_146b_5p_" : 1.0,
        "EnrichmentMap_Colouring_fca_mir_29b_2_3p_" : 0.9425243526901516,
        "EnrichmentMap_Colouring_fca_mir_146b_5p_" : 0.9963038124718734,
        "EnrichmentMap_pvalue_fca_mir_146b_5p_" : 0.0036961875281266163,
        "EnrichmentMap_gs_size" : 5,
        "EnrichmentMap_fdr_qvalue_fca_mir_146b_5p_" : 0.4881490773275276,
        "EnrichmentMap_david_category" : "GOTERM_BP_DIRECT",
        "name" : "GO:0007420~BRAIN DEVELOPMENT",
        "SUID" : 1537,
        "__mclCluster" : 1,
        "EnrichmentMap_pvalue_fca_mir_29b_2_3p_" : 0.05747564730984845,
        "EnrichmentMap_GS_DESCR" : "GO:0007420~brain development",
        "EnrichmentMap_GS_Type" : "ENR",
        "shared_name" : "GO:0007420~BRAIN DEVELOPMENT",
        "selected" : false,
        "EnrichmentMap_Name" : "GO:0007420~BRAIN DEVELOPMENT",
        "EnrichmentMap_NES_fca_mir_29b_2_3p_" : 1.0,
        "EnrichmentMap_Genes" : [ "ZIC1", "COL4A1", "PTCH1", "EML1", "ARNT2" ]
      },
      "position" : {
        "x" : 383.1346430297769,
        "y" : -5377.914321044014
      },
      "selected" : false
    }, {
      "data" : {
        "id" : "1023",
        "EnrichmentMap_Colouring_fca_mir_362_3p_" : 0.9830048947556428,
        "EnrichmentMap_gs_size" : 3,
        "EnrichmentMap_pvalue_fca_mir_29c_3p_" : 0.06604676568379308,
        "EnrichmentMap_david_category" : "GOTERM_BP_DIRECT",
        "EnrichmentMap_fdr_qvalue_fca_mir_15b_5p_" : 1.0,
        "name" : "GO:0072661~PROTEIN TARGETING TO PLASMA MEMBRANE",
        "SUID" : 1023,
        "EnrichmentMap_fdr_qvalue_fca_mir_362_3p_" : 1.0,
        "__mclCluster" : 1,
        "EnrichmentMap_GS_DESCR" : "GO:0072661~protein targeting to plasma membrane",
        "EnrichmentMap_pvalue_fca_mir_362_3p_" : 0.016995105244357205,
        "EnrichmentMap_NES_fca_mir_362_3p_" : 1.0,
        "EnrichmentMap_GS_Type" : "ENR",
        "shared_name" : "GO:0072661~PROTEIN TARGETING TO PLASMA MEMBRANE",
        "EnrichmentMap_Colouring_fca_mir_15b_5p_" : 0.913385310697228,
        "EnrichmentMap_pvalue_fca_mir_15b_5p_" : 0.08661468930277205,
        "EnrichmentMap_fdr_qvalue_fca_mir_29c_3p_" : 1.0,
        "selected" : false,
        "EnrichmentMap_NES_fca_mir_15b_5p_" : 1.0,
        "EnrichmentMap_NES_fca_mir_29c_3p_" : 1.0,
        "EnrichmentMap_Name" : "GO:0072661~PROTEIN TARGETING TO PLASMA MEMBRANE",
        "EnrichmentMap_Colouring_fca_mir_29c_3p_" : 0.9339532343162069,
        "EnrichmentMap_Genes" : [ "ANK2", "PTCH1", "MYADM" ]
      },
      "position" : {
        "x" : 819.2383779149611,
        "y" : -5507.9365111181905
      },
      "selected" : false
    }, {
      "data" : {
        "id" : "1533",
        "EnrichmentMap_fdr_qvalue_fca_mir_29b_2_3p_" : 0.32910894407776875,
        "EnrichmentMap_Colouring_fca_mir_29b_2_3p_" : 0.9500305791714383,
        "EnrichmentMap_gs_size" : 4,
        "EnrichmentMap_pvalue_fca_mir_29c_3p_" : 0.09548311312073461,
        "EnrichmentMap_david_category" : "KEGG_PATHWAY",
        "name" : "FCA05219:BLADDER CANCER",
        "SUID" : 1533,
        "__mclCluster" : 1,
        "EnrichmentMap_pvalue_fca_mir_29b_2_3p_" : 0.04996942082856175,
        "EnrichmentMap_GS_DESCR" : "fca05219:Bladder cancer",
        "EnrichmentMap_GS_Type" : "ENR",
        "shared_name" : "FCA05219:BLADDER CANCER",
        "EnrichmentMap_fdr_qvalue_fca_mir_29c_3p_" : 0.7133592439342783,
        "selected" : false,
        "EnrichmentMap_NES_fca_mir_29c_3p_" : 1.0,
        "EnrichmentMap_Name" : "FCA05219:BLADDER CANCER",
        "EnrichmentMap_Colouring_fca_mir_29c_3p_" : 0.9045168868792653,
        "EnrichmentMap_NES_fca_mir_29b_2_3p_" : 1.0,
        "EnrichmentMap_Genes" : [ "HBEGF", "TP53", "VEGFA", "MMP2" ]
      },
      "position" : {
        "x" : 771.3074970699964,
        "y" : -5693.1163777736365
      },
      "selected" : false
    }, {
      "data" : {
        "id" : "1017",
        "EnrichmentMap_fdr_qvalue_fca_mir_29b_2_3p_" : 0.31929488964300584,
        "EnrichmentMap_Colouring_fca_mir_362_3p_" : 0.9301793449206427,
        "EnrichmentMap_NES_fca_mir_146b_5p_" : 1.0,
        "EnrichmentMap_Colouring_fca_mir_29b_2_3p_" : 0.953192372198931,
        "EnrichmentMap_Colouring_fca_mir_449_5p_" : 0.9467082898046396,
        "EnrichmentMap_Colouring_fca_mir_146b_5p_" : 0.9959538805556749,
        "EnrichmentMap_fdr_qvalue_fca_mir_191_5p_" : 0.19798726911472023,
        "EnrichmentMap_pvalue_fca_mir_146b_5p_" : 0.0040461194443250715,
        "EnrichmentMap_gs_size" : 14,
        "EnrichmentMap_Colouring_fca_mir_191_5p_" : 0.9942888287755369,
        "EnrichmentMap_fdr_qvalue_fca_mir_146b_5p_" : 0.06968316820782067,
        "EnrichmentMap_david_category" : "KEGG_PATHWAY",
        "EnrichmentMap_NES_fca_mir_146a_5p_" : 1.0,
        "name" : "FCA05212:PANCREATIC CANCER",
        "EnrichmentMap_NES_fca_mir_191_5p_" : 1.0,
        "EnrichmentMap_pvalue_fca_mir_191_5p_" : 0.005711171224463084,
        "SUID" : 1017,
        "EnrichmentMap_fdr_qvalue_fca_mir_362_3p_" : 0.6322382011591368,
        "__mclCluster" : 1,
        "EnrichmentMap_pvalue_fca_mir_29b_2_3p_" : 0.04680762780106892,
        "EnrichmentMap_fdr_qvalue_fca_mir_449_5p_" : 0.44207570553440106,
        "EnrichmentMap_GS_DESCR" : "fca05212:Pancreatic cancer",
        "EnrichmentMap_pvalue_fca_mir_362_3p_" : 0.06982065507935731,
        "EnrichmentMap_NES_fca_mir_362_3p_" : 1.0,
        "EnrichmentMap_GS_Type" : "ENR",
        "EnrichmentMap_Colouring_fca_mir_146a_5p_" : 0.9844280742988573,
        "shared_name" : "FCA05212:PANCREATIC CANCER",
        "EnrichmentMap_NES_fca_mir_449_5p_" : 1.0,
        "selected" : false,
        "EnrichmentMap_fdr_qvalue_fca_mir_146a_5p_" : 0.2806421121945927,
        "EnrichmentMap_pvalue_fca_mir_449_5p_" : 0.053291710195360414,
        "EnrichmentMap_pvalue_fca_mir_146a_5p_" : 0.015571925701142795,
        "EnrichmentMap_Name" : "FCA05212:PANCREATIC CANCER",
        "EnrichmentMap_NES_fca_mir_29b_2_3p_" : 1.0,
        "EnrichmentMap_Genes" : [ "JAK1", "EGFR", "SMAD3", "ERBB2", "E2F2", "SMAD4", "ARAF", "STAT1", "NFKB1", "PIK3R1", "CDK6", "TP53", "VEGFA", "AKT1" ]
      },
      "position" : {
        "x" : 775.8256721154332,
        "y" : -5798.744958206992
      },
      "selected" : false
    }, {
      "data" : {
        "id" : "1015",
        "EnrichmentMap_NES_fca_mir_146b_5p_" : 1.0,
        "EnrichmentMap_NES_fca_mir_200c_3p_" : 1.0,
        "EnrichmentMap_Colouring_fca_mir_146b_5p_" : 0.925090780647743,
        "EnrichmentMap_fdr_qvalue_fca_mir_200c_3p_" : 1.0,
        "EnrichmentMap_pvalue_fca_mir_200c_3p_" : 0.09917935730493521,
        "EnrichmentMap_pvalue_fca_mir_146b_5p_" : 0.07490921935225706,
        "EnrichmentMap_gs_size" : 8,
        "EnrichmentMap_NES_fca_mir_1185_3p_" : 1.0,
        "EnrichmentMap_Colouring_fca_mir_200c_3p_" : 0.9008206426950648,
        "EnrichmentMap_fdr_qvalue_fca_mir_146b_5p_" : 1.0,
        "EnrichmentMap_david_category" : "GOTERM_BP_DIRECT",
        "EnrichmentMap_NES_fca_mir_146a_5p_" : 1.0,
        "name" : "GO:0050731~POSITIVE REGULATION OF PEPTIDYL-TYROSINE PHOSPHORYLATION",
        "SUID" : 1015,
        "__mclCluster" : 1,
        "EnrichmentMap_GS_DESCR" : "GO:0050731~positive regulation of peptidyl-tyrosine phosphorylation",
        "EnrichmentMap_GS_Type" : "ENR",
        "EnrichmentMap_Colouring_fca_mir_146a_5p_" : 0.9961307496056413,
        "shared_name" : "GO:0050731~POSITIVE REGULATION OF PEPTIDYL-TYROSINE PHOSPHORYLATION",
        "selected" : false,
        "EnrichmentMap_Colouring_fca_mir_1185_3p_" : 0.9135064278557167,
        "EnrichmentMap_fdr_qvalue_fca_mir_1185_3p_" : 1.0,
        "EnrichmentMap_pvalue_fca_mir_1185_3p_" : 0.08649357214428333,
        "EnrichmentMap_fdr_qvalue_fca_mir_146a_5p_" : 0.6014190237805367,
        "EnrichmentMap_pvalue_fca_mir_146a_5p_" : 0.003869250394358737,
        "EnrichmentMap_Name" : "GO:0050731~POSITIVE REGULATION OF PEPTIDYL-TYROSINE PHOSPHORYLATION",
        "EnrichmentMap_Genes" : [ "LRRK1", "ARHGEF2", "FGF10", "EFNA5", "THBS4", "EFNA1", "GATA1", "TEC" ]
      },
      "position" : {
        "x" : 1043.7792688710538,
        "y" : -5540.764418849615
      },
      "selected" : false
    }, {
      "data" : {
        "id" : "1523",
        "EnrichmentMap_fdr_qvalue_fca_mir_29b_2_3p_" : 0.470783486518106,
        "EnrichmentMap_NES_fca_mir_146b_5p_" : 1.0,
        "EnrichmentMap_Colouring_fca_mir_29b_2_3p_" : 0.9112659397138648,
        "EnrichmentMap_Colouring_fca_mir_449_5p_" : 0.9576427173904416,
        "EnrichmentMap_Colouring_fca_mir_146b_5p_" : 0.9388957597622326,
        "EnrichmentMap_pvalue_fca_mir_146b_5p_" : 0.061104240237767365,
        "EnrichmentMap_gs_size" : 8,
        "EnrichmentMap_NES_fca_mir_1185_3p_" : 1.0,
        "EnrichmentMap_fdr_qvalue_fca_mir_146b_5p_" : 0.33825561560192646,
        "EnrichmentMap_pvalue_fca_mir_29c_3p_" : 0.050199950885523925,
        "EnrichmentMap_david_category" : "KEGG_PATHWAY",
        "EnrichmentMap_Colouring_fca_mir_192_5p_" : 0.944274359044187,
        "EnrichmentMap_fdr_qvalue_fca_mir_192_5p_" : 0.9680230977100097,
        "name" : "FCA05161:HEPATITIS B",
        "EnrichmentMap_NES_fca_mir_192_5p_" : 1.0,
        "SUID" : 1523,
        "__mclCluster" : 1,
        "EnrichmentMap_pvalue_fca_mir_29b_2_3p_" : 0.08873406028613516,
        "EnrichmentMap_fdr_qvalue_fca_mir_449_5p_" : 0.39130061077401557,
        "EnrichmentMap_GS_DESCR" : "fca05161:Hepatitis B",
        "EnrichmentMap_GS_Type" : "ENR",
        "shared_name" : "FCA05161:HEPATITIS B",
        "EnrichmentMap_NES_fca_mir_449_5p_" : 1.0,
        "EnrichmentMap_pvalue_fca_mir_192_5p_" : 0.055725640955812956,
        "EnrichmentMap_fdr_qvalue_fca_mir_29c_3p_" : 0.5323063262296285,
        "selected" : false,
        "EnrichmentMap_NES_fca_mir_29c_3p_" : 1.0,
        "EnrichmentMap_Colouring_fca_mir_1185_3p_" : 0.930330950148633,
        "EnrichmentMap_fdr_qvalue_fca_mir_1185_3p_" : 0.7660562262361444,
        "EnrichmentMap_pvalue_fca_mir_1185_3p_" : 0.06966904985136699,
        "EnrichmentMap_pvalue_fca_mir_449_5p_" : 0.04235728260955839,
        "EnrichmentMap_Name" : "FCA05161:HEPATITIS B",
        "EnrichmentMap_Colouring_fca_mir_29c_3p_" : 0.949800049114476,
        "EnrichmentMap_NES_fca_mir_29b_2_3p_" : 1.0,
        "EnrichmentMap_Genes" : [ "NFKB1", "TLR2", "CREB3L2", "STAT2", "CDKN1B", "CDK6", "SMAD4", "STAT1" ]
      },
      "position" : {
        "x" : 723.0752003741129,
        "y" : -5695.558459734359
      },
      "selected" : false
    }, {
      "data" : {
        "id" : "1521",
        "EnrichmentMap_fdr_qvalue_fca_mir_130b_5p_" : 1.0,
        "EnrichmentMap_gs_size" : 8,
        "EnrichmentMap_david_category" : "GOTERM_BP_DIRECT",
        "EnrichmentMap_NES_fca_mir_146a_5p_" : 1.0,
        "EnrichmentMap_pvalue_fca_mir_130b_5p_" : 0.01443450805251752,
        "EnrichmentMap_fdr_qvalue_fca_mir_15b_5p_" : 1.0,
        "name" : "GO:0000187~ACTIVATION OF MAPK ACTIVITY",
        "EnrichmentMap_NES_fca_mir_130b_5p_" : 1.0,
        "SUID" : 1521,
        "EnrichmentMap_Colouring_fca_mir_130b_5p_" : 0.9855654919474824,
        "__mclCluster" : 1,
        "EnrichmentMap_GS_DESCR" : "GO:0000187~activation of MAPK activity",
        "EnrichmentMap_GS_Type" : "ENR",
        "EnrichmentMap_Colouring_fca_mir_146a_5p_" : 0.9723934751875385,
        "shared_name" : "GO:0000187~ACTIVATION OF MAPK ACTIVITY",
        "EnrichmentMap_Colouring_fca_mir_15b_5p_" : 0.9912157710102192,
        "EnrichmentMap_pvalue_fca_mir_15b_5p_" : 0.008784228989780768,
        "selected" : false,
        "EnrichmentMap_NES_fca_mir_15b_5p_" : 1.0,
        "EnrichmentMap_fdr_qvalue_fca_mir_146a_5p_" : 1.0,
        "EnrichmentMap_pvalue_fca_mir_146a_5p_" : 0.027606524812461484,
        "EnrichmentMap_Name" : "GO:0000187~ACTIVATION OF MAPK ACTIVITY",
        "EnrichmentMap_Genes" : [ "FGF10", "PTPN11", "C1QTNF2", "INSR", "NRG1", "EFNA1", "NTRK3", "FGF1" ]
      },
      "position" : {
        "x" : 636.4393578661691,
        "y" : -5695.6793072842975
      },
      "selected" : false
    }, {
      "data" : {
        "id" : "1007",
        "EnrichmentMap_fdr_qvalue_fca_mir_29b_2_3p_" : 0.03621839824060426,
        "EnrichmentMap_Colouring_fca_mir_29b_2_3p_" : 0.9973452482965002,
        "EnrichmentMap_fdr_qvalue_fca_mir_508_3p_" : 0.5810396218389859,
        "EnrichmentMap_Colouring_fca_mir_508_3p_" : 0.9486146351236298,
        "EnrichmentMap_gs_size" : 17,
        "EnrichmentMap_pvalue_fca_mir_29c_3p_" : 0.013341660207378325,
        "EnrichmentMap_david_category" : "KEGG_PATHWAY",
        "EnrichmentMap_NES_fca_mir_146a_5p_" : 1.0,
        "name" : "FCA04722:NEUROTROPHIN SIGNALING PATHWAY",
        "SUID" : 1007,
        "__mclCluster" : 1,
        "EnrichmentMap_pvalue_fca_mir_29b_2_3p_" : 0.0026547517034997887,
        "EnrichmentMap_pvalue_fca_mir_508_3p_" : 0.05138536487637021,
        "EnrichmentMap_GS_DESCR" : "fca04722:Neurotrophin signaling pathway",
        "EnrichmentMap_NES_fca_mir_508_3p_" : 1.0,
        "EnrichmentMap_GS_Type" : "ENR",
        "EnrichmentMap_Colouring_fca_mir_146a_5p_" : 0.9935208231501138,
        "shared_name" : "FCA04722:NEUROTROPHIN SIGNALING PATHWAY",
        "EnrichmentMap_fdr_qvalue_fca_mir_29c_3p_" : 0.21962425264453547,
        "selected" : false,
        "EnrichmentMap_NES_fca_mir_29c_3p_" : 1.0,
        "EnrichmentMap_fdr_qvalue_fca_mir_146a_5p_" : 0.18049438945614343,
        "EnrichmentMap_pvalue_fca_mir_146a_5p_" : 0.006479176849886144,
        "EnrichmentMap_Name" : "FCA04722:NEUROTROPHIN SIGNALING PATHWAY",
        "EnrichmentMap_Colouring_fca_mir_29c_3p_" : 0.9866583397926216,
        "EnrichmentMap_NES_fca_mir_29b_2_3p_" : 1.0,
        "EnrichmentMap_Genes" : [ "ARHGDIG", "PTPN11", "TP73", "NTRK1", "JUN", "SH2B2", "NTRK3", "NFKB1", "IRS1", "GAB1", "FOXO3", "CAMK2G", "NGFR", "PIK3R1", "TP53", "AKT1", "PSEN2" ]
      },
      "position" : {
        "x" : 1000.2120233865268,
        "y" : -5366.274434508339
      },
      "selected" : false
    }, {
      "data" : {
        "id" : "1519",
        "EnrichmentMap_Colouring_fca_mir_141_3p_" : 0.999825402848442,
        "EnrichmentMap_fdr_qvalue_fca_mir_29b_2_3p_" : 8.927036348674641E-4,
        "EnrichmentMap_Colouring_fca_mir_92b_3p_" : 0.9694099464734229,
        "EnrichmentMap_Colouring_fca_mir_362_3p_" : 0.9995776975292984,
        "EnrichmentMap_NES_fca_mir_146b_5p_" : 1.0,
        "EnrichmentMap_NES_fca_mir_200c_3p_" : 1.0,
        "EnrichmentMap_Colouring_fca_mir_29b_2_3p_" : 0.999962609271838,
        "EnrichmentMap_fdr_qvalue_fca_mir_34b_3p_" : 0.11412898151272745,
        "EnrichmentMap_fdr_qvalue_fca_mir_508_3p_" : 0.5810396218389859,
        "EnrichmentMap_Colouring_fca_mir_449_5p_" : 0.977510982056983,
        "EnrichmentMap_Colouring_fca_mir_146b_5p_" : 0.9883224893223657,
        "EnrichmentMap_NES_fca_mir_132_3p_" : 1.0,
        "EnrichmentMap_NES_fca_mir_425_5p_" : 1.0,
        "EnrichmentMap_fdr_qvalue_fca_mir_200c_3p_" : 0.09561404516548389,
        "EnrichmentMap_pvalue_fca_mir_200c_3p_" : 0.00107431511421892,
        "EnrichmentMap_pvalue_fca_mir_146b_5p_" : 0.011677510677634317,
        "EnrichmentMap_fdr_qvalue_fca_mir_141_3p_" : 0.030903695825755455,
        "EnrichmentMap_fdr_qvalue_fca_mir_130b_5p_" : 0.6613963207944641,
        "EnrichmentMap_Colouring_fca_mir_508_3p_" : 0.9784031541064352,
        "EnrichmentMap_fdr_qvalue_fca_mir_92b_3p_" : 0.7021271906444758,
        "EnrichmentMap_gs_size" : 47,
        "EnrichmentMap_Colouring_fca_mir_200c_3p_" : 0.998925684885781,
        "EnrichmentMap_fdr_qvalue_fca_mir_146b_5p_" : 0.1292867253595228,
        "EnrichmentMap_pvalue_fca_mir_29c_3p_" : 6.786701994123389E-4,
        "EnrichmentMap_david_category" : "KEGG_PATHWAY",
        "EnrichmentMap_Colouring_fca_mir_192_5p_" : 0.9898968117585193,
        "EnrichmentMap_NES_fca_mir_146a_5p_" : 1.0,
        "EnrichmentMap_pvalue_fca_mir_130b_5p_" : 0.08820433582116702,
        "EnrichmentMap_pvalue_fca_mir_425_5p_" : 0.025548149215666983,
        "EnrichmentMap_fdr_qvalue_fca_mir_15b_5p_" : 8.311549786044496E-4,
        "EnrichmentMap_fdr_qvalue_fca_mir_192_5p_" : 0.6590073330562739,
        "name" : "FCA05205:PROTEOGLYCANS IN CANCER",
        "EnrichmentMap_NES_fca_mir_192_5p_" : 1.0,
        "EnrichmentMap_NES_fca_mir_130b_5p_" : 1.0,
        "EnrichmentMap_fdr_qvalue_fca_mir_34c_3p_" : 0.5113931351510966,
        "SUID" : 1519,
        "EnrichmentMap_fdr_qvalue_fca_mir_362_3p_" : 0.061509100368439595,
        "EnrichmentMap_Colouring_fca_mir_130b_5p_" : 0.911795664178833,
        "__mclCluster" : 1,
[truncated: 5,872,128 more chars]
