# Supplementary material for: Feline microRNAome in ovary and testis: Exploration of in-silico miRNA-mRNA networks involved in gonadal function and cellular stress response
Source: Front Genet. 2022 Sep 26;13:1009220. doi: 10.3389/fgene.2022.1009220 (PMC9548565; doi:10.3389/fgene.2022.1009220)
Supplement: Supplementary file 7 [file DataSheet2.zip › Supplementary_file2_EM_Age/web_session/data/styles.js]

var styles = [ {
  "format_version" : "1.0",
  "generated_by" : "cytoscape-3.9.1",
  "target_cytoscapejs_version" : "~2.1",
  "title" : "Figure_4B_unlabeled",
  "style" : [ {
    "selector" : "node",
    "css" : {
      "font-family" : "SansSerif.plain",
      "font-weight" : "normal",
      "width" : 20.0,
      "text-opacity" : 0.8627450980392157,
      "content" : "",
      "shape" : "ellipse",
      "background-opacity" : 0.8627450980392157,
      "height" : 20.0,
      "border-opacity" : 0.8627450980392157,
      "text-valign" : "center",
      "text-halign" : "center",
      "border-width" : 1.0,
      "color" : "rgb(0,0,0)",
      "background-color" : "rgb(240,240,240)",
      "border-color" : "rgb(51,51,51)",
      "font-size" : 12
    }
  }, {
    "selector" : "node[EnrichmentMap_GS_Type = 'SIG']",
    "css" : {
      "border-color" : "rgb(239,138,98)"
    }
  }, {
    "selector" : "node[EnrichmentMap_GS_Type = 'ENR']",
    "css" : {
      "border-color" : "rgb(51,51,51)"
    }
  }, {
    "selector" : "node[EnrichmentMap_GS_Type = 'SIG']",
    "css" : {
      "background-color" : "rgb(253,219,199)"
    }
  }, {
    "selector" : "node[EnrichmentMap_GS_Type = 'ENR']",
    "css" : {
      "background-color" : "rgb(240,240,240)"
    }
  }, {
    "selector" : "node[EnrichmentMap_GS_Type = 'SIG']",
    "css" : {
      "shape" : "diamond"
    }
  }, {
    "selector" : "node[EnrichmentMap_GS_Type = 'ENR']",
    "css" : {
      "shape" : "ellipse"
    }
  }, {
    "selector" : "node:selected",
    "css" : {
      "background-color" : "rgb(255,255,0)"
    }
  }, {
    "selector" : "edge",
    "css" : {
      "opacity" : 0.7843137254901961,
      "line-color" : "rgb(64,64,64)",
      "color" : "rgb(0,0,0)",
      "content" : "",
      "source-arrow-shape" : "none",
      "text-opacity" : 0.7843137254901961,
      "target-arrow-shape" : "none",
      "font-size" : 10,
      "source-arrow-color" : "rgb(0,0,0)",
      "width" : 1.0,
      "font-family" : "SansSerif.plain",
      "font-weight" : "normal",
      "line-style" : "solid",
      "target-arrow-color" : "rgb(0,0,0)"
    }
  }, {
    "selector" : "edge[interaction = 'fca-mir-147-3p']",
    "css" : {
      "line-color" : "rgb(175,178,169)",
      "target-arrow-color" : "rgb(175,178,169)",
      "source-arrow-color" : "rgb(175,178,169)"
    }
  }, {
    "selector" : "edge[interaction = 'fca-mir-335-3p']",
    "css" : {
      "line-color" : "rgb(243,207,214)",
      "target-arrow-color" : "rgb(243,207,214)",
      "source-arrow-color" : "rgb(243,207,214)"
    }
  }, {
    "selector" : "edge[interaction = 'fca-mir-376b-3p']",
    "css" : {
      "line-color" : "rgb(195,150,196)",
      "target-arrow-color" : "rgb(195,150,196)",
      "source-arrow-color" : "rgb(195,150,196)"
    }
  }, {
    "selector" : "edge[interaction = 'Geneset_Overlap']",
    "css" : {
      "line-color" : "rgb(141,211,199)",
      "target-arrow-color" : "rgb(141,211,199)",
      "source-arrow-color" : "rgb(141,211,199)"
    }
  }, {
    "selector" : "edge[interaction = 'fca-mir-146a-5p']",
    "css" : {
      "line-color" : "rgb(236,134,126)",
      "target-arrow-color" : "rgb(236,134,126)",
      "source-arrow-color" : "rgb(236,134,126)"
    }
  }, {
    "selector" : "edge[interaction = 'fca-mir-146b-5p']",
    "css" : {
      "line-color" : "rgb(159,165,187)",
      "target-arrow-color" : "rgb(159,165,187)",
      "source-arrow-color" : "rgb(159,165,187)"
    }
  }, {
    "selector" : "edge[interaction = 'fca-mir-296-3p']",
    "css" : {
      "line-color" : "rgb(253,180,98)",
      "target-arrow-color" : "rgb(253,180,98)",
      "source-arrow-color" : "rgb(253,180,98)"
    }
  }, {
    "selector" : "edge[interaction = 'fca-mir-92b-5p']",
    "css" : {
      "line-color" : "rgb(204,235,197)",
      "target-arrow-color" : "rgb(204,235,197)",
      "source-arrow-color" : "rgb(204,235,197)"
    }
  }, {
    "selector" : "edge[interaction = 'fca-mir-141-3p']",
    "css" : {
      "line-color" : "rgb(221,157,166)",
      "target-arrow-color" : "rgb(221,157,166)",
      "source-arrow-color" : "rgb(221,157,166)"
    }
  }, {
    "selector" : "edge[interaction = 'fca-mir-375-3p']",
    "css" : {
      "line-color" : "rgb(213,206,214)",
      "target-arrow-color" : "rgb(213,206,214)",
      "source-arrow-color" : "rgb(213,206,214)"
    }
  }, {
    "selector" : "edge[interaction = 'sig']",
    "css" : {
      "line-color" : "rgb(252,141,98)",
      "target-arrow-color" : "rgb(252,141,98)",
      "source-arrow-color" : "rgb(252,141,98)"
    }
  }, {
    "selector" : "edge[interaction = 'fca-mir-92b-3p']",
    "css" : {
      "line-color" : "rgb(194,168,192)",
      "target-arrow-color" : "rgb(194,168,192)",
      "source-arrow-color" : "rgb(194,168,192)"
    }
  }, {
    "selector" : "edge[interaction = 'fca-mir-1185-3p']",
    "css" : {
      "line-color" : "rgb(141,211,199)",
      "target-arrow-color" : "rgb(141,211,199)",
      "source-arrow-color" : "rgb(141,211,199)"
    }
  }, {
    "selector" : "edge[interaction = 'fca-mir-323b-3p']",
    "css" : {
      "line-color" : "rgb(197,218,136)",
      "target-arrow-color" : "rgb(197,218,136)",
      "source-arrow-color" : "rgb(197,218,136)"
    }
  }, {
    "selector" : "edge[interaction = 'fca-mir-34c-3p']",
    "css" : {
      "line-color" : "rgb(235,211,223)",
      "target-arrow-color" : "rgb(235,211,223)",
      "source-arrow-color" : "rgb(235,211,223)"
    }
  }, {
    "selector" : "edge[interaction = 'fca-mir-130b-5p']",
    "css" : {
      "line-color" : "rgb(212,239,187)",
      "target-arrow-color" : "rgb(212,239,187)",
      "source-arrow-color" : "rgb(212,239,187)"
    }
  }, {
    "selector" : "edge[interaction = 'fca-mir-30a-3p']",
    "css" : {
      "line-color" : "rgb(207,206,102)",
      "target-arrow-color" : "rgb(207,206,102)",
      "source-arrow-color" : "rgb(207,206,102)"
    }
  }, {
    "selector" : "edge[interaction = 'fca-mir-132-5p']",
    "css" : {
      "line-color" : "rgb(198,195,213)",
      "target-arrow-color" : "rgb(198,195,213)",
      "source-arrow-color" : "rgb(198,195,213)"
    }
  }, {
    "selector" : "edge[interaction = 'fca-mir-132-3p']",
    "css" : {
      "line-color" : "rgb(239,238,189)",
      "target-arrow-color" : "rgb(239,238,189)",
      "source-arrow-color" : "rgb(239,238,189)"
    }
  }, {
    "selector" : "edge[interaction = 'sig']",
    "css" : {
      "line-style" : "dashed"
    }
  }, {
    "selector" : "edge[interaction = 'compound']",
    "css" : {
      "line-style" : "solid"
    }
  }, {
    "selector" : "edge[interaction = 'fca-mir-147-3p']",
    "css" : {
      "line-color" : "rgb(175,178,169)"
    }
  }, {
    "selector" : "edge[interaction = 'fca-mir-335-3p']",
    "css" : {
      "line-color" : "rgb(243,207,214)"
    }
  }, {
    "selector" : "edge[interaction = 'fca-mir-376b-3p']",
    "css" : {
      "line-color" : "rgb(195,150,196)"
    }
  }, {
    "selector" : "edge[interaction = 'Geneset_Overlap']",
    "css" : {
      "line-color" : "rgb(128,177,211)"
    }
  }, {
    "selector" : "edge[interaction = 'fca-mir-146a-5p']",
    "css" : {
      "line-color" : "rgb(236,134,126)"
    }
  }, {
    "selector" : "edge[interaction = 'fca-mir-146b-5p']",
    "css" : {
      "line-color" : "rgb(159,165,187)"
    }
  }, {
    "selector" : "edge[interaction = 'fca-mir-296-3p']",
    "css" : {
      "line-color" : "rgb(253,180,98)"
    }
  }, {
    "selector" : "edge[interaction = 'fca-mir-92b-5p']",
    "css" : {
      "line-color" : "rgb(204,235,197)"
    }
  }, {
    "selector" : "edge[interaction = 'fca-mir-141-3p']",
    "css" : {
      "line-color" : "rgb(221,157,166)"
    }
  }, {
    "selector" : "edge[interaction = 'fca-mir-375-3p']",
    "css" : {
      "line-color" : "rgb(213,206,214)"
    }
  }, {
    "selector" : "edge[interaction = 'sig']",
    "css" : {
      "line-color" : "rgb(252,141,98)"
    }
  }, {
    "selector" : "edge[interaction = 'fca-mir-92b-3p']",
    "css" : {
      "line-color" : "rgb(194,168,192)"
    }
  }, {
    "selector" : "edge[interaction = 'fca-mir-1185-3p']",
    "css" : {
      "line-color" : "rgb(141,211,199)"
    }
  }, {
    "selector" : "edge[interaction = 'fca-mir-323b-3p']",
    "css" : {
      "line-color" : "rgb(197,218,136)"
    }
  }, {
    "selector" : "edge[interaction = 'fca-mir-34c-3p']",
    "css" : {
      "line-color" : "rgb(235,211,223)"
    }
  }, {
    "selector" : "edge[interaction = 'fca-mir-130b-5p']",
    "css" : {
      "line-color" : "rgb(212,239,187)"
    }
  }, {
    "selector" : "edge[interaction = 'fca-mir-30a-3p']",
    "css" : {
      "line-color" : "rgb(207,206,102)"
    }
  }, {
    "selector" : "edge[interaction = 'fca-mir-132-5p']",
    "css" : {
      "line-color" : "rgb(198,195,213)"
    }
  }, {
    "selector" : "edge[interaction = 'fca-mir-132-3p']",
    "css" : {
      "line-color" : "rgb(239,238,189)"
    }
  }, {
    "selector" : "edge[EnrichmentMap_similarity_coefficient > 1]",
    "css" : {
      "width" : 6.0
    }
  }, {
    "selector" : "edge[EnrichmentMap_similarity_coefficient = 1]",
    "css" : {
      "width" : 5.0
    }
  }, {
    "selector" : "edge[EnrichmentMap_similarity_coefficient > 0.5][EnrichmentMap_similarity_coefficient < 1]",
    "css" : {
      "width" : "mapData(EnrichmentMap_similarity_coefficient,0.5,1,1.0,5.0)"
    }
  }, {
    "selector" : "edge[EnrichmentMap_similarity_coefficient = 0.5]",
    "css" : {
      "width" : 1.0
    }
  }, {
    "selector" : "edge[EnrichmentMap_similarity_coefficient < 0.5]",
    "css" : {
      "width" : 0.5
    }
  }, {
    "selector" : "edge:selected",
    "css" : {
      "line-color" : "rgb(255,0,0)"
    }
  } ]
}, {
  "format_version" : "1.0",
  "generated_by" : "cytoscape-3.9.1",
  "target_cytoscapejs_version" : "~2.1",
  "title" : "Figure_4A_unlabeled",
  "style" : [ {
    "selector" : "node",
    "css" : {
      "font-family" : "SansSerif.plain",
      "font-weight" : "normal",
      "width" : 20.0,
      "text-opacity" : 0.8627450980392157,
      "content" : "",
      "shape" : "ellipse",
      "background-opacity" : 0.8627450980392157,
      "height" : 20.0,
      "border-opacity" : 0.8627450980392157,
      "text-valign" : "center",
      "text-halign" : "center",
      "border-width" : 1.0,
      "color" : "rgb(0,0,0)",
      "background-color" : "rgb(240,240,240)",
      "border-color" : "rgb(51,51,51)",
      "font-size" : 12
    }
  }, {
    "selector" : "node[EnrichmentMap_GS_Type = 'SIG']",
    "css" : {
      "border-color" : "rgb(239,138,98)"
    }
  }, {
    "selector" : "node[EnrichmentMap_GS_Type = 'ENR']",
    "css" : {
      "border-color" : "rgb(51,51,51)"
    }
  }, {
    "selector" : "node[EnrichmentMap_GS_Type = 'SIG']",
    "css" : {
      "background-color" : "rgb(253,219,199)"
    }
  }, {
    "selector" : "node[EnrichmentMap_GS_Type = 'ENR']",
    "css" : {
      "background-color" : "rgb(240,240,240)"
    }
  }, {
    "selector" : "node[EnrichmentMap_GS_Type = 'SIG']",
    "css" : {
      "shape" : "diamond"
    }
  }, {
    "selector" : "node[EnrichmentMap_GS_Type = 'ENR']",
    "css" : {
      "shape" : "ellipse"
    }
  }, {
    "selector" : "node:selected",
    "css" : {
      "background-color" : "rgb(255,255,0)"
    }
  }, {
    "selector" : "edge",
    "css" : {
      "opacity" : 0.7843137254901961,
      "line-color" : "rgb(64,64,64)",
      "color" : "rgb(0,0,0)",
      "content" : "",
      "source-arrow-shape" : "none",
      "text-opacity" : 0.7843137254901961,
      "target-arrow-shape" : "none",
      "font-size" : 10,
      "source-arrow-color" : "rgb(0,0,0)",
      "width" : 1.0,
      "font-family" : "SansSerif.plain",
      "font-weight" : "normal",
      "line-style" : "solid",
      "target-arrow-color" : "rgb(0,0,0)"
    }
  }, {
    "selector" : "edge[interaction = 'fca-mir-362-3p']",
    "css" : {
      "line-color" : "rgb(224,215,219)",
      "target-arrow-color" : "rgb(224,215,219)",
      "source-arrow-color" : "rgb(224,215,219)"
    }
  }, {
    "selector" : "edge[interaction = 'fca-mir-192-5p']",
    "css" : {
      "line-color" : "rgb(175,178,169)",
      "target-arrow-color" : "rgb(175,178,169)",
      "source-arrow-color" : "rgb(175,178,169)"
    }
  }, {
    "selector" : "edge[interaction = 'fca-mir-425-5p']",
    "css" : {
      "line-color" : "rgb(204,178,205)",
      "target-arrow-color" : "rgb(204,178,205)",
      "source-arrow-color" : "rgb(204,178,205)"
    }
  }, {
    "selector" : "edge[interaction = 'fca-mir-194-5p']",
    "css" : {
      "line-color" : "rgb(214,179,133)",
      "target-arrow-color" : "rgb(214,179,133)",
      "source-arrow-color" : "rgb(214,179,133)"
    }
  }, {
    "selector" : "edge[interaction = 'Geneset_Overlap']",
    "css" : {
      "line-color" : "rgb(141,211,199)",
      "target-arrow-color" : "rgb(141,211,199)",
      "source-arrow-color" : "rgb(141,211,199)"
    }
  }, {
    "selector" : "edge[interaction = 'fca-mir-146b-5p']",
    "css" : {
      "line-color" : "rgb(201,175,199)",
      "target-arrow-color" : "rgb(201,175,199)",
      "source-arrow-color" : "rgb(201,175,199)"
    }
  }, {
    "selector" : "edge[interaction = 'fca-mir-29c-3p']",
    "css" : {
      "line-color" : "rgb(184,219,105)",
      "target-arrow-color" : "rgb(184,219,105)",
      "source-arrow-color" : "rgb(184,219,105)"
    }
  }, {
    "selector" : "edge[interaction = 'fca-mir-375-3p']",
    "css" : {
      "line-color" : "rgb(213,206,214)",
      "target-arrow-color" : "rgb(213,206,214)",
      "source-arrow-color" : "rgb(213,206,214)"
    }
  }, {
    "selector" : "edge[interaction = 'sig']",
    "css" : {
      "line-color" : "rgb(252,141,98)",
      "target-arrow-color" : "rgb(252,141,98)",
      "source-arrow-color" : "rgb(252,141,98)"
    }
  }, {
    "selector" : "edge[interaction = 'fca-mir-34c-5p']",
    "css" : {
      "line-color" : "rgb(235,211,223)",
      "target-arrow-color" : "rgb(235,211,223)",
      "source-arrow-color" : "rgb(235,211,223)"
    }
  }, {
    "selector" : "edge[interaction = 'fca-mir-92b-3p']",
    "css" : {
      "line-color" : "rgb(199,202,195)",
      "target-arrow-color" : "rgb(199,202,195)",
      "source-arrow-color" : "rgb(199,202,195)"
    }
  }, {
    "selector" : "edge[interaction = 'fca-mir-191-3p']",
    "css" : {
      "line-color" : "rgb(159,165,187)",
      "target-arrow-color" : "rgb(159,165,187)",
      "source-arrow-color" : "rgb(159,165,187)"
    }
  }, {
    "selector" : "edge[interaction = 'fca-mir-15b-3p']",
    "css" : {
      "line-color" : "rgb(240,139,134)",
      "target-arrow-color" : "rgb(240,139,134)",
      "source-arrow-color" : "rgb(240,139,134)"
    }
  }, {
    "selector" : "edge[interaction = 'fca-mir-34c-3p']",
    "css" : {
      "line-color" : "rgb(245,207,227)",
      "target-arrow-color" : "rgb(245,207,227)",
      "source-arrow-color" : "rgb(245,207,227)"
    }
  }, {
    "selector" : "edge[interaction = 'fca-mir-132-5p']",
    "css" : {
      "line-color" : "rgb(239,238,189)",
      "target-arrow-color" : "rgb(239,238,189)",
      "source-arrow-color" : "rgb(239,238,189)"
    }
  }, {
    "selector" : "edge[interaction = 'fca-mir-15b-5p']",
    "css" : {
      "line-color" : "rgb(236,134,126)",
      "target-arrow-color" : "rgb(236,134,126)",
      "source-arrow-color" : "rgb(236,134,126)"
    }
  }, {
    "selector" : "edge[interaction = 'fca-mir-132-3p']",
    "css" : {
      "line-color" : "rgb(248,252,180)",
      "target-arrow-color" : "rgb(248,252,180)",
      "source-arrow-color" : "rgb(248,252,180)"
    }
  }, {
    "selector" : "edge[interaction = 'fca-mir-147-3p']",
    "css" : {
      "line-color" : "rgb(221,157,166)",
      "target-arrow-color" : "rgb(221,157,166)",
      "source-arrow-color" : "rgb(221,157,166)"
    }
  }, {
    "selector" : "edge[interaction = 'fca-mir-191-5p']",
    "css" : {
      "line-color" : "rgb(136,177,204)",
      "target-arrow-color" : "rgb(136,177,204)",
      "source-arrow-color" : "rgb(136,177,204)"
    }
  }, {
    "selector" : "edge[interaction = 'fca-mir-200c-3p']",
    "css" : {
      "line-color" : "rgb(253,180,98)",
      "target-arrow-color" : "rgb(253,180,98)",
      "source-arrow-color" : "rgb(253,180,98)"
    }
  }, {
    "selector" : "edge[interaction = 'fca-mir-146a-5p']",
    "css" : {
      "line-color" : "rgb(198,195,213)",
      "target-arrow-color" : "rgb(198,195,213)",
      "source-arrow-color" : "rgb(198,195,213)"
    }
  }, {
    "selector" : "edge[interaction = 'fca-mir-190b-5p']",
    "css" : {
      "line-color" : "rgb(197,149,156)",
      "target-arrow-color" : "rgb(197,149,156)",
      "source-arrow-color" : "rgb(197,149,156)"
    }
  }, {
    "selector" : "edge[interaction = 'fca-mir-296-3p']",
    "css" : {
      "line-color" : "rgb(230,193,100)",
      "target-arrow-color" : "rgb(230,193,100)",
      "source-arrow-color" : "rgb(230,193,100)"
    }
  }, {
    "selector" : "edge[interaction = 'fca-mir-29b-2-3p']",
    "css" : {
      "line-color" : "rgb(207,206,102)",
      "target-arrow-color" : "rgb(207,206,102)",
      "source-arrow-color" : "rgb(207,206,102)"
    }
  }, {
    "selector" : "edge[interaction = 'fca-mir-92b-5p']",
    "css" : {
      "line-color" : "rgb(204,235,197)",
      "target-arrow-color" : "rgb(204,235,197)",
      "source-arrow-color" : "rgb(204,235,197)"
    }
  }, {
    "selector" : "edge[interaction = 'fca-mir-103-5p']",
    "css" : {
      "line-color" : "rgb(141,211,199)",
      "target-arrow-color" : "rgb(141,211,199)",
      "source-arrow-color" : "rgb(141,211,199)"
    }
  }, {
    "selector" : "edge[interaction = 'fca-mir-141-3p']",
    "css" : {
      "line-color" : "rgb(218,216,201)",
      "target-arrow-color" : "rgb(218,216,201)",
      "source-arrow-color" : "rgb(218,216,201)"
    }
  }, {
    "selector" : "edge[interaction = 'fca-mir-328-3p']",
    "css" : {
      "line-color" : "rgb(220,212,175)",
      "target-arrow-color" : "rgb(220,212,175)",
      "source-arrow-color" : "rgb(220,212,175)"
    }
  }, {
    "selector" : "edge[interaction = 'fca-mir-1185-3p']",
    "css" : {
      "line-color" : "rgb(177,225,193)",
      "target-arrow-color" : "rgb(177,225,193)",
      "source-arrow-color" : "rgb(177,225,193)"
    }
  }, {
    "selector" : "edge[interaction = 'fca-mir-301a-3p']",
    "css" : {
      "line-color" : "rgb(197,218,136)",
      "target-arrow-color" : "rgb(197,218,136)",
      "source-arrow-color" : "rgb(197,218,136)"
    }
  }, {
    "selector" : "edge[interaction = 'fca-mir-34b-3p']",
    "css" : {
      "line-color" : "rgb(243,207,214)",
      "target-arrow-color" : "rgb(243,207,214)",
      "source-arrow-color" : "rgb(243,207,214)"
    }
  }, {
    "selector" : "edge[interaction = 'fca-mir-449-5p']",
    "css" : {
      "line-color" : "rgb(195,150,196)",
      "target-arrow-color" : "rgb(195,150,196)",
      "source-arrow-color" : "rgb(195,150,196)"
    }
  }, {
    "selector" : "edge[interaction = 'fca-mir-130b-5p']",
    "css" : {
      "line-color" : "rgb(212,239,187)",
      "target-arrow-color" : "rgb(212,239,187)",
      "source-arrow-color" : "rgb(212,239,187)"
    }
  }, {
    "selector" : "edge[interaction = 'fca-mir-508-3p']",
    "css" : {
      "line-color" : "rgb(194,168,192)",
      "target-arrow-color" : "rgb(194,168,192)",
      "source-arrow-color" : "rgb(194,168,192)"
    }
  }, {
    "selector" : "edge[interaction = 'fca-mir-502-3p']",
    "css" : {
      "line-color" : "rgb(189,135,190)",
      "target-arrow-color" : "rgb(189,135,190)",
      "source-arrow-color" : "rgb(189,135,190)"
    }
  }, {
    "selector" : "edge[interaction = 'sig']",
    "css" : {
      "line-style" : "dashed"
    }
  }, {
    "selector" : "edge[interaction = 'compound']",
    "css" : {
      "line-style" : "solid"
    }
  }, {
    "selector" : "edge[interaction = 'Geneset_Overlap']",
    "css" : {
      "line-color" : "rgb(128,177,211)"
    }
  }, {
    "selector" : "edge[EnrichmentMap_similarity_coefficient > 1]",
    "css" : {
      "width" : 6.0
    }
  }, {
    "selector" : "edge[EnrichmentMap_similarity_coefficient = 1]",
    "css" : {
      "width" : 5.0
    }
  }, {
    "selector" : "edge[EnrichmentMap_similarity_coefficient > 0.5][EnrichmentMap_similarity_coefficient < 1]",
    "css" : {
      "width" : "mapData(EnrichmentMap_similarity_coefficient,0.5,1,1.0,5.0)"
    }
  }, {
    "selector" : "edge[EnrichmentMap_similarity_coefficient = 0.5]",
    "css" : {
      "width" : 1.0
    }
  }, {
    "selector" : "edge[EnrichmentMap_similarity_coefficient < 0.5]",
    "css" : {
      "width" : 0.5
    }
  }, {
    "selector" : "edge:selected",
    "css" : {
      "line-color" : "rgb(255,0,0)"
    }
  } ]
}, {
  "format_version" : "1.0",
  "generated_by" : "cytoscape-3.9.1",
  "target_cytoscapejs_version" : "~2.1",
  "title" : "default",
  "style" : [ {
    "selector" : "node",
    "css" : {
      "font-family" : "SansSerif.plain",
      "font-weight" : "normal",
      "width" : 75.0,
      "text-opacity" : 1.0,
      "shape" : "roundrectangle",
      "background-opacity" : 1.0,
      "height" : 35.0,
      "border-opacity" : 1.0,
      "text-valign" : "center",
      "text-halign" : "center",
      "border-width" : 0.0,
      "color" : "rgb(0,0,0)",
      "background-color" : "rgb(137,208,245)",
      "border-color" : "rgb(204,204,204)",
      "font-size" : 12,
      "content" : "data(name)"
    }
  }, {
    "selector" : "node:selected",
    "css" : {
      "background-color" : "rgb(255,255,0)"
    }
  }, {
    "selector" : "edge",
    "css" : {
      "opacity" : 1.0,
      "line-color" : "rgb(132,132,132)",
      "color" : "rgb(0,0,0)",
      "content" : "",
      "source-arrow-shape" : "none",
      "text-opacity" : 1.0,
      "target-arrow-shape" : "none",
      "font-size" : 10,
      "source-arrow-color" : "rgb(0,0,0)",
      "width" : 2.0,
      "font-family" : "Dialog.plain",
      "font-weight" : "normal",
      "line-style" : "solid",
      "target-arrow-color" : "rgb(0,0,0)"
    }
  }, {
    "selector" : "edge:selected",
    "css" : {
      "line-color" : "rgb(255,0,0)"
    }
  } ]
}, {
  "format_version" : "1.0",
  "generated_by" : "cytoscape-3.9.1",
  "target_cytoscapejs_version" : "~2.1",
  "title" : "Figure_5A_unlabeled",
  "style" : [ {
    "selector" : "node",
    "css" : {
      "font-family" : "SansSerif.plain",
      "font-weight" : "normal",
      "width" : 20.0,
      "text-opacity" : 0.8627450980392157,
      "content" : "",
      "shape" : "ellipse",
      "background-opacity" : 0.8627450980392157,
      "height" : 20.0,
      "border-opacity" : 0.8627450980392157,
      "text-valign" : "center",
      "text-halign" : "center",
      "border-width" : 1.0,
      "color" : "rgb(0,0,0)",
      "background-color" : "rgb(240,240,240)",
      "border-color" : "rgb(51,51,51)",
      "font-size" : 12
    }
  }, {
    "selector" : "node[EnrichmentMap_GS_Type = 'SIG']",
    "css" : {
      "border-color" : "rgb(239,138,98)"
    }
  }, {
    "selector" : "node[EnrichmentMap_GS_Type = 'ENR']",
    "css" : {
      "border-color" : "rgb(51,51,51)"
    }
  }, {
    "selector" : "node[EnrichmentMap_GS_Type = 'SIG']",
    "css" : {
      "background-color" : "rgb(253,219,199)"
    }
  }, {
    "selector" : "node[EnrichmentMap_GS_Type = 'ENR']",
    "css" : {
      "background-color" : "rgb(240,240,240)"
    }
  }, {
    "selector" : "node[EnrichmentMap_GS_Type = 'SIG']",
    "css" : {
      "shape" : "diamond"
    }
  }, {
    "selector" : "node[EnrichmentMap_GS_Type = 'ENR']",
    "css" : {
      "shape" : "ellipse"
    }
  }, {
    "selector" : "node:selected",
    "css" : {
      "background-color" : "rgb(255,255,0)"
    }
  }, {
    "selector" : "edge",
    "css" : {
      "opacity" : 0.7843137254901961,
      "line-color" : "rgb(64,64,64)",
      "color" : "rgb(0,0,0)",
      "content" : "",
      "source-arrow-shape" : "none",
      "text-opacity" : 0.7843137254901961,
      "target-arrow-shape" : "none",
      "font-size" : 10,
      "source-arrow-color" : "rgb(0,0,0)",
      "width" : 1.0,
      "font-family" : "SansSerif.plain",
      "font-weight" : "normal",
      "line-style" : "solid",
      "target-arrow-color" : "rgb(0,0,0)"
    }
  }, {
    "selector" : "edge[interaction = 'fca-mir-31-3p']",
    "css" : {
      "line-color" : "rgb(228,194,100)",
      "target-arrow-color" : "rgb(228,194,100)",
      "source-arrow-color" : "rgb(228,194,100)"
    }
  }, {
    "selector" : "edge[interaction = 'fca-mir-337-5p']",
    "css" : {
      "line-color" : "rgb(204,208,103)",
      "target-arrow-color" : "rgb(204,208,103)",
      "source-arrow-color" : "rgb(204,208,103)"
    }
  }, {
    "selector" : "edge[interaction = 'fca-mir-208a-3p']",
    "css" : {
      "line-color" : "rgb(128,177,211)",
      "target-arrow-color" : "rgb(128,177,211)",
      "source-arrow-color" : "rgb(128,177,211)"
    }
  }, {
    "selector" : "edge[interaction = 'Geneset_Overlap']",
    "css" : {
      "line-color" : "rgb(141,211,199)",
      "target-arrow-color" : "rgb(141,211,199)",
      "source-arrow-color" : "rgb(141,211,199)"
    }
  }, {
    "selector" : "edge[interaction = 'fca-mir-127-5p']",
    "css" : {
      "line-color" : "rgb(179,226,192)",
      "target-arrow-color" : "rgb(179,226,192)",
      "source-arrow-color" : "rgb(179,226,192)"
    }
  }, {
    "selector" : "edge[interaction = 'fca-mir-381-3p']",
    "css" : {
      "line-color" : "rgb(252,205,229)",
      "target-arrow-color" : "rgb(252,205,229)",
      "source-arrow-color" : "rgb(252,205,229)"
    }
  }, {
    "selector" : "edge[interaction = 'fca-mir-127-3p']",
    "css" : {
      "line-color" : "rgb(141,211,199)",
      "target-arrow-color" : "rgb(141,211,199)",
      "source-arrow-color" : "rgb(141,211,199)"
    }
  }, {
    "selector" : "edge[interaction = 'fca-mir-889-3p']",
    "css" : {
      "line-color" : "rgb(204,235,197)",
      "target-arrow-color" : "rgb(204,235,197)",
      "source-arrow-color" : "rgb(204,235,197)"
    }
  }, {
    "selector" : "edge[interaction = 'sig']",
    "css" : {
      "line-color" : "rgb(252,141,98)",
      "target-arrow-color" : "rgb(252,141,98)",
      "source-arrow-color" : "rgb(252,141,98)"
    }
  }, {
    "selector" : "edge[interaction = 'fca-mir-136-3p']",
    "css" : {
      "line-color" : "rgb(212,209,205)",
      "target-arrow-color" : "rgb(212,209,205)",
      "source-arrow-color" : "rgb(212,209,205)"
    }
  }, {
    "selector" : "edge[interaction = 'fca-mir-432-5p']",
    "css" : {
      "line-color" : "rgb(217,217,217)",
      "target-arrow-color" : "rgb(217,217,217)",
      "source-arrow-color" : "rgb(217,217,217)"
    }
  }, {
    "selector" : "edge[interaction = 'fca-mir-543-3p']",
    "css" : {
      "line-color" : "rgb(199,199,194)",
      "target-arrow-color" : "rgb(199,199,194)",
      "source-arrow-color" : "rgb(199,199,194)"
    }
  }, {
    "selector" : "edge[interaction = 'fca-mir-136-5p']",
    "css" : {
      "line-color" : "rgb(190,186,218)",
      "target-arrow-color" : "rgb(190,186,218)",
      "source-arrow-color" : "rgb(190,186,218)"
    }
  }, {
    "selector" : "edge[interaction = 'fca-mir-138-5p']",
    "css" : {
      "line-color" : "rgb(231,147,149)",
      "target-arrow-color" : "rgb(231,147,149)",
      "source-arrow-color" : "rgb(231,147,149)"
    }
  }, {
    "selector" : "edge[interaction = 'fca-mir-376a-2-5p']",
    "css" : {
      "line-color" : "rgb(228,211,188)",
      "target-arrow-color" : "rgb(228,211,188)",
      "source-arrow-color" : "rgb(228,211,188)"
    }
  }, {
    "selector" : "edge[interaction = 'fca-mir-130a-5p']",
    "css" : {
      "line-color" : "rgb(255,255,179)",
      "target-arrow-color" : "rgb(255,255,179)",
      "source-arrow-color" : "rgb(255,255,179)"
    }
  }, {
    "selector" : "edge[interaction = 'fca-mir-130a-3p']",
    "css" : {
      "line-color" : "rgb(217,240,186)",
      "target-arrow-color" : "rgb(217,240,186)",
      "source-arrow-color" : "rgb(217,240,186)"
    }
  }, {
    "selector" : "edge[interaction = 'fca-mir-503-5p']",
    "css" : {
      "line-color" : "rgb(188,128,189)",
      "target-arrow-color" : "rgb(188,128,189)",
      "source-arrow-color" : "rgb(188,128,189)"
    }
  }, {
    "selector" : "edge[interaction = 'fca-mir-424-3p']",
    "css" : {
      "line-color" : "rgb(240,209,225)",
      "target-arrow-color" : "rgb(240,209,225)",
      "source-arrow-color" : "rgb(240,209,225)"
    }
  }, {
    "selector" : "edge[interaction = 'fca-mir-493-5p']",
    "css" : {
      "line-color" : "rgb(198,158,198)",
      "target-arrow-color" : "rgb(198,158,198)",
      "source-arrow-color" : "rgb(198,158,198)"
    }
  }, {
    "selector" : "edge[interaction = 'fca-mir-424-5p']",
    "css" : {
      "line-color" : "rgb(229,213,221)",
      "target-arrow-color" : "rgb(229,213,221)",
      "source-arrow-color" : "rgb(229,213,221)"
    }
  }, {
    "selector" : "edge[interaction = 'fca-mir-181c-3p']",
    "css" : {
      "line-color" : "rgb(251,128,114)",
      "target-arrow-color" : "rgb(251,128,114)",
      "source-arrow-color" : "rgb(251,128,114)"
    }
  }, {
    "selector" : "edge[interaction = 'fca-mir-181d-5p']",
    "css" : {
      "line-color" : "rgb(210,144,146)",
      "target-arrow-color" : "rgb(210,144,146)",
      "source-arrow-color" : "rgb(210,144,146)"
    }
  }, {
    "selector" : "edge[interaction = 'fca-mir-196b-5p']",
    "css" : {
      "line-color" : "rgb(169,161,179)",
      "target-arrow-color" : "rgb(169,161,179)",
      "source-arrow-color" : "rgb(169,161,179)"
    }
  }, {
    "selector" : "edge[interaction = 'fca-mir-369-5p']",
    "css" : {
      "line-color" : "rgb(179,222,105)",
      "target-arrow-color" : "rgb(179,222,105)",
      "source-arrow-color" : "rgb(179,222,105)"
    }
  }, {
    "selector" : "edge[interaction = 'fca-mir-26a-1-3p']",
    "css" : {
      "line-color" : "rgb(170,178,173)",
      "target-arrow-color" : "rgb(170,178,173)",
      "source-arrow-color" : "rgb(170,178,173)"
    }
  }, {
    "selector" : "edge[interaction = 'fca-mir-299a-3p']",
    "css" : {
      "line-color" : "rgb(211,179,136)",
      "target-arrow-color" : "rgb(211,179,136)",
      "source-arrow-color" : "rgb(211,179,136)"
    }
  }, {
    "selector" : "edge[interaction = 'fca-mir-137-3p']",
    "css" : {
      "line-color" : "rgb(210,167,183)",
      "target-arrow-color" : "rgb(210,167,183)",
      "source-arrow-color" : "rgb(210,167,183)"
    }
  }, {
    "selector" : "edge[interaction = 'fca-mir-542-5p']",
    "css" : {
      "line-color" : "rgb(193,164,192)",
      "target-arrow-color" : "rgb(193,164,192)",
      "source-arrow-color" : "rgb(193,164,192)"
    }
  }, {
    "selector" : "edge[interaction = 'fca-mir-299a-5p']",
    "css" : {
      "line-color" : "rgb(253,180,98)",
      "target-arrow-color" : "rgb(253,180,98)",
      "source-arrow-color" : "rgb(253,180,98)"
    }
  }, {
    "selector" : "edge[interaction = 'fca-mir-135b-5p']",
    "css" : {
      "line-color" : "rgb(233,232,192)",
      "target-arrow-color" : "rgb(233,232,192)",
      "source-arrow-color" : "rgb(233,232,192)"
    }
  }, {
    "selector" : "edge[interaction = 'fca-mir-370-3p']",
    "css" : {
      "line-color" : "rgb(203,216,146)",
      "target-arrow-color" : "rgb(203,216,146)",
      "source-arrow-color" : "rgb(203,216,146)"
    }
  }, {
    "selector" : "edge[interaction = 'fca-mir-487b-3p']",
    "css" : {
      "line-color" : "rgb(207,187,208)",
      "target-arrow-color" : "rgb(207,187,208)",
      "source-arrow-color" : "rgb(207,187,208)"
    }
  }, {
    "selector" : "edge[interaction = 'sig']",
    "css" : {
      "line-style" : "dashed"
    }
  }, {
    "selector" : "edge[interaction = 'compound']",
    "css" : {
      "line-style" : "solid"
    }
  }, {
    "selector" : "edge[interaction = 'fca-mir-31-3p']",
    "css" : {
      "line-color" : "rgb(228,194,100)"
    }
  }, {
    "selector" : "edge[interaction = 'fca-mir-337-5p']",
    "css" : {
      "line-color" : "rgb(204,208,103)"
    }
  }, {
    "selector" : "edge[interaction = 'fca-mir-208a-3p']",
    "css" : {
      "line-color" : "rgb(128,177,211)"
    }
  }, {
    "selector" : "edge[interaction = 'Geneset_Overlap']",
    "css" : {
      "line-color" : "rgb(128,177,211)"
    }
  }, {
    "selector" : "edge[interaction = 'fca-mir-127-5p']",
    "css" : {
      "line-color" : "rgb(179,226,192)"
    }
  }, {
    "selector" : "edge[interaction = 'fca-mir-381-3p']",
    "css" : {
      "line-color" : "rgb(252,205,229)"
    }
  }, {
    "selector" : "edge[interaction = 'fca-mir-127-3p']",
    "css" : {
      "line-color" : "rgb(141,211,199)"
    }
  }, {
    "selector" : "edge[interaction = 'fca-mir-889-3p']",
    "css" : {
      "line-color" : "rgb(204,235,197)"
    }
  }, {
    "selector" : "edge[interaction = 'sig']",
    "css" : {
      "line-color" : "rgb(252,141,98)"
    }
  }, {
    "selector" : "edge[interaction = 'fca-mir-136-3p']",
    "css" : {
      "line-color" : "rgb(212,209,205)"
    }
  }, {
    "selector" : "edge[interaction = 'fca-mir-432-5p']",
    "css" : {
      "line-color" : "rgb(217,217,217)"
    }
  }, {
    "selector" : "edge[interaction = 'fca-mir-543-3p']",
    "css" : {
      "line-color" : "rgb(199,199,194)"
    }
  }, {
    "selector" : "edge[interaction = 'fca-mir-136-5p']",
    "css" : {
      "line-color" : "rgb(190,186,218)"
    }
  }, {
    "selector" : "edge[interaction = 'fca-mir-138-5p']",
    "css" : {
      "line-color" : "rgb(231,147,149)"
    }
  }, {
    "selector" : "edge[interaction = 'fca-mir-376a-2-5p']",
    "css" : {
      "line-color" : "rgb(228,211,188)"
    }
  }, {
    "selector" : "edge[interaction = 'fca-mir-130a-5p']",
    "css" : {
      "line-color" : "rgb(255,255,179)"
    }
  }, {
    "selector" : "edge[interaction = 'fca-mir-130a-3p']",
    "css" : {
      "line-color" : "rgb(217,240,186)"
    }
  }, {
    "selector" : "edge[interaction = 'fca-mir-503-5p']",
    "css" : {
      "line-color" : "rgb(188,128,189)"
    }
  }, {
    "selector" : "edge[interaction = 'fca-mir-424-3p']",
    "css" : {
      "line-color" : "rgb(240,209,225)"
    }
  }, {
    "selector" : "edge[interaction = 'fca-mir-493-5p']",
    "css" : {
      "line-color" : "rgb(198,158,198)"
    }
  }, {
    "selector" : "edge[interaction = 'fca-mir-424-5p']",
    "css" : {
      "line-color" : "rgb(229,213,221)"
    }
  }, {
    "selector" : "edge[interaction = 'fca-mir-181c-3p']",
    "css" : {
      "line-color" : "rgb(251,128,114)"
    }
  }, {
    "selector" : "edge[interaction = 'fca-mir-181d-5p']",
    "css" : {
      "line-color" : "rgb(210,144,146)"
    }
  }, {
    "selector" : "edge[interaction = 'fca-mir-196b-5p']",
    "css" : {
      "line-color" : "rgb(169,161,179)"
    }
  }, {
    "selector" : "edge[interaction = 'fca-mir-369-5p']",
    "css" : {
      "line-color" : "rgb(179,222,105)"
    }
  }, {
    "selector" : "edge[interaction = 'fca-mir-26a-1-3p']",
    "css" : {
      "line-color" : "rgb(170,178,173)"
    }
  }, {
    "selector" : "edge[interaction = 'fca-mir-299a-3p']",
    "css" : {
      "line-color" : "rgb(211,179,136)"
    }
  }, {
    "selector" : "edge[interaction = 'fca-mir-137-3p']",
    "css" : {
      "line-color" : "rgb(210,167,183)"
    }
  }, {
    "selector" : "edge[interaction = 'fca-mir-542-5p']",
    "css" : {
      "line-color" : "rgb(193,164,192)"
    }
  }, {
    "selector" : "edge[interaction = 'fca-mir-299a-5p']",
    "css" : {
      "line-color" : "rgb(253,180,98)"
    }
  }, {
    "selector" : "edge[interaction = 'fca-mir-135b-5p']",
    "css" : {
      "line-color" : "rgb(233,232,192)"
    }
  }, {
    "selector" : "edge[interaction = 'fca-mir-370-3p']",
    "css" : {
      "line-color" : "rgb(203,216,146)"
    }
  }, {
    "selector" : "edge[interaction = 'fca-mir-487b-3p']",
    "css" : {
      "line-color" : "rgb(207,187,208)"
    }
  }, {
    "selector" : "edge[EnrichmentMap_similarity_coefficient > 1]",
    "css" : {
      "width" : 6.0
    }
  }, {
    "selector" : "edge[EnrichmentMap_similarity_coefficient = 1]",
    "css" : {
      "width" : 5.0
    }
  }, {
    "selector" : "edge[EnrichmentMap_similarity_coefficient > 0.5][EnrichmentMap_similarity_coefficient < 1]",
    "css" : {
      "width" : "mapData(EnrichmentMap_similarity_coefficient,0.5,1,1.0,5.0)"
    }
  }, {
    "selector" : "edge[EnrichmentMap_similarity_coefficient = 0.5]",
    "css" : {
      "width" : 1.0
    }
  }, {
    "selector" : "edge[EnrichmentMap_similarity_coefficient < 0.5]",
    "css" : {
      "width" : 0.5
    }
  }, {
    "selector" : "edge:selected",
    "css" : {
      "line-color" : "rgb(255,0,0)"
    }
  } ]
}, {
  "format_version" : "1.0",
  "generated_by" : "cytoscape-3.9.1",
  "target_cytoscapejs_version" : "~2.1",
  "title" : "Figure_5B_unlabeled",
  "style" : [ {
    "selector" : "node",
    "css" : {
      "font-family" : "SansSerif.plain",
      "font-weight" : "normal",
      "width" : 20.0,
      "text-opacity" : 0.8627450980392157,
      "content" : "",
      "shape" : "ellipse",
      "background-opacity" : 0.8627450980392157,
      "height" : 20.0,
      "border-opacity" : 0.8627450980392157,
      "text-valign" : "center",
      "text-halign" : "center",
      "border-width" : 1.0,
      "color" : "rgb(0,0,0)",
      "background-color" : "rgb(240,240,240)",
      "border-color" : "rgb(51,51,51)",
      "font-size" : 12
    }
  }, {
    "selector" : "node[EnrichmentMap_GS_Type = 'SIG']",
    "css" : {
      "border-color" : "rgb(239,138,98)"
    }
  }, {
    "selector" : "node[EnrichmentMap_GS_Type = 'ENR']",
    "css" : {
      "border-color" : "rgb(51,51,51)"
    }
  }, {
    "selector" : "node[EnrichmentMap_GS_Type = 'SIG']",
    "css" : {
      "background-color" : "rgb(253,219,199)"
    }
  }, {
    "selector" : "node[EnrichmentMap_GS_Type = 'ENR']",
    "css" : {
      "background-color" : "rgb(240,240,240)"
    }
  }, {
    "selector" : "node[EnrichmentMap_GS_Type = 'SIG']",
    "css" : {
      "shape" : "diamond"
    }
  }, {
    "selector" : "node[EnrichmentMap_GS_Type = 'ENR']",
    "css" : {
      "shape" : "ellipse"
    }
  }, {
    "selector" : "node:selected",
    "css" : {
      "background-color" : "rgb(255,255,0)"
    }
  }, {
    "selector" : "edge",
    "css" : {
      "opacity" : 0.7843137254901961,
      "line-color" : "rgb(64,64,64)",
      "color" : "rgb(0,0,0)",
      "content" : "",
      "source-arrow-shape" : "none",
      "text-opacity" : 0.7843137254901961,
      "target-arrow-shape" : "none",
      "font-size" : 10,
      "source-arrow-color" : "rgb(0,0,0)",
      "width" : 1.0,
      "font-family" : "SansSerif.plain",
      "font-weight" : "normal",
      "line-style" : "solid",
      "target-arrow-color" : "rgb(0,0,0)"
    }
  }, {
    "selector" : "edge[interaction = 'fca-mir-542-3p']",
    "css" : {
      "line-color" : "rgb(178,223,138)",
      "target-arrow-color" : "rgb(178,223,138)",
      "source-arrow-color" : "rgb(178,223,138)"
    }
  }, {
    "selector" : "edge[interaction = 'sig']",
    "css" : {
      "line-color" : "rgb(252,141,98)",
      "target-arrow-color" : "rgb(252,141,98)",
      "source-arrow-color" : "rgb(252,141,98)"
    }
  }, {
    "selector" : "edge[interaction = 'fca-mir-542-5p']",
    "css" : {
      "line-color" : "rgb(51,160,44)",
      "target-arrow-color" : "rgb(51,160,44)",
      "source-arrow-color" : "rgb(51,160,44)"
    }
  }, {
    "selector" : "edge[interaction = 'fca-mir-216b-5p']",
    "css" : {
      "line-color" : "rgb(31,120,180)",
      "target-arrow-color" : "rgb(31,120,180)",
      "source-arrow-color" : "rgb(31,120,180)"
    }
  }, {
    "selector" : "edge[interaction = 'Geneset_Overlap']",
    "css" : {
      "line-color" : "rgb(166,206,227)",
      "target-arrow-color" : "rgb(166,206,227)",
      "source-arrow-color" : "rgb(166,206,227)"
    }
  }, {
    "selector" : "edge[interaction = 'fca-mir-129-3p']",
    "css" : {
      "line-color" : "rgb(166,206,227)",
      "target-arrow-color" : "rgb(166,206,227)",
      "source-arrow-color" : "rgb(166,206,227)"
    }
  }, {
    "selector" : "edge[interaction = 'sig']",
    "css" : {
      "line-style" : "dashed"
    }
  }, {
    "selector" : "edge[interaction = 'compound']",
    "css" : {
      "line-style" : "solid"
    }
  }, {
    "selector" : "edge[interaction = 'fca-mir-542-3p']",
    "css" : {
      "line-color" : "rgb(178,223,138)"
    }
  }, {
    "selector" : "edge[interaction = 'sig']",
    "css" : {
      "line-color" : "rgb(252,141,98)"
    }
  }, {
    "selector" : "edge[interaction = 'fca-mir-542-5p']",
    "css" : {
      "line-color" : "rgb(51,160,44)"
    }
  }, {
    "selector" : "edge[interaction = 'fca-mir-216b-5p']",
    "css" : {
      "line-color" : "rgb(31,120,180)"
    }
  }, {
    "selector" : "edge[interaction = 'Geneset_Overlap']",
    "css" : {
      "line-color" : "rgb(128,177,211)"
    }
  }, {
    "selector" : "edge[interaction = 'fca-mir-129-3p']",
    "css" : {
      "line-color" : "rgb(166,206,227)"
    }
  }, {
    "selector" : "edge[EnrichmentMap_similarity_coefficient > 1]",
    "css" : {
      "width" : 6.0
    }
  }, {
    "selector" : "edge[EnrichmentMap_similarity_coefficient = 1]",
    "css" : {
      "width" : 5.0
    }
  }, {
    "selector" : "edge[EnrichmentMap_similarity_coefficient > 0.5][EnrichmentMap_similarity_coefficient < 1]",
    "css" : {
      "width" : "mapData(EnrichmentMap_similarity_coefficient,0.5,1,1.0,5.0)"
    }
  }, {
    "selector" : "edge[EnrichmentMap_similarity_coefficient = 0.5]",
    "css" : {
      "width" : 1.0
    }
  }, {
    "selector" : "edge[EnrichmentMap_similarity_coefficient < 0.5]",
    "css" : {
      "width" : 0.5
    }
  }, {
    "selector" : "edge:selected",
    "css" : {
      "line-color" : "rgb(255,0,0)"
    }
  } ]
}, {
  "format_version" : "1.0",
  "generated_by" : "cytoscape-3.9.1",
  "target_cytoscapejs_version" : "~2.1",
  "title" : "Figrue_4A_labeled",
  "style" : [ {
    "selector" : "node",
    "css" : {
      "font-family" : "SansSerif.plain",
      "font-weight" : "normal",
      "width" : 20.0,
      "text-opacity" : 0.8627450980392157,
      "shape" : "ellipse",
      "background-opacity" : 0.8627450980392157,
      "height" : 20.0,
      "border-opacity" : 0.8627450980392157,
      "text-valign" : "center",
      "text-halign" : "center",
      "border-width" : 1.0,
      "color" : "rgb(0,0,0)",
      "background-color" : "rgb(240,240,240)",
      "border-color" : "rgb(51,51,51)",
      "font-size" : 12,
      "content" : "data(EnrichmentMap_GS_DESCR)"
    }
  }, {
    "selector" : "node[EnrichmentMap_GS_Type = 'SIG']",
    "css" : {
      "border-color" : "rgb(239,138,98)"
    }
  }, {
    "selector" : "node[EnrichmentMap_GS_Type = 'ENR']",
    "css" : {
      "border-color" : "rgb(51,51,51)"
    }
  }, {
    "selector" : "node[EnrichmentMap_GS_Type = 'SIG']",
    "css" : {
      "background-color" : "rgb(253,219,199)"
    }
  }, {
    "selector" : "node[EnrichmentMap_GS_Type = 'ENR']",
    "css" : {
      "background-color" : "rgb(240,240,240)"
    }
  }, {
    "selector" : "node[EnrichmentMap_GS_Type = 'SIG']",
    "css" : {
      "shape" : "diamond"
    }
  }, {
    "selector" : "node[EnrichmentMap_GS_Type = 'ENR']",
    "css" : {
      "shape" : "ellipse"
    }
  }, {
    "selector" : "node:selected",
    "css" : {
      "background-color" : "rgb(255,255,0)"
    }
  }, {
    "selector" : "edge",
    "css" : {
      "opacity" : 0.7843137254901961,
      "line-color" : "rgb(64,64,64)",
      "color" : "rgb(0,0,0)",
      "content" : "",
      "source-arrow-shape" : "none",
      "text-opacity" : 0.7843137254901961,
      "target-arrow-shape" : "none",
      "font-size" : 10,
      "source-arrow-color" : "rgb(0,0,0)",
      "width" : 1.0,
      "font-family" : "SansSerif.plain",
      "font-weight" : "normal",
      "line-style" : "solid",
      "target-arrow-color" : "rgb(0,0,0)"
    }
  }, {
    "selector" : "edge[interaction = 'fca-mir-362-3p']",
    "css" : {
      "line-color" : "rgb(224,215,219)",
      "target-arrow-color" : "rgb(224,215,219)",
      "source-arrow-color" : "rgb(224,215,219)"
    }
  }, {
    "selector" : "edge[interaction = 'fca-mir-192-5p']",
    "css" : {
      "line-color" : "rgb(175,178,169)",
      "target-arrow-color" : "rgb(175,178,169)",
      "source-arrow-color" : "rgb(175,178,169)"
    }
  }, {
    "selector" : "edge[interaction = 'fca-mir-425-5p']",
    "css" : {
      "line-color" : "rgb(204,178,205)",
      "target-arrow-color" : "rgb(204,178,205)",
      "source-arrow-color" : "rgb(204,178,205)"
    }
  }, {
    "selector" : "edge[interaction = 'fca-mir-194-5p']",
    "css" : {
      "line-color" : "rgb(214,179,133)",
      "target-arrow-color" : "rgb(214,179,133)",
      "source-arrow-color" : "rgb(214,179,133)"
    }
  }, {
    "selector" : "edge[interaction = 'Geneset_Overlap']",
    "css" : {
      "line-color" : "rgb(141,211,199)",
      "target-arrow-color" : "rgb(141,211,199)",
      "source-arrow-color" : "rgb(141,211,199)"
    }
  }, {
    "selector" : "edge[interaction = 'fca-mir-146b-5p']",
    "css" : {
      "line-color" : "rgb(201,175,199)",
      "target-arrow-color" : "rgb(201,175,199)",
      "source-arrow-color" : "rgb(201,175,199)"
    }
  }, {
    "selector" : "edge[interaction = 'fca-mir-29c-3p']",
    "css" : {
      "line-color" : "rgb(184,219,105)",
      "target-arrow-color" : "rgb(184,219,105)",
      "source-arrow-color" : "rgb(184,219,105)"
    }
  }, {
    "selector" : "edge[interaction = 'fca-mir-375-3p']",
    "css" : {
      "line-color" : "rgb(213,206,214)",
      "target-arrow-color" : "rgb(213,206,214)",
      "source-arrow-color" : "rgb(213,206,214)"
    }
  }, {
    "selector" : "edge[interaction = 'sig']",
    "css" : {
      "line-color" : "rgb(252,141,98)",
      "target-arrow-color" : "rgb(252,141,98)",
      "source-arrow-color" : "rgb(252,141,98)"
    }
  }, {
    "selector" : "edge[interaction = 'fca-mir-34c-5p']",
    "css" : {
      "line-color" : "rgb(235,211,223)",
      "target-arrow-color" : "rgb(235,211,223)",
      "source-arrow-color" : "rgb(235,211,223)"
    }
  }, {
    "selector" : "edge[interaction = 'fca-mir-92b-3p']",
    "css" : {
      "line-color" : "rgb(199,202,195)",
      "target-arrow-color" : "rgb(199,202,195)",
      "source-arrow-color" : "rgb(199,202,195)"
    }
  }, {
    "selector" : "edge[interaction = 'fca-mir-191-3p']",
    "css" : {
      "line-color" : "rgb(159,165,187)",
      "target-arrow-color" : "rgb(159,165,187)",
      "source-arrow-color" : "rgb(159,165,187)"
    }
  }, {
    "selector" : "edge[interaction = 'fca-mir-15b-3p']",
    "css" : {
      "line-color" : "rgb(240,139,134)",
      "target-arrow-color" : "rgb(240,139,134)",
      "source-arrow-color" : "rgb(240,139,134)"
    }
  }, {
    "selector" : "edge[interaction = 'fca-mir-34c-3p']",
    "css" : {
      "line-color" : "rgb(245,207,227)",
      "target-arrow-color" : "rgb(245,207,227)",
      "source-arrow-color" : "rgb(245,207,227)"
    }
  }, {
    "selector" : "edge[interaction = 'fca-mir-132-5p']",
    "css" : {
      "line-color" : "rgb(239,238,189)",
      "target-arrow-color" : "rgb(239,238,189)",
      "source-arrow-color" : "rgb(239,238,189)"
    }
  }, {
    "selector" : "edge[interaction = 'fca-mir-15b-5p']",
    "css" : {
      "line-color" : "rgb(236,134,126)",
      "target-arrow-color" : "rgb(236,134,126)",
      "source-arrow-color" : "rgb(236,134,126)"
    }
  }, {
    "selector" : "edge[interaction = 'fca-mir-132-3p']",
    "css" : {
      "line-color" : "rgb(248,252,180)",
      "target-arrow-color" : "rgb(248,252,180)",
      "source-arrow-color" : "rgb(248,252,180)"
    }
  }, {
    "selector" : "edge[interaction = 'fca-mir-147-3p']",
    "css" : {
      "line-color" : "rgb(221,157,166)",
      "target-arrow-color" : "rgb(221,157,166)",
      "source-arrow-color" : "rgb(221,157,166)"
    }
  }, {
    "selector" : "edge[interaction = 'fca-mir-191-5p']",
    "css" : {
      "line-color" : "rgb(136,177,204)",
      "target-arrow-color" : "rgb(136,177,204)",
      "source-arrow-color" : "rgb(136,177,204)"
    }
  }, {
    "selector" : "edge[interaction = 'fca-mir-200c-3p']",
    "css" : {
      "line-color" : "rgb(253,180,98)",
      "target-arrow-color" : "rgb(253,180,98)",
      "source-arrow-color" : "rgb(253,180,98)"
    }
  }, {
    "selector" : "edge[interaction = 'fca-mir-146a-5p']",
    "css" : {
      "line-color" : "rgb(198,195,213)",
      "target-arrow-color" : "rgb(198,195,213)",
      "source-arrow-color" : "rgb(198,195,213)"
    }
  }, {
    "selector" : "edge[interaction = 'fca-mir-190b-5p']",
    "css" : {
      "line-color" : "rgb(197,149,156)",
      "target-arrow-color" : "rgb(197,149,156)",
      "source-arrow-color" : "rgb(197,149,156)"
    }
  }, {
    "selector" : "edge[interaction = 'fca-mir-296-3p']",
    "css" : {
      "line-color" : "rgb(230,193,100)",
      "target-arrow-color" : "rgb(230,193,100)",
      "source-arrow-color" : "rgb(230,193,100)"
    }
  }, {
    "selector" : "edge[interaction = 'fca-mir-29b-2-3p']",
    "css" : {
      "line-color" : "rgb(207,206,102)",
      "target-arrow-color" : "rgb(207,206,102)",
      "source-arrow-color" : "rgb(207,206,102)"
    }
  }, {
    "selector" : "edge[interaction = 'fca-mir-92b-5p']",
    "css" : {
      "line-color" : "rgb(204,235,197)",
      "target-arrow-color" : "rgb(204,235,197)",
      "source-arrow-color" : "rgb(204,235,197)"
    }
  }, {
    "selector" : "edge[interaction = 'fca-mir-103-5p']",
    "css" : {
      "line-color" : "rgb(141,211,199)",
      "target-arrow-color" : "rgb(141,211,199)",
      "source-arrow-color" : "rgb(141,211,199)"
    }
  }, {
    "selector" : "edge[interaction = 'fca-mir-141-3p']",
    "css" : {
      "line-color" : "rgb(218,216,201)",
      "target-arrow-color" : "rgb(218,216,201)",
      "source-arrow-color" : "rgb(218,216,201)"
    }
  }, {
    "selector" : "edge[interaction = 'fca-mir-328-3p']",
    "css" : {
      "line-color" : "rgb(220,212,175)",
      "target-arrow-color" : "rgb(220,212,175)",
      "source-arrow-color" : "rgb(220,212,175)"
    }
  }, {
    "selector" : "edge[interaction = 'fca-mir-1185-3p']",
    "css" : {
      "line-color" : "rgb(177,225,193)",
      "target-arrow-color" : "rgb(177,225,193)",
      "source-arrow-color" : "rgb(177,225,193)"
    }
  }, {
    "selector" : "edge[interaction = 'fca-mir-301a-3p']",
    "css" : {
      "line-color" : "rgb(197,218,136)",
      "target-arrow-color" : "rgb(197,218,136)",
      "source-arrow-color" : "rgb(197,218,136)"
    }
  }, {
    "selector" : "edge[interaction = 'fca-mir-34b-3p']",
    "css" : {
      "line-color" : "rgb(243,207,214)",
      "target-arrow-color" : "rgb(243,207,214)",
      "source-arrow-color" : "rgb(243,207,214)"
    }
  }, {
    "selector" : "edge[interaction = 'fca-mir-449-5p']",
    "css" : {
      "line-color" : "rgb(195,150,196)",
      "target-arrow-color" : "rgb(195,150,196)",
      "source-arrow-color" : "rgb(195,150,196)"
    }
  }, {
    "selector" : "edge[interaction = 'fca-mir-130b-5p']",
    "css" : {
      "line-color" : "rgb(212,239,187)",
      "target-arrow-color" : "rgb(212,239,187)",
      "source-arrow-color" : "rgb(212,239,187)"
    }
  }, {
    "selector" : "edge[interaction = 'fca-mir-508-3p']",
    "css" : {
      "line-color" : "rgb(194,168,192)",
      "target-arrow-color" : "rgb(194,168,192)",
      "source-arrow-color" : "rgb(194,168,192)"
    }
  }, {
    "selector" : "edge[interaction = 'fca-mir-502-3p']",
    "css" : {
      "line-color" : "rgb(189,135,190)",
      "target-arrow-color" : "rgb(189,135,190)",
      "source-arrow-color" : "rgb(189,135,190)"
    }
  }, {
    "selector" : "edge[interaction = 'sig']",
    "css" : {
      "line-style" : "dashed"
    }
  }, {
    "selector" : "edge[interaction = 'compound']",
    "css" : {
      "line-style" : "solid"
    }
  }, {
    "selector" : "edge[interaction = 'Geneset_Overlap']",
    "css" : {
      "line-color" : "rgb(128,177,211)"
    }
  }, {
    "selector" : "edge[EnrichmentMap_similarity_coefficient > 1]",
    "css" : {
      "width" : 6.0
    }
  }, {
    "selector" : "edge[EnrichmentMap_similarity_coefficient = 1]",
    "css" : {
      "width" : 5.0
    }
  }, {
    "selector" : "edge[EnrichmentMap_similarity_coefficient > 0.5][EnrichmentMap_similarity_coefficient < 1]",
    "css" : {
      "width" : "mapData(EnrichmentMap_similarity_coefficient,0.5,1,1.0,5.0)"
    }
  }, {
    "selector" : "edge[EnrichmentMap_similarity_coefficient = 0.5]",
    "css" : {
      "width" : 1.0
    }
  }, {
    "selector" : "edge[EnrichmentMap_similarity_coefficient < 0.5]",
    "css" : {
      "width" : 0.5
    }
  }, {
    "selector" : "edge:selected",
    "css" : {
      "line-color" : "rgb(255,0,0)"
    }
  } ]
}, {
  "format_version" : "1.0",
  "generated_by" : "cytoscape-3.9.1",
  "target_cytoscapejs_version" : "~2.1",
  "title" : "Figure_5B_labeled",
  "style" : [ {
    "selector" : "node",
    "css" : {
      "font-family" : "SansSerif.plain",
      "font-weight" : "normal",
      "width" : 20.0,
      "text-opacity" : 0.8627450980392157,
      "shape" : "ellipse",
      "background-opacity" : 0.8627450980392157,
      "height" : 20.0,
      "border-opacity" : 0.8627450980392157,
      "text-valign" : "center",
      "text-halign" : "center",
      "border-width" : 1.0,
      "color" : "rgb(0,0,0)",
      "background-color" : "rgb(240,240,240)",
      "border-color" : "rgb(51,51,51)",
      "font-size" : 12,
      "content" : "data(EnrichmentMap_GS_DESCR)"
    }
  }, {
    "selector" : "node[EnrichmentMap_GS_Type = 'SIG']",
    "css" : {
      "border-color" : "rgb(239,138,98)"
    }
  }, {
    "selector" : "node[EnrichmentMap_GS_Type = 'ENR']",
    "css" : {
      "border-color" : "rgb(51,51,51)"
    }
  }, {
    "selector" : "node[EnrichmentMap_GS_Type = 'SIG']",
    "css" : {
      "background-color" : "rgb(253,219,199)"
    }
  }, {
    "selector" : "node[EnrichmentMap_GS_Type = 'ENR']",
    "css" : {
      "background-color" : "rgb(240,240,240)"
    }
  }, {
    "selector" : "node[EnrichmentMap_GS_Type = 'SIG']",
    "css" : {
      "shape" : "diamond"
    }
  }, {
    "selector" : "node[EnrichmentMap_GS_Type = 'ENR']",
    "css" : {
      "shape" : "ellipse"
    }
  }, {
    "selector" : "node:selected",
    "css" : {
      "background-color" : "rgb(255,255,0)"
    }
  }, {
    "selector" : "edge",
    "css" : {
      "opacity" : 0.7843137254901961,
      "line-color" : "rgb(64,64,64)",
      "color" : "rgb(0,0,0)",
      "content" : "",
      "source-arrow-shape" : "none",
      "text-opacity" : 0.7843137254901961,
      "target-arrow-shape" : "none",
      "font-size" : 10,
      "source-arrow-color" : "rgb(0,0,0)",
      "width" : 1.0,
      "font-family" : "SansSerif.plain",
      "font-weight" : "normal",
      "line-style" : "solid",
      "target-arrow-color" : "rgb(0,0,0)"
    }
  }, {
    "selector" : "edge[interaction = 'fca-mir-542-3p']",
    "css" : {
      "line-color" : "rgb(178,223,138)",
      "target-arrow-color" : "rgb(178,223,138)",
      "source-arrow-color" : "rgb(178,223,138)"
    }
  }, {
    "selector" : "edge[interaction = 'sig']",
    "css" : {
      "line-color" : "rgb(252,141,98)",
      "target-arrow-color" : "rgb(252,141,98)",
      "source-arrow-color" : "rgb(252,141,98)"
    }
  }, {
    "selector" : "edge[interaction = 'fca-mir-542-5p']",
    "css" : {
      "line-color" : "rgb(51,160,44)",
      "target-arrow-color" : "rgb(51,160,44)",
      "source-arrow-color" : "rgb(51,160,44)"
    }
  }, {
    "selector" : "edge[interaction = 'fca-mir-216b-5p']",
    "css" : {
      "line-color" : "rgb(31,120,180)",
      "target-arrow-color" : "rgb(31,120,180)",
      "source-arrow-color" : "rgb(31,120,180)"
    }
  }, {
    "selector" : "edge[interaction = 'Geneset_Overlap']",
    "css" : {
      "line-color" : "rgb(166,206,227)",
      "target-arrow-color" : "rgb(166,206,227)",
      "source-arrow-color" : "rgb(166,206,227)"
    }
  }, {
    "selector" : "edge[interaction = 'fca-mir-129-3p']",
    "css" : {
      "line-color" : "rgb(166,206,227)",
      "target-arrow-color" : "rgb(166,206,227)",
      "source-arrow-color" : "rgb(166,206,227)"
    }
  }, {
    "selector" : "edge[interaction = 'sig']",
    "css" : {
      "line-style" : "dashed"
    }
  }, {
    "selector" : "edge[interaction = 'compound']",
    "css" : {
      "line-style" : "solid"
    }
  }, {
    "selector" : "edge[interaction = 'fca-mir-542-3p']",
    "css" : {
      "line-color" : "rgb(178,223,138)"
    }
  }, {
    "selector" : "edge[interaction = 'sig']",
    "css" : {
      "line-color" : "rgb(252,141,98)"
    }
  }, {
    "selector" : "edge[interaction = 'fca-mir-542-5p']",
    "css" : {
      "line-color" : "rgb(51,160,44)"
    }
  }, {
    "selector" : "edge[interaction = 'fca-mir-216b-5p']",
    "css" : {
      "line-color" : "rgb(31,120,180)"
    }
  }, {
    "selector" : "edge[interaction = 'Geneset_Overlap']",
    "css" : {
      "line-color" : "rgb(128,177,211)"
    }
  }, {
    "selector" : "edge[interaction = 'fca-mir-129-3p']",
    "css" : {
      "line-color" : "rgb(166,206,227)"
    }
  }, {
    "selector" : "edge[EnrichmentMap_similarity_coefficient > 1]",
    "css" : {
      "width" : 6.0
    }
  }, {
    "selector" : "edge[EnrichmentMap_similarity_coefficient = 1]",
    "css" : {
      "width" : 5.0
    }
  }, {
    "selector" : "edge[EnrichmentMap_similarity_coefficient > 0.5][EnrichmentMap_similarity_coefficient < 1]",
    "css" : {
      "width" : "mapData(EnrichmentMap_similarity_coefficient,0.5,1,1.0,5.0)"
    }
  }, {
    "selector" : "edge[EnrichmentMap_similarity_coefficient = 0.5]",
    "css" : {
      "width" : 1.0
    }
  }, {
    "selector" : "edge[EnrichmentMap_similarity_coefficient < 0.5]",
    "css" : {
      "width" : 0.5
    }
  }, {
    "selector" : "edge:selected",
    "css" : {
      "line-color" : "rgb(255,0,0)"
    }
  } ]
}, {
  "format_version" : "1.0",
  "generated_by" : "cytoscape-3.9.1",
  "target_cytoscapejs_version" : "~2.1",
  "title" : "Figure_4B_labeled",
  "style" : [ {
    "selector" : "node",
    "css" : {
      "font-family" : "SansSerif.plain",
      "font-weight" : "normal",
      "width" : 20.0,
      "text-opacity" : 0.8627450980392157,
      "shape" : "ellipse",
      "background-opacity" : 0.8627450980392157,
      "height" : 20.0,
      "border-opacity" : 0.8627450980392157,
      "text-valign" : "center",
      "text-halign" : "center",
      "border-width" : 1.0,
      "color" : "rgb(0,0,0)",
      "background-color" : "rgb(240,240,240)",
      "border-color" : "rgb(51,51,51)",
      "font-size" : 12,
      "content" : "data(EnrichmentMap_GS_DESCR)"
    }
  }, {
    "selector" : "node[EnrichmentMap_GS_Type = 'SIG']",
    "css" : {
      "border-color" : "rgb(239,138,98)"
    }
  }, {
    "selector" : "node[EnrichmentMap_GS_Type = 'ENR']",
    "css" : {
      "border-color" : "rgb(51,51,51)"
    }
  }, {
    "selector" : "node[EnrichmentMap_GS_Type = 'SIG']",
    "css" : {
      "background-color" : "rgb(253,219,199)"
    }
  }, {
    "selector" : "node[EnrichmentMap_GS_Type = 'ENR']",
    "css" : {
      "background-color" : "rgb(240,240,240)"
    }
  }, {
    "selector" : "node[EnrichmentMap_GS_Type = 'SIG']",
    "css" : {
      "shape" : "diamond"
    }
  }, {
    "selector" : "node[EnrichmentMap_GS_Type = 'ENR']",
    "css" : {
      "shape" : "ellipse"
    }
  }, {
    "selector" : "node:selected",
    "css" : {
      "background-color" : "rgb(255,255,0)"
    }
  }, {
    "selector" : "edge",
    "css" : {
      "opacity" : 0.7843137254901961,
      "line-color" : "rgb(64,64,64)",
      "color" : "rgb(0,0,0)",
      "content" : "",
      "source-arrow-shape" : "none",
      "text-opacity" : 0.7843137254901961,
      "target-arrow-shape" : "none",
      "font-size" : 10,
      "source-arrow-color" : "rgb(0,0,0)",
      "width" : 1.0,
      "font-family" : "SansSerif.plain",
      "font-weight" : "normal",
      "line-style" : "solid",
      "target-arrow-color" : "rgb(0,0,0)"
    }
  }, {
    "selector" : "edge[interaction = 'fca-mir-147-3p']",
    "css" : {
      "line-color" : "rgb(175,178,169)",
      "target-arrow-color" : "rgb(175,178,169)",
      "source-arrow-color" : "rgb(175,178,169)"
    }
  }, {
    "selector" : "edge[interaction = 'fca-mir-335-3p']",
    "css" : {
      "line-color" : "rgb(243,207,214)",
      "target-arrow-color" : "rgb(243,207,214)",
      "source-arrow-color" : "rgb(243,207,214)"
    }
  }, {
    "selector" : "edge[interaction = 'fca-mir-376b-3p']",
    "css" : {
      "line-color" : "rgb(195,150,196)",
      "target-arrow-color" : "rgb(195,150,196)",
      "source-arrow-color" : "rgb(195,150,196)"
    }
  }, {
    "selector" : "edge[interaction = 'Geneset_Overlap']",
    "css" : {
      "line-color" : "rgb(141,211,199)",
      "target-arrow-color" : "rgb(141,211,199)",
      "source-arrow-color" : "rgb(141,211,199)"
    }
  }, {
    "selector" : "edge[interaction = 'fca-mir-146a-5p']",
    "css" : {
      "line-color" : "rgb(236,134,126)",
      "target-arrow-color" : "rgb(236,134,126)",
      "source-arrow-color" : "rgb(236,134,126)"
    }
  }, {
    "selector" : "edge[interaction = 'fca-mir-146b-5p']",
    "css" : {
      "line-color" : "rgb(159,165,187)",
      "target-arrow-color" : "rgb(159,165,187)",
      "source-arrow-color" : "rgb(159,165,187)"
    }
  }, {
    "selector" : "edge[interaction = 'fca-mir-296-3p']",
    "css" : {
      "line-color" : "rgb(253,180,98)",
      "target-arrow-color" : "rgb(253,180,98)",
      "source-arrow-color" : "rgb(253,180,98)"
    }
  }, {
    "selector" : "edge[interaction = 'fca-mir-92b-5p']",
    "css" : {
      "line-color" : "rgb(204,235,197)",
      "target-arrow-color" : "rgb(204,235,197)",
      "source-arrow-color" : "rgb(204,235,197)"
    }
  }, {
    "selector" : "edge[interaction = 'fca-mir-141-3p']",
    "css" : {
      "line-color" : "rgb(221,157,166)",
      "target-arrow-color" : "rgb(221,157,166)",
      "source-arrow-color" : "rgb(221,157,166)"
    }
  }, {
    "selector" : "edge[interaction = 'fca-mir-375-3p']",
    "css" : {
      "line-color" : "rgb(213,206,214)",
      "target-arrow-color" : "rgb(213,206,214)",
      "source-arrow-color" : "rgb(213,206,214)"
    }
  }, {
    "selector" : "edge[interaction = 'sig']",
    "css" : {
      "line-color" : "rgb(252,141,98)",
      "target-arrow-color" : "rgb(252,141,98)",
      "source-arrow-color" : "rgb(252,141,98)"
    }
  }, {
    "selector" : "edge[interaction = 'fca-mir-92b-3p']",
    "css" : {
      "line-color" : "rgb(194,168,192)",
      "target-arrow-color" : "rgb(194,168,192)",
      "source-arrow-color" : "rgb(194,168,192)"
    }
  }, {
    "selector" : "edge[interaction = 'fca-mir-1185-3p']",
    "css" : {
      "line-color" : "rgb(141,211,199)",
      "target-arrow-color" : "rgb(141,211,199)",
      "source-arrow-color" : "rgb(141,211,199)"
    }
  }, {
    "selector" : "edge[interaction = 'fca-mir-323b-3p']",
    "css" : {
      "line-color" : "rgb(197,218,136)",
      "target-arrow-color" : "rgb(197,218,136)",
      "source-arrow-color" : "rgb(197,218,136)"
    }
  }, {
    "selector" : "edge[interaction = 'fca-mir-34c-3p']",
    "css" : {
      "line-color" : "rgb(235,211,223)",
      "target-arrow-color" : "rgb(235,211,223)",
      "source-arrow-color" : "rgb(235,211,223)"
    }
  }, {
    "selector" : "edge[interaction = 'fca-mir-130b-5p']",
    "css" : {
      "line-color" : "rgb(212,239,187)",
      "target-arrow-color" : "rgb(212,239,187)",
      "source-arrow-color" : "rgb(212,239,187)"
    }
  }, {
    "selector" : "edge[interaction = 'fca-mir-30a-3p']",
    "css" : {
      "line-color" : "rgb(207,206,102)",
      "target-arrow-color" : "rgb(207,206,102)",
      "source-arrow-color" : "rgb(207,206,102)"
    }
  }, {
    "selector" : "edge[interaction = 'fca-mir-132-5p']",
    "css" : {
      "line-color" : "rgb(198,195,213)",
      "target-arrow-color" : "rgb(198,195,213)",
      "source-arrow-color" : "rgb(198,195,213)"
    }
  }, {
    "selector" : "edge[interaction = 'fca-mir-132-3p']",
    "css" : {
      "line-color" : "rgb(239,238,189)",
      "target-arrow-color" : "rgb(239,238,189)",
      "source-arrow-color" : "rgb(239,238,189)"
    }
  }, {
    "selector" : "edge[interaction = 'sig']",
    "css" : {
      "line-style" : "dashed"
    }
  }, {
    "selector" : "edge[interaction = 'compound']",
    "css" : {
      "line-style" : "solid"
    }
  }, {
    "selector" : "edge[interaction = 'fca-mir-147-3p']",
    "css" : {
      "line-color" : "rgb(175,178,169)"
    }
  }, {
    "selector" : "edge[interaction = 'fca-mir-335-3p']",
    "css" : {
      "line-color" : "rgb(243,207,214)"
    }
  }, {
    "selector" : "edge[interaction = 'fca-mir-376b-3p']",
    "css" : {
      "line-color" : "rgb(195,150,196)"
    }
  }, {
    "selector" : "edge[interaction = 'Geneset_Overlap']",
    "css" : {
      "line-color" : "rgb(128,177,211)"
    }
  }, {
    "selector" : "edge[interaction = 'fca-mir-146a-5p']",
    "css" : {
      "line-color" : "rgb(236,134,126)"
    }
  }, {
    "selector" : "edge[interaction = 'fca-mir-146b-5p']",
    "css" : {
      "line-color" : "rgb(159,165,187)"
    }
  }, {
    "selector" : "edge[interaction = 'fca-mir-296-3p']",
    "css" : {
      "line-color" : "rgb(253,180,98)"
    }
  }, {
    "selector" : "edge[interaction = 'fca-mir-92b-5p']",
    "css" : {
      "line-color" : "rgb(204,235,197)"
    }
  }, {
    "selector" : "edge[interaction = 'fca-mir-141-3p']",
    "css" : {
      "line-color" : "rgb(221,157,166)"
    }
  }, {
    "selector" : "edge[interaction = 'fca-mir-375-3p']",
    "css" : {
      "line-color" : "rgb(213,206,214)"
    }
  }, {
    "selector" : "edge[interaction = 'sig']",
    "css" : {
      "line-color" : "rgb(252,141,98)"
    }
  }, {
    "selector" : "edge[interaction = 'fca-mir-92b-3p']",
    "css" : {
      "line-color" : "rgb(194,168,192)"
    }
  }, {
    "selector" : "edge[interaction = 'fca-mir-1185-3p']",
    "css" : {
      "line-color" : "rgb(141,211,199)"
    }
  }, {
    "selector" : "edge[interaction = 'fca-mir-323b-3p']",
    "css" : {
      "line-color" : "rgb(197,218,136)"
    }
  }, {
    "selector" : "edge[interaction = 'fca-mir-34c-3p']",
    "css" : {
      "line-color" : "rgb(235,211,223)"
    }
  }, {
    "selector" : "edge[interaction = 'fca-mir-130b-5p']",
    "css" : {
      "line-color" : "rgb(212,239,187)"
    }
  }, {
    "selector" : "edge[interaction = 'fca-mir-30a-3p']",
    "css" : {
      "line-color" : "rgb(207,206,102)"
    }
  }, {
    "selector" : "edge[interaction = 'fca-mir-132-5p']",
    "css" : {
      "line-color" : "rgb(198,195,213)"
    }
  }, {
    "selector" : "edge[interaction = 'fca-mir-132-3p']",
    "css" : {
      "line-color" : "rgb(239,238,189)"
    }
  }, {
    "selector" : "edge[EnrichmentMap_similarity_coefficient > 1]",
    "css" : {
      "width" : 6.0
    }
  }, {
    "selector" : "edge[EnrichmentMap_similarity_coefficient = 1]",
    "css" : {
      "width" : 5.0
    }
  }, {
    "selector" : "edge[EnrichmentMap_similarity_coefficient > 0.5][EnrichmentMap_similarity_coefficient < 1]",
    "css" : {
      "width" : "mapData(EnrichmentMap_similarity_coefficient,0.5,1,1.0,5.0)"
    }
  }, {
    "selector" : "edge[EnrichmentMap_similarity_coefficient = 0.5]",
    "css" : {
      "width" : 1.0
    }
  }, {
    "selector" : "edge[EnrichmentMap_similarity_coefficient < 0.5]",
    "css" : {
      "width" : 0.5
    }
  }, {
    "selector" : "edge:selected",
    "css" : {
      "line-color" : "rgb(255,0,0)"
    }
  } ]
}, {
  "format_version" : "1.0",
  "generated_by" : "cytoscape-3.9.1",
  "target_cytoscapejs_version" : "~2.1",
  "title" : "Figure_5A_labeled",
  "style" : [ {
    "selector" : "node",
    "css" : {
      "font-family" : "SansSerif.plain",
      "font-weight" : "normal",
      "width" : 20.0,
      "text-opacity" : 0.8627450980392157,
      "shape" : "ellipse",
      "background-opacity" : 0.8627450980392157,
      "height" : 20.0,
      "border-opacity" : 0.8627450980392157,
      "text-valign" : "center",
      "text-halign" : "center",
      "border-width" : 1.0,
      "color" : "rgb(0,0,0)",
      "background-color" : "rgb(240,240,240)",
      "border-color" : "rgb(51,51,51)",
      "font-size" : 12,
      "content" : "data(EnrichmentMap_GS_DESCR)"
    }
  }, {
    "selector" : "node[EnrichmentMap_GS_Type = 'SIG']",
    "css" : {
      "border-color" : "rgb(239,138,98)"
    }
  }, {
    "selector" : "node[EnrichmentMap_GS_Type = 'ENR']",
    "css" : {
      "border-color" : "rgb(51,51,51)"
    }
  }, {
    "selector" : "node[EnrichmentMap_GS_Type = 'SIG']",
    "css" : {
      "background-color" : "rgb(253,219,199)"
    }
  }, {
    "selector" : "node[EnrichmentMap_GS_Type = 'ENR']",
    "css" : {
      "background-color" : "rgb(240,240,240)"
    }
  }, {
    "selector" : "node[EnrichmentMap_GS_Type = 'SIG']",
    "css" : {
      "shape" : "diamond"
    }
  }, {
    "selector" : "node[EnrichmentMap_GS_Type = 'ENR']",
    "css" : {
      "shape" : "ellipse"
    }
  }, {
    "selector" : "node:selected",
    "css" : {
      "background-color" : "rgb(255,255,0)"
    }
  }, {
    "selector" : "edge",
    "css" : {
      "opacity" : 0.7843137254901961,
      "line-color" : "rgb(64,64,64)",
      "color" : "rgb(0,0,0)",
      "content" : "",
      "source-arrow-shape" : "none",
      "text-opacity" : 0.7843137254901961,
      "target-arrow-shape" : "none",
      "font-size" : 10,
      "source-arrow-color" : "rgb(0,0,0)",
      "width" : 1.0,
      "font-family" : "SansSerif.plain",
      "font-weight" : "normal",
      "line-style" : "solid",
      "target-arrow-color" : "rgb(0,0,0)"
    }
  }, {
    "selector" : "edge[interaction = 'fca-mir-31-3p']",
    "css" : {
      "line-color" : "rgb(228,194,100)",
      "target-arrow-color" : "rgb(228,194,100)",
      "source-arrow-color" : "rgb(228,194,100)"
    }
  }, {
    "selector" : "edge[interaction = 'fca-mir-337-5p']",
    "css" : {
      "line-color" : "rgb(204,208,103)",
      "target-arrow-color" : "rgb(204,208,103)",
      "source-arrow-color" : "rgb(204,208,103)"
    }
  }, {
    "selector" : "edge[interaction = 'fca-mir-208a-3p']",
    "css" : {
      "line-color" : "rgb(128,177,211)",
      "target-arrow-color" : "rgb(128,177,211)",
      "source-arrow-color" : "rgb(128,177,211)"
    }
  }, {
    "selector" : "edge[interaction = 'Geneset_Overlap']",
    "css" : {
      "line-color" : "rgb(141,211,199)",
      "target-arrow-color" : "rgb(141,211,199)",
      "source-arrow-color" : "rgb(141,211,199)"
    }
  }, {
    "selector" : "edge[interaction = 'fca-mir-127-5p']",
    "css" : {
      "line-color" : "rgb(179,226,192)",
      "target-arrow-color" : "rgb(179,226,192)",
      "source-arrow-color" : "rgb(179,226,192)"
    }
  }, {
    "selector" : "edge[interaction = 'fca-mir-381-3p']",
    "css" : {
      "line-color" : "rgb(252,205,229)",
      "target-arrow-color" : "rgb(252,205,229)",
      "source-arrow-color" : "rgb(252,205,229)"
    }
  }, {
    "selector" : "edge[interaction = 'fca-mir-127-3p']",
    "css" : {
      "line-color" : "rgb(141,211,199)",
      "target-arrow-color" : "rgb(141,211,199)",
      "source-arrow-color" : "rgb(141,211,199)"
    }
  }, {
    "selector" : "edge[interaction = 'fca-mir-889-3p']",
    "css" : {
      "line-color" : "rgb(204,235,197)",
      "target-arrow-color" : "rgb(204,235,197)",
      "source-arrow-color" : "rgb(204,235,197)"
    }
  }, {
    "selector" : "edge[interaction = 'sig']",
    "css" : {
      "line-color" : "rgb(252,141,98)",
      "target-arrow-color" : "rgb(252,141,98)",
      "source-arrow-color" : "rgb(252,141,98)"
    }
  }, {
    "selector" : "edge[interaction = 'fca-mir-136-3p']",
    "css" : {
      "line-color" : "rgb(212,209,205)",
      "target-arrow-color" : "rgb(212,209,205)",
      "source-arrow-color" : "rgb(212,209,205)"
    }
  }, {
    "selector" : "edge[interaction = 'fca-mir-432-5p']",
    "css" : {
      "line-color" : "rgb(217,217,217)",
      "target-arrow-color" : "rgb(217,217,217)",
      "source-arrow-color" : "rgb(217,217,217)"
    }
  }, {
    "selector" : "edge[interaction = 'fca-mir-543-3p']",
    "css" : {
      "line-color" : "rgb(199,199,194)",
      "target-arrow-color" : "rgb(199,199,194)",
      "source-arrow-color" : "rgb(199,199,194)"
    }
  }, {
    "selector" : "edge[interaction = 'fca-mir-136-5p']",
    "css" : {
      "line-color" : "rgb(190,186,218)",
      "target-arrow-color" : "rgb(190,186,218)",
      "source-arrow-color" : "rgb(190,186,218)"
    }
  }, {
    "selector" : "edge[interaction = 'fca-mir-138-5p']",
    "css" : {
      "line-color" : "rgb(231,147,149)",
      "target-arrow-color" : "rgb(231,147,149)",
      "source-arrow-color" : "rgb(231,147,149)"
    }
  }, {
    "selector" : "edge[interaction = 'fca-mir-376a-2-5p']",
    "css" : {
      "line-color" : "rgb(228,211,188)",
      "target-arrow-color" : "rgb(228,211,188)",
      "source-arrow-color" : "rgb(228,211,188)"
    }
  }, {
    "selector" : "edge[interaction = 'fca-mir-130a-5p']",
    "css" : {
      "line-color" : "rgb(255,255,179)",
      "target-arrow-color" : "rgb(255,255,179)",
      "source-arrow-color" : "rgb(255,255,179)"
    }
  }, {
    "selector" : "edge[interaction = 'fca-mir-130a-3p']",
    "css" : {
      "line-color" : "rgb(217,240,186)",
      "target-arrow-color" : "rgb(217,240,186)",
      "source-arrow-color" : "rgb(217,240,186)"
    }
  }, {
    "selector" : "edge[interaction = 'fca-mir-503-5p']",
    "css" : {
      "line-color" : "rgb(188,128,189)",
      "target-arrow-color" : "rgb(188,128,189)",
      "source-arrow-color" : "rgb(188,128,189)"
    }
  }, {
    "selector" : "edge[interaction = 'fca-mir-424-3p']",
    "css" : {
      "line-color" : "rgb(240,209,225)",
      "target-arrow-color" : "rgb(240,209,225)",
      "source-arrow-color" : "rgb(240,209,225)"
    }
  }, {
    "selector" : "edge[interaction = 'fca-mir-493-5p']",
    "css" : {
      "line-color" : "rgb(198,158,198)",
      "target-arrow-color" : "rgb(198,158,198)",
      "source-arrow-color" : "rgb(198,158,198)"
    }
  }, {
    "selector" : "edge[interaction = 'fca-mir-424-5p']",
    "css" : {
      "line-color" : "rgb(229,213,221)",
      "target-arrow-color" : "rgb(229,213,221)",
      "source-arrow-color" : "rgb(229,213,221)"
    }
  }, {
    "selector" : "edge[interaction = 'fca-mir-181c-3p']",
    "css" : {
      "line-color" : "rgb(251,128,114)",
      "target-arrow-color" : "rgb(251,128,114)",
      "source-arrow-color" : "rgb(251,128,114)"
    }
  }, {
    "selector" : "edge[interaction = 'fca-mir-181d-5p']",
    "css" : {
      "line-color" : "rgb(210,144,146)",
      "target-arrow-color" : "rgb(210,144,146)",
      "source-arrow-color" : "rgb(210,144,146)"
    }
  }, {
    "selector" : "edge[interaction = 'fca-mir-196b-5p']",
    "css" : {
      "line-color" : "rgb(169,161,179)",
      "target-arrow-color" : "rgb(169,161,179)",
      "source-arrow-color" : "rgb(169,161,179)"
    }
  }, {
    "selector" : "edge[interaction = 'fca-mir-369-5p']",
    "css" : {
      "line-color" : "rgb(179,222,105)",
      "target-arrow-color" : "rgb(179,222,105)",
      "source-arrow-color" : "rgb(179,222,105)"
    }
  }, {
    "selector" : "edge[interaction = 'fca-mir-26a-1-3p']",
    "css" : {
      "line-color" : "rgb(170,178,173)",
      "target-arrow-color" : "rgb(170,178,173)",
      "source-arrow-color" : "rgb(170,178,173)"
    }
  }, {
    "selector" : "edge[interaction = 'fca-mir-299a-3p']",
    "css" : {
      "line-color" : "rgb(211,179,136)",
      "target-arrow-color" : "rgb(211,179,136)",
      "source-arrow-color" : "rgb(211,179,136)"
    }
  }, {
    "selector" : "edge[interaction = 'fca-mir-137-3p']",
    "css" : {
      "line-color" : "rgb(210,167,183)",
      "target-arrow-color" : "rgb(210,167,183)",
      "source-arrow-color" : "rgb(210,167,183)"
    }
  }, {
    "selector" : "edge[interaction = 'fca-mir-542-5p']",
    "css" : {
      "line-color" : "rgb(193,164,192)",
      "target-arrow-color" : "rgb(193,164,192)",
      "source-arrow-color" : "rgb(193,164,192)"
    }
  }, {
    "selector" : "edge[interaction = 'fca-mir-299a-5p']",
    "css" : {
      "line-color" : "rgb(253,180,98)",
      "target-arrow-color" : "rgb(253,180,98)",
      "source-arrow-color" : "rgb(253,180,98)"
    }
  }, {
    "selector" : "edge[interaction = 'fca-mir-135b-5p']",
    "css" : {
      "line-color" : "rgb(233,232,192)",
      "target-arrow-color" : "rgb(233,232,192)",
      "source-arrow-color" : "rgb(233,232,192)"
    }
  }, {
    "selector" : "edge[interaction = 'fca-mir-370-3p']",
    "css" : {
      "line-color" : "rgb(203,216,146)",
      "target-arrow-color" : "rgb(203,216,146)",
      "source-arrow-color" : "rgb(203,216,146)"
    }
  }, {
    "selector" : "edge[interaction = 'fca-mir-487b-3p']",
    "css" : {
      "line-color" : "rgb(207,187,208)",
      "target-arrow-color" : "rgb(207,187,208)",
      "source-arrow-color" : "rgb(207,187,208)"
    }
  }, {
    "selector" : "edge[interaction = 'sig']",
    "css" : {
      "line-style" : "dashed"
    }
  }, {
    "selector" : "edge[interaction = 'compound']",
    "css" : {
      "line-style" : "solid"
    }
  }, {
    "selector" : "edge[interaction = 'fca-mir-31-3p']",
    "css" : {
      "line-color" : "rgb(228,194,100)"
    }
  }, {
    "selector" : "edge[interaction = 'fca-mir-337-5p']",
    "css" : {
      "line-color" : "rgb(204,208,103)"
    }
  }, {
    "selector" : "edge[interaction = 'fca-mir-208a-3p']",
    "css" : {
      "line-color" : "rgb(128,177,211)"
    }
  }, {
    "selector" : "edge[interaction = 'Geneset_Overlap']",
    "css" : {
      "line-color" : "rgb(128,177,211)"
    }
  }, {
    "selector" : "edge[interaction = 'fca-mir-127-5p']",
    "css" : {
      "line-color" : "rgb(179,226,192)"
    }
  }, {
    "selector" : "edge[interaction = 'fca-mir-381-3p']",
    "css" : {
      "line-color" : "rgb(252,205,229)"
    }
  }, {
    "selector" : "edge[interaction = 'fca-mir-127-3p']",
    "css" : {
      "line-color" : "rgb(141,211,199)"
    }
  }, {
    "selector" : "edge[interaction = 'fca-mir-889-3p']",
    "css" : {
      "line-color" : "rgb(204,235,197)"
    }
  }, {
    "selector" : "edge[interaction = 'sig']",
    "css" : {
      "line-color" : "rgb(252,141,98)"
    }
  }, {
    "selector" : "edge[interaction = 'fca-mir-136-3p']",
    "css" : {
      "line-color" : "rgb(212,209,205)"
    }
  }, {
    "selector" : "edge[interaction = 'fca-mir-432-5p']",
    "css" : {
      "line-color" : "rgb(217,217,217)"
    }
  }, {
    "selector" : "edge[interaction = 'fca-mir-543-3p']",
    "css" : {
      "line-color" : "rgb(199,199,194)"
    }
  }, {
    "selector" : "edge[interaction = 'fca-mir-136-5p']",
    "css" : {
      "line-color" : "rgb(190,186,218)"
    }
  }, {
    "selector" : "edge[interaction = 'fca-mir-138-5p']",
    "css" : {
      "line-color" : "rgb(231,147,149)"
    }
  }, {
    "selector" : "edge[interaction = 'fca-mir-376a-2-5p']",
    "css" : {
      "line-color" : "rgb(228,211,188)"
    }
  }, {
    "selector" : "edge[interaction = 'fca-mir-130a-5p']",
    "css" : {
      "line-color" : "rgb(255,255,179)"
    }
  }, {
    "selector" : "edge[interaction = 'fca-mir-130a-3p']",
    "css" : {
      "line-color" : "rgb(217,240,186)"
    }
  }, {
    "selector" : "edge[interaction = 'fca-mir-503-5p']",
    "css" : {
      "line-color" : "rgb(188,128,189)"
    }
  }, {
    "selector" : "edge[interaction = 'fca-mir-424-3p']",
    "css" : {
      "line-color" : "rgb(240,209,225)"
    }
  }, {
    "selector" : "edge[interaction = 'fca-mir-493-5p']",
    "css" : {
      "line-color" : "rgb(198,158,198)"
    }
  }, {
    "selector" : "edge[interaction = 'fca-mir-424-5p']",
    "css" : {
      "line-color" : "rgb(229,213,221)"
    }
  }, {
    "selector" : "edge[interaction = 'fca-mir-181c-3p']",
    "css" : {
      "line-color" : "rgb(251,128,114)"
    }
  }, {
    "selector" : "edge[interaction = 'fca-mir-181d-5p']",
    "css" : {
      "line-color" : "rgb(210,144,146)"
    }
  }, {
    "selector" : "edge[interaction = 'fca-mir-196b-5p']",
    "css" : {
      "line-color" : "rgb(169,161,179)"
    }
  }, {
    "selector" : "edge[interaction = 'fca-mir-369-5p']",
    "css" : {
      "line-color" : "rgb(179,222,105)"
    }
  }, {
    "selector" : "edge[interaction = 'fca-mir-26a-1-3p']",
    "css" : {
      "line-color" : "rgb(170,178,173)"
    }
  }, {
    "selector" : "edge[interaction = 'fca-mir-299a-3p']",
    "css" : {
      "line-color" : "rgb(211,179,136)"
    }
  }, {
    "selector" : "edge[interaction = 'fca-mir-137-3p']",
    "css" : {
      "line-color" : "rgb(210,167,183)"
    }
  }, {
    "selector" : "edge[interaction = 'fca-mir-542-5p']",
    "css" : {
      "line-color" : "rgb(193,164,192)"
    }
  }, {
    "selector" : "edge[interaction = 'fca-mir-299a-5p']",
    "css" : {
      "line-color" : "rgb(253,180,98)"
    }
  }, {
    "selector" : "edge[interaction = 'fca-mir-135b-5p']",
    "css" : {
      "line-color" : "rgb(233,232,192)"
    }
  }, {
    "selector" : "edge[interaction = 'fca-mir-370-3p']",
    "css" : {
      "line-color" : "rgb(203,216,146)"
    }
  }, {
    "selector" : "edge[interaction = 'fca-mir-487b-3p']",
    "css" : {
      "line-color" : "rgb(207,187,208)"
    }
  }, {
    "selector" : "edge[EnrichmentMap_similarity_coefficient > 1]",
    "css" : {
      "width" : 6.0
    }
  }, {
    "selector" : "edge[EnrichmentMap_similarity_coefficient = 1]",
    "css" : {
      "width" : 5.0
    }
  }, {
    "selector" : "edge[EnrichmentMap_similarity_coefficient > 0.5][EnrichmentMap_similarity_coefficient < 1]",
    "css" : {
      "width" : "mapData(EnrichmentMap_similarity_coefficient,0.5,1,1.0,5.0)"
    }
  }, {
    "selector" : "edge[EnrichmentMap_similarity_coefficient = 0.5]",
    "css" : {
      "width" : 1.0
    }
  }, {
    "selector" : "edge[EnrichmentMap_similarity_coefficient < 0.5]",
    "css" : {
      "width" : 0.5
    }
  }, {
    "selector" : "edge:selected",
    "css" : {
      "line-color" : "rgb(255,0,0)"
    }
  } ]
} ]
