# Supplementary material for: Feline microRNAome in ovary and testis: Exploration of in-silico miRNA-mRNA networks involved in gonadal function and cellular stress response
Source: Front Genet. 2022 Sep 26;13:1009220. doi: 10.3389/fgene.2022.1009220 (PMC9548565; doi:10.3389/fgene.2022.1009220)
Supplement: Supplementary file 8 [file Table1.XLSX]

## Sheet: Table S1.1
Supplementary Table S1.1 Information of samples used for miRNA sequencing and retrieved data
Sample_ID	Tissue	Animal	Age	Tissue Condition	Conc. (ng/μl)	Reads	Passing Filter Reads	Passing filter %	Mapped feline miRNAs	Mapped %	Corresponding RNA-seq ID and BioProject
Ov.F.1	Ovary	cat1	Prepubertal	Fresh	237.3	17210312	17081243	99.3	4074591	24.533	CatOv-F-4, Study1, PRJNA662384
Ov.D5.1	Ovary	cat1	Prepubertal	Dried/rehydrated (5 min)	92.65	15772411	15648257	99.2	2135591	14.079	CatOv-D5-4, Strudy1, PRJNA662384
Ov.D10.1	Ovary	cat1	Prepubertal	Dried/rehydrated (10 min)	376.1	14746426	14619318	99.1	1968737	13.911	CatOv-D10-4, Study1, PRJNA662384
Ov.V.1	Ovary	cat1	Prepubertal	Vitrified/thawed	181	17418878	17236401	99	1945466	11.707	CatOv-V-4, Study1, PRJNA662384
Ov.F.2	Ovary	cat2	Prepubertal	Fresh	1080.8	18873546	18551081	98.3	3154518	17.888	CatOv-F-1, Study1, PRJNA662384
Ov.D5.2	Ovary	cat2	Prepubertal	Dried/rehydrated (5 min)	286.3	18868744	18679329	99	3321509	18.348	CatOv-D5-1, Strudy1, PRJNA662384
Ov.D10.2	Ovary	cat2	Prepubertal	Dried/rehydrated (10 min)	654.7	18588619	18372042	98.8	1992954	11.201	CatOv-D10-1, Study1, PRJNA662384
Ov.V.2	Ovary	cat2	Prepubertal	Vitrified/thawed	1164.2	18436538	18326713	99.4	3324747	18.749	CatOv-V-1, Study1, PRJNA662384
Ov.F.3	Ovary	cat3	Prepubertal	Fresh	706.3	15733531	15626276	99.3	3592278	23.586	none
Ov.D5.3	Ovary	cat3	Prepubertal	Dried/rehydrated (5 min)	158.45	16490475	16346188	99.1	2652540	16.804	none
Ov.D10.3	Ovary	cat3	Prepubertal	Dried/rehydrated (10 min)	159.957	16185299	16074570	99.3	2020931	12.994	none
Ov.V.3	Ovary	cat3	Prepubertal	Vitrified/thawed	197.2	17582707	17404434	99	2328602	14.002	none
Ov.F.4	Ovary	cat4	Prepubertal	Fresh	163.414	19039240	18768493	98.6	3768300	20.785	CatOv-F-6, Study1, PRJNA662384
Ov.D5.4	Ovary	cat4	Prepubertal	Dried/rehydrated (5 min)	328.983	18549522	18453146	99.5	2815707	15.679	CatOv-D5-6, Strudy1, PRJNA662384
Ov.D10.4	Ovary	cat4	Prepubertal	Dried/rehydrated (10 min)	293.9	17983953	17817692	99.1	2468777	14.323	CatOv-D10-6, Study1, PRJNA662384
Ov.V.4	Ovary	cat4	Prepubertal	Vitrified/thawed	396	17674277	17473610	98.9	1943024	11.558	CatOv-V-6, Study1, PRJNA662384
Ov.F.5	Ovary	cat5	Prepubertal	Fresh	656.2	17229214	17091251	99.2	4864053	29.221	none
Ov.D5.5	Ovary	cat5	Prepubertal	Dried/rehydrated (5 min)	620.7	15111376	14953866	99	2683362	18.472	none
Ov.D10.5	Ovary	cat5	Prepubertal	Dried/rehydrated (10 min)	331.2	17697539	17576344	99.3	2430362	14.281	none
Ov.V.5	Ovary	cat5	Prepubertal	Vitrified/thawed	200.5	17628333	17449465	99	1801085	10.864	none
Tes.AF.7	Testis	cat6	Adult	Fresh	1320.4	16038731	15755959	98.2	1398641	9.663	CatTes-AF7, Study2, PRJNA741252
Tes.AV.7	Testis	cat6	Adult	Vitrified/thawed	684.8	16639685	16401891	98.6	1342564	8.558	CatTes-AV7, Study2, PRJNA741252
Tes.AF.6	Testis	cat7	Adult	Fresh	235.2	17336367	17085299	98.6	2445369	15.242	CatTes-AF6, Study2, PRJNA741252
Tes.AV.6	Testis	cat7	Adult	Vitrified/thawed	911	15163932	14942176	98.5	1112347	7.919	CatTes-AF6, Study2, PRJNA741252
Tes.AF.8	Testis	cat8	Adult	Fresh	447.3	18952854	18792173	99.2	2778428	15.358	CatTes-AF8, Study2, PRJNA741252
Tes.AV.8	Testis	cat8	Adult	Vitrified/thawed	339.2	17558846	17387443	99	1877990	11.21	CatTes-AF8, Study2, PRJNA741252
Tes.AF.11	Testis	cat9	Adult	Fresh	370.1	18791401	18556817	98.8	2162208	12.528	none
Tes.AV.11	Testis	cat9	Adult	Vitrified/thawed	442.2	19378719	19228958	99.2	1743645	9.459	none
Tes.AF.12	Testis	cat10	Adult	Fresh	347.7	20088557	19858534	98.9	1577066	8.577	none
Tes.AV.12	Testis	cat10	Adult	Vitrified/thawed	602.8	17448240	17259285	98.9	1165945	7.093	none
Tes.JF.1	Testis	cat11	Juvenile	Fresh	807.6	16105656	15864559	98.5	2482058	16.398	CatTes-JF1, Study2, PRJNA741252
Tes.JV.1	Testis	cat11	Juvenile	Vitrified/thawed	305.4	11112413	10992448	98.9	1548425	14.75	CatTes-JV1, Study2, PRJNA741252
Tes.JF.2	Testis	cat12	Juvenile	Fresh	600.8	15519275	15300507	98.6	2141912	14.6	CatTes-JF2, Study2, PRJNA741252
Tes.JV.2	Testis	cat12	Juvenile	Vitrified/thawed	280.1	16160531	15995761	99	1486423	9.745	CatTes-JV2, Study2, PRJNA741252
Tes.JF.3	Testis	cat13	Juvenile	Fresh	356.2	16435470	16245464	98.8	2800605	18.18	CatTes-JF3, Study2, PRJNA741252
Tes.JV.3	Testis	cat13	Juvenile	Vitrified/thawed	712.3	17027597	16786134	98.6	2035611	12.687	CatTes-JV3, Study2, PRJNA741252
Tes.JF.4	Testis	cat14	Juvenile	Fresh	406	18365618	18126512	98.7	1852758	10.966	CatTes-JF4, Study2, PRJNA741252
Tes.JV.4	Testis	cat14	Juvenile	Vitrified/thawed	658.7	11835311	11627311	98.2	1995972	18.163	CatTes-JV4, Study2, PRJNA741252
Tes.JF.5	Testis	cat15	Juvenile	Fresh	241.7	15600512	15424214	98.9	1759068	11.977	CatTes-JF5, Study2, PRJNA741252
Tes.JV.5	Testis	cat15	Juvenile	Vitrified/thawed	447.3	13827627	13795685	99.8	1248742	9.636	CatTes-JV5, Study2, PRJNA741252

## Sheet: Table S1.2
Supplementary Table S1.2 Summary of discovered miRNAs in domestic cat ovarian and testicular tissues
miRDeep ID	miRNA gene	Gene family	Felis catus status	Score	Read Count	Conservation.Flag	Cons > 5 species	Gonad Enrichment	Mature 5p	Example Cons 5p	Ovary RPM 5p	Testis RPM 5p	Mature 3p	Example Cons 3p	Ovary RPM 3p	Testis RPM 3p	Dominant.Arm	Chromosome	Coordinates	Strand	Precursor sequence	Mature sequence 5p	Mature sequence 3p
MP3NXK	fca-let-7a-1	let-7	Previously reported	320000	628209	Y	Y	-	fca-let-7a-5p	hsa-let-7a-5p	38725	49485.3	fca-let-7a-1-3p	mmu-let-7a-1-3p	1.374	2.372	5p	chrB4	140777908..140777977	+	ugagguaguagguuguauaguuuggggcucugcccugcucuggguaacuauacaaucuacugucuuucc	ugagguaguagguuguauaguu	cuauacaaucuacugucuuucc
HXZLZS	fca-let-7a-2	let-7	Previously reported	240000	483129	Y	Y	-	fca-let-7a-5p	hsa-let-7a-5p	38794.6	49553	fca-let-7a-2-3p	hsa-let-7a-2-3p	0.138	0.135	5p	chrD1	19349513..19349580	-	ugagguaguagguuguauaguuuagaauuacaucaagggagauaacuguacagccuccuagcuuucc	ugagguaguagguuguauaguu	cuguacagccuccuagcuuucc
UXP51E	fca-let-7c	let-7	Previously reported	51000	101519	Y	Y	-	fca-let-7c-5p	hsa-let-7c-5p	18932.2	14670.1	fca-let-7c-3p	hsa-let-7c-3p	1.098	0.821	5p	chrC2	27212430..27212497	-	ugagguaguagguuguaugguuuagaguuacacccugggaguuaacuguacaaccuucuagcuuucc	ugagguaguagguuguaugguu	cuguacaaccuucuagcuuucc
PQ5PWY	fca-let-7e	let-7	Previously reported	25000	49633	Y	Y	Ovary	fca-let-7e-5p	hsa-let-7e-5p	3522.57	3728.83	fca-let-7e-3p	hsa-let-7e-3p	1.024	0.461	5p	chrE2	6891546..6891613	-	ugagguaggagguuguauaguugaggaggacacccacggagaucacuauacggccuccuagcuuucc	ugagguaggagguuguauaguu	cuauacggccuccuagcuuucc
2SI49N	fca-let-7f	let-7	Previously reported	110000	225388	Y	Y	-	fca-let-7f-5p	hsa-let-7f-5p	13218.8	18013.3	fca-let-7f-3p	hsa-let-7f-1-3p	0.904	1.396	5p	chrD4	1827653..1827731	+	ugagguaguagauuguauaguugugggguagugauuuuacccuguucaggagauaacuauacaaucuauugccuuccc	ugagguaguagauuguauaguu	cuauacaaucuauugccuuccc
N1MR6M	fca-let-7g	let-7	Previously reported	65000	128823	Y	Y	-	fca-let-7g-5p	hsa-let-7g-5p	7659.79	10220.8	fca-let-7g-3p	mml-let-7g-3p	0.872	1.049	5p	chrA2	20866214..20866293	-	ugagguaguaguuuguacaguuugagggucuaugauaccacccgguacaggagauaacuguacaggccacugccuugcc	ugagguaguaguuuguacaguu	cuguacaggccacugccuugcc
V15QMU	fca-let-7i	let-7	Previously reported	68000	133985	Y	Y	Ovary	fca-let-7i-5p	hsa-let-7i-5p	9182.53	6934.95	fca-let-7i-3p	hsa-let-7i-3p	11.568	5.998	5p	chrB4	90431559..90431637	+	ugagguaguaguuugugcuguuggucggguugugacauugcccgcuguggagauaacugcgcaagcuacugccuugcu	ugagguaguaguuugugcuguu	cugcgcaagcuacugccuugcu
PMJTGN	fca-mir-1	mir-1	Previously reported	82	153	Y	Y	-	fca-mir-1-5p	mml-miR-1-1-5p	0.016	0.1	fca-mir-1-3p	hsa-miR-1-3p	10.076	20.818	3p	chrA3	1680189..1680247	-	acauacuucuuuauaugcccauauggaccuaagcuauggaauguaaagaaguauguau	acauacuucuuuauaugcccaua	uggaauguaaagaaguauguau
EAK70J	fca-mir-100	mir-10	Previously reported	15000	29371	Y	Y	-	fca-mir-100-5p	hsa-miR-100-5p	1932.4	4110.35	fca-mir-100-3p	mmu-miR-100-3p	9.24	21.469	5p	chrD1	19355311..19355367	-	aacccguagauccgaacuuguggugauaguccacacaagcuugugucuauagguau	aacccguagauccgaacuugu	caagcuugugucuauagguau
DFAPIE	fca-mir-101	mir-101	Previously reported	820	1523	Y	Y	Ovary	fca-mir-101-5p	mml-miR-101-1-5p	27.562	9.873	fca-mir-101-3p	mml-miR-101-3p	320.51	180.467	3p	chrC1	54050601..54050660	-	ucaguuaucacagugcugaugcuguccauucuaaagguacaguacugugauaacugaag	ucaguuaucacagugcugaug	uacaguacugugauaacugaag
1D2577	fca-mir-103	mir-103	Previously reported	3600	7105	Y	Y	-	fca-mir-103-5p	chi-miR-103-5p	1.198	2.757	fca-mir-103-3p	hsa-miR-103a-3p	638.566	803.057	3p	chrA3	30806231..30806291	+	agcuucuuuacagugcugccuuguagcauucgggucaagcagcauuguacagggcuauga	agcuucuuuacagugcugccuugu	agcagcauuguacagggcuauga
2AO61Z	fca-mir-106a	mir-17	Previously reported	650	1275	Y	Y	Testis	fca-mir-106a-5p	hsa-miR-106a-5p	67.71	260.577	fca-mir-106a-3p	chi-miR-106a-3p	0.018	0.059	5p	chrX	113002336..113002393	-	aaaagugcuuacagugcagguagcuuuuugagaucuacugcaaugcaagcacuucuu	aaaagugcuuacagugcagguag	uacugcaaugcaagcacuucuu
UMI83N	fca-mir-106b	mir-17	Previously reported	5700	11320	Y	Y	-	fca-mir-106b-5p	hsa-miR-106b-5p	761.556	1186.32	fca-mir-106b-3p	hsa-miR-106b-3p	0.752	1.363	5p	chrE3	7351601..7351659	-	uaaagugcugacagugcagauagcgguccugcgugcuaccgcacuguggguacuugcu	uaaagugcugacagugcagau	ccgcacuguggguacuugcu
XRXG6	fca-mir-107	mir-103	Novel	1000	1998	Y	Y	-	-	-	-	-	fca-mir-107-3p	hsa-miR-107	117.356	208.926	3p	chrD2	52437760..52437818	-	agcuucuuuacaguguugccuuguggcauggaguucaagcagcauuguacagggcuau	-	agcagcauuguacagggcuau
K1XSL9	fca-mir-10a	mir-10	Previously reported	1700	3393	Y	Y	Ovary	fca-mir-10a-5p	hsa-miR-10a-5p	234.864	130.36	fca-mir-10a-3p	hsa-miR-10a-3p	5.666	1.768	5p	chrE1	38744602..38744664	+	uacccuguagauccgaauuuguguaaggaauuuuguggucacaaauucguaucuaggggaau	uacccuguagauccgaauuugu	caaauucguaucuaggggaau
8CY70E	fca-mir-10b	mir-10	Previously reported	3700	6815	Y	Y	-	fca-mir-10b-5p	hsa-miR-10b-5p	450.572	796.79	fca-mir-10b-3p	hsa-miR-10b-3p	32.066	66.829	5p	chrC1	166919922..166919983	+	uacccuguagaaccgaauuugugugguauccacauagucacagauucgauucuaggggaau	uacccuguagaaccgaauuugu	cagauucgauucuaggggaau
PCUVPA	fca-mir-1185	mir-154	Previously reported	68	79	Y	Y	-	fca-mir-1185-5p	hsa-miR-1185-5p	5.656	5.288	fca-mir-1185-3p	hsa-miR-1185-1-3p	3.296	6.688	arm.switch	chrB3	145630592..145630652	+	agaggauacccuuuguauguucacuuuauuaauggcgaauauacagggggagacucuuau	agaggauacccuuuguauguu	auauacagggggagacucuuau
2K25KE	fca-mir-122	mir-122	Previously reported	11	13	Y	Y	Testis	fca-mir-122-5p	hsa-miR-122-5p	0.046	1.298	fca-mir-122-3p	hsa-miR-122-3p	0.016	0.195	5p	chrD3	79285429..79285484	+	uggagugugacaaugguguuugugugcaaacugucaaacgccauuaucacacuaaaua	uggagugugacaaugguguuug	acgccauuaucacacuaaaua
KBNDR	fca-mir-1224	mir-1224	Novel	5.4	238	Y	Y	Ovary	fca-mir-1224-5p	pal-miR-1224-5p	13.084	4.616	fca-mir-1224-3p	pal-miR-1224-3p	0.576	0.212	5p	chrC2	85299494..85299582	-	gugaggacucgggagguggaggguggugcugccagggccagggcacugucucagcucacuucuccccccaccuccucucuccucagg	gugaggacucgggagguggag	cccaccuccucucuccucaggu
SJY0QH	fca-mir-124	mir-124	Previously reported	95	168	Y	Y	Testis	fca-mir-124-5p	hsa-miR-124-5p	0	1.555	fca-mir-124-3p	hsa-miR-124-3p	0.794	19.089	3p	chrF2	17157303..17157361	+	cguguucacagcggaccuugauuuaaugucauacaauuaaggcacgcggugaaugcca	cguguucacagcggaccuuga	uaaggcacgcggugaaugcca
GL0UUW	fca-mir-1249	mir-1249	Previously reported	40	31	Y	Y	-	fca-mir-1249-5p	ocu-miR-1249-5p	2.352	3.274	fca-mir-1249-3p	hsa-miR-1249-3p	2.704	3.056	arm.switch	chrB4	139982887..139982946	-	aggagggaggagaugggccaaguucccucugccuggaacgcccuucccccccuucuuca	aggagggaggagaugggccaaguuc	acgcccuucccccccuucuuca
UXXBU	fca-mir-125a	mir-10	Novel	5.3	6112	Y	Y	Ovary	fca-mir-125a-5p	hsa-miR-125a-5p	1962.63	743.767	fca-mir-125a-3p	hsa-miR-125a-3p	54.868	40.456	5p	chrE2	6891166..6891226	-	ucccugagacccuuuaaccugugaggacauccagggucacaggugagguucuugggagcc	ucccugagacccuuuaaccugu	acaggugagguucuugggagcc
PETUY3	fca-mir-125b-1	mir-10	Previously reported	51000	99637	Y	Y	Ovary	fca-mir-125b-5p	hsa-miR-125b-5p	7118.98	3727.14	fca-mir-125b-1-3p	hsa-miR-125b-1-3p	45.822	45.81	5p	chrD1	19302641..19302703	-	ucccugagacccuaacuugugauguuuaccguuuaaauccacggguuaggcucuugggagcu	ucccugagacccuaacuuguga	acggguuaggcucuugggagcu
SFCW32	fca-mir-125b-2	mir-10	Previously reported	14000	28740	Y	Y	Ovary	fca-mir-125b-5p	hsa-miR-125b-5p	7007.61	3660.81	fca-mir-125b-2-3p	mml-miR-125b-2-3p	104.188	30.233	5p	chrC2	27164028..27164088	-	ucccugagacccuaacuugugagguauuuuaguaacaucacaagucaggcucuugggacc	ucccugagacccuaacuuguga	acaagucaggcucuugggacc
6EQNUG	fca-mir-126	mir-126	Previously reported	16000	16907	Y	Y	-	fca-mir-126-5p	hsa-miR-126-5p	1596.83	1980.95	fca-mir-126-3p	hsa-miR-126-3p	642.896	660.557	5p	chrD4	94463201..94463260	-	cauuauuacuuuugguacgcgcugugacacuucaaacucguaccgugaguaauaaugcg	cauuauuacuuuugguacgcg	ucguaccgugaguaauaaugcg
AK031E	fca-mir-127	mir-127	Previously reported	3700	7183	Y	Y	Ovary	fca-mir-127-5p	mml-miR-127-5p	3.606	1.505	fca-mir-127-3p	hsa-miR-127-3p	219.924	44.018	3p	chrB3	145457018..145457070	+	gaagcucagagggcucugauucagaaagaucaucggauccgucugagcuugg	gaagcucagagggcucugauu	ucggauccgucugagcuugg
GQB0SC	fca-mir-1271	mir-1271	Previously reported	140	244	Y	Y	-	fca-mir-1271-5p	cpo-miR-1271-5p	62.244	40.881	fca-mir-1271-3p	hsa-miR-1271-3p	1.748	2.049	5p	chrA1	176361746..176361804	-	cuuggcaccuaguaagcacucaguaaauacuuguugagugccugcuaugugccaggca	cuuggcaccuaguaagcacuca	agugccugcuaugugccaggca
Q75QD1	fca-mir-128	mir-128	Previously reported	200	373	Y	Y	Testis	fca-mir-128-5p	hsa-miR-128-1-5p	0.388	2.723	fca-mir-128-3p	hsa-miR-128-3p	9.51	52.845	3p	chrC1	129648564..129648620	+	cggggccguagcacugucugagagguuuacauuucucacagugaaccggucucuuu	cggggccguagcacugucuga	ucacagugaaccggucucuuu
3LWYD7	fca-mir-129	mir-129	Previously reported	1600	2346	Y	Y	Testis	fca-mir-129-5p	hsa-miR-129-5p	9.998	103.092	fca-mir-129-3p	hsa-miR-129-2-3p	32.948	271.312	3p	chrD1	97961552..97961616	+	cuuuuugcggucugggcuugcuguacauaacucaauagccggaagcccuuaccccaaaaagcau	cuuuuugcggucugggcuugc	aagcccuuaccccaaaaagcau
CBKF55	fca-mir-130a	mir-130	Previously reported	22000	44436	Y	Y	-	fca-mir-130a-5p	hsa-miR-130a-5p	3.72	2.75	fca-mir-130a-3p	hsa-miR-130a-3p	2922.54	2131.35	3p	chrD1	104724774..104724836	+	gcucuuuucacauugugcuacugucugcaccuaccacuagcagugcaauguuaaaagggcau	gcucuuuucacauugugcuacu	cagugcaauguuaaaagggcau
41269M	fca-mir-130b	mir-130	Previously reported	430	826	Y	Y	Testis	fca-mir-130b-5p	mml-miR-130b-5p	0.664	2.999	fca-mir-130b-3p	hsa-miR-130b-3p	50.396	77.27	3p	chrD3	30125761..30125821	+	acucuuucccuguugcacuacugugggccgcugggaagcagugcaaugaugaaagggcau	acucuuucccuguugcacuacu	cagugcaaugaugaaagggcau
VT2UJU	fca-mir-132	mir-132	Previously reported	1200	2336	Y	Y	-	fca-mir-132-5p	hsa-miR-132-5p	2.11	5.573	fca-mir-132-3p	hsa-miR-132-3p	69.298	146.31	3p	chrE1	14843622..14843680	+	accguggcuuucgauuguuacugugggaaccggagguaacagucuacagccauggucg	accguggcuuucgauuguuacu	uaacagucuacagccauggucg
O2CKHY	fca-mir-133a	mir-133	Previously reported	48	83	Y	Y	-	fca-mir-133a-5p	hsa-miR-133a-5p	0.106	0.208	fca-mir-133a-3p	cfa-miR-133a	3.416	8.19	3p	chrA3	1670669..1670729	-	agcugguaaaauggaaccaaaucaacuguucaauggauuugguccccuucaaccagcugu	agcugguaaaauggaaccaaau	uugguccccuucaaccagcugu
48NR9V	fca-mir-1343	mir-1343	Previously reported	62	95	Y	Y	-	fca-mir-1343-5p	bta-miR-1343-5p	1.282	2.732	fca-mir-1343-3p	hsa-miR-1343-3p	6.318	6.262	3p	chrD1	90756107..90756166	+	uggggagcggcccccgggcgggccucugcucuggccccuccuggggcccgcacucucgc	uggggagcggcccccgggcggg	cuccuggggcccgcacucucgc
HPXA9Q	fca-mir-135a	mir-135	Previously reported	140	260	Y	Y	Testis	fca-mir-135a-5p	hsa-miR-135a-5p	15.496	17.195	fca-mir-135a-3p	cfa-miR-135a-3p	0.362	1.126	5p	chrB4	120776554..120776615	+	uauggcuuuuuauuccuaugugauaguaauaaagucucauguagggauggaagccaugaaa	uauggcuuuuuauuccuauguga	uguagggauggaagccaugaaa
EP4YEX	fca-mir-135b	mir-135	Previously reported	17	23	Y	Y	Testis	fca-mir-135b-5p	hsa-miR-135b-5p	0.132	5.823	fca-mir-135b-3p	hsa-miR-135b-3p	0	0.291	5p	chrF1	45765079..45765141	-	uauggcuuuucauuccuaugugauugcuguuucuaauucauguagggcuaaaagccaugggc	uauggcuuuucauuccuauguga	auguagggcuaaaagccaugggc
8H51R	fca-mir-136	mir-136	Novel	850	711	Y	Y	Ovary	fca-mir-136-5p	hsa-miR-136-5p	70.37	33.27	fca-mir-136-3p	hsa-miR-136-3p	57.998	17.621	arm.switch	chrB3	145458686..145458742	+	acuccauuuguuuugaugauggauucuuacgcuccaucaucgucucaaaugagucu	acuccauuuguuuugaugaugga	aucaucgucucaaaugagucu
XJ37D	fca-mir-137	mir-137	Novel	5.6	67	Y	Y	-	fca-mir-137-5p	mml-miR-137-5p	0.03	0.045	fca-mir-137-3p	hsa-miR-137-3p	5.528	4.839	3p	chrC1	84037057..84037116	-	acggguauucuuggguggauaauacggauuacguuguuauugcuuaagaauacgcguag	acggguauucuuggguggauaaua	uuauugcuuaagaauacgcguag
R2YFPT	fca-mir-138	mir-138	Previously reported	950	1830	Y	Y	Testis	fca-mir-138-5p	hsa-miR-138-5p	23.31	172.092	fca-mir-138-3p	ocu-miR-138-3p	0.56	2.577	5p	chrC2	160484932..160484993	+	agcugguguugugaaucaggccguugccacucagagaacggcuacuucacaacaccagggu	agcugguguugugaaucaggccg	gcuacuucacaacaccagggu
9TIVNW	fca-mir-139	mir-139	Previously reported	730	1404	Y	Y	Testis	fca-mir-139-5p	hsa-miR-139-5p	85.64	156.143	fca-mir-139-3p	hsa-miR-139-3p	1.846	4.844	5p	chrD1	61245443..61245502	+	ucuacagugcacgugucuccaguguggcucggaggcuggagacgcggcccuguuggagu	ucuacagugcacgugucuccagu	uggagacgcggcccuguuggagu
9E0J2H	fca-mir-140	mir-140	Previously reported	16000	18355	Y	Y	-	fca-mir-140-5p	hsa-miR-140-5p	1281.78	2047.53	fca-mir-140-3p	ssc-miR-140-3p	1003.78	1547.75	5p	chrE2	47296726..47296788	+	cagugguuuuacccuaugguagguuacgucaugcuguucuaccacaggguagaaccacggac	cagugguuuuacccuaugguag	uaccacaggguagaaccacgga
GSSOA	fca-mir-141	mir-8	Novel	5.6	274	Y	Y	-	fca-mir-141-5p	hsa-miR-141-5p	0	0.157	fca-mir-141-3p	hsa-miR-141-3p	37.784	50.901	3p	chrB4	42008735..42008798	+	caucuuccaguacaguguuggauggucuaauugugaagcuccuaacacugucugguaaagaugg	aucuuccaguacaguguugga	uaacacugucugguaaagaugg
LAQ90	fca-mir-142	mir-142	Novel	5.3	2072	Y	Y	-	fca-mir-142-5p	hsa-miR-142-5p	6.19	7.218	fca-mir-142-3p	hsa-miR-142-3p	120.352	103.316	3p	chrE1	30526042..30526101	+	cauaaaguagaaagcacuacuaacagcacuggaggguguaguguuuccuacuuuaugga	cauaaaguagaaagcacuacu	uguaguguuuccuacuuuaugga
ZDRUDP	fca-mir-143	mir-143	Previously reported	310000	608921	Y	Y	-	fca-mir-143-5p	hsa-miR-143-5p	317.958	323.644	fca-mir-143-3p	chi-miR-143-3p	43175.9	51521	3p	chrA1	199663108..199663164	-	ggugcagugcugcaucucuggucaguugggagucugagaugaagcacuguagcucg	ggugcagugcugcaucucugg	ugagaugaagcacuguagcucg
2MU0GV	fca-mir-144	mir-144	Previously reported	5.2	115	Y	Y	Ovary	fca-mir-144-5p	mmu-miR-144-5p	0.236	0.118	fca-mir-144-3p	hsa-miR-144-3p	5.026	3.059	3p	chrE1	17972448..17972504	+	ggauaucaucauauacuguaaguuugcgaugagauacuacaguauagaugauguac	ggauaucaucauauacuguaagu	uacaguauagaugauguac
H6Q47	fca-mir-145	mir-145	Novel	5.1	251939	Y	Y	Ovary	fca-mir-145-5p	hsa-miR-145-5p	20326.7	10322	fca-mir-145-3p	mml-miR-145-3p	1246.78	798.899	5p	chrA1	199661672..199661733	-	guccaguuuucccaggaaucccuuagaugcuaagauggggauuccuggaaauacuguucuu	guccaguuuucccaggaaucccu	auuccuggaaauacuguucuu
9AE8N	fca-mir-146a	mir-146	Novel	3700	7358	Y	Y	-	fca-mir-146a-5p	hsa-miR-146a-5p	243.486	573.937	-	-	-	-	5p	chrA1	190133526..190133583	-	ugagaacugaauuccauggguugugucagugucagaccugugaaguucaguucuuca	ugagaacugaauuccauggguu	-
GSUA0A	fca-mir-146b	mir-146	Previously reported	920	1792	Y	Y	Testis	fca-mir-146b-5p	rno-miR-146b-5p	21.74	149.543	-	-	-	-	5p	chrD2	62881141..62881201	+	ugagaacugaauuccauaggcuguaagcucaagcaaauggccuagggacucaguucuggu	ugagaacugaauuccauaggcugu	-
97QFW	fca-mir-147	mir-147	Novel	4.4	81	Y	Y	Testis	fca-mir-147-5p	hsa-miR-147b-5p	0	0.227	fca-mir-147-3p	hsa-miR-147b-3p	0.38	10.107	3p	chrB3	60496442..60496500	-	uggaaacauuucugcacaaacuagauuauggauaccagugugcggaaaugcuucugcu	uggaaacauuucugcacaaac	gugugcggaaaugcuucugcu
ZK7KD5	fca-mir-148a	mir-148	Previously reported	670	1273	Y	Y	Ovary	fca-mir-148a-5p	hsa-miR-148a-5p	1.802	0.842	fca-mir-148a-3p	hsa-miR-148a-3p	68.5	26.96	3p	chrA2	119518372..119518432	-	aaaguucugagacacuccgacucugaauaugauagaagucagugcacuacagaacuuugu	aaaguucugagacacuccgacu	ucagugcacuacagaacuuugu
F6KD6F	fca-mir-148b	mir-148	Previously reported	270	456	Y	Y	-	fca-mir-148b-5p	mml-miR-148b-5p	6.17	7.348	fca-mir-148b-3p	hsa-miR-148b-3p	19.204	28.387	3p	chrB4	82638563..82638624	+	gaaguucuguuauacacucaggcuguggcucucugaaagucagugcaucacagaacuuugu	gaaguucuguuauacacucaggc	ucagugcaucacagaacuuugu
ODHYAN	fca-mir-150	mir-150	Previously reported	5.7	35	Y	Y	-	fca-mir-150-5p	hsa-miR-150-5p	5.108	3.854	-		-	-	5p	chrE2	8470969..8471026	+	ucucccaacccuuguaccagugcuguggcucagucccugguacagguauggggggca	ucucccaacccuuguaccagug	-
EMJG0O	fca-mir-151	mir-28	Previously reported	31000	57717	Y	Y	-	fca-mir-151-5p	hsa-miR-151a-5p	4417.05	7522.36	fca-mir-151-3p	mmu-miR-151-3p	170.27	237.243	5p	chrF2	82608505..82608561	-	ucgaggagcucacagucuaguaugucccagcccuacuagacugaggcuccuugagg	ucgaggagcucacagucuagu	cuagacugaggcuccuugagg
MY7CD9	fca-mir-152	mir-148	Previously reported	4500	8824	Y	Y	-	fca-mir-152-5p	hsa-miR-152-5p	0.052	0.141	fca-mir-152-3p	hsa-miR-152-3p	294.58	276.592	3p	chrE1	39249090..39249149	+	agguucugugauacacuccgacucgggcucuggagcagucagugcaugacagaacuugg	agguucugugauacacuccgacu	ucagugcaugacagaacuugg
XQQXIB	fca-mir-153	mir-153	Previously reported	1000	1674	Y	Y	-	fca-mir-153-5p	rno-miR-153-5p	17.674	27.43	fca-mir-153-3p	hsa-miR-153-3p	87.18	81.213	3p	chrA2	170076722..170076783	-	gucauuuuugugauguugcagcuaguaauaugagcccaguugcauagucacaaaagugauc	gucauuuuugugauguugcagcu	uugcauagucacaaaagugauc
OTDWMU	fca-mir-155	mir-155	Previously reported	2800	5615	Y	Y	Ovary	fca-mir-155-5p	hsa-miR-155-5p	381.192	106.844	-	-	-	-	5p	chrC2	19225611..19225672	-	uuaaugcuaaucgugauagggguuuuuaccuccgacugacuccuacauguuagcauuaaca	uuaaugcuaaucgugauaggggu	-
43F7YL	fca-mir-15a	mir-15	Previously reported	800	1556	Y	Y	-	fca-mir-15a-5p	chi-miR-15a-5p	115.022	178.542	fca-mir-15a-3p	hsa-miR-15a-3p	0.182	0.35	5p	chrA1	21521394..21521453	+	uagcagcacauaaugguuuguggauuuugaaaaggugcaggccauauugugcugccuca	uagcagcacauaaugguuugugg	caggccauauugugcugccuca
MH98RL	fca-mir-15b	mir-15	Previously reported	1300	2604	Y	Y	Testis	fca-mir-15b-5p	hsa-miR-15b-5p	83.456	255.989	fca-mir-15b-3p	hsa-miR-15b-3p	0.738	3.871	5p	chrC2	106854648..106854707	-	uagcagcacaucaugguuuacauacuacagucaagaugcgaaucauuauuugcugcucu	uagcagcacaucaugguuuaca	cgaaucauuauuugcugcucu
HSKDPD	fca-mir-16	mir-15	Previously reported	83000	163090	Y	Y	-	fca-mir-16-5p	hsa-miR-16-5p	8605.23	18678.4	-	-	-	-	5p	chrA1	21521531..21521596	+	uagcagcacguaaauauuggcguuaagauucuaaaauuaucuccaguauuaacugugcugcugaa	uagcagcacguaaauauuggcg	-
D61R7W	fca-mir-17	mir-17	Previously reported	9300	16895	Y	Y	-	fca-mir-17-5p	hsa-miR-17-5p	1382.91	2278.07	fca-mir-17-3p	hsa-miR-17-3p	99.644	113.408	5p	chrA1	63669268..63669327	+	caaagugcuuacagugcagguagugauaugugcaucuacugcagugaaggcacuuguag	caaagugcuuacagugcagguag	acugcagugaaggcacuuguag
XIIHIA	fca-mir-181a-1	mir-181	Previously reported	25000	49036	Y	Y	Ovary	fca-mir-181a-5p	hsa-miR-181a-5p	3748.87	1066.17	fca-mir-181a-1-3p	hsa-miR-181a-3p	13.996	10.583	5p	chrF1	39898129..39898191	-	aacauucaacgcugucggugaguuuggaauuaaaaucaaaaccaucgaccguugauuguacc	aacauucaacgcugucggugagu	accaucgaccguugauuguacc
V4NFAF	fca-mir-181a-2	mir-181	Previously reported	2300	4495	Y	Y	Ovary	fca-mir-181a-5p	hsa-miR-181a-5p	3748.79	1066.12	fca-mir-181a-2-3p	mmu-miR-181a-2-3p	17.752	3.963	5p	chrD4	85776549..85776608	+	aacauucaacgcugucggugaguuugggauuugaaaaaaccaccgaccguugacuguac	aacauucaacgcugucggugagu	accaccgaccguugacuguac
HNC4KW	fca-mir-181b-1	mir-181	Previously reported	9200	18222	Y	Y	Ovary	fca-mir-181b-5p	hsa-miR-181b-5p	1456.16	280.158	fca-mir-181b-1-3p	hsa-miR-181b-3p	0.14	0.02	5p	chrF1	39897944..39898005	-	aacauucauugcugucgguggguugaacuguguggacaagcucacugaacaaugaaugcaa	aacauucauugcugucggugggu	cucacugaacaaugaaugcaa
QWOZF7	fca-mir-181b-2	mir-181	Previously reported	10000	20668	Y	Y	Ovary	fca-mir-181b-5p	hsa-miR-181b-5p	1591.09	325.965	fca-mir-181b-2-3p	mmu-miR-181b-2-3p	3.924	1.193	5p	chrD4	85777798..85777857	+	aacauucauugcugucgguggguuugagucugaaucaacucacugaucaaugaaugcaa	aacauucauugcugucggugggu	cucacugaucaaugaaugcaa
R22TWF	fca-mir-181c	mir-181	Previously reported	420	779	Y	Y	Testis	fca-mir-181c-5p	hsa-miR-181c-5p	31.732	76.791	fca-mir-181c-3p	mmu-miR-181c-3p	1.638	8.395	5p	chrA2	9852358..9852419	+	aacauucaaccugucggugaguuugggcagcucaggcaaaccaucgaccguugaguggacc	aacauucaaccugucggugagu	accaucgaccguugaguggacc
JITCK2	fca-mir-181d	mir-181	Previously reported	170	336	Y	Y	Testis	fca-mir-181d-5p	ssc-miR-181d-5p	13.65	54.845	-	-	-	-	5p	chrA2	9852540..9852603	+	aacauucauuguugucgguggguugugaggacggaggccagacccaccgagggaugaauguca	aacauucauuguugucgguggguu
3O01O3	fca-mir-182	mir-182	Previously reported	5.3	144	Y	Y	Testis	fca-mir-182-5p	hsa-miR-182-5p	0.538	22.762	fca-mir-182-3p	hsa-miR-182-3p	0	0.015	5p	chrA2	147667896..147667960	-	uuuggcaaugguagaacucacacuggugaaguaaugggauccggugguucuagacuugccaacu	uuuggcaaugguagaacucacacu	ugguucuagacuugccaacu
4OLY1S	fca-mir-183	mir-183	Previously reported	5.1	62	Y	Y	Testis	fca-mir-183-5p	hsa-miR-183-5p	0.568	20.801	fca-mir-183-3p	mml-miR-183-3p	0.056	1.054	5p	chrA2	147672284..147672346	-	uauggcacugguagaauucacugugaacagucucggucagugaauuaccgaagggccauaaa	uauggcacugguagaauucacu	ugaauuaccgaagggccauaaa
YGHFN3	fca-mir-185	mir-185	Previously reported	3400	6777	Y	Y	-	fca-mir-185-5p	hsa-miR-185-5p	346.638	656.969	fca-mir-185-3p	hsa-miR-185-3p	4.25	3.963	5p	chrD3	28342556..28342612	-	uggagagaaaggcaguuccugaugguccccuccccaggggcuggcuuuccucuggu	uggagagaaaggcaguuccuga	aggggcuggcuuuccucuggu
3X5WO0	fca-mir-186	mir-186	Previously reported	8300	16424	Y	Y	Ovary	fca-mir-186-5p	hsa-miR-186-5p	1184.16	754.622	fca-mir-186-3p	hsa-miR-186-3p	1.61	2.372	5p	chrC1	59209908..59209969	-	caaagaauucuccuuuugggcuuucugauuuuauuuuaagcccaaaggugaauuuuuuggg	caaagaauucuccuuuugggcu	gcccaaaggugaauuuuuuggg
7BEWKJ	fca-mir-188	mir-188	Previously reported	370	689	Y	Y	Testis	fca-mir-188-5p	mml-miR-188-5p	43.138	80.58	fca-mir-188-3p	hsa-miR-188-3p	2.416	6.496	5p	chrX	43665579..43665639	+	caucccuugcaugguggagggugagcuuucugaaaaccccucccacaugcaggguuugca	caucccuugcaugguggagggu	cucccacaugcaggguuugca
BBBNPI	fca-mir-18a	mir-17	Previously reported	2500	4990	Y	Y	Testis	fca-mir-18a-5p	hsa-miR-18a-5p	163.068	612.681	fca-mir-18a-3p	ocu-miR-18a-3p	0.204	0.597	5p	chrA1	63669406..63669471	+	uaaggugcaucuagugcagauagugaaguagauuagcaucuacugcccuaagugcuccuucuggc	uaaggugcaucuagugcagau	acugcccuaagugcuccuucuggc
DFXI43	fca-mir-18b	mir-17	Previously reported	56	103	Y	Y	Testis	fca-mir-18b-5p	hsa-miR-18b-5p	5.618	19.363	fca-mir-18b-3p	mmu-miR-18b-3p	0.038	0.14	5p	chrX	113002171..113002233	-	uaaggugcaucuagugcaguuaguguaacaacucagaaucuacugcccuaaaugccccuucc	uaaggugcaucuagugcaguuag	uacugcccuaaaugccccuucc
PVBJXF	fca-mir-190a	mir-190	Previously reported	5500	10894	Y	Y	Ovary	fca-mir-190a-5p	ocu-miR-190a-5p	795.53	392.541	fca-mir-190a-3p	ocu-miR-190a-3p	0.276	0.091	5p	chrB3	44254353..44254411	-	ugauauguuugauauauuagguuguuauuuaauccaacuauauaucaaacauauuccu	ugauauguuugauauauuagguu	acuauauaucaaacauauuccu
OBEFV	fca-mir-190b	mir-190	Novel	5.2	88	Y	Y	Testis	fca-mir-190b-5p	hsa-miR-190b-5p	2.082	15.259	-		-	-	5p	chrF1	71081754..71081813	+	ugauauguuugauauuggguuguuuaauuaggaaccaacuaaauaucaaacauauucuu	ugauauguuugauauuggguug	-
NP7Y1Z	fca-mir-191	mir-191	Previously reported	58000	114343	Y	Y	-	fca-mir-191-5p	hsa-miR-191-5p	6856.53	14019.9	fca-mir-191-3p	chi-miR-191-3p	3.728	8.524	5p	chrA2	18165980..18166044	-	caacggaaucccaaaagcagcuguugucuccagagcauuccagcugcgcuuggauuucguuccc	caacggaaucccaaaagcagcu	cugcgcuuggauuucguuccc
YSCWP0	fca-mir-192	mir-192	Previously reported	13	16	Y	Y	Testis	fca-mir-192-5p	hsa-miR-192-5p	0.996	5.645	fca-mir-192-3p	hsa-miR-192-3p	0.046	0.265	5p	chrD1	110099425..110099490	-	cugaccuaugaauugacagccaguguucccaucuccccucuggcugccaauuccauaggucacag	cugaccuaugaauugacagcc	cugccaauuccauaggucacag
SWMELN	fca-mir-193a	mir-193	Previously reported	2700	4979	Y	Y	Ovary	fca-mir-193a-5p	hsa-miR-193a-5p	36.258	32.641	fca-mir-193a-3p	hsa-miR-193a-3p	358.16	200.469	3p	chrE1	19691192..19691248	+	ugggucuuugcgggcgagaugagggugucgguucaacuggccuacaaagucccagu	ugggucuuugcgggcgagauga	aacuggccuacaaagucccagu
S75U0Q	fca-mir-193b	mir-193	Previously reported	420	719	Y	Y	-	fca-mir-193b-5p	hsa-miR-193b-5p	8.922	8.482	fca-mir-193b-3p	mmu-miR-193b-3p	30.802	31.899	3p	chrE3	32600500..32600559	-	cgggguuuugagggcgagaugaguuuauguuuuauccaacuggcccacaaagucccgcu	cgggguuuugagggcgagauga	aacuggcccacaaagucccgcu
W5DIPP	fca-mir-194	mir-194	Previously reported	51	89	Y	Y	Testis	fca-mir-194-5p	hsa-miR-194-5p	1.226	9.237	-	-	-	-	5p	chrF1	59379380..59379437	-	uguaacagcaacuccauguggacuguguaccaauguccaguggagaugcuguuacuu	uguaacagcaacuccaugugga
IMPZ73	fca-mir-195	mir-15	Previously reported	43000	84170	Y	Y	Ovary	fca-mir-195-5p	cfa-miR-195	5161.82	3382.25	fca-mir-195-3p	hsa-miR-195-3p	16.892	8.345	5p	chrE1	2048810..2048870	-	uagcagcacagaaauauuggcacugggaagagagucugccaauauuggcugugcugcucu	uagcagcacagaaauauuggca	ccaauauuggcugugcugcucu
F7D3XD	fca-mir-196a	mir-196	Previously reported	4.7	2426	Y	Y	-	fca-mir-196a-5p	hsa-miR-196a-5p	109.862	62.889	-	-	-	-	5p	chrE1	38691529..38691589	+	uagguaguuucauguuguugggccuggauuucugaacacaacgacauuaaaccacccgac	uagguaguuucauguuguugg
Z1E0AM	fca-mir-196b	mir-196	Previously reported	4.8	184	Y	Y	Ovary	fca-mir-196b-5p	hsa-miR-196b-5p	57.726	23.665	fca-mir-196b-3p	rno-miR-196b-3p	0.016	0	5p	chrA2	120577877..120577935	-	uagguaguuuccuguuguugggauccaccuuucucucgacagcacgacacugccuuca	uagguaguuuccuguuguuggg	ucgacagcacgacacugccuuca
3OXDN5	fca-mir-197	mir-197	Previously reported	5.5	50	Y	Y	-	fca-mir-197-5p	hsa-miR-197-5p	0.13	0.084	fca-mir-197-3p	hsa-miR-197-3p	9.878	6.901	3p	chrC1	93876898..93876959	+	cggguagagagggcagugggagguaagagcucuucacccuucaccaccuucuccacccagc	cggguagagagggcagugggag	uucaccaccuucuccacccagc
9GHRWZ	fca-mir-199a	mir-199	Previously reported	110000	186766	Y	Y	Ovary	fca-mir-199a-5p	hsa-miR-199a-5p	2112.87	495.87	fca-mir-199a-3p	hsa-miR-199a-3p	9830.76	2287.39	arm.switch	chrF1	16386732..16386792	-	cccaguguucagacuaccuguucaggacaaugccguuguacaguagucugcacauugguu	cccaguguucagacuaccuguu	acaguagucugcacauugguu
L5IOUS	fca-mir-199b	mir-199	Previously reported	95000	186509	Y	Y	Ovary	fca-mir-199b-5p	hsa-miR-199b-5p	32.1	9.358	fca-mir-199b-3p	hsa-miR-199b-3p	9830.76	2287.39	3p	chrD4	88919434..88919494	-	cccaguguuuagacuaucuguucaggacucccaaauuguacaguagucugcacauugguu	cccaguguuuagacuaucuguuc	acaguagucugcacauugguu
0QETG	fca-mir-19a	mir-19	Novel	88	164	Y	Y	-	fca-mir-19a-5p	hsa-miR-19a-5p	0.072	0.104	fca-mir-19a-3p	xla-miR-19a-3p	40.64	73.998	3p	chrA1	63669554..63669613	+	aguuuugcauaguugcacuacaagaagaauguaguugugcaaaucuaugcaaaacugau	aguuuugcauaguugcacuaca	ugugcaaaucuaugcaaaacugau
XXGCIW	fca-mir-19b	mir-19	Previously reported	330	650	Y	Y	-	fca-mir-19b-5p	hsa-miR-19b-1-5p	0.26	0.525	fca-mir-19b-3p	hsa-miR-19b-3p	45.626	45.828	3p	chrA1	63669853..63669914	+	aguuuugcagguuugcauccagcugugugauauucugcugugcaaauccaugcaaaacuga	aguuuugcagguuugcauccagc	ugugcaaauccaugcaaaacuga
D4GO65	fca-mir-200a	mir-8	Previously reported	100	189	Y	Y	Testis	fca-mir-200a-5p	hsa-miR-200a-5p	0.014	1.012	fca-mir-200a-3p	hsa-miR-200a-3p	1.384	10.341	3p	chrC1	279939..279999	+	caucuuaccggacagugcuggauuucuuggcuugacucuaacacugucugguaacgaugu	caucuuaccggacagugcugg	uaacacugucugguaacgaugu
IJ3ODU	fca-mir-200b	mir-8	Previously reported	140	249	Y	Y	Testis	fca-mir-200b-5p	hsa-miR-200b-5p	0.08	2.464	fca-mir-200b-3p	hsa-miR-200b-3p	0.966	11.878	3p	chrC1	279235..279293	+	caucuuacugggcagcauuggauggugucaggucucuaauacugccugguaaugauga	caucuuacugggcagcauugga	uaauacugccugguaaugauga
DHL3AK	fca-mir-200c	mir-8	Previously reported	5.6	105	Y	Y	-	fca-mir-200c-5p	hsa-miR-200c-5p	0	0	fca-mir-200c-3p	hsa-miR-200c-3p	4.976	7.969	3p	chrB4	42008316..42008379	+	cgucuuacccagcaguguuugggugcugguugggagucucuaauacugccggguaaugaugga	cgucuuacccagcaguguuugg	uaauacugccggguaaugaugga
YULAI6	fca-mir-202	mir-202	Previously reported	27000	35520	Y	Y	Testis	fca-mir-202-5p	hsa-miR-202-5p	482.38	3158.46	fca-mir-202-3p	efu-miR-202	265.264	1281.65	5p	chrD2	89741679..89741736	-	uuccuaugcauauacuucuuugagggucaggccuaaagagguguaaggcaugggaaa	uuccuaugcauauacuucuuu	agagguguaaggcaugggaaa
RNBXP	fca-mir-203	mir-203	Novel	5.7	99	Y	Y	Testis	fca-mir-203-5p	hsa-miR-203a-5p	0.038	0.153	fca-mir-203-3p	hsa-miR-203a-3p	4.536	66.702	3p	chrB3	148192109..148192169	+	agugguucuuaacaguucaacaguucuguagcgcaauugugaaauguuuaggaccacuag	agugguucuuaacaguucaacag	gugaaauguuuaggaccacuag
E9EP95	fca-mir-204	mir-204	Previously reported	3800	7217	Y	Y	Testis	fca-mir-204-5p	hsa-miR-204-5p	76.948	562.925	fca-mir-204-3p	hsa-miR-204-3p	2.234	24.366	5p	chrD4	13188339..13188399	-	uucccuuugucauccuaugccugagaauauaugaaggaggcugggaaggcaaagggacgu	uucccuuugucauccuaugccu	gcugggaaggcaaagggacgu
ZO3H8G	fca-mir-205	mir-205	Previously reported	33	53	Y	Y	Testis	fca-mir-205-5p	rno-miR-205	0.232	5.6	fca-mir-205-3p	ocu-miR-205-3p	0.018	0.464	5p	chrF1	35630457..35630516	-	uccuucauuccaccggagucugucucguacccaaccagauuucaguggagugaaguuca	uccuucauuccaccggagucugu	gauuucaguggagugaaguuca
D3ZTE	fca-mir-208a	mir-208	Novel	47	83	Y	Y	Testis	-		-	-	fca-mir-208a-3p	hsa-miR-208a-3p	0	8.179	3p	chrB3	76141177..76141234	-	gagcuuuuggcucggguuauaccugaugcucacguauaagacgagcaaaaagcuugu	-	auaagacgagcaaaaagcuugu
EAOBBB	fca-mir-20a	mir-17	Previously reported	12000	24409	Y	Y	Ovary	fca-mir-20a-5p	hsa-miR-20a-5p	1899.22	3073.2	fca-mir-20a-3p	mml-miR-20a-3p	57.554	32.137	5p	chrA1	63669718..63669777	+	uaaagugcuuauagugcagguaguguuuaguuaucuacugcauuaugagcacuuaaagu	uaaagugcuuauagugcagguag	acugcauuaugagcacuuaaagu
8JK85Q	fca-mir-20b	mir-17	Previously reported	1100	2268	Y	Y	Testis	fca-mir-20b-5p	hsa-miR-20b-5p	57.514	295.585	-	-	-	-	5p	chrX	113001936..113001996	-	caaagugcucauagugcagguaguuuuggcuuuacucuacuguagugugggcacuuccag	caaagugcucauagugcagguag	-
28CGX8	fca-mir-21	mir-21	Previously reported	5.2	20106	Y	Y	-	fca-mir-21-5p	hsa-miR-21-5p	2029.59	3620.4	fca-mir-21-3p	pal-miR-21-3p	17.222	27.753	5p	chrE1	29105145..29105206	-	uagcuuaucagacugauguugacuguugaaucucauggcaacagcagucgaugggcugucu	uagcuuaucagacugauguug	caacagcagucgaugggcugucu
4ZVRS	fca-mir-211	mir-204	Novel	99	186	Y	Y	Ovary	fca-mir-211-5p	mmu-miR-211-5p	11.294	4.879	fca-mir-211-3p	hsa-miR-211-3p	0.054	0.028	5p	chrB3	21641031..21641091	-	uucccuuugucauccuuugccuagggcucugagugaggcagggacagcaaaggggugcuc	uucccuuugucauccuuugccu	gcagggacagcaaaggggugcuc
CXOTH	fca-mir-2114	mir-2114	Novel	820	1541	Y	N	Testis	fca-mir-2114-5p	hsa-miR-2114-5p	43.12	187.077	-	-	-	-	5p	chrX	125584557..125584616	+	uagucccuuccuugaagcgaucggguaaaucacaugaugagccucaagcaagggacuuu	uagucccuuccuugaagcgauc	-
JAXZIR	fca-mir-214	mir-214	Previously reported	13000	25763	Y	Y	Ovary	fca-mir-214-5p	hsa-miR-214-5p	6.234	1.944	fca-mir-214-3p	hsa-miR-214-3p	1448.98	315.58	3p	chrF1	16381023..16381086	-	ugccugucuacacuugcugugcagaacauccgcucaccuguacagcaggcacagacaggcagu	ugccugucuacacuugcugugc	acagcaggcacagacaggcagu
95YM4T	fca-mir-216a	mir-216	Previously reported	100	192	Y	Y	Testis	fca-mir-216a-5p	hsa-miR-216a-5p	1.79	13.762	fca-mir-216a-3p	mmu-miR-216a-3p	0.078	0.445	5p	chrA3	77084149..77084211	-	uaaucucagcuggcaacugugagauguucauacaaucccccacaguggucucugggauuaug	uaaucucagcuggcaacuguga	cacaguggucucugggauuaug
5NK5X	fca-mir-216b	mir-216	Novel	4.8	106	Y	Y	Testis	fca-mir-216b-5p	hsa-miR-216b-5p	4.614	60.443	fca-mir-216b-3p	hsa-miR-216b-3p	0.172	1.257	5p	chrA3	77095727..77095789	-	aaaucucugcaggcaaaugugaugucacuaaagaaaucacacacuuacccguagagauucua	aaaucucugcaggcaaauguga	acacuuacccguagagauucua
8WED3T	fca-mir-218-1	mir-218	Previously reported	5.2	45	Y	Y	-	fca-mir-218-5p	hsa-miR-218-5p	4.7	11.408	fca-mir-218-1-3p	hsa-miR-218-1-3p	0.034	0.097	5p	chrB1	191822537..191822601	-	uugugcuugaucuaaccaugugguugccagguaugaguaaaacaugguuccgucaagcaccaug	uugugcuugaucuaaccaugu	augguuccgucaagcaccaug
8RXV50	fca-mir-218-2	mir-218	Previously reported	30	48	Y	Y	-	fca-mir-218-5p	hsa-miR-218-5p	4.644	11.214	fca-mir-218-2-3p	hsa-miR-218-2-3p	0	0.131	5p	chrA1	182645585..182645650	+	uugugcuugaucuaaccaugugguggaacgauggaaacggaacaugguucugucaagcaccgcgg	uugugcuugaucuaaccaugu	augguucugucaagcaccgcgg
09RHK	fca-mir-219a	mir-219	Novel	32	40	Y	Y	-	fca-mir-219a-5p	ocu-miR-219a-5p	0.74	0.418	fca-mir-219a-3p	hsa-miR-219a-1-3p	1.012	1.498	arm.switch	chrB2	34223800..34223863	+	ugauuguccaaacgcaauucucgagucuauggcuccggccgagaguugagucuggacgucccg	ugauuguccaaacgcaauucucg	agaguugagucuggacgucccg
7O219A	fca-mir-22	mir-22	Previously reported	12000	23960	Y	Y	Testis	fca-mir-22-5p	hsa-miR-22-5p	8.714	30.515	fca-mir-22-3p	hsa-miR-22-3p	1422.19	3011.27	3p	chrE1	15130891..15130951	+	aguucuucaguggcaagcuuuauguccugacccagcuaaagcugccaguugaagaacugu	aguucuucaguggcaagcuuua	aagcugccaguugaagaacugu
04OSYJ	fca-mir-221	mir-221	Previously reported	490	946	Y	Y	-	-		-	-	fca-mir-221-3p	hsa-miR-221-3p	58.424	69.671	3p	chrX	40466234..40466296	-	accuggcauacaauguagauaucuguguuucuugggcaacagcuacauugucugcuggguuu	-	agcuacauugucugcuggguuu
CYYSJ	fca-mir-23a	mir-23	Novel	12000	24328	Y	Y	-	fca-mir-23a-5p	hsa-miR-23a-5p	0.446	0.356	fca-mir-23a-3p	hsa-miR-23a-3p	1633.15	1815.94	3p	chrA2	9825337..9825394	-	gggguuccuggggaugggauuugcugccugucacaaaucacauugccagggauuucc	gggguuccuggggaugggauuu	aucacauugccagggauuucc
78CPOJ	fca-mir-23b	mir-23	Previously reported	18000	35786	Y	Y	Ovary	fca-mir-23b-5p	hsa-miR-23b-5p	3.346	2.091	fca-mir-23b-3p	hsa-miR-23b-3p	1898.74	1459.68	3p	chrD4	29137616..29137674	+	ggguuccuggcaugcugauuugugacuucagauuaaaaucacauugccagggauuacc	ggguuccuggcaugcugauu	aucacauugccagggauuacc
T81LAL	fca-mir-24-1	mir-24	Previously reported	7800	15090	Y	Y	-	fca-mir-24-1-5p	mmu-miR-24-1-5p	12.634	16.794	fca-mir-24-3p	hsa-miR-24-3p	684.436	650.165	3p	chrD4	29138379..29138439	+	gugccuacugagcugauaucaguucucauuuuacacacuggcucaguucagcaggaacag	gugccuacugagcugauauca	uggcucaguucagcaggaacag
3FW8MD	fca-mir-24-2	mir-24	Previously reported	7700	15090	Y	Y	-	fca-mir-24-2-5p	hsa-miR-24-2-5p	1.898	3.979	fca-mir-24-3p	hsa-miR-24-3p	684.436	650.165	3p	chrA2	9825006..9825066	-	gugccuacugagcugaaacacaguugauuugugcagacuggcucaguucagcaggaacag	gugccuacugagcugaaacaca	uggcucaguucagcaggaacag
ZIPHC6	fca-mir-26a-1	mir-26	Previously reported	310000	608992	Y	Y	-	fca-mir-26a-5p	hsa-miR-26a-5p	46613.9	30871.9	fca-mir-26a-1-3p	hsa-miR-26a-1-3p	0.666	1.468	5p	chrC2	155146686..155146747	-	uucaaguaauccaggauaggcugugcaggucccgaugggccuauucuugguuacuugcacg	uucaaguaauccaggauaggcu	ccuauucuugguuacuugcacg
C7LYU5	fca-mir-26a-2	mir-26	Previously reported	240000	474921	Y	Y	-	fca-mir-26a-5p	hsa-miR-26a-5p	46631.1	30887.3	fca-mir-26a-2-3p	hsa-miR-26a-2-3p	0.824	0.935	5p	chrB4	86234853..86234914	-	uucaaguaauccaggauaggcuguuuccgucugugaggccuauucuugauuacuuguuucu	uucaaguaauccaggauaggcu	ccuauucuugauuacuuguuucu
AB2J94	fca-mir-27a	mir-27	Previously reported	23000	46558	Y	Y	-	fca-mir-27a-5p	hsa-miR-27a-5p	3.878	6.59	fca-mir-27a-3p	hsa-miR-27a-3p	3724.48	4683.03	3p	NW_019365254.1	44735..44797	-	agggcuuagcugcuugugagcagaguccacaccaagucguguucacaguggcuaaguuccgc	agggcuuagcugcuugugagca	uucacaguggcuaaguuccgc
6E1GNZ	fca-mir-27b	mir-27	Previously reported	20000	40481	Y	Y	-	fca-mir-27b-5p	mml-miR-27b-5p	11.338	17.24	fca-mir-27b-3p	hsa-miR-27b-3p	2737.89	2060.85	3p	chrD4	29137851..29137914	+	agagcuuagcugauuggugaacagugacugguuuccgcuuuguucacaguggcuaaguucugc	agagcuuagcugauuggugaaca	uucacaguggcuaaguucugc
FWKBI	fca-mir-28	mir-28	Novel	8000	11373	Y	Y	-	fca-mir-28-5p	hsa-miR-28-5p	1056.13	1109.16	fca-mir-28-3p	hsa-miR-28-3p	318.88	262.887	5p	chrC2	81399887..81399949	-	aaggagcucacagucuauugaguugccuuucagacuuucccacuagauugugagcuccugga	aaggagcucacagucuauugag	cacuagauugugagcuccugga
9ZDTAN	fca-mir-296	mir-296	Previously reported	170	265	Y	Y	Testis	fca-mir-296-5p	ssc-miR-296-5p	0.158	5.155	fca-mir-296-3p	eca-miR-296	0.22	20.179	3p	chrA3	4699542..4699599	+	gagggccccccccaauccuguugugcucaauucagaggguuggguggaggcuuuccu	gagggccccccccaauccugu	aggguuggguggaggcuuuccu
ZWM86N	fca-mir-299a	mir-299	Previously reported	340	574	Y	Y	Ovary	fca-mir-299a-5p	hsa-miR-299-5p	5.754	1.387	fca-mir-299a-3p	mmu-miR-299a-3p	38.438	6.376	3p	chrB3	145611776..145611830	+	ugguuuaccgucccacauacauuuugaauauguaugugggacgguaaaccgcuu	ugguuuaccgucccacauaca	uaugugggacgguaaaccgcuu
5IW6LM	fca-mir-29a	mir-29	Previously reported	24000	47831	Y	Y	-	fca-mir-29a-5p	ocu-miR-29a-5p	18.032	16.303	fca-mir-29a-3p	hsa-miR-29a-3p	1898.04	2054.01	3p	chrA2	148601305..148601364	-	acugauuucuuuugguguucagagucaauauaauuuucuagcaccaucugaaaucgguu	acugauuucuuuugguguucaga	uagcaccaucugaaaucgguu
YP4CVG	fca-mir-29b-2	mir-29	Previously reported	1700	3097	Y	Y	Testis	fca-mir-29b-2-5p	mml-miR-29b-2-5p	11.136	29.318	fca-mir-29b-2-3p	hsa-miR-29b-3p	128.608	269.556	3p	chrF1	37114250..37114313	+	cugguuucacaugguggcuuagauuuuuccaucuuuguaucuagcaccauuugaaaucagugu	cugguuucacaugguggcuuaga	uagcaccauuugaaaucagugu
U4PID	fca-mir-29c	mir-29	Novel	12000	23760	Y	Y	-	fca-mir-29c-5p	ocu-miR-29c-5p	10.424	23.372	fca-mir-29c-3p	hsa-miR-29c-3p	752.066	1855.06	3p	chrF1	37114825..37114882	+	accgauuucuccugguguucagagucuguuuuugucuagcaccauuugaaaucgguu	accgauuucuccugguguucaga	uagcaccauuugaaaucgguu
B27KS	fca-mir-301a	mir-130	Novel	260	520	Y	Y	Testis	fca-mir-301a-5p	hsa-miR-301a-5p	0.028	0.046	fca-mir-301a-3p	ocu-miR-301a-3p	21.226	66.85	3p	chrE1	29722144..29722206	+	gcucugacuuuauugcacuacuguacuuuacagcuagcagugcaauaguauugucaaagcau	gcucugacuuuauugcacuacu	cagugcaauaguauugucaaagcau
E2LAP	fca-mir-3065	mir-3065	Novel	13	17	Y	Y	Testis	fca-mir-3065-5p	hsa-miR-3065-5p	0.218	1.751	fca-mir-3065-3p	mmu-miR-3065-3p	0.022	0.097	5p	chrE1	61695556..61695619	+	ucaacaaaaucacugaugcuggaguuguaugugucaucacucagcaccaggauauuguugggg	ucaacaaaaucacugaugcuggagu	ucagcaccaggauauuguugggg
86F86	fca-mir-30a	mir-30	Novel	2700	4199	Y	Y	-	fca-mir-30a-5p	bta-miR-30a-5p	434.072	485.604	fca-mir-30a-3p	hsa-miR-30a-3p	83.18	138.947	5p	chrB2	67306470..67306533	-	uguaaacauccucgacuggaagcugugaagccacagaugggcuuucagucggauguuugcagc	uguaaacauccucgacuggaagcu	cuuucagucggauguuugcagc
GRI7JE	fca-mir-30b	mir-30	Previously reported	1200	2315	Y	Y	-	fca-mir-30b-5p	hsa-miR-30b-5p	150.874	193.367	fca-mir-30b-3p	hsa-miR-30b-3p	14.958	29.874	5p	chrF2	78069088..78069148	-	uguaaacauccuacacucagcuguaauacacggauuggcugggagguggauguuuacuuc	uguaaacauccuacacucagcu	cugggagguggauguuuacuuc
O3A9IC	fca-mir-30c-2	mir-30	Previously reported	530	970	Y	Y	-	fca-mir-30c-2-5p	cfa-miR-30c	68.552	105.884	fca-mir-30c-2-3p	hsa-miR-30c-2-3p	6.062	7.351	5p	chrB2	67281167..67281229	-	uguaaacauccuacacucucagcuguggaaaguaagaaagcugggagaaggcuguuuacucu	uguaaacauccuacacucucagcu	cugggagaaggcuguuuacucu
H1HAX	fca-mir-30e	mir-30	Novel	10000	13496	Y	Y	-	fca-mir-30e-5p	bta-miR-30e-5p	2015.91	2684.48	fca-mir-30e-3p	hsa-miR-30e-3p	561.992	887.835	5p	chrC1	31853394..31853458	+	uguaaacauccuugacuggaagcuguaagguguucagaggagcuuucagucggauguuuacagc	uguaaacauccuugacuggaagcu	cuuucagucggauguuuacagc
S1RWLL	fca-mir-31	mir-31	Previously reported	15000	29513	Y	Y	-	fca-mir-31-5p	cfa-miR-31	1911.07	3902.12	fca-mir-31-3p	mmu-miR-31-3p	3.332	5.039	5p	chrD4	47857528..47857587	-	aggcaagaugcuggcauagcuguugaccugagaaccugcuaugccaacauauugccauc	aggcaagaugcuggcauagcugu	ugcuaugccaacauauugccauc
BNWMT	fca-mir-3120	mir-214	Novel	5.9	44	Y	Y	-	-	-	-	-	fca-mir-3120-3p	cja-miR-3120	1.466	2.364	3p	chrF1	16381026..16381087	+	gccugucugugccugcuguacaggugagcggauguucugcacagcaaguguagacaggcag	-	cacagcaaguguagacaggcag
GJIOO	fca-mir-32	mir-32	Novel	38	27	Y	Y	Testis	fca-mir-32-5p	hsa-miR-32-5p	3.674	11.354	fca-mir-32-3p	hsa-miR-32-3p	0	0	5p	chrD4	71834617..71834679	-	uauugcacauuacuaaguugcauguugucacggccucagugcaauuuagugugugugauauu	uauugcacauuacuaaguug	caauuuagugugugugauauu
4J3SIQ	fca-mir-320a	mir-320	Previously reported	20000	39719	Y	Y	Ovary	fca-mir-320a-5p	hsa-miR-320a-5p	0.172	0.275	fca-mir-320a-3p	hsa-miR-320a-3p	1348.49	646.28	3p	chrB1	35931473..35931527	+	gccuucucuucccgguucuucccggagucgggaaaagcuggguugagagggcga	gccuucucuucccgguucuucc	aaaagcuggguugagagggcga
04KX3H	fca-mir-323a	mir-154	Previously reported	91	160	Y	Y	-	fca-mir-323a-5p	hsa-miR-323a-5p	0.798	0.881	fca-mir-323a-3p	hsa-miR-323a-3p	11.196	12.069	3p	chrB3	145613710..145613766	+	aggugguccguggcgcguucgcuuuauuuauggcgcacauuacacggucgaccucu	aggugguccguggcgcguucgc	cacauuacacggucgaccucu
A8RQF6	fca-mir-323b	mir-154	Previously reported	70	127	Y	Y	Ovary	fca-mir-323b-5p	hsa-miR-323b-5p	0.054	0.085	fca-mir-323b-3p	pal-miR-323b-3p	11.544	6.735	3p	chrB3	145642429..145642486	+	agguuguccguggugaguucgcauuauuuaaugaugcccaauacacggucgaucucu	agguuguccguggugaguucgca	cccaauacacggucgaucucu
GYZ7WS	fca-mir-328	mir-328	Previously reported	59	105	Y	Y	Ovary	fca-mir-328-5p	hsa-miR-328-5p	0.048	0.05	fca-mir-328-3p	hsa-miR-328-3p	4.41	1.781	3p	chrE2	44947110..44947173	-	aggggggcaggaggggcucagggagaaagugugugcagccccuggcccucucugcccuuccgu	aggggggcaggaggggcucag	cuggcccucucugcccuuccgu
0F83Y	fca-mir-330	mir-330	Novel	5.4	246	Y	Y	Ovary	fca-mir-330-5p	ssc-miR-330	3.794	2.137	fca-mir-330-3p	hsa-miR-330-3p	18.128	7.643	3p	chrE2	11157897..11157959	+	ucucugggccugugucuuaggcucugcaagaucaaccgagcaaagcacacggccugcagaga	ucucugggccugugucuuaggcu	gcaaagcacacggccugcagaga
6169PN	fca-mir-331	mir-331	Previously reported	5.5	1048	Y	Y	-	fca-mir-331-5p	hsa-miR-331-5p	39.648	60.355	fca-mir-331-3p	hsa-miR-331-3p	29.866	39.307	5p	chrB4	118830985..118831041	+	ucuagguauggucccagggaucccagaucaaaccaggccccugggccuauccuaga	ucuagguauggucccagggauc	gccccugggccuauccuaga
7GWW7U	fca-mir-335	mir-335	Previously reported	4200	8343	Y	Y	Testis	fca-mir-335-5p	hsa-miR-335-5p	179.546	1063.13	fca-mir-335-3p	hsa-miR-335-3p	0.094	1.832	5p	chrA2	148301862..148301920	+	ucaagagcaauaacgaaaaauguuugucauaaaccguuuuucauuauugcuccugacc	ucaagagcaauaacgaaaaaug	uuuuucauuauugcuccugacc
LPOR37	fca-mir-337	mir-337	Previously reported	5.4	33	Y	Y	Ovary	fca-mir-337-5p	hsa-miR-337-5p	16.252	5.515	-	-	-	-	5p	chrB3	145449443..145449503	+	gaacggcuccauacaggaguugacgcacaguuauccagcuccuauauggcgccuuuccuc	gaacggcuccauacaggagu	-
4XI8S	fca-mir-338	mir-338	Novel	5.2	425	Y	Y	-	fca-mir-338-5p	hsa-miR-338-5p	3.93	7.197	fca-mir-338-3p	hsa-miR-338-3p	14.976	28.435	3p	chrE1	61695558..61695615	-	aacaauauccuggugcugagugaugacacauacaacuccagcaucagugauuuuguu	aacaauauccuggugcugagu	uccagcaucagugauuuuguu
T0MXC6	fca-mir-33a	mir-33	Previously reported	290	518	Y	Y	-	fca-mir-33a-5p	hsa-miR-33a-5p	33.198	44.24	fca-mir-33a-3p	hsa-miR-33a-3p	2.724	4.036	5p	chrB4	137341057..137341118	+	gugcauuguaguugcauugcauguucuggugguacccgugcaauguuuccacagugcauca	gugcauuguaguugcauugca	caauguuuccacagugcauca
RT3T6	fca-mir-33b	mir-33	Novel	120	230	Y	Y	Testis	fca-mir-33b-5p	hsa-miR-33b-5p	17.474	19.348	fca-mir-33b-3p	hsa-miR-33b-3p	0.558	4.027	5p	chrE1	11723310..11723369	+	gugcauugcuguugcauugcacgugagugaggcgggugcagugccucggcagugcagcc	gugcauugcuguugcauugca	cagugccucggcagugcagcc
XHVIXZ	fca-mir-340	mir-340	Previously reported	470	745	Y	Y	Testis	fca-mir-340-5p	hsa-miR-340-5p	29.254	121.406	fca-mir-340-3p	mml-miR-340-3p	5.7	20.578	5p	chrA1	92495307..92495372	+	uuauaaagcaaugagacugauugucaugugugguuugugggauccgucucaguuacuuuauagcc	uuauaaagcaaugagacugauu	uccgucucaguuacuuuauagcc
XNNGP3	fca-mir-342	mir-342	Previously reported	2400	4615	Y	Y	Ovary	fca-mir-342-5p	ppa-miR-342	8.478	5.203	fca-mir-342-3p	hsa-miR-342-3p	298.072	214.422	3p	chrB3	144774537..144774601	+	ggggugcuaucugugauugagggacauggcaaauagaauugucucacacagaaaucgcacccgu	ggggugcuaucugugauugagg	ucucacacagaaaucgcacccgu
SSWTR	fca-mir-345	mir-345	Novel	120	108	Y	Y	-	fca-mir-345-5p	bta-miR-345-5p	6.924	13.111	fca-mir-345-3p	chi-miR-345-3p	8.934	14.733	arm.switch	chrB3	144938913..144938972	+	gcugacuccuaguccagugcucgugauggcuggugggcccugaacuaggggucuggagg	gcugacuccuaguccagugcu	cccugaacuaggggucuggagg
M3AQVJ	fca-mir-34a	mir-34	Previously reported	43	73	Y	Y	-	fca-mir-34a-5p	cja-miR-34a	7.466	12.984	-	-	-	-	5p	chrC1	6400651..6400716	-	uggcagugucuuagcugguuguugugaguaauagugaaggaagcaaucagcaaguauacugcccu	uggcagugucuuagcugguuguu
VFERB	fca-mir-34b	mir-34	Novel	29	47	Y	N	Testis	fca-mir-34b-5p	mmu-miR-34b-5p	1.826	1022.51	fca-mir-34b-3p	mmu-miR-34b-3p	0.21	97.437	5p	chrD1	9572373..9572432	+	aggcaguguaauuagcugauuguacucuggugcucacaaucacuaacuccacugccauc	aggcaguguaauuagcugauugu	aucacuaacuccacugccauc
TN8SBX	fca-mir-34c	mir-34	Previously reported	48000	93274	Y	Y	Testis	fca-mir-34c-5p	hsa-miR-34c-5p	8.102	8284.73	fca-mir-34c-3p	hsa-miR-34c-3p	0.126	116.512	5p	chrD1	9572980..9573035	+	aggcaguguaguuagcugauugcuaauaguaccaaucacuaaccacacggccagg	aggcaguguaguuagcugauugc	aaucacuaaccacacggccagg
O66BF3	fca-mir-350	mir-350	Previously reported	300	321	Y	N	-	fca-mir-350-5p	cpo-miR-350-5p	22.514	23.472	fca-mir-350-3p	cfa-miR-350	18.406	33.873	arm switch	chrF1	8708935..8708994	+	aaagugcacgcgcuuugggacagugaagaaaaucaugcucacaaagcccguacacuuuu	aaagugcacgcgcuuugggac	cucacaaagcccguacacuuuu
7XJ0GY	fca-mir-361	mir-361	Previously reported	2800	5164	Y	Y	-	fca-mir-361-5p	hsa-miR-361-5p	396.75	273.476	fca-mir-361-3p	ssc-miR-361-3p	29.374	39.031	5p	chrX	73838066..73838129	-	uuaucagaaucuccagggguacuuauaauuugaaaaagucccccaggugugauucugauuugc	uuaucagaaucuccagggguac	cccccaggugugauucugauuugc
JWF7SQ	fca-mir-362	mir-362	Previously reported	740	1240	Y	Y	Testis	fca-mir-362-5p	hsa-miR-362-5p	61.742	139.393	fca-mir-362-3p	hsa-miR-362-3p	6.112	28.729	5p	chrX	43672141..43672198	+	aauccuuggaaccuaggugugagugcuguuuccaugcaacacaccuauucaaggauu	aauccuuggaaccuaggugugagu	aacacaccuauucaaggauu
A7NI0Y	fca-mir-363	mir-363	Previously reported	110	207	Y	Y	Testis	fca-mir-363-5p	mml-miR-363-5p	0.086	0.595	fca-mir-363-3p	hsa-miR-363-3p	5.724	13.546	3p	chrX	113001511..113001575	-	cggguggaucacgaugcaauuuugauuaguauaauaggagaaaaauugcacgguauccaucugu	cggguggaucacgaugcaauuuu	aauugcacgguauccaucugu
YJL1D	fca-mir-3660	mir-3660	Novel	5.1	41	Y	N	Testis	-	-	-	-	fca-mir-3660-3p	bta-miR-3660	0.076	9.296	3p	chrA1	154744783..154744841	-	aaaaugcuauucugucauugugauaguucguaugggcacugacaggagagcauuuuaa	-	acugacaggagagcauuuuaa
Q6YKP	fca-mir-369	mir-154	Novel	470	636	Y	Y	Ovary	fca-mir-369-5p	hsa-miR-369-5p	50.526	34.714	fca-mir-369-3p	hsa-miR-369-3p	23.944	12.576	5p	chrB3	145651336..145651392	+	agaucgaccguguuauauucgcuuuauuggcuucgaauaauacaugguugaucuuu	agaucgaccguguuauauucg	aauaauacaugguugaucuuu
NDPVOG	fca-mir-370	mir-370	Previously reported	59	107	Y	Y	Ovary	fca-mir-370-5p	hsa-miR-370-5p	0.842	0.336	fca-mir-370-3p	hsa-miR-370-3p	8.604	3.898	3p	chrB3	145485539..145485596	+	caggucacgucucugcaguuacacagcucaugagugccugcugggguggaaccuggu	caggucacgucucugcaguua	gccugcugggguggaaccuggu
QIHENH	fca-mir-371	mir-290	Previously reported	39	44	Y	Y	Ovary	fca-mir-371-5p	ssc-miR-371-5p	2.048	0.952	fca-mir-371-3p	eca-miR-371-3p	4.188	1.5	3p	chrE2	4329775..4329835	-	acucaaacugugggggcacuuucuguucuaaguaggaaagugccgccauuuuuugagugu	acucaaacugugggggcacuuu	aagugccgccauuuuuugagugu
0BH9S0	fca-mir-374a	mir-374	Previously reported	310	449	Y	Y	-	fca-mir-374a-5p	hsa-miR-374a-5p	25.124	48.098	fca-mir-374a-3p	-	9.86	11.201	5p	chrX	62710395..62710447	-	uuauaauacaaccugauaaguguuacagcacuuaccagguuguauuguaauu	uuauaauacaaccugauaagu	cuuaccagguuguauuguaauu
DND98E	fca-mir-374b	mir-374	Previously reported	170	329	Y	Y	-	fca-mir-374b-5p	hsa-miR-374b-5p	23.9	42.128	fca-mir-374b-3p	ssc-miR-374b-3p	0.158	0.49	5p	chrX	62661509..62661561	-	auauaauacaaccugcuaaguguccucgcacuuaucagguuguauuaucauu	auauaauacaaccugcuaagug	cuuaucagguuguauuaucauu
KRIO3M	fca-mir-375	mir-375	Previously reported	5.5	368	Y	Y	Testis	fca-mir-375-5p	hsa-miR-375-5p	0	0	fca-mir-375-3p	hsa-miR-375-3p	0.264	166.221	3p	chrC1	204008760..204008817	-	gcgacgagccccucgcacaaaccggaccugagcguuuuguucguucggcucgcguga	gcgacgagccccucgcacaaa	uuuguucguucggcucgcguga
COJ3CN	fca-mir-376a-1	mir-368	Previously reported	5100	9984	Y	Y	Ovary	fca-mir-376a-1-5p	hsa-miR-376a-5p	5.476	5.462	fca-mir-376a-3p	hsa-miR-376a-3p	768.542	421.983	3p	chrB3	145628718..145628776	+	guagauucuccuucuaugaguacauuauuuaugauuaaucauagaggaaaauccacgu	guagauucuccuucuaugagu	aucauagaggaaaauccacgu
KZHXOQ	fca-mir-376a-2	mir-368	Previously reported	5200	9984	Y	Y	Ovary	fca-mir-376a-2-5p	pal-miR-376d-5p	31.604	12.777	fca-mir-376a-3p	hsa-miR-376a-3p	768.542	421.983	3p	chrB3	145627967..145628025	+	guagauuuuccuucuaugauuacguguuuggugguuaaucauagaggaaaauccacgu	guagauuuuccuucuaugauu	aucauagaggaaaauccacgu
MWYOSO	fca-mir-376b	mir-368	Previously reported	610	1119	Y	Y	Ovary	fca-mir-376b-5p	mml-miR-376b-5p	5.334	1.564	fca-mir-376b-3p	hsa-miR-376b-3p	57.066	32.59	3p	chrB3	145628349..145628407	+	guggauauuccuucuauguuuacgugauucauagauaaucauagaggaaaauccaugu	guggauauuccuucuauguuua	aucauagaggaaaauccaugu
2XAMY5	fca-mir-376c	mir-368	Previously reported	16000	31959	Y	Y	Ovary	fca-mir-376b-5p	mml-miR-376b-5p	5.386	1.697	fca-mir-376c-3p	hsa-miR-376c-3p	2148.63	773.059	3p	chrB3	145627606..145627664	+	guggauauuccuucuauguuuaugguauuugugguuaaacauagaggaaauuccacgu	guggauauuccuucuauguuua	aacauagaggaaauuccacgu
3E73ZJ	fca-mir-377	mir-154	Previously reported	110	197	Y	Y	Ovary	fca-mir-377-5p	hsa-miR-377-5p	1.166	1.249	fca-mir-377-3p	hsa-miR-377-3p	10.46	6.346	3p	chrB3	145648183..145648242	+	agagguugcccuuggugaauucgcuuuauuuauguugaaucacacaaaggcaacuuuugu	agagguugcccuuggugaauuc	aucacacaaaggcaacuuuug
2LVAXX	fca-mir-378	mir-378	Previously reported	2900	5689	Y	Y	Ovary	fca-mir-378-5p	hsa-miR-378a-5p	7.772	4.451	fca-mir-378-3p	hsa-miR-378a-3p	331.788	389.741	3p	chrA1	199394441..199394501	-	cuccugacuccagguccuguguguuaccucgaaauagcacuggacuuggagucagaaggc	cuccugacuccagguccugugu	acuggacuuggagucagaaggc
J08E23	fca-mir-379	mir-379	Previously reported	4.9	22	Y	Y	Ovary	fca-mir-379-5p	-	20.016	11.064	fca-mir-379-3p	hsa-miR-379-3p	0.084	0.171	5p	chrB3	145610044..145610103	+	ugguagacuguggaacguaggcuuuaugauuuuugaccuauguaacaugguccacuaac	ugguagacuguggaacguagg	uauguaacaugguccacuaac
0Y3NMX	fca-mir-380	mir-379	Previously reported	260	504	Y	Y	-	fca-mir-380-5p	mml-miR-380-5p	0.186	0.61	fca-mir-380-3p	mml-miR-380-3p	31.826	30.414	3p	chrB3	145612989..145613046	+	augguugaccauagaacaugcgcuaucucuaugucguauguaauaugguccacgucu	augguugaccauagaacaugcg	uauguaauaugguccacgucu
F9P97X	fca-mir-381	mir-154	Previously reported	490	873	Y	Y	Ovary	fca-mir-381-5p	mml-miR-381-5p	6.994	1.298	fca-mir-381-3p	hsa-miR-381-3p	72.77	10.869	3p	chrB3	145632351..145632414	+	agcgagguugcccuuuguauauucgguuuauugacauagaauauacaagggcaagcucucugu	agcgagguugcccuuuguauauu	uauacaagggcaagcucucugu
0XO9IH	fca-mir-382	mir-154	Previously reported	220	415	Y	Y	Ovary	fca-mir-382-5p	hsa-miR-382-5p	33.31	23.375	fca-mir-382-3p	mml-miR-382-3p	0.928	0.465	5p	chrB3	145640544..145640602	+	gaaguuguucgugguggauucgcuuuacuuaugacgaaucauucacggacaacacuuu	gaaguuguucgugguggauucg	aaucauucacggacaacacuuu
BKNGWJ	fca-mir-383	mir-383	Previously reported	13	23	Y	Y	Testis	fca-mir-383-5p	efu-miR-383	0.372	2.636	fca-mir-383-3p	mmu-miR-383-3p	0.014	0.131	5p	chrB1	23898795..23898858	+	cagaucagaaggugauuguggcuuuggauggauauuaaucagccacagcacugccuggucaga	cagaucagaaggugauuguggcu	ccacagcacugccuggucaga
E1U9KB	fca-mir-3958	mir-154	Previously reported	63	120	Y	N	-	-	-	-	-	fca-mir-3958-3p	cfa-miR-3958	10.38	6.74	3p	chrB3	145624236..145624292	+	agguuguccgugauguauuugcuuuguugauggcagauauugcacgguugaucucu	-	agauauugcacgguugaucucu
DJT4TV	fca-mir-3959	mir-379	Previously reported	630	1229	Y	N	Ovary	fca-mir-3959-5p	chi-miR-3959-5p	92.286	44.071	-		-	-	5p	chrB3	145638092..145638146	+	gguugaucagagaacauacauuuuaucaaugauguaugucaacugauccacagu	gguugaucagagaacauacauu	-
KV43XB	fca-mir-409	mir-154	Previously reported	520	733	Y	Y	Ovary	fca-mir-409-5p	hsa-miR-409-5p	23.76	12.912	fca-mir-409-3p	hsa-miR-409-3p	44.496	19.917	3p	chrB3	145651046..145651100	+	agguuacccgagcaacuuugcauccggacgacgaauguugcucggugaaccccu	agguuacccgagcaacuuugcau	gaauguugcucggugaaccccu
8AJHCI	fca-mir-411	mir-379	Previously reported	2100	4227	Y	Y	Ovary	fca-mir-411-5p	cfa-miR-411	330.594	172.365	fca-mir-411-3p	hsa-miR-411-3p	0.924	0.411	5p	chrB3	145611315..145611372	+	auaguagaccguauagcguacgcuuuaucugugacguauguaacacgguccacuaac	auaguagaccguauagcguacg	uauguaacacgguccacuaac
20MRA	fca-mir-412	mir-412	Novel	5.6	20	Y	Y	-	fca-mir-412-5p	hsa-miR-412-5p	0.9	0.971	fca-mir-412-3p	hsa-miR-412-3p	0	0.02	5p	chrB3	145651196..145651251	+	uggucgaccaguuggaaaguaauuguuucgaauguacuucaccugguccacuagc	uggucgaccaguuggaaaguaau	acuucaccugguccacuagc
HLJYO	fca-mir-421	mir-95	Novel	220	429	Y	Y	Testis	fca-mir-421-5p	mmu-miR-421-5p	0.212	0.296	fca-mir-421-3p	hsa-miR-421	22.758	110.464	3p	chrX	62661346..62661403	-	ccucauuaaauguuuguugaaugaaaaaaugaaucaucaacagacauuaauugggcgc	cucauuaaauguuuguugaau	aucaacagacauuaauugggcgc
NOK2L0	fca-mir-423	mir-423	Previously reported	4400	6795	Y	Y	-	fca-mir-423-5p	hsa-miR-423-5p	352.306	585.809	fca-mir-423-3p	hsa-miR-423-3p	406.66	409.444	arm.switch	chrE1	16813343..16813402	-	ugaggggcagagagcgagacuuuucuauuuuccaaaagcucggucugaggccccucagu	ugaggggcagagagcgagacuuu	agcucggucugaggccccucagu
Q3C76Z	fca-mir-424	mir-322	Previously reported	30000	47068	Y	Y	Ovary	fca-mir-424-5p	hsa-miR-424-5p	3884.41	2565.15	fca-mir-424-3p	hsa-miR-424-3p	525.132	251.979	5p	chrX	113271563..113271621	-	cagcagcaauucauguuuugaagugcuuuaaacgguucaaaacgugaggcgcugcuau	cagcagcaauucauguuuuga	caaaacgugaggcgcugcuau
QCXT8	fca-mir-425	mir-425	Novel	5	474	Y	Y	Testis	fca-mir-425-5p	hsa-miR-425-5p	47.532	234.827	fca-mir-425-3p	chi-miR-425-3p	25.704	51.036	5p	chrA2	18165512..18165574	-	aaugacacgaucacucccguugagugggcacccaagaagccaucgggaaugucguguccgcc	aaugacacgaucacucccguug	caucgggaaugucguguccgcc
4MMKCA	fca-mir-432	mir-432	Previously reported	160	304	Y	Y	Ovary	fca-mir-432-5p	hsa-miR-432-5p	28.636	12.427	-	-	-	-	5p	chrB3	145458499..145458568	+	ucuuggaguaggucauuggguggauccuuuauuucccuacgugggccacuggauggccccuccaugucu	ucuuggaguaggucauugggugg	cuggauggccccuccaugucu
TMAE60	fca-mir-433	mir-433	Previously reported	37	58	Y	Y	Ovary	fca-mir-433-5p	hsa-miR-433-5p	0.43	0.324	fca-mir-433-3p	hsa-miR-433-3p	4.566	1.219	3p	chrB3	145455912..145455986	+	uacggugagccugucauuauucagagaggcuagauccucuguguugagaaggaucaugaugggcuccucggugu	uacggugagccugucauuauu	aucaugaugggcuccucggugu
N9VTZA	fca-mir-449	mir-449	Previously reported	8500	16574	Y	Y	Testis	fca-mir-449-5p	hsa-miR-449a	2.156	1372.54	fca-mir-449-3p	chi-miR-449a-3p	0.04	13.646	5p	chrA1	125857375..125857437	-	uggcaguguauuguuagcugguugaagaugugaauggcaucagcuaacaugcaacugcuauc	uggcaguguauuguuagcuggu	ucagcuaacaugcaacugcuauc
GZ8VJ	fca-mir-450a	mir-450	Novel	9200	16731	Y	Y	-	fca-mir-450a-5p	hsa-miR-450a-5p	1174.29	1412.47	fca-mir-450a-3p	cpo-miR-450a-3p	139.928	198.449	5p	chrX	113265333..113265390	-	uuuugcgauguguuccuaauaugcgguauaaauauauugggagcauuuugcaugcau	uuuugcgauguguuccuaauau	auugggagcauuuugcaugcau
T3RQ4W	fca-mir-450b	mir-450	Previously reported	100	200	Y	Y	-	fca-mir-450b-5p	hsa-miR-450b-5p	53.47	55.798	-	-	-	-	5p	chrX	113265162..113265220	-	uuuugcaauauguuccugaauauguaauaugaguguauuggggacauuuugcauccau	uuuugcaauauguuccugaau	-
SU4PW	fca-mir-454	mir-454	Novel	4.9	456	Y	Y	-	-	-	-	-	fca-mir-454-3p	hsa-miR-454-3p	22.26	43.548	3p	chrE1	29735395..29735458	+	acccuaucgauauugucucugcuguguaaauagcucugaguagugcaauauugcuuauagggu	-	uagugcaauauugcuuauagggu
XE4O8Z	fca-mir-485	mir-485	Previously reported	71	128	Y	Y	Ovary	fca-mir-485-5p	cfa-miR-485	8.976	3.958	fca-mir-485-3p	hsa-miR-485-3p	0.294	0.155	5p	chrB3	145641624..145641683	+	agaggcuggccgugaugaauucgauccaucaaagcgagucauacacggcucuccucucu	agaggcuggccgugaugaauucg	gucauacacggcucuccucucu
M78JO3	fca-mir-486	mir-486	Previously reported	1000	1960	Y	Y	Ovary	fca-mir-486-5p	hsa-miR-486-5p	136.218	15.189	fca-mir-486-3p	hsa-miR-486-3p	9.798	1.593	5p	chrB1	43294711..43294774	-	uccuguacugagcugccccgagcugggcacagcaaacggccucggggcagcucaguacaggau	uccuguacugagcugccccga	cggggcagcucaguacaggau
IA9JTL	fca-mir-487a	mir-154	Previously reported	80	81	Y	Y	Ovary	fca-mir-487a-5p	hsa-miR-487a-5p	6.51	3.783	fca-mir-487a-3p	hsa-miR-487a-3p	4.818	5.996	arm.switch	chrB3	145638511..145638569	+	gugguuaucccugcuguguucgcuguauuuaugacgaaucauacagggacauccaguu	gugguuaucccugcuguguucg	aaucauacagggacauccaguu
ZKTV08	fca-mir-487b	mir-154	Previously reported	290	572	Y	Y	Ovary	-	-	-	-	fca-mir-487b-3p	hsa-miR-487b-3p	45.578	10.627	3p	chrB3	145632890..145632948	+	gugguuagcccuguccuguucguuuuacucaugucgaaucguacagggucauccacuu	-	aaucguacagggucauccacuu
TC8JJ	fca-mir-488	mir-488	Novel	38	67	Y	Y	Testis	fca-mir-488-5p	hsa-miR-488-5p	0.018	0.104	fca-mir-488-3p	hsa-miR-488-3p	5.008	52.644	3p	chrF1	20900389..20900448	-	cccagauaauggcacucucaaacaaguuuugaaguuguuugaaaggcuauuucuugguc	cccagauaauggcacucucaa	uugaaaggcuauuucuugguc
DMG20	fca-mir-490	mir-490	Novel	29	43	Y	Y	Testis	fca-mir-490-5p	hsa-miR-490-5p	0.744	3.864	fca-mir-490-3p	chi-miR-490	0.082	0.496	5p	chrA2	153856014..153856074	+	ccauggaucuccaggugggucacguuuagagauacaccaaccuggaggacuccaugcugu	ccauggaucuccaggugggu	caaccuggaggacuccaugcugu
BCTVJQ	fca-mir-491	mir-491	Previously reported	56	101	Y	Y	-	fca-mir-491-5p	hsa-miR-491-5p	8.278	7.259	fca-mir-491-3p	hsa-miR-491-3p	0.108	0.117	5p	chrD4	47234482..47234538	+	aguggggaacccuuccaugaggaguagaacacuccuuaugcaagauucccuucuac	aguggggaacccuuccaugagg	cuuaugcaagauucccuucuac
HVD80U	fca-mir-493	mir-493	Previously reported	69	80	Y	Y	Ovary	fca-mir-493-5p	hsa-miR-493-5p	2.692	1.236	fca-mir-493-3p	hsa-miR-493-3p	4.83	1.938	3p	chrB3	145446406..145446469	+	uuguacaugguaggcuuucauucauucguuugcacauucggugaaggucuacugugugccagg	uuguacaugguaggcuuucauu	ugaaggucuacugugugccagg
2P3A0F	fca-mir-495	mir-329	Previously reported	84	59	Y	Y	Ovary	fca-mir-495-5p	hsa-miR-495-5p	2.62	1.648	fca-mir-495-3p	hsa-miR-495-3p	3.184	1.153	arm.switch	chrB3	145622009..145622067	+	gaaguugcccauguuauuuucgcuugauaugugucgaaacaaacauggugcacuucuuu	gaaguugcccauguuauuuucg	aaacaaacauggugcacuucuu
Y7V9E1	fca-mir-497	mir-497	Previously reported	3800	6344	Y	Y	Ovary	fca-mir-497-5p	hsa-miR-497-5p	450.178	270.747	fca-mir-497-3p	hsa-miR-497-3p	111.638	65.107	5p	chrE1	2049126..2049188	-	cagcagcacacugugguuuguacggcacuguggccacguccaaaccacacugugguguuaga	cagcagcacacugugguuugu	caaaccacacugugguguuaga
VH8PI8	fca-mir-499	mir-499	Previously reported	610	888	Y	Y	-	fca-mir-499-5p	ocu-miR-499-5p	24.05	21.173	fca-mir-499-3p	mmu-miR-499-3p	68.156	88.099	3p	chrA3	24430259..24430316	-	uuaagacuugcagugauguuuaacuccucucuugugaacaucacagcaagucugugc	uuaagacuugcagugauguuua	gaacaucacagcaagucugugc
NIPSO	fca-mir-500	mir-500	Novel	1600	2031	Y	Y	Testis	fca-mir-500-5p	ocu-miR-500-5p	76.894	231.068	-	-	-	-	5p	chrX	43671602..43671661	+	uaauccuugcuaccugggugagagugcuuucuggaugcaaugcaccugggcaaggauuc	uaauccuugcuaccugggugagagu	-
SQ0ETO	fca-mir-502	mir-500	Previously reported	670	1185	Y	Y	Testis	fca-mir-502-5p	ocu-miR-502a-5p	7.652	16.435	fca-mir-502-3p	hsa-miR-502-3p	21.482	105.625	3p	chrX	43677081..43677139	+	aauccuugcuaucugggugcuagugcuaucucaaugcaaugcaccugggcaaggauuc	aauccuugcuaucugggugcuagu	aaugcaccugggcaaggauuc
XGOCE9	fca-mir-503	mir-503	Previously reported	2400	2735	Y	Y	Ovary	fca-mir-503-5p	mmu-miR-503-5p	283.05	199.839	fca-mir-503-3p	bta-miR-503-3p	142.808	48.904	5p	chrX	113271225..113271288	-	uagcagcgggaacaguacugcagugggcgaucggugcucuggaguauuguuucugcugcccgg	uagcagcgggaacaguacugcag	ggaguauuguuucugcugcccgg
GR4JW2	fca-mir-505	mir-505	Previously reported	240	271	Y	Y	Ovary	fca-mir-505-5p	mmu-miR-505-5p	23.382	13.05	fca-mir-505-3p	cja-miR-505	12.904	5.466	5p	chrX	117431117..117431177	-	gggagccaggaaguauugauguuucugccaguuuagcgucaacacuugcugguuuccucu	gggagccaggaaguauugauguu	gucaacacuugcugguuuccucu
MYYWMN	fca-mir-506	mir-506	Previously reported	13000	23943	Y	Y	Testis	fca-mir-506-5p	-	0.128	296.542	fca-mir-506-3p	-	2.064	2573.08	3p	chrX	122985966..122986018	-	ucgggaaggcaucauucacauagauggauauaugaauggugccuugcugagc	ucgggaaggcaucauucacau	uaugaauggugccuugcugagc
H4K5GX	fca-mir-508	mir-506	Previously reported	4000	7151	Y	Y	Testis	fca-mir-508-5p	-	0.168	95.762	fca-mir-508-3p	-	0.594	981.527	3p	chrX	122997029..122997087	-	uacuugagaagguuucaaucacauagacugaaaauugauugucaccuuuucgaguaga	uacuugagaagguuucaaucaca	ugauugucaccuuuucgaguaga
ECKF1V	fca-mir-514	mir-506	Previously reported	5900	10725	Y	Y	Testis	fca-mir-514-5p	-	1.642	1092.44	fca-mir-514-3p	cfa-miR-514	0.23	52.967	5p	chrX	123009463..123009520	-	uacuccagagguuggcaaucacagguacuuaaaugugauugacaccucugugagugg	uacuccagagguuggcaaucaca	ugauugacaccucugugagugg
V8NW8A	fca-mir-532	mir-188	Previously reported	1300	2541	Y	Y	-	fca-mir-532-5p	hsa-miR-532-5p	205.68	296.469	fca-mir-532-3p	hsa-miR-532-3p	4.836	9.509	5p	chrX	43665210..43665269	+	caugccuugaguguaggaccguugacaucuuaauuacccucccacacccaaggcuugca	caugccuugaguguaggaccgu	ccucccacacccaaggcuugca
70C2ZZ	fca-mir-542	mir-542	Previously reported	2600	4152	Y	Y	-	fca-mir-542-5p	hsa-miR-542-5p	408.676	604.453	fca-mir-542-3p	hsa-miR-542-3p	85.106	102.052	5p	chrX	113266208..113266266	-	ucggggaucaucaugucacgagagaccacugugcacuugugacagauugauaacugaa	ucggggaucaucaugucacga	ugugacagauugauaacugaa
NLUE7T	fca-mir-543	mir-329	Previously reported	28	39	Y	Y	Ovary	-	-	-	-	fca-mir-543-3p	hsa-miR-543	2.852	1.817	3p	chrB3	145620275..145620333	+	gaaguugcccguguuuuuuucgcuuuauuugugacgaaacauucgcggugcacuucuu	-	aaacauucgcggugcacuucuu
MMBZ5C	fca-mir-574	mir-329	Previously reported	2600	2868	Y	Y	Ovary	-	-	-	-	fca-mir-574-3p	hsa-miR-574-3p	173.962	32.184	arm.switch	chrB1	175467068..175467126	-	ugagugugugugugugagugugugucgcuccggguccacgcucaugcacacacccaca	-	cacgcucaugcacacacccaca
JZLIDW	fca-mir-590	mir-574	Previously reported	1000	1072	Y	Y	-	fca-mir-590-5p	eca-miR-590-5p	87.956	108.354	fca-mir-590-3p	hsa-miR-590-3p	88.7	116.04	arm.switch	chrE3	10665607..10665668	+	gagcuuauucauaaaaguacaguaugauccaguaaaccuguaauuuuauguauaagcuagu	gagcuuauucauaaaaguacag	guaauuuuauguauaagcuagu
DZ2J2K	fca-mir-628	mir-628	Previously reported	220	235	Y	Y	Testis	fca-mir-628-5p	hsa-miR-628-5p	8.722	37.964	fca-mir-628-3p	hsa-miR-628-3p	4.928	26.752	5p	chrB3	51260229..51260288	+	augcugacauauuuacuagaggguaaaauuaauaaccuucuaguaagaguggcagucga	augcugacauauuuacuagagg	ucuaguaagaguggcagucga
OLVE6X	fca-mir-652	mir-652	Previously reported	730	1272	Y	Y	-	fca-mir-652-5p	ssc-miR-652	11.776	14.029	fca-mir-652-3p	cfa-miR-652	72.06	137.887	3p	chrX	92285611..92285674	+	acaacccuaggagagggugccauucacauagacuauaauugaauggcgccacuaggguugugc	acaacccuaggagagggugccauu	aauggcgccacuaggguugugc
ZTLEEW	fca-mir-6529	mir-6529	Previously reported	100	200	Y	N	Testis	fca-mir-6529-5p	hsa-miR-6529-5p	9.86	47.993	fca-mir-6529-3p	mml-miR-6529-3p	0.014	0.112	5p	chrC2	66194436..66194497	-	gagagaucagaggcgcagagugcgucagugucaaugaagccugugccuuuuaccucuuuaa	gagagaucagaggcgcagagu	ccugugccuuuuaccucuuuaa
R83IP2	fca-mir-660	mir-188	Previously reported	800	1562	Y	Y	Testis	fca-mir-660-5p	hsa-miR-660-5p	172.442	709.22	fca-mir-660-3p	dno-miR-660-3p	0.458	1.811	5p	chrX	43675532..43675591	+	uacccauugcauaucggaguuguuaauucucaaagcaccuccugugugcauggauuaca	uacccauugcauaucggaguug	ccuccugugugcauggauuac
V6O3X	fca-mir-670	mir-670	Novel	110	144	Y	Y	Testis	fca-mir-670-5p	mmu-miR-670-5p	0.15	4.126	fca-mir-670-3p	ocu-miR-670-3p	1.03	14.897	3p	chrD1	97939734..97939798	+	aucccugaguguauguggugaaccugaauuugucuuggguuuccucauacucauucaggagugu	aucccugaguguaugugguga	uuuccucauacucauucaggagugu
5SVWP1	fca-mir-671	mir-671	Previously reported	300	580	Y	Y	-	fca-mir-671-5p	ssc-miR-671-5p	50.414	46.643	fca-mir-671-3p	hsa-miR-671-3p	1.512	2.132	5p	chrA2	165337006..165337066	+	aggaagcccuggaggggcuggaggugauggauguuuuccuccgguucucagggcuccacc	aggaagcccuggaggggcuggagg	uccgguucucagggcuccacc
J82QW1	fca-mir-7	mir-7	Previously reported	2600	5180	Y	Y	Testis	fca-mir-7-5p	hsa-miR-7-5p	65.112	487.721	fca-mir-7-3p	hsa-miR-7-1-3p	1.294	3.22	5p	chrD4	25082379..25082443	-	uggaagacuagugauuuuguuguuuuuagauaacuaaaucgacaacaaaucacagucugccaua	uggaagacuagugauuuuguuguu	caacaaaucacagucugccaua
T248N	fca-mir-744	mir-744	Novel	310	598	Y	Y	-	fca-mir-744-5p	hsa-miR-744-5p	238.564	160.864	fca-mir-744-3p	hsa-miR-744-3p	0.496	0.363	5p	chrE1	6181395..6181473	+	ugcggggcuagggcuaacagcagucucacugaagguuuccuggaaaccacgcacaugcuguugccacuaaccucaacc	ugcggggcuagggcuaacagc	cuguugccacuaaccucaaccu
NMZJ8	fca-mir-760	mir-760	Novel	41	71	Y	Y	Testis	-	-	-	-	fca-mir-760-3p	ocu-miR-760-3p	0.518	5.735	3p	chrC1	80158617..80158676	+	ccccucaguccaccagagcccggauaccucagaaauucggcucugggucuguggggagc	-	cggcucugggucuguggggagc
SFDW8	fca-mir-873	mir-873	Novel	40	40	Y	Y	-	fca-mir-873-5p	hsa-miR-873-5p	1.434	1.02	fca-mir-873-3p	pal-miR-873-3p	1.448	1.036	arm.switch	chrD4	54009289..54009347	-	gcaggaacuugugagucuccuauugaaaaugaacaggagacugaugaguucccgggaa	gcaggaacuugugagucuccu	ggagacugaugaguucccgggaa
QDXOB	fca-mir-876	mir-876	Novel	14	22	Y	Y	Ovary	fca-mir-876-5p	hsa-miR-876-5p	1.29	1.004	fca-mir-876-3p	hsa-miR-876-3p	0.266	0.019	5p	chrD4	53988944..53989005	-	gauuucuuugugaaucaccauaucuaagcuaaugugguggugguuuacaaaguaauucaua	gauuucuuugugaaucaccau	gugguuuacaaaguaauucaua
5YBT60	fca-mir-885	mir-885	Previously reported	12	11	Y	Y	Testis	fca-mir-885-5p	hsa-miR-885-5p	0.176	0.414	fca-mir-885-3p	hsa-miR-885-3p	0.184	0.684	3p	chrA2	51561711..51561764	-	uccauuacacuacccugccucuucuccaugagaggcagcgggguguaguggau	uccauuacacuacccugccucu	aggcagcgggguguaguggau
NGO3YD	fca-mir-889	mir-889	Previously reported	99	180	Y	Y	-	-	-	-	-	fca-mir-889-3p	hsa-miR-889-3p	12.914	10.324	3p	chrB3	145634280..145634339	+	aaugguuguccguaguauggucucuauauucauggugauuaauaucggacaaccauugu	-	uuaauaucggacaaccauugu
DQNH9	fca-mir-8908d	mir-8908	Novel	3600	7098	Y	N	-	-	-	-	-	fca-mir-8908-3p	cfa-miR-8908d	3.842	752.887	3p	chrX	122049432..122049492	-	cugccccggaaggugcuaguagaguacaacagguacuauuagcaccugacuggguagagc	-	uuagcaccugacuggguagagc
PVPM19	fca-mir-8908n	mir-8908	Previously reported	35000	48890	Y	N	Testis	fca-mir-8908n-5p	-	4.46	2128.8	fca-mir-8908n-3p	pal-miR-8908f-3p	11.914	5582.91	3p	chrX	123011290..123011348	-	uauuuagggagaugcuauucauauauacuauauuaugaagugcaucuuccugaauaga	uauuuagggagaugcuauucau	ugaagugcaucuuccugaauaga
S5IM1	fca-mir-9	mir-9	Novel	540	538	Y	Y	-	fca-mir-9-5p	hsa-miR-9-5p	45.904	40.002	fca-mir-9-3p	hsa-miR-9-3p	20.54	34.991	arm.switch	chrF1	69550135..69550196	+	ucuuugguuaucuagcuguaugagugguguggagucuucauaaagcuagauaaccgaaagu	ucuuugguuaucuagcuguaug	auaaagcuagauaaccgaaagu
FZ34A5	fca-mir-92a	mir-25	Previously reported	1000	1944	Y	Y	-	fca-mir-92a-5p	hsa-miR-92a-1-5p	5.844	13.217	fca-mir-92a-3p	hsa-miR-92a-3p	125.988	106.556	3p	chrA1	63669970..63670029	+	agguugggaucgguugcaaugcuguguuucuguaugguauugcacuugucccggccugu	agguugggaucgguugcaaugcu	uauugcacuugucccggccugu
S0LF4	fca-mir-92b	mir-25	Novel	55	58	Y	Y	Testis	fca-mir-92b-5p	mml-miR-92b-5p	0.218	3.262	fca-mir-92b-3p	hsa-miR-92b-3p	0.866	6.201	3p	chrF1	70379814..70379877	-	agggacgggacgcggugcaguguuguucucucccccgccaauauugcacucgucccggccucc	agggacgggacgcggugcagugu	uauugcacucgucccggccucc
9HO712	fca-mir-93	mir-17	Previously reported	11000	21898	Y	Y	-	fca-mir-93-5p	hsa-miR-93-5p	1588.3	3012.22	fca-mir-93-3p	rno-miR-93-3p	40.152	29.226	5p	chrE3	7351375..7351437	-	caaagugcuguucgugcagguagugugauuacccgaccuacugcugagcuagcacuucccga	caaagugcuguucgugcagguag	acugcugagcuagcacuucccga
V9TLG	fca-mir-95	mir-95	Novel	1500	3018	Y	N	Testis	-	-	-	-	fca-mir-95-3p	hsa-miR-95-3p	34.654	227.872	3p	chrB1	204667950..204668007	-	cucaauaaauguuuguugaauugagaugcguuaaauucaacggguauuuauugagca	cucaauaaauguuuguugaau	uucaacggguauuuauugagca
RY1TB0	fca-mir-96	mir-96	Previously reported	51	91	Y	Y	Testis	fca-mir-96-5p	hsa-miR-96-5p	0.76	13.085	fca-mir-96-3p	rno-miR-96-3p	0	0.031	5p	chrA2	147672047..147672111	-	uuuggcacuagcacauuuuugcuugugucucuccgcucugagcaaucaugugcagugccaauau	uuuggcacuagcacauuuuugcu	caaucaugugcagugccaauau
WU6MS5	fca-mir-98	let-7	Previously reported	2900	5818	Y	Y	-	fca-mir-98-5p	hsa-miR-98-5p	389.896	728.805	fca-mir-98-3p	hsa-miR-98-3p	0.11	0.16	5p	chrX	46496203..46496283	-	ugagguaguaaguuguauuguugugggguagggauuuuaggccccaauuagaagauaacuauacaacuuacuacuuuccc	ugagguaguaaguuguauuguu	cuauacaacuuacuacuuuccc
YKPUA4	fca-mir-99a	mir-10	Previously reported	50000	97692	Y	Y	Ovary	fca-mir-99a-5p	hsa-miR-99a-5p	7153.09	3194.52	fca-mir-99a-3p	hsa-miR-99a-3p	42.288	8.431	5p	chrC2	27213169..27213227	-	aacccguagauccgaucuuguggugaaguggacugcacaagcucgcuucuaugggucu	aacccguagauccgaucuugu	caagcucgcuucuaugggucu
G6GH1E	fca-mir-chrE3_33626	-	Previously reported	55	82	N	N	-	fca-mir-chrE3_33626-5p	-	7.26	11.01	fca-mir-chrE3_33626-3p	-	0.688	1.608	5p	chrE3	8177830..8177884	+	aaaagcacgcgcugccggaagugaugacacgccuuccacagcgggugcuuuagc	aaaagcacgcgcugccggaagu	uuccacagcgggugcuuuagc
NUR4MD	fca-mir-chrX_38640	-	Previously reported	2600	3260	N	N	Testis	fca-mir-chrX_38640-5p	-	2.156	246.399	fca-mir-chrX_38640-3p	-	5.36	308.672	arm switch	chrX	122056086..122056143	-	ugcccagaaaugcacggauuacguggucuguguguaguccgugcauuucuggguaga	ugcccagaaaugcacggauuac	aguccgugcauuucuggguaga
QO3CD	fca-mir-chrX_QO3CD	-	Novel	2000	3943	N	N	Testis	fca-mir-chrX_QO3CD-5p	-	0.038	21.85	fca-mir-chrX_QO3CD-3p	-	3.528	276.859	3p	chrX	122051859..122051915	-	uaccuagagaggugccacuuacauagacuaaggguaauuggcaccccucuagggaa	uaccuagagaggugccacuuac	uaauuggcaccccucuagggaa

## Sheet: Table S1.2 (Legend)
Legend for Supplementary Table S1.2
Column	Name	Description
A	miRDeep ID	Random ID generated during miRDeep analysis
B	miRNA gene	miRNA gene name
C	Gene family	Family of conserved miRNAs that the miRNA is part of
D	Felis catus status	Status of miRNA in felis catus
E	Score	miRDeep prediction score
F	Read Count	Reads mapped to mature miRNA from miRDeep (presented sample with highest reads)
G	Conservation.Flag	Valus is "Y" if the miRNA precursor is conserved in at least another species
H	Cons > 5 species	Value is "Y" if the miRNA precursor is conserved in at least 5 other species
I	Gonad Enrichment	miRNA enrichment in either ovary or testis tissue based on DESeq2 analysis
J	Mature 5p	Name of mature miRNa from 5p arm; value is "-' if not expressed
K	Example Cons 5p	Example of a conserved 5p mature miRNA from another species
L	Ovary RPM 5p	Mean value of RPM (Reads Per Million) in ovarian tissue for 5p mature miRNA
M	Testis RPM 5p	Mean value of RPM (Reads Per Million) in testicular tissue for 5p mature miRNA
N	Mature 3p	Name of mature miRNa from 3p arm; value is "-' if not expressed
O	Example Cons 3p	Example of a conserved 3p mature miRNA from another species
P	Ovary RPM 3p	Mean value of RPM (Reads Per Million) in ovarian tissue for 3p mature miRNA
Q	Testis RPM 3p	Mean value of RPM (Reads Per Million) in testicular tissue for 3p mature miRNA
R	Dominant.Arm	Indicates which mature miRNA is more expressed (5p or 3p)
S	Chromosome	Chromosome of miRNA gene
T	Coordinates	Coordinates of miRNA gene
U	Strand	Strand of miRNA gene
V	Precursor sequence	Sequence of miRNA precursor
W	Mature sequence 5p	Sequence of 5p mature miRNA
X	Mature sequence 3p	Sequence of 3p mature miRNA

## Sheet: Table S1.3
Supplementary Table S1.3 Read counts for each sample analyzed, obtained from miRDeep quantifier module
miRNA	Ov.F.1	Ov.D5.1	Ov.D10.1	Ov.V.1	Ov.F.2	Ov.D5.2	Ov.D10.2	Ov.V.2	Ov.F.3	Ov.D5.3	Ov.D10.3	Ov.V.3	Ov.F.4	Ov.D5.4	Ov.D10.4	Ov.V.4	Ov.F.5	Ov.D5.5	Ov.D10.5	Ov.V.5	Tes.AF.7	Tes.AV.7	Tes.AF.6	Tes.AV.6	Tes.AF.8	Tes.AV.8	Tes.AF.11	Tes.AV.11	Tes.AF.12	Tes.AV.12	Tes.JF.1	Tes.JV.1	Tes.JF.2	Tes.JV.2	Tes.JF.3	Tes.JV.3	Tes.JF.4	Tes.JV.4	Tes.JF.5	Tes.JV.5
fca-let-7a-1-3p	18	10	8	11	15	6	3	8	17	18	5	18	7	10	12	15	20	10	14	14	12	4	10	4	13	9	8	9	7	2	16	6	13	19	29	27	14	5	12	11
fca-let-7a-2-3p	2	2	0	0	3	1	1	1	1	0	1	1	1	0	0	0	0	0	0	1	0	1	0	0	0	0	0	0	0	1	2	1	1	0	2	3	1	0	2	0
fca-let-7a-5p	487579	277591	244463	253236	331360	431428	210506	390660	380960	347211	232046	305274	374415	359609	285246	249745	634254	351886	320374	269376	152710	152405	297754	111004	344555	228048	247702	187232	172535	125031	331119	201298	305243	196101	362957	262481	321912	328865	273101	163645
fca-let-7c-3p	11	10	3	4	9	11	5	8	7	9	1	5	18	5	7	5	17	8	3	0	2	1	5	4	3	6	3	1	4	2	7	3	7	4	9	9	3	5	4	3
fca-let-7c-5p	204840	116203	91794	91634	163528	181476	111734	194195	192287	155875	116296	134544	228378	176175	138783	114323	275814	158381	139541	110330	55032	45711	81637	45950	101642	74261	66095	51201	52995	38870	96798	57721	82734	64327	126265	84204	98509	91240	68369	47472
fca-let-7e-3p	21	11	10	3	3	9	3	10	11	6	8	9	7	6	9	6	19	6	4	4	0	0	1	3	1	1	2	5	2	1	3	0	2	2	2	5	5	1	7	2
fca-let-7e-5p	38700	22200	19534	19586	35800	41428	22154	33703	34145	30731	22319	25856	38432	31438	24676	20988	49596	29932	27453	21067	11929	10674	20345	9730	22126	16186	15357	11095	14384	10661	26368	16131	19790	14716	31664	22127	23279	21724	24965	15459
fca-let-7f-3p	12	3	10	4	16	10	2	11	4	9	3	6	3	4	3	9	15	5	4	12	6	4	8	1	4	4	1	6	4	5	13	3	10	3	13	10	8	13	11	3
fca-let-7f-5p	185067	108855	98987	101866	93961	159035	69970	151735	135544	123237	79087	103516	117267	126131	102029	92582	230428	114471	110203	96518	45886	52135	103206	33516	129157	76879	104801	81275	61691	48837	136750	90183	110447	72658	125848	102081	95715	104635	114765	93706
fca-let-7g-3p	12	2	4	5	10	19	7	3	5	5	3	2	12	5	3	6	9	9	10	5	3	2	7	7	9	9	4	3	5	4	6	6	6	4	3	6	5	3	10	4
fca-let-7g-5p	107570	63964	59405	57921	54690	95901	43652	88510	82170	71961	48490	63340	67814	76687	66920	59063	128022	67475	68297	53632	31666	34101	61583	22221	83848	48438	67804	52284	38310	32854	59623	40426	59715	43123	77217	61606	46807	50712	55816	41929
fca-let-7i-3p	162	61	84	70	87	121	63	123	109	70	42	56	127	106	88	69	174	77	61	64	15	19	42	16	46	34	28	26	25	8	43	24	37	26	52	55	30	58	28	29
fca-let-7i-5p	117362	65293	58463	52124	68346	99507	54187	108273	111162	68493	53144	64145	90009	71007	67107	55661	133910	80493	67749	56070	23066	25024	41622	20024	57072	37108	38085	32268	26615	20754	39564	24640	46772	32481	59449	44172	35082	39002	29220	21455
fca-mir-100-3p	106	55	44	54	80	60	55	72	123	60	52	43	75	33	40	46	137	53	60	30	85	48	130	69	164	100	92	83	73	53	141	88	149	100	186	121	97	118	106	85
fca-mir-100-5p	20386	9524	9487	9569	21049	18060	11548	19535	20331	13220	11936	12370	21651	14030	12491	9906	23002	11094	10798	9098	15717	11548	24324	10054	24424	15036	21034	17136	15775	10692	29348	19087	20255	15800	32446	22187	24652	24180	22681	32682
fca-mir-101-3p	4686	2071	1831	1801	2010	2376	1574	3361	3786	2159	1618	1473	3102	2419	2072	1780	4762	1941	1665	1167	571	543	1144	586	1381	797	860	906	529	393	1203	801	1116	644	1196	974	923	1165	1325	1364
fca-mir-101-5p	440	208	171	162	188	239	159	281	305	201	164	150	315	211	201	138	304	183	148	91	31	39	75	43	77	58	52	51	29	20	51	40	46	25	47	51	52	70	93	79
fca-mir-103-3p	8202	4706	3345	3611	5650	7107	4130	4728	6162	4002	3291	2870	7495	5997	3987	3581	8267	5879	4413	2852	3257	3292	6517	2878	7053	4416	4502	4194	4638	3036	4256	2727	3921	2497	5818	3721	2310	2965	2915	1868
fca-mir-103-5p	14	3	3	8	13	6	9	11	12	8	4	5	16	8	5	1	10	9	7	5	15	19	26	18	15	24	11	9	21	15	26	9	12	9	10	16	3	2	10	6
fca-mir-106a-3p	0	0	0	0	0	0	0	0	0	0	0	0	1	0	0	1	0	0	0	0	0	1	1	0	0	0	0	3	1	0	0	2	1	0	0	1	0	1	0	0
fca-mir-106a-5p	590	390	391	310	814	779	513	522	624	334	326	361	796	518	528	357	899	806	548	426	1150	1017	1272	498	1237	982	1173	1030	1056	863	1920	991	1331	919	1378	1111	1760	1857	1905	1136
fca-mir-106b-3p	8	5	3	2	3	9	3	7	6	8	5	3	6	8	5	4	23	6	6	1	6	3	8	7	7	3	8	3	3	8	15	9	7	10	9	8	4	3	10	10
fca-mir-106b-5p	8203	4216	4409	4345	6609	7362	4327	6053	8537	5089	4055	4803	8215	5549	4665	4320	11313	7454	5307	4166	3974	4337	6720	2988	8772	6043	7409	6017	5345	4394	6084	3546	6466	4905	8383	6847	5183	5749	8034	5878
fca-mir-107-3p	1411	786	650	675	1125	1124	818	996	1104	754	652	519	1353	940	733	571	1565	942	773	471	968	975	1573	852	1753	1211	1109	1076	1199	900	1358	804	1046	598	1563	1000	547	685	613	513
fca-mir-10a-3p	97	28	43	23	29	17	26	49	52	56	33	23	69	46	26	21	79	24	47	12	9	4	4	10	18	8	10	10	3	10	16	7	8	4	17	13	9	7	8	10
fca-mir-10a-5p	3384	1560	2245	1475	1417	1508	1103	2612	2083	2489	1541	1344	3134	2603	963	1376	3414	1003	1785	1087	660	364	505	413	1079	701	1045	351	254	436	622	616	474	378	1346	1043	691	582	716	1409
fca-mir-10b-3p	430	251	212	185	311	363	241	310	334	352	208	231	335	226	206	185	372	213	207	141	243	197	355	128	449	265	359	221	229	131	486	247	370	231	401	319	357	395	487	279
fca-mir-10b-5p	6046	3401	2658	2897	3084	4475	2512	5859	5442	4297	2807	2669	4323	3678	2559	2417	6809	2342	2712	1714	2458	2362	5372	2319	6348	3211	3758	3969	2587	1708	5651	3546	4831	2670	4858	4061	4151	5678	5282	6896
fca-mir-1-3p	129	63	128	45	77	70	37	149	110	191	72	139	97	98	62	97	162	57	156	35	74	88	178	46	187	181	112	99	60	51	154	157	123	74	152	164	75	89	91	69
fca-mir-1-5p	1	0	0	0	0	0	0	0	0	0	0	1	0	0	0	0	0	0	0	0	1	0	0	0	2	2	0	0	0	1	2	1	0	1	1	0	0	2	0	0
fca-mir-1185-3p	21	10	27	11	50	29	19	13	24	24	15	15	46	24	18	14	35	35	18	17	15	20	76	14	71	53	68	46	48	33	9	5	25	18	16	9	15	14	30	5
fca-mir-1185-5p	85	36	35	31	44	48	31	42	63	38	29	28	59	32	41	20	67	50	44	22	11	20	35	24	48	19	29	18	23	16	13	10	32	14	41	30	15	17	53	31
fca-mir-122-3p	1	0	0	0	0	0	0	0	0	0	0	0	0	0	0	0	0	0	0	0	1	0	3	1	1	1	1	0	0	0	2	1	1	0	0	0	1	0	1	0
fca-mir-1224-3p	5	0	0	2	7	3	5	17	4	0	0	1	10	2	1	2	5	3	1	3	0	0	1	0	0	2	1	0	0	2	5	0	2	1	2	0	1	0	1	3
fca-mir-1224-5p	134	92	78	65	127	89	76	131	90	81	74	56	238	149	105	96	127	138	69	50	26	12	19	22	20	21	18	15	14	4	15	13	18	13	40	19	29	21	49	36
fca-mir-122-5p	0	1	0	0	0	0	0	5	0	1	0	1	1	0	0	2	2	0	0	0	3	4	7	6	13	12	4	2	13	9	2	8	9	3	12	14	2	5	7	20
fca-mir-124-3p	4	3	5	2	6	11	6	3	5	10	7	4	16	13	7	4	14	6	11	10	98	69	148	65	106	92	156	111	54	46	92	45	72	40	31	26	159	160	111	69
fca-mir-124-5p	0	0	0	0	0	1	0	0	0	0	0	0	0	0	0	0	0	1	0	0	7	9	15	6	11	6	20	4	3	2	3	1	7	0	4	1	10	10	6	1
fca-mir-1249-3p	35	14	12	15	15	20	14	31	45	14	4	17	27	15	9	13	30	21	20	12	13	4	24	9	26	15	12	15	8	5	25	10	19	8	24	11	6	18	19	18
fca-mir-1249-5p	31	11	12	15	41	26	24	29	12	17	10	7	27	16	13	2	12	2	11	6	10	14	14	14	12	16	21	19	12	16	24	31	18	20	31	34	24	26	18	6
fca-mir-125a-3p	553	284	235	201	621	536	394	489	556	356	290	300	668	384	291	243	603	433	335	239	127	101	198	120	188	144	159	156	138	108	326	163	219	175	437	305	266	250	246	164
fca-mir-125a-5p	22995	10441	8475	8802	14083	14635	11234	20750	23729	11054	10548	6768	23352	13891	12223	8361	26455	12903	10836	6624	2564	2358	4448	3415	5665	3909	2767	3299	2722	1890	6113	3541	5088	2315	5485	3824	3310	5333	4222	5586
fca-mir-125b-1-3p	559	282	242	208	492	423	304	417	407	295	236	248	545	320	276	230	526	393	276	193	162	122	281	158	234	152	197	133	143	90	398	222	286	218	426	261	255	356	232	160
fca-mir-125b-5p	90148	41694	31991	33750	49652	55501	36638	64321	72655	43195	36181	28276	91226	62276	45627	37892	99611	49753	43036	28709	12291	9876	24079	11610	26833	17336	15350	15138	13734	9168	29303	18600	24143	14725	31295	18882	18727	23979	17698	19369
fca-mir-125b-2-3p	969	552	396	477	1028	819	667	783	1007	695	589	488	1429	943	772	528	1336	731	618	421	103	101	118	117	202	129	112	107	118	92	270	146	180	109	251	138	203	220	155	106
fca-mir-126-3p	7895	4138	4182	3998	4714	7945	4020	9069	8822	4813	3435	4596	4416	5221	4297	4000	11008	6325	5693	4188	2005	2889	3793	1935	7674	4577	4614	6189	2592	2302	3262	2641	3787	1922	4488	3584	3103	4011	2706	2633
fca-mir-126-5p	16398	9109	8378	9351	18175	21399	12209	15492	16869	12097	9136	13062	15441	12712	11177	9810	21481	16329	11836	10254	7499	8454	12249	5739	18807	13849	14051	12586	9867	7176	10226	6279	8819	6091	11372	8456	10994	10192	7128	3035
fca-mir-1271-3p	19	10	7	5	26	21	18	15	11	14	12	13	18	8	25	15	21	19	12	15	11	7	14	9	15	11	6	2	7	7	16	3	8	16	14	9	9	18	14	22
fca-mir-1271-5p	581	300	306	279	694	657	444	484	514	352	379	269	814	495	484	280	838	584	485	333	121	143	335	221	251	168	204	156	163	128	257	185	205	141	308	159	243	270	229	278
fca-mir-127-3p	2321	1370	1129	1112	2647	2172	1600	1482	1974	1580	1326	1521	2995	1680	1667	1174	1954	1464	1445	1040	93	55	180	149	159	145	48	48	141	59	143	91	216	197	560	306	362	276	564	444
fca-mir-127-5p	33	21	15	12	49	46	25	28	35	25	32	17	39	31	23	20	39	29	19	15	4	1	0	6	4	2	3	2	5	3	7	2	8	8	29	8	10	10	16	7
fca-mir-128-3p	102	69	59	43	70	96	76	115	143	70	45	45	81	78	64	44	142	82	72	46	208	196	333	192	511	327	330	376	211	169	321	252	398	160	298	236	159	257	227	319
fca-mir-128-5p	6	4	2	2	4	5	3	4	6	1	0	2	0	7	2	4	6	2	2	1	5	15	15	8	22	22	17	7	4	12	25	10	25	19	24	22	17	24	8	6
fca-mir-129-3p	379	158	113	152	383	332	243	314	395	214	181	123	299	190	161	109	345	136	122	73	687	629	1166	545	1476	864	670	835	1242	1027	3527	2010	2332	1163	2389	2055	768	1193	1403	1359
fca-mir-129-5p	107	56	51	64	151	187	100	103	102	89	45	44	93	43	58	29	79	52	49	28	283	253	384	122	530	420	384	347	478	344	1149	633	796	514	1014	773	386	428	508	326
fca-mir-130a-3p	31640	18042	16332	15723	28454	27464	18245	22695	28302	21609	17200	18048	35724	25939	21677	17475	38592	25705	21345	15674	5040	4242	9268	4721	9935	6869	5011	4995	5362	3724	11048	6553	9739	6844	14716	9703	14607	14207	32727	21850
fca-mir-130a-5p	21	17	12	11	44	27	13	16	33	18	15	21	63	35	18	21	40	34	18	16	3	6	7	4	17	5	5	4	3	5	17	11	6	5	16	12	26	17	53	26
fca-mir-130b-3p	521	300	281	327	549	559	316	448	505	334	271	367	479	386	322	289	762	590	463	291	297	321	466	269	585	423	581	428	392	308	253	164	404	318	703	484	288	378	363	277
fca-mir-130b-5p	14	2	15	0	7	6	4	10	7	10	5	3	0	6	0	5	10	12	4	3	24	15	23	12	23	18	28	26	19	7	9	2	8	7	9	7	9	7	5	9
fca-mir-132-3p	638	321	295	313	1158	964	562	744	492	263	226	253	593	308	397	244	850	702	471	304	631	784	922	689	1522	1054	2085	1822	1497	1061	225	160	261	115	236	192	200	283	186	195
fca-mir-132-5p	22	12	8	6	35	41	13	18	17	13	5	5	14	10	12	8	26	13	22	13	27	27	53	40	52	38	83	45	42	38	5	9	6	8	15	10	9	7	9	3
fca-mir-133a-3p	47	18	18	27	19	19	14	35	49	59	22	25	35	34	24	16	44	19	34	8	32	31	49	29	69	61	31	20	39	18	59	45	64	38	63	62	30	40	29	41
fca-mir-133a-5p	4	0	0	0	1	2	0	1	0	0	4	1	1	0	1	1	0	0	0	0	1	0	1	0	4	4	0	1	0	0	2	0	1	3	3	3	1	6	0	1
fca-mir-1343-3p	76	43	25	23	44	67	63	63	73	33	12	17	74	46	37	23	91	68	38	17	13	17	44	36	60	38	20	31	26	24	37	22	62	18	54	43	26	30	24	25
fca-mir-1343-5p	9	5	5	1	20	19	16	14	13	6	5	7	17	8	8	5	8	14	15	5	9	9	14	21	25	24	9	13	13	10	21	11	18	11	25	23	11	8	12	13
fca-mir-135a-3p	5	2	0	2	4	2	0	0	6	4	5	2	1	1	2	0	4	0	0	4	2	1	4	1	4	1	2	3	6	5	9	4	4	0	9	4	10	5	12	10
fca-mir-135a-5p	151	100	65	69	157	173	96	82	258	187	146	127	135	107	100	68	142	113	86	69	23	36	102	35	71	91	98	58	87	73	92	28	34	33	138	40	87	98	222	118
fca-mir-135b-3p	0	0	0	0	0	0	0	0	0	0	0	0	0	0	0	0	0	0	0	0	0	0	0	0	0	0	0	0	0	1	2	1	0	0	0	0	3	2	10	3
fca-mir-135b-5p	0	0	1	2	0	0	0	1	3	0	0	1	4	1	2	3	0	0	1	1	2	0	6	0	8	10	5	0	5	5	23	13	9	5	39	18	46	29	169	155
fca-mir-136-3p	697	314	305	338	549	432	287	348	615	370	250	315	718	332	333	257	625	404	299	235	37	28	70	37	113	56	26	22	56	27	74	20	96	78	171	104	129	126	219	95
fca-mir-136-5p	896	277	296	358	633	516	308	457	789	447	382	371	797	351	393	291	794	374	309	228	89	56	150	80	172	150	42	30	110	58	151	78	188	136	352	232	196	229	414	362
fca-mir-137-3p	44	49	35	27	60	49	26	62	65	52	56	48	62	85	45	38	74	68	34	36	12	14	14	3	13	3	9	13	16	6	20	13	31	14	17	10	49	64	75	26
fca-mir-137-5p	1	1	1	0	0	0	0	0	0	1	0	0	0	0	0	0	1	1	0	0	0	0	0	0	0	0	0	1	1	0	0	0	0	0	0	0	0	0	1	0
fca-mir-138-3p	6	6	2	5	3	7	11	10	11	6	5	3	6	7	8	4	5	13	4	5	6	10	13	5	6	7	11	14	7	5	23	20	23	19	9	12	19	31	25	31
fca-mir-138-5p	360	258	168	191	227	259	164	153	184	141	94	139	309	241	284	154	204	178	149	95	623	576	575	265	490	339	572	436	564	498	1476	809	941	596	1036	715	1259	1375	1830	894
fca-mir-139-3p	16	13	15	10	20	18	15	21	13	15	8	15	37	20	19	9	13	11	8	11	22	9	44	17	30	17	37	19	24	18	23	12	20	6	33	15	20	16	16	18
fca-mir-139-5p	1061	658	472	562	859	977	562	1054	939	652	484	618	922	755	652	514	951	637	531	385	564	531	1226	503	1404	894	1008	1004	764	474	912	529	611	348	1045	619	608	631	696	483
fca-mir-140-3p	10867	4916	4492	4604	9838	8181	6543	10731	10502	6313	5544	5058	11918	7519	6713	4832	12568	6694	6088	3691	5568	5510	9258	6263	9460	6522	6922	7478	4607	3238	11993	7015	8684	5041	13911	9511	7308	8665	10416	11375
fca-mir-140-5p	15944	8978	7711	7299	10333	13188	8001	14140	14824	10235	7564	7724	12984	10959	9800	7121	18301	11092	9546	5965	6746	6831	11040	5087	13919	8842	10208	9620	5531	3932	12036	8267	12103	7784	17537	12911	9389	9998	17613	12225
fca-mir-141-3p	520	218	422	234	452	498	240	328	250	162	136	150	564	378	514	338	250	159	146	132	350	372	310	104	274	266	650	510	362	272	142	120	200	214	146	138	118	108	94	90
fca-mir-141-5p	0	1	0	0	0	0	0	2	0	0	0	0	0	0	0	0	0	0	0	1	0	0	0	0	2	1	0	1	2	1	0	1	2	0	2	1	1	2	0	0
fca-mir-142-3p	1704	925	836	930	1163	1375	777	1673	772	455	394	425	1326	1093	866	692	1854	1283	941	577	344	309	1303	466	697	369	522	438	279	166	474	215	306	223	925	496	541	803	572	203
fca-mir-142-5p	82	43	36	47	69	73	21	56	32	31	14	20	67	43	33	35	99	72	26	36	23	18	90	23	40	18	34	21	23	14	28	15	31	18	52	42	41	40	47	12
fca-mir-143-3p	463630	223755	226218	220417	444629	403531	232289	369487	470612	404017	276752	391013	436804	315986	267214	216872	586932	309173	334852	216178	226153	207648	401545	179152	398083	282793	285875	225715	211281	134759	338942	231746	313907	261656	459560	331211	183901	178338	124271	62348
fca-mir-143-5p	3169	1727	1505	1497	3420	3062	2201	3340	3368	2510	1981	2248	3496	2578	2352	1436	4134	2519	2833	1401	1411	1344	2139	1637	2404	1691	1674	1442	1176	706	2285	1506	2315	1622	3565	2447	993	1188	734	638
fca-mir-144-3p	102	40	41	88	56	56	27	40	38	34	22	31	45	47	41	39	35	21	32	17	19	14	14	9	13	10	21	11	13	8	25	10	11	13	25	30	16	9	10	15
fca-mir-144-5p	4	2	0	1	3	4	0	0	3	2	0	2	1	2	1	1	2	2	2	3	0	1	0	0	0	0	1	0	2	0	2	0	0	0	0	0	0	0	1	0
fca-mir-145-3p	12360	5972	6096	5369	13307	10601	7160	8990	13626	10220	8095	8464	12820	8124	7782	5009	17086	9188	8829	5384	3197	2820	5816	3221	6094	4384	3879	3136	2778	1833	6576	4064	5892	3734	6532	4724	3027	3650	2174	1333
fca-mir-145-5p	188688	87793	82758	78609	204513	138172	115765	163614	220429	152740	128739	108389	255975	144380	128258	77359	253014	128057	128225	66372	48765	40477	84933	62253	81250	63515	45316	45860	38963	25593	85555	53935	69338	42481	80736	55168	35784	43511	20020	17177
fca-mir-146a-5p	2299	1483	1235	1233	2697	2932	2091	2792	2464	1536	1344	1314	2573	1979	1791	1261	3487	2404	1872	1236	3016	3266	3826	1955	6285	4690	7315	6792	3098	2800	1376	799	2090	1470	1994	1687	1196	1432	1345	826
fca-mir-146b-5p	254	209	135	163	199	217	127	208	194	135	100	99	267	210	170	151	306	177	125	95	723	914	1174	570	1789	1284	1679	1360	954	765	381	262	554	333	527	423	213	248	283	195
fca-mir-147-3p	5	2	2	1	6	2	0	5	4	4	0	2	3	4	2	1	2	5	1	1	51	47	128	40	117	75	75	46	97	66	14	17	31	29	25	21	4	7	7	7
fca-mir-147-5p	0	1	0	0	0	0	0	0	0	0	0	0	0	0	0	0	0	0	0	0	2	4	2	0	4	1	0	2	2	0	0	0	2	0	0	0	0	0	0	0
fca-mir-148a-3p	1048	627	385	459	386	676	311	472	913	513	322	451	535	592	414	409	1065	518	428	300	80	62	147	54	240	150	75	34	116	74	175	64	131	100	219	190	152	219	197	97
fca-mir-148a-5p	33	11	12	12	13	18	21	9	20	17	10	7	10	9	7	7	28	13	12	11	6	6	3	1	6	3	1	1	2	0	8	3	4	2	2	7	5	10	8	6
fca-mir-148b-3p	327	183	144	154	106	192	92	179	201	172	113	130	147	168	122	122	341	174	155	110	87	112	194	87	256	146	164	155	141	131	165	96	148	98	232	164	102	126	133	75
fca-mir-148b-5p	60	32	29	31	83	39	29	43	55	28	24	33	68	45	41	36	69	53	40	28	28	39	44	30	38	32	35	28	48	27	41	22	51	29	46	42	35	26	35	21
fca-mir-150-5p	73	28	20	51	40	36	23	89	35	26	21	10	80	61	37	31	58	34	30	29	22	22	94	56	14	6	20	18	8	8	14	4	6	7	13	15	19	26	7	18
fca-mir-151-3p	1912	1056	827	823	1523	1884	1188	1974	2084	1125	952	921	1780	1320	1067	755	2203	1554	1184	764	645	639	1185	752	1501	1086	1197	1057	1016	718	1907	1076	1689	1055	2485	1847	1131	1527	922	671
fca-mir-151-5p	44338	22428	23265	22487	55124	44605	31169	41658	39153	29352	26409	32641	55193	34835	34216	25325	46122	30853	27342	23178	25892	22135	42491	21077	41100	31430	43078	29503	39569	26748	54193	33657	36485	30209	58714	37088	44537	39956	33504	30320
fca-mir-152-3p	4344	2489	1941	1976	2374	3162	1574	2323	3055	2193	1645	1825	2727	2562	1936	1751	4221	2575	2211	1530	938	899	2104	943	2076	1339	1383	1143	1239	760	1762	1129	1463	1002	2292	1519	1324	1477	1169	492
fca-mir-152-5p	0	0	1	1	0	0	1	0	2	0	0	0	0	2	0	1	1	1	0	0	2	0	1	0	0	1	1	1	0	0	0	0	1	1	1	4	1	0	0	0
fca-mir-153-3p	1226	586	554	591	621	713	452	868	1032	589	465	456	600	468	457	321	1558	989	683	550	177	137	578	174	503	250	385	306	258	155	253	180	370	221	444	343	340	384	1186	608
fca-mir-153-5p	234	105	124	102	139	189	110	176	184	108	93	95	141	88	74	70	320	201	139	97	85	50	161	52	153	68	114	81	82	55	99	47	117	66	160	117	140	131	390	211
fca-mir-155-5p	3940	2735	2486	2035	3415	3513	2185	3406	3699	3105	2656	2682	4742	3206	2743	2031	5614	3144	2789	2204	408	353	547	205	605	409	453	389	430	295	665	323	462	360	630	471	821	825	837	436
fca-mir-15a-3p	2	0	0	4	1	3	1	2	3	0	0	2	0	1	0	4	5	0	5	0	2	3	0	4	5	2	2	1	0	2	3	1	1	2	2	3	3	0	2	2
fca-mir-15a-5p	1470	696	644	713	810	1085	606	1112	1263	755	566	524	1120	1110	819	734	1937	1063	815	554	712	693	1350	587	1553	947	1004	969	680	545	762	582	1059	650	1173	904	630	744	1126	1113
fca-mir-15b-3p	17	0	6	5	1	5	6	5	12	3	2	5	5	4	0	3	8	8	2	2	22	21	24	14	53	28	34	16	20	19	10	10	26	13	13	14	3	13	10	3
fca-mir-15b-5p	1124	551	496	529	552	882	545	828	995	563	469	399	788	786	461	535	1322	880	747	369	1117	1224	1945	919	2603	1538	1956	1806	1396	1157	994	771	1386	769	1308	1052	595	902	984	990
fca-mir-16-5p	107022	60434	56229	56322	69275	88388	51610	103256	90186	62615	52023	55995	92421	86686	71678	58214	128577	76395	70281	51357	77745	82406	145493	62059	163005	102409	155062	127518	94357	77615	73959	50399	88777	58687	96041	69318	62191	65841	81855	65955
fca-mir-17-3p	1137	572	496	515	1047	996	685	793	954	584	601	525	1169	775	809	584	1203	776	668	507	418	303	604	289	634	465	490	443	427	340	688	396	556	390	938	576	694	728	870	821
fca-mir-17-5p	15523	8266	7958	7923	13456	14911	9124	11640	14036	8431	6944	7487	15494	12354	10399	8915	18648	13889	9594	7186	7685	8687	14493	6256	18502	12292	13221	11322	10210	8624	11770	6842	15859	9798	15378	11063	9939	12200	11389	6770
fca-mir-181a-1-3p	141	59	57	67	193	151	101	132	135	105	80	55	131	92	71	66	160	107	84	61	45	38	31	28	49	34	30	12	42	16	91	56	41	27	64	41	73	73	108	66
fca-mir-181a-5p	35957	20434	18858	18543	39964	34529	25008	31747	37075	22124	22553	20652	49001	29270	28940	18655	44077	30102	24920	18793	4516	3675	3915	2624	5382	4050	2647	2394	3721	2298	9478	5366	4491	3175	7017	4688	7929	8300	9454	8496
fca-mir-181a-2-3p	194	76	54	72	132	117	127	182	242	104	110	78	199	141	160	82	228	109	104	48	10	6	11	12	21	9	7	16	14	5	24	15	26	10	27	17	23	42	55	74
fca-mir-181b-1-3p	2	0	0	0	1	0	0	0	3	0	1	1	0	1	2	0	2	0	1	0	0	0	0	0	0	0	0	0	0	0	0	0	0	1	0	1	0	0	1	0
fca-mir-181b-2-3p	72	19	13	22	24	33	21	30	35	29	23	14	42	23	31	16	52	31	22	18	3	4	2	0	2	4	8	6	4	2	8	4	8	2	9	4	2	6	19	14
fca-mir-181b-5p	15930	8968	8353	7494	15271	14579	10102	13734	16321	9767	9541	8853	20655	12570	12366	7929	20048	14409	11486	8352	1285	1136	1151	788	1748	1389	922	888	1084	698	2612	1460	1442	1086	2321	1605	2418	2637	2999	2727
fca-mir-181c-3p	22	16	11	5	17	15	17	20	7	8	6	5	34	14	25	17	8	7	8	2	25	20	26	19	43	25	33	20	32	28	40	33	38	38	106	63	80	75	51	48
fca-mir-181c-5p	381	258	240	217	230	246	177	411	171	107	145	94	779	401	513	338	160	128	115	63	282	218	391	198	436	285	237	183	297	217	404	268	384	330	791	544	573	660	510	280
fca-mir-181d-5p	157	100	120	82	100	119	86	153	98	78	67	59	281	150	167	112	115	84	60	49	169	152	158	97	234	192	176	154	136	139	336	196	259	215	556	378	460	479	578	360
fca-mir-182-3p	0	0	0	0	0	0	0	0	0	0	0	0	0	0	0	0	0	0	0	0	0	0	0	0	0	0	0	0	0	0	1	0	0	0	0	0	0	0	0	1
fca-mir-182-5p	13	12	7	6	5	11	8	7	4	6	2	0	4	17	15	4	4	4	5	3	85	109	99	50	103	67	129	142	108	102	144	102	156	73	121	87	133	158	161	120
fca-mir-183-3p	0	0	0	0	0	1	0	0	2	0	0	0	1	0	0	0	0	0	0	0	9	4	3	0	0	2	6	5	5	5	10	5	4	3	6	1	3	3	8	2
fca-mir-183-5p	9	4	15	6	7	6	11	10	6	6	4	2	4	13	9	5	5	2	3	2	103	86	81	31	62	42	114	92	137	81	148	90	95	59	91	68	109	139	152	117
fca-mir-185-3p	44	22	16	29	46	21	29	51	43	25	30	15	59	38	36	14	39	26	29	7	15	13	22	18	44	28	11	20	16	7	18	10	32	8	39	23	23	51	9	23
fca-mir-185-5p	4038	2224	1819	1675	3668	3519	2580	3912	3728	2341	1956	2207	3602	2710	2210	1608	4118	2576	2162	1558	2672	2506	3686	2048	4804	3720	4533	3507	3413	3269	3651	1914	2945	2430	6772	5064	2560	2641	2119	2406
fca-mir-186-3p	15	4	5	4	16	16	6	9	18	9	11	7	23	12	4	8	16	14	6	5	9	6	22	5	13	6	6	7	9	4	15	13	11	10	18	9	13	16	17	17
fca-mir-186-5p	14625	6601	6444	6390	9684	9922	6947	10587	12427	6737	5931	5327	13605	7949	7775	5932	16354	9441	7170	4856	2867	2861	4662	2695	6390	4138	3921	3692	3559	2616	4821	2663	4095	2271	4861	3669	3015	3854	4180	2955
fca-mir-188-3p	23	19	16	12	27	22	13	28	21	12	11	10	32	18	26	13	30	26	11	17	19	31	49	18	78	39	30	27	16	25	41	25	47	37	55	38	32	28	18	26
fca-mir-188-5p	392	207	191	202	539	490	366	324	397	226	202	198	618	332	323	272	372	261	193	180	372	253	689	394	599	373	280	218	351	255	522	357	445	383	638	369	343	391	308	305
fca-mir-18a-3p	2	0	0	1	0	6	1	0	4	3	1	2	2	1	2	1	4	1	1	2	3	1	6	0	2	4	2	3	4	1	2	2	1	2	5	8	3	6	4	6
fca-mir-18a-5p	1885	1112	1012	1152	1476	1766	961	1463	1682	1086	901	1068	1821	1496	1270	1134	2285	1593	1264	1020	2734	2749	4373	1773	4990	3373	4614	3710	3271	2786	2350	1545	3243	2614	3545	2851	2131	2366	2604	2269
fca-mir-18b-3p	0	0	0	0	0	0	0	0	0	0	0	0	2	0	0	0	0	0	0	0	2	0	1	2	0	0	0	0	0	0	2	0	1	1	0	2	1	3	0	2
fca-mir-18b-5p	80	59	45	47	48	63	24	48	50	36	30	30	63	46	55	45	76	54	36	25	94	82	106	44	90	58	81	70	70	74	149	91	103	64	108	66	117	112	139	121
fca-mir-190a-3p	1	1	1	0	3	0	0	1	2	0	0	2	0	3	1	2	11	1	1	0	1	0	0	2	0	1	0	0	2	0	0	0	0	0	1	0	0	1	0	1
fca-mir-190a-5p	10894	5771	5840	5249	4709	6924	3573	5350	7317	4595	3386	4277	9220	8096	7845	5977	13911	8821	6721	5219	927	1061	2993	840	2731	1729	2273	1416	1433	939	1898	1056	1997	1407	2540	1980	2007	2325	3369	1419
fca-mir-190b-5p	34	12	15	8	15	33	16	14	23	7	12	14	17	13	9	20	30	6	12	3	52	81	88	33	225	96	176	126	75	74	29	19	85	53	80	69	21	32	44	39
fca-mir-191-3p	54	20	20	17	25	38	31	64	41	35	23	19	38	27	40	17	55	40	22	15	39	35	57	30	80	67	54	55	45	32	47	34	69	37	52	26	13	33	23	18
fca-mir-191-5p	88001	42420	42265	43035	68707	67345	42351	64662	69456	46272	37599	47911	70944	49355	51317	40168	84217	51846	44095	36628	64675	65807	94523	48735	114292	85200	116166	85367	84542	69062	68743	40597	76837	53262	73245	51719	40351	46618	39458	30086
fca-mir-192-3p	0	2	0	0	2	1	0	0	0	0	1	0	0	1	0	0	0	0	0	0	1	2	1	0	5	3	1	3	1	0	1	0	2	2	0	0	2	0	1	1
fca-mir-192-5p	13	6	8	3	4	6	5	7	11	5	3	6	10	10	4	3	21	7	7	6	20	25	60	22	62	52	65	74	33	35	16	17	32	16	18	4	10	4	3	10
fca-mir-193a-3p	4754	2103	1766	1643	3654	2362	2166	2666	3215	2383	1989	1524	4373	2325	2612	1573	3767	1492	1648	897	690	588	1225	840	1209	886	645	599	755	502	1379	903	1235	713	1917	1240	1088	1258	1235	1245
fca-mir-193a-5p	458	342	231	224	228	317	207	587	517	309	218	174	355	326	268	141	498	222	249	112	74	128	140	124	226	125	159	235	135	141	241	160	273	143	312	292	162	227	158	343
fca-mir-193b-3p	292	127	114	109	253	245	205	298	359	217	165	119	369	237	168	121	460	251	193	93	133	106	245	179	232	143	155	122	108	103	253	118	171	96	288	171	119	193	127	158
fca-mir-193b-5p	105	49	41	34	102	116	65	99	76	61	46	39	110	78	48	40	96	101	80	44	36	20	70	33	52	47	51	21	32	14	60	26	30	44	69	57	40	44	39	21
fca-mir-194-5p	18	8	8	6	8	14	3	13	13	5	10	5	13	8	9	7	18	6	5	4	44	36	81	34	98	47	119	102	49	60	16	24	45	36	52	38	7	9	8	9
fca-mir-195-3p	178	90	55	71	150	133	135	182	191	94	68	70	182	134	95	70	248	158	97	71	31	13	48	19	44	30	22	23	27	17	67	33	83	39	67	54	50	66	34	18
fca-mir-195-5p	65319	35023	30061	29917	38737	49713	32418	62052	55721	37623	29621	26628	51009	56840	40473	31724	84125	47480	42783	27033	11577	10500	24092	12546	26247	15711	11868	12226	10995	8500	26815	19076	21886	12920	29423	22711	18292	23385	13964	13964
fca-mir-196a-5p	2918	2715	432	1023	158	395	210	726	363	1604	485	522	1431	2223	106	1227	1701	163	614	179	99	126	127	51	601	345	89	118	163	107	401	246	468	208	140	208	586	760	822	730
fca-mir-196b-3p	1	0	0	0	0	0	0	0	0	0	0	0	0	0	0	0	0	0	0	0	0	1	0	0	0	0	0	0	0	0	0	0	0	0	0	0	0	0	0	0
fca-mir-196b-5p	1529	1801	303	452	51	137	101	409	177	1018	175	152	732	1086	49	446	996	77	587	78	60	57	43	26	215	132	46	40	42	36	97	70	121	68	65	98	320	228	286	462
fca-mir-197-3p	137	60	24	55	83	91	69	95	75	48	29	32	123	79	68	45	141	92	54	36	21	15	29	35	31	32	26	35	27	15	46	19	48	24	58	38	51	61	48	56
fca-mir-197-5p	2	4	0	0	2	2	0	0	1	1	0	0	1	2	0	1	1	0	2	0	0	0	0	0	0	0	0	1	0	2	2	0	0	0	1	0	1	4	1	0
fca-mir-199a-3p	133644	61270	57614	58803	63502	81439	48538	97227	127579	67714	53412	51942	80480	62777	55902	44426	159322	73020	64460	43479	6066	6622	10573	5843	19241	10972	6553	7161	6122	4785	14772	9510	15302	7791	18779	14037	15111	20182	18494	18914
fca-mir-199a-5p	29510	11526	10503	11549	15260	17804	10883	20516	26051	13415	10545	11266	18267	14331	11983	9548	31242	15831	13909	9145	1444	1463	2454	1677	3888	2435	1472	1589	1427	1121	3313	2208	3313	1737	5008	3488	2743	4057	3528	3809
fca-mir-199b-3p	133644	61270	57614	58803	63502	81439	48538	97227	127579	67714	53412	51942	80480	62777	55902	44426	159322	73020	64460	43479	6066	6622	10573	5843	19241	10972	6553	7161	6122	4785	14772	9510	15302	7791	18779	14037	15111	20182	18494	18914
fca-mir-199b-5p	415	186	188	181	248	255	126	230	389	211	157	237	225	162	119	138	568	207	223	208	36	25	38	18	103	88	23	30	36	26	40	21	45	46	94	80	70	53	49	66
fca-mir-19a-3p	484	282	374	346	456	564	305	424	359	309	227	328	396	426	392	316	569	452	350	312	256	222	390	112	377	237	450	274	250	178	341	225	412	366	549	405	394	429	677	556
fca-mir-19a-5p	2	0	1	0	0	0	0	0	0	1	0	0	2	0	2	0	0	1	0	1	1	0	0	0	1	0	1	0	1	1	0	0	0	0	0	0	1	0	0	0
fca-mir-19b-3p	546	322	309	277	421	477	272	448	436	411	248	310	517	457	296	413	641	386	360	265	139	140	295	92	312	193	223	194	148	125	236	199	274	218	334	269	217	293	404	499
fca-mir-19b-5p	4	1	2	1	3	2	2	0	2	1	9	2	1	7	6	5	5	4	1	2	0	3	4	2	2	3	1	0	1	1	4	0	7	1	5	4	1	1	6	0
fca-mir-200a-3p	23	3	19	3	11	7	6	7	6	1	3	2	19	4	5	8	20	2	5	5	52	55	24	14	74	44	43	48	43	43	139	103	68	41	135	104	14	17	11	16
fca-mir-200a-5p	0	0	0	0	0	0	1	0	0	1	2	0	0	1	0	0	1	0	0	1	3	3	1	0	11	3	4	5	4	1	16	5	8	3	15	7	0	2	0	0
fca-mir-200b-3p	8	4	24	5	9	4	3	4	5	4	9	1	12	5	6	7	22	9	3	5	48	43	43	20	94	49	56	64	44	27	149	125	73	60	150	112	32	19	12	18
fca-mir-200b-5p	0	0	2	0	0	0	1	0	2	0	0	0	0	1	0	1	3	1	1	0	10	6	6	2	7	6	14	15	20	11	35	20	18	8	19	21	6	7	1	0
fca-mir-200c-3p	94	54	31	30	36	53	47	49	40	21	26	9	70	59	51	35	37	17	17	11	57	48	60	24	53	48	83	92	35	39	31	21	66	31	25	35	10	23	9	19
fca-mir-200c-5p	0	0	0	0	0	0	0	0	0	0	0	0	0	0	0	0	0	0	0	0	0	0	0	0	0	0	0	0	0	0	0	0	0	0	0	0	0	0	0	0
fca-mir-202-3p	3009	1801	1280	1181	4586	4423	3253	2069	1551	1274	1047	928	2854	1871	1264	1198	1995	1622	1282	975	4571	3429	5741	2849	6747	5481	6109	4664	6559	5088	10587	6275	6290	6008	13615	10061	7903	7297	4308	2101
fca-mir-202-5p	6297	2802	2755	2980	7272	6618	3745	4436	3452	2131	1546	2042	4002	2440	2190	2667	5122	2084	1772	1677	8516	8402	14625	4244	20816	13560	17684	14633	12574	9658	25897	21847	23120	14191	35466	29998	14715	16048	10099	9507
fca-mir-203-3p	54	35	38	36	46	45	40	33	34	32	26	18	67	45	44	41	49	36	33	10	313	302	417	215	520	365	411	341	513	441	270	139	362	202	384	304	260	286	169	141
fca-mir-203-5p	1	0	0	0	1	0	0	0	0	0	0	0	0	0	2	0	0	1	0	0	0	2	0	0	1	4	1	1	1	0	1	1	2	1	2	1	1	0	0	0
fca-mir-204-3p	27	13	12	13	22	14	18	26	18	9	7	16	36	31	28	15	19	12	7	7	77	56	122	104	116	100	91	79	132	101	288	121	113	70	268	157	143	145	48	55
fca-mir-204-5p	1162	494	354	407	576	487	431	889	837	409	399	220	1051	700	626	376	633	313	295	117	1518	1500	4153	2334	4180	2622	2486	2454	2389	1436	7214	4250	3970	1754	3737	2502	1834	2805	1351	885
fca-mir-205-3p	0	0	0	0	0	0	0	0	1	0	0	0	0	0	0	0	0	0	0	0	1	0	4	1	0	2	0	3	1	0	3	1	5	2	4	5	3	4	5	1
fca-mir-205-5p	3	4	1	3	1	4	0	2	2	4	0	5	2	1	0	0	6	0	4	1	24	10	32	12	13	16	24	14	14	8	34	32	30	23	25	17	53	38	52	43
fca-mir-208a-3p	0	0	0	0	0	0	0	0	0	0	0	0	0	0	0	0	0	0	0	0	19	18	20	8	25	17	21	20	44	33	57	38	53	42	78	45	64	73	70	41
fca-mir-20a-3p	643	322	327	317	536	479	322	495	591	357	326	266	726	471	404	360	700	426	339	264	80	99	152	43	179	129	137	87	96	74	218	102	196	118	228	119	226	272	294	139
fca-mir-20a-5p	18298	10172	10517	9490	19223	18646	12471	16681	19316	11523	9838	9800	23912	15682	13689	11450	24397	17470	11689	9271	10263	11203	18725	7895	21360	15165	16877	14729	13250	10927	18020	9872	21104	13117	19537	15082	16267	18818	16780	9750
fca-mir-20b-5p	607	348	347	286	637	780	470	583	614	394	241	316	528	460	480	372	812	810	545	430	1046	1220	1456	614	1616	1090	1386	1321	1116	890	2119	1152	1752	1073	1650	1232	1919	2280	2266	1621
fca-mir-211-3p	1	1	0	1	0	0	1	0	0	0	0	0	2	0	1	0	0	0	0	0	1	0	0	0	0	0	0	0	0	0	0	0	0	0	0	0	0	0	0	0
fca-mir-2114-5p	529	193	237	266	319	442	310	417	606	274	240	162	395	302	302	213	582	334	271	146	471	444	768	467	1111	647	782	794	496	388	1742	1206	1492	703	1537	1248	866	1354	1467	1712
fca-mir-211-5p	186	67	65	53	52	62	40	100	86	31	47	21	178	99	128	47	145	105	60	28	10	12	25	23	30	22	22	34	27	13	61	36	36	16	26	19	22	32	19	15
fca-mir-21-3p	165	114	62	83	298	172	90	125	116	72	92	41	173	87	123	73	161	109	90	61	103	83	180	106	112	90	114	76	109	62	239	100	149	84	266	132	164	151	132	115
fca-mir-214-3p	17644	8126	5463	6287	12212	11821	10079	14888	17400	9437	6659	6031	13360	9203	7365	5425	21186	12916	9820	5755	936	843	1633	1558	2443	1780	935	1065	951	774	2149	1188	2133	996	3687	2525	1781	2370	1712	1977
fca-mir-214-5p	88	41	23	44	63	42	29	62	71	40	39	33	39	50	25	14	90	51	35	39	7	2	9	8	26	4	4	6	7	4	11	7	13	5	14	12	10	18	11	5
fca-mir-21-5p	26681	13666	11089	13359	16140	17790	10191	23345	20089	13276	9416	10919	19459	14672	11595	11218	33683	16188	13843	10507	13940	11663	28719	13167	26793	16395	18974	17235	12157	8974	26053	17533	18286	13127	29083	21133	16079	17207	16839	13141
fca-mir-216a-3p	0	1	0	0	1	0	0	0	1	0	0	0	2	0	0	1	0	0	0	1	0	2	5	0	4	4	0	1	0	0	3	2	9	6	5	1	2	0	0	1
fca-mir-216a-5p	36	17	13	16	10	13	12	16	16	7	8	5	24	15	33	29	15	10	8	6	45	25	100	25	94	58	37	33	18	9	161	130	189	133	132	99	31	26	17	16
fca-mir-216b-3p	1	1	0	0	3	0	2	2	1	2	0	1	3	2	1	2	1	0	1	0	3	4	10	2	5	4	7	3	1	2	10	5	21	12	13	9	5	2	0	0
fca-mir-216b-5p	46	31	31	25	35	30	22	42	37	38	20	13	101	44	44	36	32	17	14	6	118	81	390	130	285	204	167	171	52	79	837	506	1038	641	416	367	224	294	87	60
fca-mir-218-1-3p	1	1	0	0	0	0	1	0	1	0	0	0	0	0	1	0	0	0	2	0	0	1	1	0	2	0	0	0	0	0	0	0	0	0	1	0	0	0	2	0
fca-mir-218-5p	66	45	21	34	27	44	30	45	66	40	35	24	47	40	54	25	61	25	25	14	38	36	69	49	83	42	48	58	45	25	70	45	72	26	60	36	48	101	102	83
fca-mir-218-2-3p	0	0	0	0	0	1	0	0	0	0	0	0	0	0	0	0	0	1	0	0	1	1	0	0	0	0	3	3	0	0	2	0	1	1	0	1	0	1	0	2
fca-mir-219a-3p	10	6	6	2	16	5	9	11	9	8	4	7	4	5	4	5	17	7	2	2	4	2	12	2	6	3	5	1	7	5	6	7	7	6	16	1	7	9	14	3
fca-mir-219a-5p	8	6	5	13	8	10	7	6	6	7	1	8	6	7	9	11	14	11	5	7	0	0	1	3	4	1	4	3	0	0	4	2	4	3	2	3	6	3	0	2
fca-mir-221-3p	546	313	216	244	821	649	457	477	435	320	245	235	650	370	339	246	729	561	391	243	236	212	224	143	381	278	219	210	236	204	642	239	324	145	543	304	464	498	624	346
fca-mir-22-3p	18374	8813	6896	8074	20429	16143	12387	10390	11761	7609	6163	5236	13085	8932	7935	5390	13094	8445	7233	3899	12843	10153	22529	11198	23809	16285	14906	13339	13049	8721	22407	11138	19037	10634	24542	18734	11097	14739	7557	4440
fca-mir-22-5p	126	67	70	72	104	113	63	52	63	43	35	38	80	60	40	43	111	55	48	26	125	97	240	103	232	131	175	137	157	90	208	98	178	104	216	207	101	145	90	42
fca-mir-23a-3p	18144	8266	8072	7115	16321	11323	8296	15329	14794	10884	9226	7440	21423	11057	11173	7124	19749	9571	9704	5357	8535	6932	13887	7449	14651	9822	8189	7821	8241	4838	13978	6861	9677	5233	9738	6866	8559	10476	6119	3690
fca-mir-23a-5p	6	4	0	1	5	5	3	5	4	3	3	2	6	2	1	0	3	4	2	2	0	0	2	3	7	2	1	5	1	0	1	2	2	1	7	5	1	4	1	2
fca-mir-23b-3p	23167	10162	9241	9373	18799	12928	9721	15471	16697	11762	9706	8756	23280	13441	12024	8273	23653	12304	10861	6621	6898	5808	11694	6145	10908	7361	6595	5747	6745	3916	10135	5217	7182	3982	8408	5406	7039	8331	5690	3287
fca-mir-23b-5p	40	7	6	4	26	17	6	21	42	16	10	6	36	17	10	6	44	12	15	4	9	3	11	11	16	6	6	12	7	5	15	4	15	8	23	11	7	14	11	13
fca-mir-24-3p	9680	4958	4420	4149	4999	6183	4467	8466	8163	5528	4033	3807	6356	6039	5273	3589	9669	5378	5267	2810	2682	2880	4491	3096	5846	4108	2881	3191	2387	1970	4509	3010	3935	2095	5206	3869	2485	3458	2775	4278
fca-mir-24-1-5p	177	73	59	80	125	106	85	136	128	68	45	68	116	98	82	61	160	81	92	70	58	77	136	62	138	83	64	50	65	35	120	64	86	47	113	93	84	108	92	97
fca-mir-24-2-5p	35	8	10	7	10	12	4	22	20	13	13	16	17	19	12	11	28	10	13	5	14	19	37	16	34	16	17	22	21	7	30	15	14	11	26	24	18	27	15	14
fca-mir-26a-1-3p	7	3	8	3	5	9	3	6	3	5	3	2	12	7	4	5	11	2	3	1	2	2	5	5	6	2	6	4	4	1	12	1	7	9	22	11	9	10	13	5
fca-mir-26a-2-3p	11	7	5	4	5	4	4	16	2	2	1	7	14	10	2	4	16	6	1	3	6	0	3	1	3	3	3	1	3	1	11	6	3	3	1	4	9	6	7	2
fca-mir-26a-5p	557925	282693	266128	255466	433326	413243	271512	438038	474707	311620	260369	288659	529656	345104	352996	252858	609239	340026	281369	211762	91870	89913	172875	86828	193306	133812	151609	119583	106982	75577	234940	130052	169915	99598	210850	153813	204076	249185	205648	111251
fca-mir-27a-3p	42857	20475	20544	19791	37863	31763	20946	38807	34870	24218	19894	22873	44666	25612	25301	19142	46355	23407	23258	14609	18356	18510	29723	18056	33916	24268	23218	19825	21376	13930	32575	18588	24635	16264	31388	22640	24286	26836	22751	11926
fca-mir-27a-5p	44	20	18	5	54	35	31	26	39	10	20	5	36	29	9	3	36	21	5	7	35	20	50	42	40	14	30	17	30	10	38	13	24	26	53	43	33	56	31	17
fca-mir-27b-3p	35102	15868	14288	15876	22689	22300	14912	28282	30145	18931	14486	12850	27942	19459	16816	13212	38621	18141	16534	10123	6183	6486	12385	6256	15521	9543	8151	8758	7040	4886	13844	7952	13059	6926	15263	11198	11673	15019	14026	11829
fca-mir-27b-5p	130	80	63	43	141	121	60	104	115	64	78	54	110	73	75	41	123	92	53	36	75	79	105	57	118	82	85	51	54	58	95	79	80	70	105	84	90	116	147	114
fca-mir-28-3p	3895	2003	1789	1871	2922	3131	1836	3281	3340	2372	1599	2208	3534	2714	2344	1825	4130	2398	2253	1452	963	939	1608	940	2040	1442	1773	1380	1330	915	1392	825	1199	781	1890	1389	1192	1324	1319	1152
fca-mir-28-5p	10233	6475	6488	5305	11291	10009	7396	10045	10392	8920	7567	6979	13098	10170	9016	5708	13265	7889	7749	4943	4285	3766	6638	3636	7359	5157	5574	4653	5020	3918	6969	3999	5213	3480	8298	6107	5951	5972	6563	6086
fca-mir-296-3p	0	1	1	1	6	5	1	0	0	2	0	1	3	3	2	1	2	1	2	0	135	102	160	113	241	169	147	108	137	135	49	22	109	70	70	84	16	27	31	6
fca-mir-296-5p	0	0	0	1	2	1	1	1	3	0	0	0	3	0	0	0	0	0	3	0	39	32	52	45	78	52	30	49	30	28	12	12	21	15	6	6	4	4	9	11
fca-mir-299a-3p	494	216	231	201	341	351	236	259	458	262	188	152	403	276	237	185	443	246	235	136	10	11	23	16	30	21	13	11	12	12	31	24	44	23	77	39	41	35	84	79
fca-mir-299a-5p	87	39	35	31	65	66	45	65	56	40	21	52	33	46	39	47	82	34	40	46	2	1	3	0	7	7	5	3	2	4	5	2	7	5	21	13	4	5	24	12
fca-mir-29a-3p	23172	13103	11918	10071	18226	18042	12338	22259	16992	11349	9893	9307	26928	18589	16925	12139	19215	11530	9414	7340	9337	7733	13439	5499	14140	10091	15463	12826	10544	7432	15222	8904	8105	5640	12664	8754	8076	8687	7130	5109
fca-mir-29a-5p	226	94	99	88	146	130	70	131	164	100	76	83	270	139	105	93	197	121	68	67	71	64	135	49	127	109	94	68	64	58	102	53	78	53	112	67	64	92	73	33
fca-mir-29b-2-3p	1888	954	789	739	1209	1434	906	1876	1191	683	609	467	1448	1295	1030	726	1420	625	601	367	1534	1201	1930	828	2037	1270	1884	1943	1470	1070	1878	1358	1205	675	1921	1596	565	753	548	630
fca-mir-29b-2-5p	159	113	103	92	90	130	74	100	129	88	62	71	98	94	107	62	154	115	81	41	128	81	170	69	255	149	142	123	135	95	240	140	171	111	333	195	63	89	61	33
fca-mir-29c-3p	10075	5547	4727	4171	6920	7175	4508	8827	6712	4572	3916	3788	10354	7010	6579	4964	7494	4535	3944	2847	10364	8242	13238	4880	12986	9206	15819	12352	9995	7064	15983	9717	7392	5642	11620	8242	3388	3635	2416	1682
fca-mir-29c-5p	146	63	56	53	103	69	46	96	110	56	41	35	110	70	70	54	107	61	63	21	106	65	161	39	126	88	150	110	95	62	249	126	123	64	180	108	67	99	68	24
fca-mir-301a-3p	302	151	133	116	224	231	151	164	221	123	113	90	141	181	198	127	305	250	201	105	257	346	553	285	796	556	494	392	389	353	211	145	577	306	312	224	89	147	110	73
fca-mir-301a-5p	0	0	0	1	0	1	0	0	0	0	0	0	0	0	0	0	2	0	0	0	1	0	0	0	0	0	1	0	0	0	0	0	0	0	0	0	0	0	0	0
fca-mir-3065-3p	0	0	0	0	1	0	1	0	0	0	0	0	0	0	0	0	0	0	0	0	0	0	2	0	2	0	0	0	0	0	0	0	1	0	0	2	0	2	1	1
fca-mir-3065-5p	3	0	0	3	2	2	4	3	1	0	3	4	4	2	0	0	2	2	1	0	4	9	2	4	13	9	8	6	4	0	8	6	6	4	18	15	19	16	17	11
fca-mir-30a-3p	862	431	462	506	847	661	425	683	830	689	580	703	981	613	576	499	1099	686	566	482	654	634	1052	406	1124	753	1057	621	867	558	599	360	515	418	699	456	555	440	482	250
fca-mir-30a-5p	4813	2488	2333	2386	3543	3991	2555	3630	5083	3314	2528	2724	4941	3671	3088	2597	6006	3820	3087	2064	2195	2206	3749	1616	4194	2945	3360	2864	2434	1859	2410	1480	2363	1797	2800	2066	1735	1909	1826	1285
fca-mir-30b-3p	177	105	74	86	171	191	99	131	130	89	70	68	196	105	77	61	141	87	82	54	100	68	165	83	168	110	165	103	119	85	195	87	154	112	272	176	210	247	138	85
fca-mir-30b-5p	2310	939	809	842	1218	1410	885	1627	1652	825	601	740	1235	1059	843	861	2157	925	759	614	663	699	1252	518	1581	945	1031	1098	837	671	1148	817	1161	686	1413	1160	828	1155	1035	1440
fca-mir-30c-2-3p	66	33	30	26	43	40	46	70	82	43	35	35	89	63	41	38	54	42	32	37	32	29	39	44	59	33	54	36	45	34	34	16	34	26	49	27	37	31	22	17
fca-mir-30c-2-5p	968	462	439	508	540	718	352	640	788	535	280	627	507	599	403	591	1121	477	464	486	369	340	636	247	786	564	558	472	441	382	693	508	579	520	925	859	488	493	543	466
fca-mir-30e-3p	6944	3509	3712	3590	5735	6077	2828	5084	5150	4525	3282	4355	6000	4389	3810	3547	7539	3893	3455	3361	2866	2396	4865	1332	5065	3331	5177	2966	3725	2449	5427	3348	3877	3423	6352	4330	5654	5030	6380	2664
fca-mir-30e-5p	25551	12797	11361	12106	18056	19854	12028	18604	21159	12295	9877	9789	22439	15482	12975	10937	25491	14677	11465	8319	9801	10266	16937	7526	20498	12657	13203	13476	11094	8669	18379	10835	16359	10722	19362	14348	12096	15364	14033	10904
fca-mir-3120-3p	25	12	2	9	12	12	12	14	14	7	5	13	8	9	13	10	26	5	25	9	10	1	11	5	15	7	11	7	8	18	23	11	25	16	15	11	12	11	4	5
fca-mir-31-3p	38	24	16	25	33	42	22	37	36	26	15	19	31	34	23	26	49	18	13	10	12	14	12	3	29	21	22	27	12	8	46	19	36	11	60	43	28	41	36	26
fca-mir-31-5p	19168	13346	13511	13266	22369	23640	16531	18811	17185	12187	11777	10981	26065	17740	18695	12643	19097	13301	11838	8665	9498	8961	12438	5383	18312	13633	20967	16153	13659	10529	39040	21174	24640	17207	36462	25291	29500	31630	18520	12717
fca-mir-320a-3p	10942	5963	5442	4699	17601	10281	9501	9776	10883	7841	6756	6587	20794	8609	6441	4923	12048	9140	6155	5034	2546	1692	3538	1877	2766	2448	2788	1923	2513	2012	3558	1770	2760	2898	6315	4769	5018	4230	4085	2481
fca-mir-320a-5p	4	1	0	1	2	3	3	0	0	2	1	0	1	6	3	0	3	3	1	2	2	0	0	1	0	0	2	0	0	0	2	2	0	0	4	2	5	0	0	1
fca-mir-323a-3p	163	87	67	71	101	113	82	91	109	69	70	56	100	82	76	58	160	87	75	37	30	24	83	68	130	82	83	63	59	55	30	21	51	28	77	41	23	45	116	132
fca-mir-323a-5p	10	9	3	1	5	19	19	4	11	4	7	4	9	6	5	4	10	7	4	2	1	5	4	4	4	4	3	3	6	4	4	2	7	2	5	3	2	1	12	8
fca-mir-323b-3p	139	71	57	61	134	101	58	62	99	79	61	65	127	74	66	63	137	94	70	62	29	9	58	25	61	37	47	35	23	20	15	13	26	25	54	36	20	23	47	33
fca-mir-323b-5p	1	1	0	0	0	0	0	0	0	0	0	0	2	0	0	0	0	1	0	0	0	0	2	0	0	0	1	0	0	0	0	1	2	0	0	0	0	0	0	1
fca-mir-32-3p	0	0	0	0	0	0	0	0	0	0	0	0	0	0	0	0	0	0	0	0	0	0	0	0	0	0	0	0	0	0	0	0	0	0	0	0	0	0	0	0
fca-mir-32-5p	39	17	26	20	42	38	30	33	24	16	17	20	45	16	18	11	55	35	24	11	46	44	80	37	65	50	51	40	49	28	99	64	59	50	117	90	47	54	36	19
fca-mir-328-3p	48	26	14	10	24	19	28	53	73	28	24	10	41	19	22	11	65	39	26	15	10	10	15	9	22	21	9	15	12	13	9	3	8	6	8	5	3	8	3	10
fca-mir-328-5p	1	0	3	0	0	0	2	0	1	1	2	0	0	0	1	0	1	1	0	0	0	0	0	1	0	1	1	0	0	1	0	0	1	0	1	0	0	0	0	0
fca-mir-330-3p	200	106	85	103	198	165	105	154	186	125	103	84	218	103	116	37	191	144	133	80	30	31	53	37	63	34	26	31	37	16	69	22	33	16	54	25	31	37	37	17
fca-mir-330-5p	45	22	13	22	31	46	40	36	45	26	17	23	44	25	16	17	47	32	24	12	9	7	17	3	26	10	11	4	9	4	14	9	11	7	13	8	9	11	4	9
fca-mir-331-3p	317	175	127	162	262	249	156	248	358	156	107	95	359	178	135	123	364	224	136	100	80	108	299	185	336	177	144	158	159	111	302	183	215	128	420	229	166	227	192	131
fca-mir-331-5p	505	233	204	240	386	466	283	446	384	258	182	229	456	301	270	255	472	338	267	176	146	183	314	161	417	253	301	214	224	170	495	317	384	307	604	430	340	423	272	191
fca-mir-33a-3p	34	13	12	17	15	26	13	24	38	19	17	19	30	14	17	10	38	17	20	10	17	17	23	14	25	18	25	13	23	10	19	8	28	9	28	8	17	25	17	17
fca-mir-335-3p	1	0	0	0	2	0	0	1	0	1	0	0	1	1	0	0	1	0	0	0	11	7	17	6	16	9	16	6	6	5	3	3	5	10	11	17	8	10	8	5
fca-mir-335-5p	2963	1528	1517	1930	2019	2324	775	2358	1055	1558	778	1417	1568	1537	1659	1479	2489	1115	1276	1121	5700	4465	7938	1863	5230	3304	8338	4250	5398	4202	3970	2823	4311	4060	5147	4274	4198	4003	6718	3160
fca-mir-33a-5p	352	119	147	124	270	324	169	285	518	315	232	266	197	186	160	125	549	301	263	162	151	156	259	96	354	192	217	186	174	126	215	177	276	211	378	289	212	257	271	280
fca-mir-337-5p	211	62	70	86	271	165	128	84	116	87	63	84	144	74	71	63	120	95	65	43	12	10	16	11	19	10	8	7	12	11	18	11	18	18	67	22	33	31	103	77
fca-mir-338-3p	143	77	84	75	89	87	44	178	157	101	90	77	161	176	136	101	326	195	156	120	109	77	124	55	282	152	102	86	83	58	164	122	149	102	210	183	224	184	165	130
fca-mir-338-5p	47	13	24	17	28	26	14	28	45	30	20	21	39	38	32	14	66	39	32	22	19	18	18	9	54	50	30	23	35	20	59	27	36	20	44	46	52	81	54	21
fca-mir-33b-3p	10	1	4	4	4	2	3	7	4	2	3	0	9	1	7	1	4	6	2	3	14	15	26	8	25	12	19	24	16	11	38	24	32	24	25	13	32	44	2	6
fca-mir-33b-5p	190	78	57	66	230	178	147	141	121	83	55	83	233	119	181	89	172	124	106	47	72	50	128	70	127	92	123	85	95	43	125	89	100	77	139	62	106	132	69	55
fca-mir-340-3p	85	32	16	27	44	57	46	55	47	30	17	19	61	64	34	30	89	39	36	27	52	75	129	65	178	101	112	136	91	53	142	85	155	74	139	134	100	176	82	111
fca-mir-340-5p	400	197	215	186	246	297	131	255	274	230	195	212	272	237	251	189	478	210	193	171	458	389	805	233	771	462	630	505	518	392	825	425	745	518	852	841	578	809	627	301
fca-mir-342-3p	3206	1329	1375	1501	3260	2249	1653	2656	2912	1932	1619	1495	3449	1946	1956	1303	3609	1893	1577	1266	1266	885	1864	1036	1783	1139	1004	872	991	609	1254	735	943	621	1128	716	1015	1127	583	460
fca-mir-342-5p	88	62	31	51	63	93	70	84	95	68	40	52	119	81	58	53	110	90	73	40	21	24	31	16	40	24	20	22	25	11	19	6	28	20	52	40	28	20	28	14
fca-mir-345-3p	67	65	62	42	121	103	72	100	89	68	56	49	112	88	75	59	91	67	56	57	40	32	79	55	91	59	68	33	68	42	102	59	84	53	130	88	86	89	86	69
fca-mir-345-5p	81	39	31	34	71	55	47	77	63	39	31	37	89	44	44	36	78	45	34	22	46	40	71	51	89	62	46	50	49	46	113	60	84	57	108	78	76	77	64	72
fca-mir-34a-5p	86	62	59	49	70	112	80	103	69	50	33	24	84	79	49	52	111	73	50	37	45	37	46	18	69	41	58	43	44	35	73	58	87	54	88	68	77	107	128	135
fca-mir-34b-3p	3	2	3	0	0	1	3	0	2	1	0	1	5	1	1	3	2	0	0	0	790	697	982	531	1037	759	914	910	771	641	135	114	320	204	170	160	7	20	3	5
fca-mir-34b-5p	29	30	20	6	14	16	10	14	18	10	5	5	26	25	30	16	14	8	2	4	6030	7422	9945	4563	13131	8760	11744	10162	8008	6699	1484	1119	3580	2145	1512	1451	82	133	41	31
fca-mir-34c-3p	4	2	0	2	0	3	0	0	0	2	1	0	1	4	2	4	3	1	1	0	749	711	1057	755	1362	973	1188	1287	937	740	211	172	526	222	192	199	20	43	15	16
fca-mir-34c-5p	145	83	129	39	83	104	48	55	37	37	20	25	132	112	157	80	44	40	28	16	52408	56226	80530	36116	89922	62893	92621	71765	74091	60857	12229	9255	24554	19306	13574	11600	797	1152	310	202
fca-mir-350-3p	265	107	91	126	145	187	115	176	203	138	97	121	161	132	92	117	273	105	105	75	138	141	271	101	302	183	214	182	152	124	165	130	181	125	221	201	143	152	124	122
fca-mir-350-5p	285	125	105	110	210	217	170	219	186	186	140	112	297	178	143	85	277	179	155	105	101	95	175	101	173	132	129	121	101	75	107	60	109	54	141	152	136	185	128	112
fca-mir-361-3p	322	174	151	151	259	262	180	271	319	174	127	138	348	195	172	135	395	214	163	111	106	115	206	104	250	144	163	159	133	81	324	167	283	194	448	352	175	249	185	157
fca-mir-361-5p	3695	1895	1936	1773	3499	3216	2518	4168	4616	2496	2219	1606	5163	2854	2431	1777	5074	2987	2179	1391	814	747	1475	865	1746	1235	1028	1125	839	657	2296	1256	1953	1104	2109	1769	1653	2083	1683	1312
fca-mir-362-3p	55	39	29	45	57	46	43	45	84	38	29	36	70	41	52	42	71	31	32	20	222	153	180	73	234	183	184	179	186	132	172	115	89	80	137	109	72	57	55	42
fca-mir-362-5p	504	276	309	292	886	780	511	483	499	304	312	272	873	539	503	282	524	365	316	256	637	499	920	423	847	681	661	554	558	412	1004	560	816	614	1240	853	695	723	479	535
fca-mir-363-3p	73	18	28	20	54	56	37	57	60	37	21	27	41	40	38	27	98	43	48	35	83	49	59	28	66	51	61	51	51	42	93	51	68	31	60	55	75	90	106	79
fca-mir-363-5p	1	0	1	0	0	0	1	1	0	1	2	1	0	0	1	0	5	0	0	0	1	3	1	0	2	3	3	2	0	4	8	3	9	3	8	4	1	1	3	1
fca-mir-3660-3p	1	0	0	0	1	0	1	1	0	0	0	0	2	1	2	0	0	0	0	0	50	40	62	11	49	39	48	38	66	43	30	21	33	34	85	69	52	43	27	17
fca-mir-369-3p	278	106	121	126	252	181	94	148	279	158	148	101	230	102	122	107	284	139	99	71	34	37	67	23	89	47	43	45	52	38	50	23	88	41	111	118	61	68	113	88
fca-mir-369-5p	635	351	404	320	552	556	274	347	499	433	332	422	551	370	347	262	542	340	326	260	75	69	174	63	165	131	96	59	133	90	122	77	155	141	337	179	204	145	468	313
fca-mir-370-3p	79	44	60	39	85	89	70	101	129	37	66	40	87	76	57	29	91	65	58	28	9	6	18	16	14	7	3	9	6	10	30	6	24	15	59	31	11	30	53	71
fca-mir-370-5p	15	9	3	4	9	7	4	6	7	5	4	2	1	1	4	2	17	5	2	4	0	0	0	2	1	0	0	2	4	0	1	0	2	3	1	3	3	0	5	3
fca-mir-371-3p	44	33	29	21	44	65	57	69	38	34	19	19	78	74	57	44	19	12	13	5	0	4	13	6	3	3	12	8	5	1	14	10	5	7	10	5	10	13	14	14
fca-mir-371-5p	25	10	7	8	17	25	12	15	10	8	7	6	50	16	23	9	8	2	2	1	2	2	1	1	2	2	1	1	3	0	15	6	6	2	5	4	8	7	10	5
fca-mir-374a-3p	106	43	45	66	85	94	81	97	108	68	52	46	102	74	53	52	157	87	64	52	31	25	65	28	86	52	63	45	27	30	79	46	104	38	83	65	48	95	61	47
fca-mir-374a-5p	312	164	140	149	202	246	107	207	237	185	128	110	243	161	151	145	448	154	146	136	262	126	296	80	303	155	197	148	163	120	367	220	253	240	368	394	196	252	272	113
fca-mir-374b-3p	5	2	0	2	0	1	0	2	1	1	0	2	0	2	0	0	4	1	1	1	1	1	2	2	0	5	3	3	2	3	4	2	3	0	4	2	5	1	3	1
fca-mir-374b-5p	230	139	132	129	296	216	162	217	203	151	104	85	260	144	123	82	329	156	140	95	175	110	252	110	275	156	193	167	141	105	381	189	311	128	247	214	181	263	216	146
fca-mir-375-3p	6	2	5	0	2	0	2	0	0	1	0	0	4	2	2	1	3	3	2	2	1026	1025	1358	505	2009	1417	2028	1562	1626	1236	240	142	361	308	118	152	16	15	5	10
fca-mir-375-5p	0	0	0	0	0	0	0	0	0	0	0	0	0	0	0	0	0	0	0	0	0	0	0	0	0	1	0	0	0	1	0	0	0	0	0	0	0	0	0	1
fca-mir-376a-3p	9454	3947	4321	4080	8053	6325	3898	4911	8127	5129	4071	5240	8382	4454	4754	3812	8317	4471	3949	3291	995	761	2460	1024	2969	2053	2499	1618	2066	1720	1235	691	1738	1349	2988	1960	2009	2019	4436	2600
fca-mir-376a-1-5p	72	31	36	31	43	39	28	38	79	40	29	23	46	50	26	31	67	42	20	14	16	17	65	14	28	21	8	7	11	16	20	6	44	25	64	28	18	24	44	33
fca-mir-376a-2-5p	368	172	149	162	353	289	153	195	278	201	176	155	411	196	189	151	318	190	194	117	23	22	57	23	47	44	37	29	46	39	48	18	42	52	120	73	71	70	213	144
fca-mir-376b-3p	763	299	318	346	588	444	353	395	547	321	267	301	645	343	362	274	607	379	289	174	80	81	209	125	339	225	295	261	186	131	65	44	121	83	192	124	104	106	236	182
fca-mir-376b-5p	74	35	36	31	38	47	24	36	62	30	42	24	68	45	31	32	56	39	33	36	2	5	6	1	6	6	6	8	5	9	4	1	2	8	21	11	13	8	23	22
fca-mir-376c-3p	27109	11629	12684	11764	22915	18428	11779	16110	21736	12748	10887	14457	23389	12714	12813	10419	23188	12782	10991	9482	1850	1457	4255	1947	5177	3429	4298	2981	3280	2786	2400	1454	3162	2652	6663	4248	3519	3309	8596	7511
fca-mir-377-3p	134	49	47	50	145	85	50	46	81	48	48	55	93	68	61	41	118	71	42	31	29	15	38	19	34	17	17	12	20	14	26	18	31	24	61	48	30	13	65	45
fca-mir-377-5p	12	7	13	5	13	16	9	10	16	14	8	9	10	9	8	9	13	4	6	6	1	4	2	2	10	5	4	3	7	6	3	1	8	7	13	17	1	2	21	9
fca-mir-378-3p	3752	2252	1864	2114	3020	3093	2391	3659	2912	2924	2241	2501	4800	4160	3515	2400	3936	2765	3262	1720	1566	1400	1900	1304	1572	1381	1442	1371	1491	1064	2829	1618	2144	1347	2948	2059	2947	2979	2635	2336
fca-mir-378-5p	98	58	40	44	57	63	52	73	73	45	34	22	102	73	70	35	110	85	43	21	12	16	25	23	30	14	12	16	9	8	29	12	30	24	39	16	33	34	36	44
fca-mir-379-3p	0	0	0	1	0	0	1	0	1	0	0	0	2	1	1	1	2	2	1	0	0	0	0	0	1	1	2	1	1	0	1	0	0	0	0	1	0	0	4	4
fca-mir-379-5p	284	207	136	102	104	197	106	215	269	157	103	142	203	156	119	102	286	172	166	79	22	14	50	40	104	47	35	37	38	33	34	25	57	50	136	85	56	42	109	212
fca-mir-380-3p	499	215	201	225	250	365	162	273	375	258	181	242	272	247	203	164	401	253	238	164	33	77	132	72	301	134	176	137	106	85	89	51	138	98	214	182	102	99	437	333
fca-mir-380-5p	5	2	2	5	2	5	1	1	1	3	0	0	2	4	4	3	0	3	2	1	0	2	2	1	4	3	4	1	4	3	0	0	4	0	3	1	1	0	11	5
fca-mir-381-3p	839	347	329	361	709	647	460	562	772	394	351	356	866	445	408	330	840	450	404	270	15	20	47	24	64	40	13	10	29	31	44	34	73	50	127	104	64	69	146	102
fca-mir-381-5p	83	35	33	36	49	57	37	62	78	43	32	31	80	49	54	29	108	52	25	28	2	2	11	3	6	5	2	1	3	3	9	2	12	5	8	11	5	15	16	17
fca-mir-382-3p	14	4	3	9	7	7	5	0	5	8	3	5	16	3	8	2	10	4	4	2	1	0	2	0	3	2	4	1	2	0	0	0	5	3	7	1	1	1	2	3
fca-mir-382-5p	414	229	206	187	396	364	209	259	322	191	155	213	339	250	213	177	353	258	228	176	77	59	124	74	129	93	102	64	88	80	95	46	109	72	226	167	114	88	239	170
fca-mir-383-3p	0	0	0	0	0	0	0	0	0	0	0	0	0	0	0	0	1	0	0	0	1	0	0	2	1	1	2	2	0	2	1	0	1	2	0	0	0	1	1	1
fca-mir-383-5p	3	1	0	1	7	5	2	1	1	1	1	4	7	6	4	4	1	0	1	4	14	10	27	10	13	15	23	14	18	4	12	12	3	5	14	7	11	17	7	7
fca-mir-3958-3p	134	81	91	66	104	113	41	68	111	72	59	60	108	71	83	54	118	105	77	58	22	21	59	12	66	32	22	21	31	23	22	13	46	22	46	32	22	25	46	28
fca-mir-3959-5p	1224	577	553	536	915	934	550	743	983	772	605	703	915	645	665	485	1091	690	615	453	80	53	192	77	219	143	121	67	111	86	162	84	258	163	514	307	199	212	644	460
fca-mir-409-3p	499	273	324	252	549	521	320	353	429	280	229	271	432	291	275	192	533	417	326	186	51	42	112	75	156	100	120	91	93	66	72	31	114	65	186	100	64	71	161	86
fca-mir-409-5p	307	205	161	131	247	287	180	156	236	176	140	112	241	160	160	108	288	269	172	142	36	36	97	58	87	68	28	19	54	30	44	10	70	62	131	88	51	45	132	51
fca-mir-411-3p	14	2	6	2	10	10	4	8	5	7	3	7	7	8	4	12	17	8	7	6	1	3	4	5	7	4	0	6	0	2	0	5	4	7	1	1	1	4	6	10
fca-mir-411-5p	4129	2003	2051	1781	3466	3079	1901	2581	3078	1958	1737	2265	4225	2449	2411	1725	3231	2028	1838	1506	394	323	1107	566	1180	812	822	542	973	625	685	382	661	541	1281	744	873	812	1604	1521
fca-mir-412-3p	0	1	0	0	0	0	0	1	0	0	0	0	0	0	0	0	0	0	0	0	0	1	0	0	0	0	0	0	0	0	0	0	0	0	0	0	0	0	1	0
fca-mir-412-5p	13	12	6	7	7	4	1	2	6	1	8	2	7	4	6	5	20	7	6	7	3	5	6	8	7	3	4	8	3	5	4	1	11	8	10	14	3	4	5	14
fca-mir-421-3p	202	104	94	136	373	366	205	272	174	98	88	124	258	154	114	128	198	144	118	92	424	422	820	368	750	557	620	468	528	408	976	548	626	346	924	692	376	418	266	188
fca-mir-421-5p	0	0	2	2	6	0	0	0	0	2	0	0	4	0	0	2	0	0	0	0	2	6	6	0	2	2	0	0	0	4	0	2	0	7	0	2	4	4	2	2
fca-mir-423-3p	4527	2498	2579	2571	3807	4429	3030	3574	4567	2672	2128	1804	4099	3315	3052	1976	5793	3762	3155	1777	1117	1265	2332	1210	2543	1599	1613	1671	1367	1086	3103	1776	2840	1522	3397	2466	2247	3103	2796	2699
fca-mir-423-5p	2834	1662	1230	1416	4406	3438	3522	3094	3414	2096	1734	1828	4538	2422	2156	1510	3922	3328	2266	1538	2146	1714	2234	1982	2494	2672	2930	1942	2552	2280	3886	1936	3276	2830	8176	6206	3518	3490	2164	1742
fca-mir-424-3p	4508	2345	2134	2358	6104	4528	3388	3724	6214	3301	3080	2780	4845	3041	2634	1568	7323	4877	3325	2225	656	584	765	518	1101	806	696	695	688	524	2038	972	1625	928	2122	1495	2210	2707	2244	2144
fca-mir-424-5p	44537	23884	18908	21426	33683	42564	21575	22315	46638	30112	22239	23614	32503	30507	20185	17555	63018	39128	28704	18320	6288	5818	9119	3524	12417	7724	7004	5668	6645	4802	17151	12188	15177	11949	23579	16944	20984	25083	26073	14072
fca-mir-425-3p	257	127	140	152	398	274	181	217	163	123	162	148	331	194	189	135	219	153	125	113	274	207	317	125	307	255	353	242	280	219	309	178	229	256	413	282	213	186	118	159
fca-mir-425-5p	472	246	221	254	558	454	334	387	474	266	252	278	542	349	296	251	558	388	316	211	1216	1203	1582	676	2230	1470	1818	1468	1461	1101	1071	610	1577	1066	1184	958	486	633	343	283
fca-mir-432-5p	385	226	182	184	259	338	196	254	304	244	138	218	261	210	189	155	405	303	232	184	37	31	67	47	55	51	20	22	40	29	47	20	96	66	180	131	52	55	117	96
fca-mir-433-3p	52	30	28	32	61	63	27	34	41	32	22	25	46	29	26	9	48	40	39	10	5	0	6	6	6	3	3	3	2	2	5	3	14	5	13	12	6	5	9	6
fca-mir-433-5p	6	5	1	4	5	7	1	6	5	11	4	6	2	4	1	2	6	2	2	3	2	2	1	0	1	0	0	0	0	1	4	1	1	0	3	0	4	1	2	1
fca-mir-449-3p	0	0	0	0	1	1	0	0	0	0	0	1	1	0	2	0	0	0	0	0	83	107	127	84	129	120	141	88	123	87	16	17	73	35	31	24	2	2	0	0
fca-mir-449-5p	34	12	11	25	18	15	15	18	22	7	6	3	22	23	24	19	25	18	18	6	7401	10095	11809	5742	16805	10608	15862	16557	11022	9953	1815	1753	7078	3905	2772	2784	115	215	12	25
fca-mir-450a-3p	1425	1030	975	907	1662	1759	1026	1027	1463	1256	1120	1295	1332	1241	1026	760	1833	1441	1170	931	893	743	866	377	1100	680	773	618	920	619	1364	860	1014	785	1580	1100	1447	1467	977	536
fca-mir-450a-5p	16718	7035	7562	7959	8191	11495	5190	8773	15312	7808	5880	8103	7253	6724	5668	4804	20235	9262	7308	5098	4352	5554	5757	2929	9247	4882	5755	4644	5700	4058	10785	7290	9650	5294	12513	9805	8214	11554	8127	5377
fca-mir-450b-5p	571	289	261	295	460	526	268	351	713	368	251	274	412	243	207	189	875	453	284	198	183	193	270	91	373	209	231	185	198	124	466	262	425	205	391	420	290	497	332	159
fca-mir-454-3p	310	179	149	212	221	313	160	195	200	156	137	180	189	200	175	147	338	290	248	173	151	182	305	142	371	223	246	220	203	185	253	181	231	172	366	255	148	138	208	212
fca-mir-485-3p	2	1	3	2	4	1	2	2	2	0	2	1	4	3	2	0	4	0	0	0	0	2	3	1	2	1	0	1	0	2	1	0	0	0	2	2	1	0	1	4
fca-mir-485-5p	96	56	49	28	84	75	66	77	89	58	39	42	128	64	77	48	98	58	48	38	10	10	25	23	31	19	10	12	17	8	12	13	12	24	37	24	15	11	53	45
fca-mir-486-3p	97	43	31	40	111	82	82	121	107	86	60	64	126	79	84	34	90	55	51	30	6	11	9	4	19	12	7	9	6	7	5	5	8	4	10	14	12	13	8	13
fca-mir-486-5p	1191	560	500	584	1667	1103	895	1207	1513	795	776	672	1958	1173	1095	605	928	798	547	398	71	54	80	68	56	73	52	44	90	56	101	58	75	44	122	81	115	93	62	109
fca-mir-487a-3p	74	23	25	20	50	42	29	33	69	35	28	33	34	25	40	38	36	26	18	17	15	13	56	30	62	43	40	32	25	37	21	11	29	16	35	24	15	24	45	29
fca-mir-487a-5p	69	41	35	40	62	69	44	67	71	43	35	25	82	39	41	49	76	62	32	23	13	19	25	21	35	29	33	29	11	12	16	5	26	8	28	20	10	14	20	15
fca-mir-487b-3p	583	233	226	238	486	403	301	316	447	285	242	216	484	283	278	197	518	284	265	169	31	25	54	26	46	35	20	18	28	23	61	30	58	29	103	70	61	81	133	121
fca-mir-488-3p	57	33	28	39	53	49	38	35	50	40	36	35	62	33	50	30	53	51	38	24	181	145	205	75	198	130	228	195	198	150	397	241	220	182	328	256	435	608	484	237
fca-mir-488-5p	0	0	0	0	0	0	0	0	1	1	0	0	0	0	0	0	0	0	0	0	0	1	0	4	0	0	1	1	0	0	0	5	3	0	1	3	1	0	0	0
fca-mir-490-3p	1	1	2	2	0	1	0	2	2	1	0	0	0	2	2	0	2	1	0	0	1	0	2	0	1	0	6	0	0	1	2	1	5	2	4	1	1	4	6	6
fca-mir-490-5p	8	2	4	3	8	4	0	8	6	0	2	3	7	4	9	4	13	10	5	6	17	5	21	2	7	9	16	13	6	6	20	24	23	10	21	3	34	31	43	44
fca-mir-491-3p	1	2	0	0	2	3	0	2	0	1	3	0	1	0	0	0	2	2	0	0	0	0	1	0	0	1	1	0	1	0	0	0	1	0	0	1	0	0	2	0
fca-mir-491-5p	101	80	50	39	78	99	71	79	78	58	54	38	104	100	79	53	99	91	64	35	21	21	50	25	47	24	23	19	21	39	64	34	72	19	53	32	43	66	25	28
fca-mir-493-3p	81	39	25	32	43	74	28	42	50	42	20	35	33	32	26	19	67	39	29	18	0	2	12	6	14	2	2	3	7	1	5	7	8	7	30	19	7	6	29	12
fca-mir-493-5p	53	24	16	17	21	25	14	12	29	19	15	9	15	27	19	18	36	22	17	9	3	5	6	3	6	4	1	2	1	4	4	2	6	7	15	7	6	1	22	16
fca-mir-495-3p	55	24	20	19	27	33	14	30	35	17	16	11	26	22	18	18	36	25	21	16	5	6	12	1	6	6	6	6	5	8	1	6	5	3	11	11	6	7	7	7
fca-mir-495-5p	38	13	20	23	19	25	10	13	32	16	13	25	26	33	24	12	33	24	14	13	4	1	15	4	12	7	5	5	6	2	3	7	7	9	11	3	10	6	19	4
fca-mir-497-3p	1176	496	522	533	1316	887	666	876	923	554	489	563	1377	805	703	487	1339	982	673	557	282	187	453	195	392	283	242	161	239	158	399	224	316	244	568	379	465	451	297	202
fca-mir-497-5p	5154	3298	2456	2708	4019	4966	3082	4067	4459	3123	2489	2157	5301	4854	3329	2778	6338	4646	3820	2302	1103	952	2042	1061	1999	1445	896	846	1070	721	1697	1038	1655	1106	2529	1599	1386	1711	1053	802
fca-mir-499-3p	856	359	372	359	633	501	357	617	713	399	385	420	826	356	450	326	747	373	329	292	420	317	540	281	666	438	602	435	503	391	364	290	361	319	693	457	358	356	354	432
fca-mir-499-5p	318	150	131	143	127	149	90	192	327	199	139	116	252	155	124	111	352	162	125	94	78	80	141	58	185	153	146	146	113	87	99	66	145	90	133	124	53	95	95	63
fca-mir-500-5p	671	449	391	367	940	976	653	629	701	432	382	356	1013	707	617	403	858	512	407	330	982	877	1515	778	1440	1059	1036	752	1044	796	1774	1006	1607	1158	2030	1399	992	1264	655	556
fca-mir-502-3p	196	119	83	92	224	159	147	193	247	132	140	91	274	143	145	111	235	125	113	79	629	467	661	339	740	550	611	596	554	437	904	480	545	353	673	540	321	415	197	228
fca-mir-502-5p	61	35	46	33	118	90	69	57	61	42	39	41	96	72	52	35	71	44	33	27	53	44	106	51	97	62	77	71	74	48	118	72	97	78	132	96	111	104	63	48
fca-mir-503-3p	1336	668	570	623	1558	1290	979	1055	1607	862	847	587	1405	958	748	483	2020	1454	1021	578	148	132	133	121	245	161	106	148	129	86	402	207	318	178	431	295	380	510	456	409
fca-mir-503-5p	2568	1458	1376	1362	3505	3934	2486	2718	3015	1745	1519	1789	2121	2082	1792	1375	4547	3295	2305	1525	497	410	540	394	910	624	546	539	472	347	1254	839	1249	736	2161	1518	1259	1602	2397	2657
fca-mir-505-3p	193	83	60	80	92	129	71	122	141	59	48	67	137	82	62	54	168	104	75	69	15	9	35	21	46	19	27	21	25	17	20	22	30	19	48	44	24	31	40	42
fca-mir-505-5p	271	164	127	124	249	219	160	242	191	146	127	119	290	211	152	119	295	209	149	126	38	42	97	56	84	73	72	56	63	54	72	42	53	35	102	95	76	58	77	53
fca-mir-506-3p	15	14	15	10	28	34	29	27	23	7	10	11	23	22	14	17	22	11	7	8	10429	9214	14644	6874	23168	15023	18777	18346	11452	10456	17174	10882	13848	8764	26239	21790	5520	6893	7015	6592
fca-mir-506-5p	0	1	0	2	5	6	2	1	0	3	1	0	0	0	2	1	1	1	0	0	1407	1249	2096	1003	1969	1538	2321	1755	2083	1536	1967	1230	1003	820	2243	1449	720	667	580	510
fca-mir-508-3p	6	13	7	5	6	22	13	8	6	6	3	6	4	11	6	4	12	5	3	3	3709	4437	7067	1959	9692	4951	8209	7752	4439	3973	6821	5459	5992	3330	7440	6606	1310	1871	1982	2205
fca-mir-508-5p	2	0	1	0	1	1	2	1	1	3	2	0	2	1	5	0	4	2	0	0	507	358	761	271	787	465	744	536	493	392	507	366	391	322	768	531	188	211	223	137
fca-mir-514-3p	1	1	1	1	1	1	2	0	3	1	0	1	5	1	1	1	3	1	0	0	181	210	308	101	493	267	380	380	234	186	416	314	294	192	556	450	95	126	135	128
fca-mir-514-5p	18	8	20	8	21	21	19	21	13	9	9	5	24	28	14	13	12	11	12	5	4579	3704	7339	3573	9114	6084	6300	5620	4858	3953	8842	5722	5663	3971	10850	7249	2530	3340	2901	2829
fca-mir-532-3p	55	40	18	32	27	63	28	35	54	31	29	44	70	46	34	46	69	36	31	31	37	33	70	43	74	43	47	44	47	30	54	36	43	48	107	69	32	41	34	40
fca-mir-532-5p	2382	1149	1101	1165	2127	2680	1605	2065	2078	1273	1193	1168	2470	1739	1981	1337	2273	1253	1191	866	1208	1049	1883	1137	2043	1423	1334	1111	1212	1048	2070	1240	1639	1154	2525	1604	1410	1631	1424	2320
fca-mir-542-3p	1002	558	488	527	552	772	356	519	1037	788	455	558	606	689	508	387	1773	930	758	502	272	240	406	178	612	336	247	218	243	160	954	745	891	585	728	663	554	786	905	703
fca-mir-542-5p	4144	2534	1923	2255	4121	3752	2576	2338	4010	3076	2650	3070	4370	4033	3350	2096	6271	4915	4236	2988	1757	1481	1986	1358	2275	1776	1287	1212	1600	1066	7060	4499	5216	3895	3657	2464	3610	3568	5472	4362
fca-mir-543-3p	32	18	10	15	26	25	32	19	35	21	7	11	24	22	23	15	44	20	15	10	2	3	2	8	6	7	7	8	6	2	9	4	10	3	16	11	8	6	34	9
fca-mir-574-3p	2372	1223	680	852	1073	1581	861	1123	2148	1460	855	952	1664	1505	890	1006	2718	1256	1101	695	93	97	162	83	292	150	117	131	104	81	206	141	175	104	301	235	184	180	220	248
fca-mir-590-3p	960	463	508	507	1055	790	426	819	595	546	385	377	1083	536	568	497	1220	520	480	409	369	337	692	186	633	488	620	409	408	288	854	488	635	418	687	559	766	748	814	386
fca-mir-590-5p	1072	461	426	441	960	758	566	823	752	444	396	407	1007	609	595	432	1078	561	454	345	350	353	531	288	700	421	546	435	384	263	814	457	705	390	831	529	601	729	666	480
fca-mir-628-3p	49	37	34	37	59	54	25	63	43	28	31	32	66	58	32	28	51	36	39	30	113	72	118	64	122	93	183	117	120	70	247	119	142	111	193	133	169	154	80	81
fca-mir-628-5p	107	72	63	61	64	93	63	89	87	85	54	56	110	96	77	55	126	54	62	31	138	121	254	106	227	140	193	136	175	110	275	191	208	123	242	185	216	234	190	116
fca-mir-652-3p	879	405	335	359	621	733	621	919	851	472	409	362	755	470	435	318	927	575	495	317	496	470	1204	768	940	628	874	879	529	330	1136	605	675	391	1180	791	467	586	444	550
fca-mir-652-5p	139	67	44	41	127	112	83	85	135	51	53	38	125	73	61	41	119	93	66	44	59	53	153	58	58	59	62	56	54	17	114	53	56	47	105	52	57	64	72	35
fca-mir-6529-3p	0	0	1	1	0	1	0	1	0	1	0	0	0	0	0	0	1	1	0	1	2	0	0	0	0	0	0	0	0	0	1	1	0	0	3	0	0	0	0	0
fca-mir-6529-5p	100	57	50	43	162	123	72	84	62	74	67	65	118	68	63	39	80	100	70	48	285	239	285	216	275	247	326	179	335	293	199	100	210	188	339	201	171	135	146	69
fca-mir-660-3p	8	1	1	2	1	3	4	2	8	1	0	2	5	1	2	3	4	2	3	0	9	20	10	10	20	6	12	5	7	9	16	6	7	6	17	11	4	1	3	2
fca-mir-660-5p	1827	882	844	928	1976	1834	1083	1407	1561	1008	919	965	2303	1372	1220	982	1728	1069	865	712	3315	2642	5062	2216	5537	3981	3866	3021	3836	2601	4737	2952	3808	2927	5392	3305	2587	2603	1652	1731
fca-mir-670-3p	10	5	3	4	14	12	3	4	8	3	3	3	12	6	2	0	12	2	1	2	56	58	87	38	97	54	61	52	70	58	129	70	120	68	141	105	51	73	40	21
fca-mir-670-5p	6	1	1	2	1	2	0	0	0	2	1	2	0	0	3	2	2	1	2	1	12	9	9	8	18	21	21	16	27	18	37	21	15	12	61	29	16	27	19	11
fca-mir-671-3p	12	6	6	4	23	12	12	15	11	8	5	4	19	6	8	3	16	5	15	4	7	6	19	7	11	9	10	4	7	7	10	6	18	7	27	13	9	5	6	4
fca-mir-671-5p	444	310	296	232	693	608	467	412	439	313	261	348	576	364	344	205	580	513	329	213	206	165	229	131	280	215	280	206	229	195	220	98	239	210	434	340	279	279	190	111
fca-mir-7-3p	23	9	1	2	10	19	5	12	6	11	5	8	14	8	8	11	22	11	5	10	13	9	11	6	26	12	18	11	13	12	15	7	18	14	47	29	13	13	12	10
fca-mir-7-5p	688	513	525	400	807	974	575	615	492	400	366	395	888	707	780	484	663	528	398	303	2114	1729	2925	1039	3051	2007	3490	2284	2267	1840	1342	818	2696	2457	5176	3831	2912	2538	1330	962
fca-mir-744-3p	8	3	0	0	4	9	7	6	2	2	1	6	5	7	5	5	10	4	3	2	2	2	3	0	1	5	0	4	1	2	2	1	2	2	4	2	2	2	3	3
fca-mir-744-5p	2366	1456	970	1066	2360	2580	1988	2426	2542	1324	1092	882	2900	1646	1488	898	3056	2422	1660	852	538	586	938	1034	1196	818	612	638	610	494	1260	600	1164	498	1124	808	808	1116	882	608
fca-mir-760-3p	5	4	4	3	5	2	4	7	5	3	3	1	9	7	10	3	4	8	2	2	14	26	35	39	70	38	33	35	35	29	24	11	46	27	27	24	21	30	21	17
fca-mir-873-3p	9	5	4	17	25	11	11	23	10	6	7	10	19	25	19	9	13	7	8	6	1	2	2	0	6	2	4	4	1	4	9	7	2	1	2	3	12	15	18	10
fca-mir-873-5p	15	4	12	17	24	20	13	17	9	8	6	6	16	8	9	7	12	11	7	6	5	5	7	0	3	2	2	5	6	6	4	10	4	1	4	7	5	10	13	10
fca-mir-876-3p	3	0	1	4	5	5	3	0	3	1	1	0	1	6	2	2	2	4	3	0	0	1	0	0	0	0	0	0	0	1	0	0	0	0	0	0	1	0	0	0
fca-mir-876-5p	9	7	3	7	21	7	7	5	12	7	7	4	15	9	10	10	11	11	6	5	0	7	7	0	5	1	4	2	2	1	10	5	5	2	9	6	4	15	13	9
fca-mir-885-3p	2	0	0	1	2	1	0	2	2	0	3	1	2	3	6	1	2	2	0	0	0	2	10	3	2	2	1	0	1	5	5	3	3	3	5	7	6	1	7	8
fca-mir-885-5p	1	1	2	1	0	1	1	1	4	1	4	2	0	0	3	3	6	1	3	6	1	0	4	0	4	0	1	4	1	1	6	1	3	5	3	2	1	1	1	5
fca-mir-889-3p	161	86	86	102	171	136	53	90	119	116	71	100	95	73	76	51	165	88	71	82	31	14	58	28	46	27	16	14	29	25	49	27	54	57	114	66	53	53	130	39
fca-mir-8908d-3p	51	22	17	29	58	55	29	29	19	15	10	6	52	37	36	18	24	17	18	8	2991	2281	3195	1235	2886	2188	3617	2855	3114	2336	4031	2623	4533	4244	7096	4993	6767	6881	3350	2773
fca-mir-8908n-3p	154	119	82	85	175	223	143	89	86	65	67	52	126	121	92	94	98	66	60	40	17558	20327	34962	12140	49431	30373	38180	30661	24614	19763	44737	27573	32021	20340	48399	36173	14681	16963	18673	6799
fca-mir-8908n-5p	51	32	42	33	94	97	41	38	18	31	27	29	33	51	39	19	37	28	15	13	7666	6540	12649	3796	13192	9245	13489	8375	9636	7067	18396	10666	9326	7885	19996	14601	8130	6826	8797	4966
fca-mir-9-3p	198	146	134	139	184	186	94	150	175	185	110	139	304	219	256	166	287	150	122	138	182	169	274	49	151	93	212	135	186	113	185	95	161	135	220	211	150	165	175	54
fca-mir-9-5p	499	340	316	210	321	413	220	386	531	371	316	256	538	377	439	282	722	441	308	223	153	169	288	102	240	140	241	189	191	154	180	97	268	157	268	208	189	259	201	105
fca-mir-92a-3p	1511	792	593	616	986	1241	760	1073	1301	745	580	463	1518	1170	789	715	1799	1117	767	581	379	313	639	287	687	471	394	418	374	303	708	416	747	519	951	685	539	729	631	742
fca-mir-92a-5p	67	34	29	18	51	49	38	56	54	28	26	13	69	44	32	9	89	50	23	13	30	49	62	45	107	105	44	46	43	46	127	46	125	51	74	89	75	110	73	65
fca-mir-92b-3p	12	4	9	11	6	8	10	9	5	5	2	5	9	10	5	5	19	13	9	4	17	40	61	72	94	80	55	95	42	51	27	14	25	5	12	8	13	21	9	14
fca-mir-92b-5p	2	2	2	2	4	5	3	1	3	1	0	0	2	0	1	3	0	2	2	0	23	13	27	30	37	26	41	22	19	20	3	4	5	3	8	2	7	2	5	3
fca-mir-93-3p	468	210	221	217	395	346	249	335	393	228	230	194	500	321	271	232	466	331	275	197	111	80	168	110	180	138	116	105	118	78	156	94	169	100	198	124	168	203	232	174
fca-mir-93-5p	14436	7956	8079	8410	18445	14450	9873	12550	13772	9335	8265	9617	21893	13164	11058	8861	18263	14248	10472	8952	11224	10764	19843	8897	21329	16085	21794	16546	16966	12207	13757	8316	13354	10907	18089	11654	14369	12990	15434	14583
fca-mir-95-3p	447	265	243	221	268	374	206	284	286	236	166	253	462	409	411	332	500	264	258	178	648	611	1102	452	1448	958	1077	859	766	530	1779	1068	1294	955	2804	1888	956	943	1360	849
fca-mir-96-3p	0	0	0	0	0	0	0	0	0	0	0	0	0	0	0	0	0	0	0	0	0	0	1	0	0	0	0	2	0	0	1	1	0	0	0	1	0	2	0	0
fca-mir-96-5p	13	5	8	8	2	12	7	8	7	6	9	3	12	11	11	10	10	8	5	4	40	74	67	29	63	34	59	55	66	58	91	38	84	44	71	73	71	105	106	63
fca-mir-98-3p	3	1	1	0	0	5	0	1	1	0	0	7	0	2	1	1	3	3	0	0	0	1	0	0	0	2	0	1	2	0	1	0	2	2	3	3	0	1	1	1
fca-mir-98-5p	5320	2985	2905	2937	2765	4753	2097	4359	4342	3411	2221	3017	3150	3566	2937	2521	6923	3623	3482	2789	2252	2463	4607	1444	5931	3228	4355	3427	2897	2258	5150	3510	5022	3222	5818	4632	2812	3312	3027	2212
fca-mir-99a-3p	444	231	161	168	312	316	274	362	481	299	265	240	556	349	361	250	587	305	237	167	23	28	44	33	51	45	40	35	31	24	81	29	41	22	68	32	50	72	52	78
fca-mir-99a-5p	81149	39177	35117	35473	52075	60769	38177	80765	81266	44167	41399	40314	90912	61172	60623	43016	97605	42275	41324	32595	10646	9334	17102	9456	23101	14564	15675	14326	12110	8832	25254	17295	14847	10348	25229	15435	18720	21561	18530	37608
fca-mir-chrE3_33626-3p	9	6	5	1	5	14	7	2	12	9	2	6	3	4	1	3	10	2	4	3	4	7	5	6	14	10	4	6	11	3	11	2	8	4	16	3	13	10	5	7
fca-mir-chrE3_33626-5p	54	30	24	21	122	93	77	51	63	53	55	47	88	39	34	25	53	48	48	17	56	46	70	31	76	60	57	38	58	31	67	35	53	33	71	56	58	50	39	37
fca-mir-chrX_38640-3p	119	73	41	51	51	119	73	52	35	30	20	11	45	64	67	35	51	24	19	14	864	998	1205	526	1671	931	1461	1604	1020	896	2115	1460	2505	1476	2725	2340	2262	3365	1667	1838
fca-mir-chrX_38640-5p	30	10	11	8	33	40	29	18	6	8	5	2	31	20	25	21	15	0	6	5	1037	937	1317	543	1171	803	1260	1167	870	815	1739	1098	1595	1037	1964	1355	1802	2174	990	1599
fca-mir-chrX_QO3CD-3p	30	40	34	13	73	86	67	16	11	11	14	10	52	34	60	28	13	26	9	1	1184	886	943	493	791	648	1288	843	1042	703	1947	1254	1150	907	1505	916	2746	2512	2239	2073
fca-mir-chrX_QO3CD-5p	0	0	0	0	0	1	0	0	2	0	0	0	0	0	0	0	0	0	0	0	70	62	112	45	122	70	86	79	73	62	123	94	190	99	183	125	164	177	109	159

## Sheet: Table S1.4
Supplementary Table S1.4 Differential expression analysis output fo ovary vs testis tissue comparison
miRNA	Enriched in	baseMean	log2FoldChange	FoldChange	pvalue	padj
fca-let-7a-1-3p	non DE	13.7254	-0.426736	-1.34419	0.175343	0.225516
fca-let-7a-2-3p	non DE	0.91772	0.254743	1.19312	0.808656	0.840136
fca-let-7a-5p	non DE	316002	-0.000545317	-1.00038	0.996687	0.997816
fca-let-7c-3p	non DE	6.40333	0.756777	1.68971	0.050574	0.0739559
fca-let-7c-5p	non DE	113525	0.715277	1.6418	3.6947e-08	1.29314e-07
fca-let-7e-3p	Ovary	4.77662	1.57442	2.97817	0.00674943	0.0120199
fca-let-7e-5p	non DE	25258.9	0.266936	1.20325	0.0467907	0.0688953
fca-let-7f-3p	non DE	8.23272	-0.281547	-1.2155	0.546109	0.618537
fca-let-7f-5p	non DE	112635	-0.0843433	-1.06021	0.626341	0.693819
fca-let-7g-3p	non DE	6.74692	0.0762476	1.05427	0.844138	0.872753
fca-let-7g-5p	non DE	64394.3	-0.0559622	-1.03955	0.71727	0.77342
fca-let-7i-3p	Ovary	56.8665	1.28788	2.44169	1.98806e-14	1.16288e-13
fca-let-7i-5p	non DE	54522.7	0.762281	1.69617	8.2054e-08	2.75882e-07
fca-mir-100-3p	non DE	116.077	-0.854785	-1.80849	1.19898e-07	3.93819e-07
fca-mir-100-5p	non DE	22632.4	-0.749403	-1.6811	1.24366e-11	5.71016e-11
fca-mir-101-3p	Ovary	1639.27	1.19756	2.29351	1.67839e-11	7.62417e-11
fca-mir-101-5p	Ovary	116.411	1.84019	3.58056	6.09715e-15	3.88579e-14
fca-mir-103-3p	non DE	5136.06	0.0124111	1.00864	0.950785	0.966631
fca-mir-103-5p	non DE	14.8612	-0.858947	-1.81371	0.0317692	0.0491502
fca-mir-106a-3p	non DE	0.293812	-0.952729	-1.93553	0.6272	0.693819
fca-mir-106a-5p	Testis	1283.6	-1.60543	-3.04286	4.62288e-15	2.99086e-14
fca-mir-106b-3p	non DE	7.8379	-0.433358	-1.35037	0.310622	0.381136
fca-mir-106b-5p	non DE	7091.57	-0.283486	-1.21713	0.0298232	0.0464762
fca-mir-107-3p	non DE	1204.01	-0.490588	-1.40502	0.0248297	0.0400086
fca-mir-10a-3p	Ovary	22.9329	2.02721	4.07615	1.84962e-10	8.05904e-10
fca-mir-10a-5p	Ovary	1190.83	1.20132	2.2995	1.73198e-05	4.42848e-05
fca-mir-10b-3p	non DE	369.4	-0.712328	-1.63845	3.41358e-07	1.05623e-06
fca-mir-10b-5p	non DE	4609.09	-0.457458	-1.37312	0.00470906	0.00881917
fca-mir-1185-3p	non DE	37.4237	-0.727494	-1.65576	0.12888	0.174704
fca-mir-1185-5p	non DE	37.5401	0.45841	1.37403	0.114766	0.157572
fca-mir-122-3p	Testis	0.875662	-2.64076	-6.23661	0.0312065	0.0484551
fca-mir-1224-3p	Ovary	2.42358	1.65694	3.15346	0.0129572	0.0220427
fca-mir-1224-5p	Ovary	53.9814	1.86013	3.63041	8.41396e-09	3.20782e-08
fca-mir-122-5p	Testis	5.59419	-4.25404	-19.0807	1.01497e-05	2.65886e-05
fca-mir-124-3p	Testis	83.9475	-4.25004	-19.0279	1.87511e-21	1.90636e-20
fca-mir-124-5p	Testis	6.72232	-6.22149	-74.6199	2.07743e-09	8.13818e-09
fca-mir-1249-3p	non DE	20.2894	0.186123	1.1377	0.530028	0.605139
fca-mir-1249-5p	non DE	20.0454	-0.194021	-1.14395	0.575348	0.646509
fca-mir-125a-3p	non DE	317.772	0.778063	1.71483	9.99926e-05	0.000234598
fca-mir-125a-5p	Ovary	8480.32	1.76094	3.38918	2.03806e-31	3.48101e-30
fca-mir-125b-1-3p	non DE	316.675	0.335938	1.2622	0.0340421	0.0519143
fca-mir-125b-2-3p	Ovary	407.965	2.12303	4.35609	1.40482e-28	2.14234e-27
fca-mir-125b-5p	Ovary	35105.2	1.28754	2.44111	7.63317e-21	7.40765e-20
fca-mir-126-3p	non DE	4591.98	0.32177	1.24986	0.173378	0.224228
fca-mir-126-5p	non DE	12782.9	0.0180058	1.01256	0.927109	0.949341
fca-mir-1271-3p	non DE	13.2519	0.101764	1.07308	0.728625	0.783684
fca-mir-1271-5p	non DE	340.078	0.937529	1.91525	3.47989e-10	1.44263e-09
fca-mir-127-3p	Ovary	766.933	2.67626	6.39195	3.7305e-10	1.53166e-09
fca-mir-127-5p	Ovary	15.8334	1.60787	3.04802	0.000982901	0.00195209
fca-mir-128-3p	Testis	250.97	-2.10993	-4.31672	2.18093e-20	2.06946e-19
fca-mir-128-5p	Testis	12.7333	-2.47622	-5.56436	8.49844e-08	2.83503e-07
fca-mir-129-3p	Testis	1232.54	-2.69209	-6.46247	1.22023e-18	1.04208e-17
fca-mir-129-5p	Testis	462.145	-3.04269	-8.24025	2.68561e-27	3.69922e-26
fca-mir-130a-3p	non DE	16712.9	0.829032	1.77649	0.0193699	0.0315684
fca-mir-130a-5p	non DE	21.2838	0.785061	1.72316	0.149781	0.198007
fca-mir-130b-3p	non DE	464.261	-0.271895	-1.20739	0.190386	0.242672
fca-mir-130b-5p	Testis	14.655	-1.80238	-3.48794	0.00120005	0.00236139
fca-mir-132-3p	non DE	818	-0.793301	-1.73304	0.177294	0.227342
fca-mir-132-5p	non DE	29.7554	-1.10583	-2.15222	0.0653112	0.0935834
fca-mir-133a-3p	non DE	44.0913	-0.892846	-1.85684	0.000174576	0.000394413
fca-mir-133a-5p	non DE	1.16652	-0.69022	-1.61353	0.496256	0.569627
fca-mir-1343-3p	non DE	43.7517	0.357445	1.28116	0.151876	0.200157
fca-mir-1343-5p	non DE	14.9472	-0.816079	-1.76061	0.0101006	0.0174614
fca-mir-135a-3p	Testis	5.71759	-1.2696	-2.41096	0.0164146	0.0272725
fca-mir-135a-5p	non DE	114.071	0.220868	1.16543	0.562189	0.635066
fca-mir-135b-3p	non DE	1.1706	-3.71106	-13.096	0.248432	0.312922
fca-mir-135b-5p	Testis	23.869	-5.05701	-33.2897	1.33914e-05	3.48666e-05
fca-mir-136-3p	Ovary	229.353	2.08414	4.24022	2.61759e-09	1.00695e-08
fca-mir-136-5p	Ovary	327.935	1.45826	2.74777	2.55677e-05	6.46e-05
fca-mir-137-3p	non DE	35.0729	0.56691	1.48135	0.214419	0.271753
fca-mir-137-5p	non DE	0.268234	-0.087116	-1.06224	0.965269	0.976706
fca-mir-138-3p	Testis	12.418	-1.8374	-3.57365	7.9883e-05	0.000188453
fca-mir-138-5p	Testis	784.33	-2.53731	-5.80504	8.2372e-15	5.02469e-14
fca-mir-139-3p	Testis	25.5325	-1.0859	-2.1227	0.000660222	0.00139562
fca-mir-139-5p	non DE	895.979	-0.530058	-1.44399	0.00223403	0.00429699
fca-mir-1-3p	non DE	115.973	-0.693132	-1.61679	0.000224002	0.000503415
fca-mir-140-3p	non DE	9234.24	-0.273802	-1.20899	0.0363588	0.0548595
fca-mir-140-5p	non DE	12101.1	-0.307336	-1.23742	0.0779087	0.109431
fca-mir-141-3p	non DE	318.546	-0.133502	-1.09695	0.771416	0.812767
fca-mir-141-5p	non DE	0.675653	-2.91447	-7.5395	0.0604286	0.0871723
fca-mir-142-3p	non DE	761.713	0.561681	1.47599	0.0356916	0.0540437
fca-mir-142-5p	non DE	47.1191	0.115544	1.08338	0.678854	0.741357
fca-mir-143-3p	non DE	335766	0.0874757	1.06251	0.666441	0.731543
fca-mir-143-5p	non DE	2228.78	0.3163	1.24513	0.173816	0.224228
fca-mir-144-3p	Ovary	26.4111	1.05937	2.08402	0.000953213	0.0019109
fca-mir-144-5p	non DE	1.1439	1.45141	2.73475	0.13005	0.175732
fca-mir-145-3p	Ovary	6759.62	0.98366	1.97748	5.65042e-07	1.73578e-06
fca-mir-145-5p	Ovary	98582.7	1.31563	2.48911	1.28684e-07	4.16272e-07
fca-mir-146a-5p	non DE	3131.1	-0.917909	-1.88938	0.0259359	0.0414781
fca-mir-146b-5p	Testis	702.864	-2.45967	-5.50092	1.50771e-08	5.59821e-08
fca-mir-147-3p	Testis	44.363	-4.44571	-21.7917	3.20975e-10	1.35699e-09
fca-mir-147-5p	Testis	0.960711	-3.39495	-10.5192	0.0279433	0.0441917
fca-mir-148a-3p	Ovary	302.132	1.72577	3.30757	1.25213e-12	6.52026e-12
fca-mir-148a-5p	Ovary	8.47083	1.52075	2.86939	0.000444278	0.000962978
fca-mir-148b-3p	non DE	173.393	-0.193027	-1.14316	0.391271	0.467654
fca-mir-148b-5p	non DE	47.5832	0.0870904	1.06223	0.675372	0.739446
fca-mir-150-5p	non DE	30.1437	0.732785	1.66184	0.159632	0.208449
fca-mir-151-3p	non DE	1468.91	-0.127834	-1.09265	0.469168	0.542913
fca-mir-151-5p	non DE	43780.2	-0.446421	-1.36266	0.00706525	0.0124664
fca-mir-152-3p	non DE	1975.62	0.443997	1.36037	0.000885499	0.00180052
fca-mir-152-5p	non DE	0.745283	-0.90774	-1.8761	0.485417	0.560197
fca-mir-153-3p	non DE	577.63	0.498938	1.41317	0.149477	0.198007
fca-mir-153-5p	non DE	162.528	-0.2423	-1.18288	0.446409	0.522237
fca-mir-155-5p	Ovary	1481.05	2.18671	4.55265	2.03691e-28	2.99917e-27
fca-mir-15a-3p	non DE	2.01277	-0.522371	-1.43631	0.491769	0.565998
fca-mir-15a-5p	non DE	1069.66	-0.266838	-1.20317	0.143288	0.192403
fca-mir-15b-3p	Testis	18.6173	-2.00339	-4.00941	0.000275639	0.00061301
fca-mir-15b-5p	Testis	1320.24	-1.25857	-2.39259	7.35332e-06	1.96242e-05
fca-mir-1-5p	non DE	0.467612	-1.69055	-3.2278	0.304263	0.374436
fca-mir-16-5p	non DE	103106	-0.772415	-1.70813	0.000864454	0.00177462
fca-mir-17-3p	non DE	745.742	0.160573	1.11773	0.280959	0.351816
fca-mir-17-5p	non DE	13409.6	-0.377016	-1.29865	0.000959923	0.00191536
fca-mir-181a-1-3p	non DE	81.728	0.75207	1.68421	0.0137924	0.0233705
fca-mir-181a-2-3p	Ovary	64.7801	2.55239	5.86604	1.01685e-13	5.56663e-13
fca-mir-181a-5p	Ovary	14527.5	2.16223	4.47606	6.49114e-15	4.01698e-14
fca-mir-181b-1-3p	non DE	0.469856	2.17604	4.51911	0.132747	0.178811
fca-mir-181b-2-3p	Ovary	15.5967	2.11471	4.33102	1.44484e-06	4.22567e-06
fca-mir-181b-5p	Ovary	5650.19	2.6418	6.24112	4.34838e-24	5.30503e-23
fca-mir-181c-3p	Testis	39.8438	-2.05351	-4.15115	1.67274e-07	5.33029e-07
fca-mir-181c-5p	non DE	407.527	-0.955469	-1.93921	0.00486477	0.009071
fca-mir-181d-5p	Testis	266.28	-1.66363	-3.16812	3.79708e-06	1.05971e-05
fca-mir-182-3p	non DE	0.0662725	-0.952728	-1.93553	0.769962	0.812767
fca-mir-182-5p	Testis	97.8401	-5.05445	-33.2308	9.82649e-48	3.22762e-46
fca-mir-183-3p	Testis	4.57483	-3.86333	-14.5538	0.000104486	0.0002438
fca-mir-183-5p	Testis	89.4042	-4.85903	-29.021	2.21648e-34	4.30199e-33
fca-mir-185-3p	non DE	28.1889	0.416654	1.33483	0.146168	0.195043
fca-mir-185-5p	non DE	3728.88	-0.584433	-1.49945	0.00251889	0.00480164
fca-mir-186-3p	non DE	14.302	-0.221371	-1.16584	0.440194	0.516555
fca-mir-186-5p	Ovary	6406.79	1.00207	2.00287	4.16821e-19	3.6323e-18
fca-mir-188-3p	Testis	34.2063	-1.12168	-2.176	3.99316e-05	9.91326e-05
fca-mir-188-5p	non DE	455.721	-0.578158	-1.49294	0.00539199	0.00988147
fca-mir-18a-3p	non DE	3.07726	-1.0855	-2.12211	0.08374	0.117236
fca-mir-18a-5p	Testis	3051.28	-1.56654	-2.96194	5.60499e-14	3.14912e-13
fca-mir-18b-3p	non DE	0.685639	-1.48993	-2.80875	0.325352	0.395798
fca-mir-18b-5p	Testis	96.9321	-1.42153	-2.67869	4.61767e-12	2.19083e-11
fca-mir-190a-3p	non DE	1.14856	2.30949	4.95707	0.0525352	0.0760425
fca-mir-190a-5p	Ovary	3829.68	1.38573	2.61304	3.27376e-10	1.37048e-09
fca-mir-190b-5p	Testis	71.4004	-2.53078	-5.77886	1.56647e-08	5.76623e-08
fca-mir-191-3p	non DE	46.4296	-0.830568	-1.77839	0.00646262	0.0116436
fca-mir-191-5p	non DE	78420.9	-0.699424	-1.62386	0.00639327	0.011579
fca-mir-192-3p	non DE	1.24853	-2.51141	-5.70176	0.0335568	0.0517284
fca-mir-192-5p	Testis	27.1811	-2.13766	-4.40047	7.40192e-05	0.00017559
fca-mir-193a-3p	Ovary	1804.3	1.18075	2.26695	1.74236e-14	1.03332e-13
fca-mir-193a-5p	non DE	237.777	0.517127	1.4311	0.0199068	0.0323201
fca-mir-193b-3p	non DE	218.857	0.302186	1.23301	0.0716977	0.101711
fca-mir-193b-5p	non DE	59.8468	0.399383	1.31894	0.0286317	0.0447829
fca-mir-194-5p	Testis	43.1804	-2.57423	-5.95554	1.9752e-06	5.66047e-06
fca-mir-195-3p	Ovary	81.0935	1.37091	2.58633	2.15622e-09	8.37007e-09
fca-mir-195-5p	Ovary	28418.4	0.969931	1.95875	1.94394e-08	7.09454e-08
fca-mir-196a-5p	non DE	563.809	1.17805	2.2627	0.0421507	0.0631521
fca-mir-196b-3p	non DE	0.045175	-0.0871211	-1.06225	0.978667	0.983272
fca-mir-196b-5p	Ovary	257.942	1.65543	3.15017	0.0067165	0.0120199
fca-mir-197-3p	non DE	55.778	0.872192	1.83044	7.01843e-05	0.000169315
fca-mir-197-5p	non DE	0.697969	0.848299	1.80038	0.435911	0.514183
fca-mir-199a-3p	Ovary	36620.2	2.48305	5.59077	5.65843e-22	6.19525e-21
fca-mir-199a-5p	Ovary	7859.12	2.46551	5.52324	2.20424e-29	3.48597e-28
fca-mir-199b-3p	Ovary	36620.2	2.48305	5.59077	5.65843e-22	6.19525e-21
fca-mir-199b-5p	Ovary	127.602	2.14784	4.43164	2.33824e-14	1.33124e-13
fca-mir-19a-3p	non DE	420.978	-0.513496	-1.42751	0.00822663	0.0143966
fca-mir-19a-5p	non DE	0.637483	-0.0450958	-1.03175	0.973289	0.980175
fca-mir-19b-3p	non DE	316.125	0.349648	1.27425	0.0283917	0.0445708
fca-mir-19b-5p	non DE	2.89186	-0.664687	-1.58522	0.296656	0.368233
fca-mir-200a-3p	Testis	47.4987	-2.55508	-5.877	1.26439e-07	4.12133e-07
fca-mir-200a-5p	Testis	4.33775	-5.02935	-32.6577	2.05804e-05	5.23086e-05
fca-mir-200b-3p	Testis	53.1361	-3.2637	-9.60441	1.76332e-13	9.53087e-13
fca-mir-200b-5p	Testis	10.7454	-4.45782	-21.9754	2.20379e-07	6.91926e-07
fca-mir-200c-3p	non DE	47.4565	-0.349677	-1.27428	0.455165	0.531026
fca-mir-202-3p	Testis	6144.3	-1.9744	-3.92964	1.03593e-12	5.46104e-12
fca-mir-202-5p	Testis	14715.6	-2.39419	-5.25683	4.1842e-23	4.96293e-22
fca-mir-203-3p	Testis	296.662	-3.55521	-11.7551	1.8727e-34	3.80783e-33
fca-mir-203-5p	non DE	0.75957	-1.75165	-3.36744	0.160528	0.20898
fca-mir-204-3p	Testis	109.753	-3.1295	-8.7513	4.75754e-20	4.41624e-19
fca-mir-204-5p	Testis	2609.72	-2.53657	-5.80209	7.75348e-18	6.13099e-17
fca-mir-205-3p	Testis	1.97933	-3.86464	-14.5671	0.00066881	0.00140073
fca-mir-205-5p	Testis	24.2954	-4.14778	-17.7259	6.19964e-15	3.89301e-14
fca-mir-208a-3p	Testis	34.3863	-8.58594	-384.261	4.33201e-18	3.55725e-17
fca-mir-20a-3p	Ovary	290.491	1.19042	2.2822	3.39006e-08	1.19633e-07
fca-mir-20a-5p	non DE	18161.3	-0.355189	-1.27915	0.00137957	0.00270218
fca-mir-20b-5p	Testis	1405.93	-2.01188	-4.03308	2.16192e-29	3.48597e-28
fca-mir-211-3p	non DE	0.255694	0.722587	1.65014	0.759864	0.809132
fca-mir-2114-5p	Testis	906.266	-1.74378	-3.34911	1.40652e-12	7.23597e-12
fca-mir-211-5p	Ovary	51.3569	1.5525	2.93325	8.26074e-07	2.48404e-06
fca-mir-21-3p	non DE	162.761	-0.380819	-1.30208	0.126961	0.172651
fca-mir-214-3p	Ovary	5273.43	2.56393	5.91316	1.92378e-35	4.32344e-34
fca-mir-214-5p	Ovary	25.1503	2.02422	4.06772	3.16089e-12	1.56942e-11
fca-mir-21-5p	non DE	20894.5	-0.478008	-1.39282	0.000508371	0.00109083
fca-mir-216a-3p	non DE	2.09529	-2.29518	-4.90815	0.0355816	0.0540437
fca-mir-216a-5p	Testis	63.1522	-2.59448	-6.03969	7.34787e-08	2.51003e-07
fca-mir-216b-3p	Testis	5.81063	-2.61994	-6.14723	0.000343008	0.000754971
fca-mir-216b-5p	Testis	269.343	-3.39386	-10.5112	9.40863e-11	4.18488e-10
fca-mir-218-1-3p	non DE	0.498388	-1.12758	-2.18493	0.460886	0.534778
fca-mir-218-2-3p	non DE	0.56816	-2.6401	-6.23373	0.154374	0.202824
fca-mir-218-5p	non DE	60.901	-0.898726	-1.86442	0.000110428	0.000256264
fca-mir-219a-3p	non DE	8.982	-0.214864	-1.16059	0.58236	0.652671
fca-mir-219a-5p	non DE	3.8339	1.09771	2.14014	0.0522036	0.0758195
fca-mir-221-3p	non DE	448.334	0.0808201	1.05762	0.766522	0.812767
fca-mir-22-3p	non DE	16587.3	-0.764708	-1.69903	0.000770587	0.00158957
fca-mir-22-5p	Testis	153.264	-1.47842	-2.78644	4.18614e-12	2.00841e-11
fca-mir-23a-3p	non DE	12112.7	0.178718	1.13188	0.318955	0.389125
fca-mir-23a-5p	non DE	2.68939	0.518214	1.43218	0.404224	0.479454
fca-mir-23b-3p	non DE	11302.8	0.715158	1.64166	4.91022e-06	1.34591e-05
fca-mir-23b-5p	Ovary	17.8843	1.02628	2.03677	4.34616e-05	0.000107272
fca-mir-24-1-5p	non DE	105.31	-0.0674255	-1.04785	0.657991	0.724129
fca-mir-24-2-5p	non DE	22.1463	-0.69424	-1.61803	0.0154651	0.0258964
fca-mir-24-3p	non DE	4622.97	0.43576	1.35262	0.00639963	0.011579
fca-mir-26a-1-3p	non DE	7.9482	-0.798788	-1.73964	0.0702176	0.099943
fca-mir-26a-2-3p	non DE	6.18251	0.213039	1.15913	0.694809	0.75492
fca-mir-26a-5p	non DE	256861	0.939955	1.91847	2.18901e-11	9.83905e-11
fca-mir-27a-3p	non DE	29899.5	0.00702844	1.00488	0.935705	0.953857
fca-mir-27a-5p	non DE	38.2259	-0.432679	-1.34974	0.0515936	0.0751892
fca-mir-27b-3p	non DE	16146.1	0.768583	1.7036	2.30907e-08	8.29446e-08
fca-mir-27b-5p	non DE	103.018	-0.261368	-1.19861	0.163846	0.212651
fca-mir-28-3p	non DE	1979.69	0.621966	1.53897	2.63023e-06	7.48739e-06
fca-mir-28-5p	non DE	7533.73	0.269316	1.20524	0.0101897	0.0175444
fca-mir-296-3p	Testis	86.7217	-6.30412	-79.0186	2.458e-19	2.23312e-18
fca-mir-296-5p	Testis	22.427	-4.76461	-27.1826	1.76498e-09	7.04344e-09
fca-mir-299a-3p	Ovary	130.408	2.96561	7.81157	1.40486e-15	9.83404e-15
fca-mir-299a-5p	Ovary	21.229	2.42235	5.36043	1.32593e-07	4.25692e-07
fca-mir-29a-3p	non DE	13848.5	0.210414	1.15702	0.317646	0.388638
fca-mir-29a-5p	non DE	117.686	0.483733	1.39836	0.00460734	0.00866666
fca-mir-29b-2-3p	non DE	1494.26	-0.732508	-1.66153	0.0123694	0.0211269
fca-mir-29b-2-5p	Testis	154.674	-1.03907	-2.05491	0.000267671	0.000598407
fca-mir-29c-3p	Testis	9954.45	-0.979655	-1.97199	0.00675592	0.0120199
fca-mir-29c-5p	non DE	127.524	-0.828716	-1.7761	0.000712818	0.00148475
fca-mir-301a-3p	Testis	343.621	-1.31647	-2.49056	0.00107867	0.00213237
fca-mir-301a-5p	non DE	0.278336	-0.0871167	-1.06225	0.970348	0.979524
fca-mir-3065-3p	non DE	0.46141	-1.71471	-3.2823	0.303002	0.374436
fca-mir-3065-5p	Testis	7.98657	-2.68251	-6.4197	7.87238e-06	2.08789e-05
fca-mir-30a-3p	non DE	817.628	-0.407851	-1.32671	0.0992166	0.13755
fca-mir-30a-5p	non DE	3248.1	0.185346	1.13709	0.352819	0.426781
fca-mir-30b-3p	non DE	166.999	-0.676544	-1.59831	0.000118684	0.000272462
fca-mir-30b-5p	non DE	1230.99	0.000370841	1.00026	0.997816	0.997816
fca-mir-30c-2-3p	non DE	47.8211	0.0677278	1.04806	0.79689	0.83196
fca-mir-30c-2-5p	non DE	636.381	-0.262167	-1.19928	0.0771158	0.108675
fca-mir-30e-3p	non DE	5276.98	-0.316381	-1.2452	0.0340385	0.0519143
fca-mir-30e-5p	non DE	16830	-0.0652119	-1.04624	0.345192	0.418741
fca-mir-3120-3p	non DE	14.0973	-0.320934	-1.24914	0.370491	0.445633
fca-mir-31-3p	non DE	30.2709	-0.2506	-1.1897	0.392085	0.467654
fca-mir-31-5p	non DE	21716.1	-0.708993	-1.63466	0.0069859	0.0123775
fca-mir-320a-3p	Ovary	6295.72	1.3818	2.60593	2.31157e-08	8.29446e-08
fca-mir-320a-5p	non DE	1.64882	-0.308168	-1.23813	0.759682	0.809132
fca-mir-323a-3p	non DE	81.2073	0.251349	1.19032	0.440342	0.516555
fca-mir-323a-5p	non DE	5.83788	0.256759	1.19479	0.567188	0.639022
fca-mir-323b-3p	Ovary	59.3302	1.11487	2.16575	2.65299e-05	6.66369e-05
fca-mir-323b-5p	non DE	0.505911	-0.43941	-1.35605	0.793693	0.830654
fca-mir-32-5p	Testis	57.9885	-1.29366	-2.45149	9.03463e-09	3.41397e-08
fca-mir-328-3p	Ovary	19.7575	1.69067	3.22807	8.29695e-06	2.18691e-05
fca-mir-328-5p	non DE	0.352257	0.145267	1.10594	0.924903	0.949341
fca-mir-330-3p	Ovary	80.9319	1.58004	2.98979	2.73999e-18	2.29407e-17
fca-mir-330-5p	Ovary	19.4207	1.1578	2.23117	1.36777e-05	3.53963e-05
fca-mir-331-3p	non DE	247.265	-0.0498309	-1.03514	0.804522	0.83788
fca-mir-331-5p	non DE	363.208	-0.270487	-1.20621	0.0961667	0.133756
fca-mir-335-3p	Testis	8.05888	-3.99873	-15.9859	1.09033e-07	3.60909e-07
fca-mir-335-5p	Testis	4989.13	-2.22901	-4.68814	4.7952e-16	3.53026e-15
fca-mir-337-5p	Ovary	65.3068	1.91586	3.77338	0.000112504	0.000259671
fca-mir-338-3p	non DE	161.972	-0.553267	-1.4674	0.0337262	0.0518024
fca-mir-338-5p	non DE	41.2624	-0.502896	-1.41705	0.0673817	0.0962274
fca-mir-33a-3p	non DE	24.6059	-0.181179	-1.13381	0.458035	0.532918
fca-mir-33a-5p	non DE	278.49	-0.0368884	-1.0259	0.862057	0.889127
fca-mir-33b-3p	Testis	18.817	-2.5336	-5.79016	3.09242e-08	1.10038e-07
fca-mir-33b-5p	non DE	128.818	0.164074	1.12045	0.393702	0.468276
fca-mir-340-3p	Testis	103.221	-1.50336	-2.83502	3.64863e-15	2.39687e-14
fca-mir-340-5p	Testis	594.516	-1.69373	-3.23492	2.00544e-51	7.78474e-50
fca-mir-342-3p	non DE	1712.71	0.807702	1.75042	0.000500595	0.00107957
fca-mir-342-5p	Ovary	44.9175	1.06396	2.09067	2.3639e-07	7.36777e-07
fca-mir-345-3p	non DE	86.1807	-0.4031	-1.32235	0.0388685	0.0584397
fca-mir-345-5p	non DE	74.1254	-0.590366	-1.50563	0.000583574	0.00124593
fca-mir-34a-5p	non DE	74.7021	-0.433913	-1.35089	0.0613125	0.0881496
fca-mir-34b-3p	Testis	418.531	-8.51283	-365.273	1.15403e-15	8.35204e-15
fca-mir-34b-5p	Testis	4422.85	-8.81551	-450.538	2.3778e-22	2.74411e-21
fca-mir-34c-3p	Testis	501.916	-9.43094	-690.232	3.14285e-19	2.79582e-18
fca-mir-34c-5p	Testis	35745.7	-9.70873	-836.796	1.3694e-26	1.7198e-25
fca-mir-350-3p	non DE	194.553	-0.526112	-1.44004	0.00590519	0.0107757
fca-mir-350-5p	non DE	160.14	0.281769	1.21568	0.0740799	0.104742
fca-mir-361-3p	non DE	244.478	-0.0611988	-1.04333	0.737287	0.791009
fca-mir-361-5p	non DE	2229.25	0.887211	1.8496	7.43979e-07	2.26913e-06
fca-mir-362-3p	Testis	138.898	-1.88507	-3.6937	1.87134e-07	5.91898e-07
fca-mir-362-5p	non DE	754.564	-0.863389	-1.81931	5.43915e-05	0.000132715
fca-mir-363-3p	non DE	72.641	-0.862842	-1.81862	0.000880202	0.00179831
fca-mir-363-5p	Testis	2.74974	-2.24503	-4.74047	0.0180856	0.0297022
fca-mir-3660-3p	Testis	39.6809	-6.66216	-101.277	2.59136e-17	2.01184e-16
fca-mir-369-3p	Ovary	117.319	1.28679	2.43985	1.3036e-09	5.30131e-09
fca-mir-369-5p	non DE	279.7	0.907502	1.87579	0.00522903	0.00962412
fca-mir-370-3p	Ovary	39.3088	1.5251	2.87806	0.000724304	0.00150135
fca-mir-370-5p	Ovary	3.70144	1.78264	3.44056	0.0158536	0.0264433
fca-mir-371-3p	Ovary	17.4404	1.77799	3.42949	7.40188e-05	0.00017559
fca-mir-371-5p	Ovary	9.3643	1.41967	2.67524	0.0147843	0.0248539
fca-mir-374a-3p	non DE	74.3072	0.162809	1.11946	0.411534	0.486772
fca-mir-374a-5p	non DE	271.263	-0.566586	-1.48102	0.0009176	0.00185695
fca-mir-374b-3p	non DE	2.52921	-1.14927	-2.21802	0.125538	0.17181
fca-mir-374b-5p	non DE	242.501	-0.483432	-1.39807	0.00506312	0.00935909
fca-mir-375-3p	Testis	719.739	-8.9996	-511.858	9.85174e-17	7.38017e-16
fca-mir-376a-1-5p	non DE	37.7039	0.380054	1.30139	0.304284	0.374436
fca-mir-376a-2-5p	Ovary	137.05	1.6738	3.19053	1.71292e-05	4.40611e-05
fca-mir-376a-3p	Ovary	3840.12	1.21671	2.32415	3.62922e-06	1.01952e-05
fca-mir-376b-3p	Ovary	291.827	1.14081	2.20505	0.000387611	0.000848769
fca-mir-376b-5p	Ovary	20.9402	2.13957	4.40632	1.22714e-06	3.61597e-06
fca-mir-376c-3p	Ovary	9006.82	1.82978	3.55484	3.82513e-12	1.85606e-11
fca-mir-377-3p	Ovary	54.2684	1.07354	2.10459	7.20155e-05	0.000172756
fca-mir-377-5p	non DE	8.28641	0.279458	1.21374	0.595548	0.665704
fca-mir-378-3p	non DE	2536.99	0.110759	1.0798	0.599471	0.66834
fca-mir-378-5p	Ovary	39.7836	1.15244	2.2229	1.91726e-06	5.53155e-06
fca-mir-379-3p	non DE	0.940388	-0.556873	-1.47108	0.645325	0.712025
fca-mir-379-5p	Ovary	101.225	1.2393	2.36083	0.000124698	0.000284738
fca-mir-380-3p	non DE	213.669	0.443593	1.35999	0.246986	0.312021
fca-mir-380-5p	non DE	3.01259	-1.37319	-2.59043	0.0950085	0.132577
fca-mir-381-3p	Ovary	240.778	3.11473	8.66221	1.43815e-15	9.9047e-15
fca-mir-381-5p	Ovary	24.4371	2.788	6.90672	4.65823e-18	3.75295e-17
fca-mir-382-3p	Ovary	4.44161	1.31129	2.48163	0.00997283	0.0173106
fca-mir-382-5p	non DE	186.935	0.863768	1.81978	0.000138118	0.000313704
fca-mir-383-3p	non DE	0.597788	-2.0213	-4.0595	0.148378	0.197375
fca-mir-383-5p	Testis	12.2434	-2.57129	-5.9434	4.37244e-06	1.21236e-05
fca-mir-3958-3p	Ovary	56.3481	0.970887	1.96005	2.78461e-05	6.95338e-05
fca-mir-3959-5p	Ovary	430.933	1.44774	2.72781	5.41359e-05	0.000132715
fca-mir-409-3p	Ovary	203.039	1.50229	2.83292	2.88101e-12	1.44728e-11
fca-mir-409-5p	Ovary	117.74	1.24403	2.36859	4.91715e-06	1.34591e-05
fca-mir-411-3p	Ovary	4.19932	1.50515	2.83854	0.0166434	0.0275455
fca-mir-411-5p	Ovary	1609.82	1.28278	2.43307	7.60337e-08	2.5767e-07
fca-mir-412-3p	non DE	0.0773222	-0.952728	-1.93553	0.769962	0.812767
fca-mir-412-5p	non DE	6.54664	0.264731	1.20141	0.509884	0.583701
fca-mir-421-3p	Testis	530.525	-1.97734	-3.93765	7.93291e-14	4.39916e-13
fca-mir-421-5p	non DE	1.78413	-0.272405	-1.20782	0.834407	0.864786
fca-mir-423-3p	non DE	2831.02	0.347594	1.27244	0.0252473	0.0405286
fca-mir-423-5p	non DE	3419.49	-0.402161	-1.32149	0.113954	0.156962
fca-mir-424-3p	Ovary	2477.99	1.41498	2.66657	6.72683e-06	1.80651e-05
fca-mir-424-5p	Ovary	21357	0.974874	1.96547	0.00152036	0.00296436
fca-mir-425-3p	non DE	285.077	-0.688535	-1.61165	0.0142427	0.0240381
fca-mir-425-5p	Testis	1131.99	-1.98159	-3.94927	9.99732e-09	3.74461e-08
fca-mir-432-5p	Ovary	129.172	1.58494	2.99995	1.2279e-06	3.61597e-06
fca-mir-433-3p	Ovary	17.247	2.23394	4.70418	7.80106e-13	4.16382e-12
fca-mir-433-5p	non DE	2.53034	0.775057	1.71126	0.214475	0.271753
fca-mir-449-3p	Testis	58.78	-8.20324	-294.728	2.00128e-09	7.91247e-09
fca-mir-449-5p	Testis	5933.23	-8.99052	-508.645	9.72158e-22	1.03778e-20
fca-mir-450a-3p	non DE	1217.75	-0.16274	-1.11941	0.385466	0.462343
fca-mir-450a-5p	non DE	9208.57	0.110486	1.07959	0.62254	0.692252
fca-mir-450b-5p	non DE	382.394	0.305944	1.23623	0.10784	0.149022
fca-mir-454-3p	non DE	244.965	-0.619246	-1.53607	6.21466e-05	0.000150776
fca-mir-485-3p	non DE	1.44271	1.08853	2.12658	0.158918	0.208153
fca-mir-485-5p	Ovary	40.5066	1.54346	2.91493	3.20015e-06	9.04943e-06
fca-mir-486-3p	Ovary	32.961	2.9458	7.70502	1.05275e-27	1.49841e-26
fca-mir-486-5p	Ovary	426.111	3.4943	11.2691	6.80299e-36	1.70875e-34
fca-mir-487a-3p	non DE	38.4279	0.0256581	1.01794	0.935986	0.953857
fca-mir-487a-5p	Ovary	33.6217	1.10953	2.15775	1.47678e-06	4.28968e-06
fca-mir-487b-3p	Ovary	166.49	2.46687	5.52842	1.20503e-15	8.57583e-15
fca-mir-488-3p	Testis	235.735	-3.05162	-8.29143	3.333e-27	4.44748e-26
fca-mir-488-5p	non DE	0.501013	-1.78378	-3.44328	0.291088	0.362375
fca-mir-490-3p	Testis	2.31419	-2.13082	-4.37965	0.0173943	0.0286771
fca-mir-490-5p	Testis	18.2196	-2.00413	-4.01146	5.00535e-06	1.36133e-05
fca-mir-491-3p	non DE	0.768352	0.30225	1.23307	0.784971	0.823545
fca-mir-491-5p	non DE	53.1027	0.517336	1.43131	0.0281025	0.0442796
fca-mir-493-3p	Ovary	21.1002	1.69303	3.23335	0.000622984	0.00132345
fca-mir-493-5p	Ovary	12.4023	1.51916	2.86624	0.00224906	0.00430649
fca-mir-495-3p	Ovary	13.4995	1.83742	3.57371	4.11307e-08	1.42787e-07
fca-mir-495-5p	Ovary	14.0367	1.04373	2.06154	0.00218872	0.00422888
fca-mir-497-3p	Ovary	574.074	1.10896	2.1569	1.45615e-10	6.41006e-10
fca-mir-497-5p	Ovary	2362.38	1.0835	2.11917	1.55252e-12	7.89199e-12
fca-mir-499-3p	non DE	558.065	-0.0301699	-1.02113	0.880494	0.905954
fca-mir-499-5p	non DE	156	0.552515	1.46664	0.026449	0.0421408
fca-mir-500-5p	Testis	1186.12	-1.26089	-2.39643	2.53735e-10	1.08345e-09
fca-mir-502-3p	Testis	507.663	-1.96414	-3.90181	3.499e-12	1.71733e-11
fca-mir-502-5p	non DE	90.1948	-0.801233	-1.74259	0.000332567	0.000735784
fca-mir-503-3p	Ovary	590.635	1.90715	3.75067	1.40247e-09	5.64957e-09
fca-mir-503-5p	non DE	1596.27	0.875064	1.83409	0.0115228	0.01976
fca-mir-505-3p	Ovary	58.1326	1.59791	3.02704	2.34715e-15	1.59085e-14
fca-mir-505-5p	Ovary	118.006	1.17621	2.25982	8.96167e-15	5.38962e-14
fca-mir-506-3p	Testis	10962.6	-9.97048	-1003.26	3.57732e-233	7.63757e-231
fca-mir-506-5p	Testis	1267.03	-11.0669	-2145.23	8.25827e-57	3.91809e-55
fca-mir-508-3p	Testis	4200.96	-10.3348	-1291.51	7.88193e-128	6.73117e-126
fca-mir-508-5p	Testis	408.68	-8.74061	-427.747	2.83427e-54	1.21023e-52
fca-mir-514-3p	Testis	226.339	-7.48915	-179.664	4.09302e-49	1.45643e-47
fca-mir-514-5p	Testis	4647.69	-9.07337	-538.713	3.61258e-194	5.1419e-192
fca-mir-532-3p	non DE	53.4455	-0.615444	-1.53203	0.00885671	0.015436
fca-mir-532-5p	non DE	1807.86	-0.18751	-1.1388	0.0444217	0.0658614
fca-mir-542-3p	non DE	663.285	0.12999	1.09429	0.683408	0.744426
fca-mir-542-5p	non DE	3641.46	-0.202772	-1.15091	0.545124	0.618537
fca-mir-543-3p	Ovary	15.2446	1.04822	2.06798	0.0246602	0.039886
fca-mir-574-3p	Ovary	612.279	2.80465	6.98687	1.81103e-42	4.83318e-41
fca-mir-590-3p	non DE	729.014	-0.0579009	-1.04095	0.747574	0.800035
fca-mir-590-5p	non DE	694.816	0.0356737	1.02504	0.772795	0.812767
fca-mir-628-3p	Testis	127.531	-2.12624	-4.36577	4.56054e-17	3.47741e-16
fca-mir-628-5p	Testis	185.039	-1.76524	-3.39931	1.19795e-35	2.84179e-34
fca-mir-652-3p	non DE	782.68	-0.589897	-1.50514	0.00258572	0.00490712
fca-mir-652-5p	non DE	90.9762	0.089631	1.0641	0.696705	0.755059
fca-mir-6529-3p	non DE	0.499522	-1.69422	-3.23603	0.365648	0.44105
fca-mir-6529-5p	Testis	229.833	-1.98086	-3.94728	1.96807e-10	8.48856e-10
fca-mir-660-3p	Testis	8.99255	-1.62584	-3.08622	0.000420057	0.000915125
fca-mir-660-5p	Testis	3480.7	-1.71722	-3.28803	2.21685e-14	1.27918e-13
fca-mir-670-3p	Testis	65.9177	-3.54072	-11.6376	1.22667e-31	2.18244e-30
fca-mir-670-5p	Testis	17.8263	-4.35274	-20.4317	5.44844e-12	2.55657e-11
fca-mir-671-3p	non DE	13.0161	-0.208104	-1.15517	0.5364	0.610781
fca-mir-671-5p	non DE	332.281	0.436041	1.35289	0.0267072	0.042394
fca-mir-7-3p	non DE	17.1176	-0.952252	-1.93489	0.00500926	0.00929979
fca-mir-744-3p	non DE	2.84472	0.864975	1.82131	0.126391	0.172425
fca-mir-744-5p	non DE	1323.72	0.913425	1.88351	6.0858e-12	2.82461e-11
fca-mir-7-5p	Testis	2252.66	-2.5903	-6.02223	1.74556e-21	1.81793e-20
fca-mir-760-3p	Testis	25.8921	-3.16969	-8.99852	3.4912e-15	2.32928e-14
fca-mir-873-3p	non DE	8.1373	0.792051	1.73153	0.183969	0.235193
fca-mir-873-5p	non DE	8.00101	0.860314	1.81543	0.0490498	0.0719734
fca-mir-876-3p	Ovary	0.794639	3.01432	8.07979	0.00735045	0.0129162
fca-mir-876-5p	non DE	7.59701	0.6381	1.55628	0.144483	0.193399
fca-mir-885-3p	Testis	3.36796	-1.6041	-3.04007	0.0188282	0.0308033
fca-mir-885-5p	non DE	2.27178	-0.80821	-1.75104	0.285573	0.356549
fca-mir-889-3p	non DE	77.3721	0.689805	1.61307	0.0452887	0.0669144
fca-mir-8908d-3p	Testis	3212.1	-7.32039	-159.829	1.65668e-120	1.179e-118
fca-mir-8908n-3p	Testis	23832.4	-8.56631	-379.068	5.55876e-254	2.37359e-251
fca-mir-8908n-5p	Testis	9061.79	-8.61584	-392.308	6.38108e-181	6.8118e-179
fca-mir-92a-3p	non DE	791.133	0.600399	1.51614	5.84623e-06	1.57996e-05
fca-mir-92a-5p	non DE	71.9173	-0.833312	-1.78177	0.000932848	0.0018789
fca-mir-92b-3p	Testis	29.1805	-2.49233	-5.62686	1.22503e-06	3.61597e-06
fca-mir-92b-5p	Testis	14.6474	-3.65515	-12.5982	8.21031e-07	2.48404e-06
fca-mir-93-3p	non DE	230.99	0.809718	1.75287	7.09052e-08	2.44166e-07
fca-mir-93-5p	non DE	17068.4	-0.600519	-1.51626	0.00185223	0.00359502
fca-mir-9-3p	non DE	203.446	-0.421588	-1.3394	0.0441268	0.0656521
fca-mir-95-3p	Testis	1055.05	-2.3621	-5.14119	3.91876e-35	8.36655e-34
fca-mir-9-5p	non DE	294.872	0.56097	1.47526	0.0006692	0.00140073
fca-mir-96-3p	non DE	0.133565	-1.24126	-2.36405	0.703213	0.760183
fca-mir-96-5p	Testis	57.3101	-3.70987	-13.0853	3.21997e-32	5.97794e-31
fca-mir-98-3p	non DE	0.97799	-0.0505649	-1.03567	0.964215	0.976706
fca-mir-98-5p	non DE	4168.79	-0.539094	-1.45306	0.00271183	0.00512368
fca-mir-99a-3p	Ovary	150.42	2.67388	6.38145	4.37479e-47	1.33431e-45
fca-mir-99a-5p	Ovary	32964.5	1.51633	2.86062	6.48499e-27	8.39119e-26
fca-mir-chrE3_33626-3p	non DE	8.75078	-0.855485	-1.80937	0.0426882	0.0637337
fca-mir-chrE3_33626-5p	non DE	65.9071	-0.29692	-1.22852	0.254598	0.319745
fca-mir-chrX_38640-3p	Testis	1325.06	-5.50829	-45.5158	9.26719e-89	4.94636e-87
fca-mir-chrX_38640-5p	Testis	1054.47	-6.54882	-93.6248	1.14222e-110	6.96752e-109
fca-mir-chrX_QO3CD-3p	Testis	1182.64	-6.02703	-65.2106	9.8009e-43	2.78999e-41
fca-mir-chrX_QO3CD-5p	Testis	92.8185	-8.86448	-466.094	4.5395e-21	4.50783e-20

## Sheet: Table S1.4 (Legend)
Legend for Supplementary Table S1.4
Column	Name	Description
A	miRNA	miRNA name
B	Enriched in	Ovary - miRNA is upregulated in ovary vs testis; Testis - miRNA is downregulated in ovary vs testis; non DE - not differentially expressed
C	baseMean	mean of normalized counts of all samples [stats from DESeq2 analysis ]
D	log2FoldChange	log2 Fold Change for ovary vs testis comparison [stats from DESeq2 analysis ]
E	FoldChange	Fold Change for ovary vs testis comparison [stats from DESeq2 analysis ]
F	pvalue	raw p-value from Wald test [stats from DESeq2 analysis ]
G	padj	adjusted p-value from Bonferroni correction [stats from DESeq2 analysis ]
